# Supplementary material for: Data from proteome analysis of Lasiodiplodia theobromae (Botryosphaeriaceae)
Source: Data Brief. 2017 May 17;13:124–8. doi: 10.1016/j.dib.2017.04.058 (PMC5447515; doi:10.1016/j.dib.2017.04.058)
Supplement: Supplementary file 1 — Figure 1. Cytoscape BiNGO interactive networks of enriched gene ontology categories using protein identifications of an all-Swissprot (Uniprot) database search with combined protein identification data from MSGF, and X! Tandem, and OMSSA or Comet Algorithms (via SearchGUI), all identified with a 1% FDR and de novo peptide sequencing. A: Enriched molecular function ontology of proteins identified via fragmentation analysis using an all-Uniprot ontology database. [file mmc1.zip › style.json]

[ {
  "format_version" : "1.0",
  "generated_by" : "cytoscape-3.4.0",
  "target_cytoscapejs_version" : "~2.1",
  "title" : "default",
  "style" : [ {
    "selector" : "node",
    "css" : {
      "width" : 30.0,
      "height" : 30.0,
      "border-color" : "rgb(0,0,0)",
      "border-opacity" : 1.0,
      "background-opacity" : 1.0,
      "text-valign" : "center",
      "text-halign" : "center",
      "color" : "rgb(0,0,0)",
      "shape" : "ellipse",
      "border-width" : 2.0,
      "font-family" : "Times New Roman",
      "font-weight" : "normal",
      "font-size" : 20,
      "background-color" : "rgb(255,255,255)",
      "text-opacity" : 1.0,
      "content" : "data(description_all_uniprot_MF)"
    }
  }, {
    "selector" : "node[nodeFillColor_all_uniprot_MF > 2.37497154]",
    "css" : {
      "background-color" : "rgb(153,0,0)"
    }
  }, {
    "selector" : "node[nodeFillColor_all_uniprot_MF = 2.37497154]",
    "css" : {
      "background-color" : "rgb(153,0,0)"
    }
  }, {
    "selector" : "node[nodeFillColor_all_uniprot_MF > 0][nodeFillColor_all_uniprot_MF < 2.37497154]",
    "css" : {
      "background-color" : "mapData(nodeFillColor_all_uniprot_MF,0,2.37497154,rgb(255,255,255),rgb(153,0,0))"
    }
  }, {
    "selector" : "node[nodeFillColor_all_uniprot_MF = 0]",
    "css" : {
      "background-color" : "rgb(255,255,255)"
    }
  }, {
    "selector" : "node[nodeFillColor_all_uniprot_MF < 0]",
    "css" : {
      "background-color" : "rgb(255,255,255)"
    }
  }, {
    "selector" : "node:selected",
    "css" : {
      "background-color" : "rgb(255,255,0)"
    }
  }, {
    "selector" : "edge",
    "css" : {
      "font-family" : "SansSerif.plain",
      "font-weight" : "normal",
      "opacity" : 0.39215686274509803,
      "target-arrow-shape" : "none",
      "content" : "",
      "color" : "rgb(0,0,0)",
      "source-arrow-shape" : "none",
      "source-arrow-color" : "rgb(64,64,64)",
      "line-color" : "rgb(64,64,64)",
      "text-opacity" : 1.0,
      "width" : 3.0,
      "target-arrow-color" : "rgb(64,64,64)",
      "line-style" : "solid",
      "font-size" : 16
    }
  }, {
    "selector" : "edge[EdgeBetweenness > 4,472]",
    "css" : {
      "line-color" : "rgb(0,0,255)"
    }
  }, {
    "selector" : "edge[EdgeBetweenness = 4,472]",
    "css" : {
      "line-color" : "rgb(0,0,255)"
    }
  }, {
    "selector" : "edge[EdgeBetweenness > 11][EdgeBetweenness < 4,472]",
    "css" : {
      "line-color" : "mapData(EdgeBetweenness,11,4,472,rgb(204,204,204),rgb(0,0,255))"
    }
  }, {
    "selector" : "edge[EdgeBetweenness = 11]",
    "css" : {
      "line-color" : "rgb(204,204,204)"
    }
  }, {
    "selector" : "edge[EdgeBetweenness < 11]",
    "css" : {
      "line-color" : "rgb(204,204,204)"
    }
  }, {
    "selector" : "edge[EdgeBetweenness > 4,472]",
    "css" : {
      "width" : 8.0
    }
  }, {
    "selector" : "edge[EdgeBetweenness = 4,472]",
    "css" : {
      "width" : 8.0
    }
  }, {
    "selector" : "edge[EdgeBetweenness > 731.59322034][EdgeBetweenness < 4,472]",
    "css" : {
      "width" : "mapData(EdgeBetweenness,731.59322034,4,472,4.0,8.0)"
    }
  }, {
    "selector" : "edge[EdgeBetweenness > 11][EdgeBetweenness < 731.59322034]",
    "css" : {
      "width" : "mapData(EdgeBetweenness,11,731.59322034,1.0,4.0)"
    }
  }, {
    "selector" : "edge[EdgeBetweenness = 11]",
    "css" : {
      "width" : 1.0
    }
  }, {
    "selector" : "edge[EdgeBetweenness < 11]",
    "css" : {
      "width" : 1.0
    }
  }, {
    "selector" : "edge:selected",
    "css" : {
      "line-color" : "rgb(255,0,0)"
    }
  } ]
} ]
