# Supplementary material for: Data from proteome analysis of Lasiodiplodia theobromae (Botryosphaeriaceae)
Source: Data Brief. 2017 May 17;13:124–8. doi: 10.1016/j.dib.2017.04.058 (PMC5447515; doi:10.1016/j.dib.2017.04.058)
Supplement: Supplementary file 1 — Figure 1. Cytoscape BiNGO interactive networks of enriched gene ontology categories using protein identifications of an all-Swissprot (Uniprot) database search with combined protein identification data from MSGF, and X! Tandem, and OMSSA or Comet Algorithms (via SearchGUI), all identified with a 1% FDR and de novo peptide sequencing. A: Enriched molecular function ontology of proteins identified via fragmentation analysis using an all-Uniprot ontology database. [file mmc1.zip › all_uniprot_MF.cyjs]

{
  "format_version" : "1.0",
  "generated_by" : "cytoscape-3.4.0",
  "target_cytoscapejs_version" : "~2.1",
  "data" : {
    "shared_name" : "all_uniprot_MF",
    "name" : "all_uniprot_MF",
    "assignedStyle" : "default",
    "SUID" : 550,
    "__Annotations" : [ ],
    "selected" : true
  },
  "elements" : {
    "nodes" : [ {
      "data" : {
        "id" : "710",
        "adjustedPValue_all_uniprot_MF" : "1.3804E-2",
        "nn_all_uniprot_MF" : "56",
        "nodeFontSize_all_uniprot_MF" : 14,
        "xx_all_uniprot_MF" : "1",
        "shared_name" : "52857",
        "nodeSize_all_uniprot_MF" : 2.0,
        "pValue_all_uniprot_MF" : "5.2148E-3",
        "nodeType_all_uniprot_MF" : "ellipse",
        "N_all_uniprot_MF" : "203538",
        "name" : "52857",
        "nodeFillColor_all_uniprot_MF" : 1.8599961789432728,
        "SUID" : 710,
        "description_all_uniprot_MF" : "NADPHX epimerase activity",
        "selected" : false,
        "X_all_uniprot_MF" : "19"
      },
      "position" : {
        "x" : 578.0870971679688,
        "y" : 835.867051645879
      },
      "selected" : false
    }, {
      "data" : {
        "id" : "708",
        "adjustedPValue_all_uniprot_MF" : "3.1498E-3",
        "nn_all_uniprot_MF" : "5",
        "nodeFontSize_all_uniprot_MF" : 14,
        "xx_all_uniprot_MF" : "1",
        "shared_name" : "4737",
        "nodeSize_all_uniprot_MF" : 2.0,
        "pValue_all_uniprot_MF" : "4.6666E-4",
        "nodeType_all_uniprot_MF" : "ellipse",
        "N_all_uniprot_MF" : "203538",
        "name" : "4737",
        "nodeFillColor_all_uniprot_MF" : 2.501714142782181,
        "SUID" : 708,
        "description_all_uniprot_MF" : "pyruvate decarboxylase activity",
        "selected" : false,
        "X_all_uniprot_MF" : "19"
      },
      "position" : {
        "x" : 1077.9521956888477,
        "y" : 44.4213981628418
      },
      "selected" : false
    }, {
      "data" : {
        "id" : "702",
        "adjustedPValue_all_uniprot_MF" : "8.3940E-3",
        "nn_all_uniprot_MF" : "19",
        "nodeFontSize_all_uniprot_MF" : 14,
        "xx_all_uniprot_MF" : "1",
        "shared_name" : "4618",
        "nodeSize_all_uniprot_MF" : 2.0,
        "pValue_all_uniprot_MF" : "1.7722E-3",
        "nodeType_all_uniprot_MF" : "ellipse",
        "N_all_uniprot_MF" : "203538",
        "name" : "4618",
        "nodeFillColor_all_uniprot_MF" : 2.076033431866883,
        "SUID" : 702,
        "description_all_uniprot_MF" : "phosphoglycerate kinase activity",
        "selected" : false,
        "X_all_uniprot_MF" : "19"
      },
      "position" : {
        "x" : -204.87071228027344,
        "y" : 740.4003816242932
      },
      "selected" : false
    }, {
      "data" : {
        "id" : "700",
        "adjustedPValue_all_uniprot_MF" : "1.7706E-2",
        "nn_all_uniprot_MF" : "74",
        "nodeFontSize_all_uniprot_MF" : 14,
        "xx_all_uniprot_MF" : "1",
        "shared_name" : "16774",
        "nodeSize_all_uniprot_MF" : 2.0,
        "pValue_all_uniprot_MF" : "6.8855E-3",
        "nodeType_all_uniprot_MF" : "ellipse",
        "N_all_uniprot_MF" : "203538",
        "name" : "16774",
        "nodeFillColor_all_uniprot_MF" : 1.7518870344660222,
        "SUID" : 700,
        "description_all_uniprot_MF" : "phosphotransferase activity, carboxyl group as acceptor",
        "selected" : false,
        "X_all_uniprot_MF" : "19"
      },
      "position" : {
        "x" : -22.134183165753747,
        "y" : 856.4201484905307
      },
      "selected" : false
    }, {
      "data" : {
        "id" : "698",
        "adjustedPValue_all_uniprot_MF" : "4.3202E-2",
        "nn_all_uniprot_MF" : "212",
        "nodeFontSize_all_uniprot_MF" : 14,
        "xx_all_uniprot_MF" : "1",
        "shared_name" : "5200",
        "nodeSize_all_uniprot_MF" : 2.0,
        "pValue_all_uniprot_MF" : "1.9606E-2",
        "nodeType_all_uniprot_MF" : "ellipse",
        "N_all_uniprot_MF" : "203538",
        "name" : "5200",
        "nodeFillColor_all_uniprot_MF" : 1.364498668948034,
        "SUID" : 698,
        "description_all_uniprot_MF" : "structural constituent of cytoskeleton",
        "selected" : false,
        "X_all_uniprot_MF" : "19"
      },
      "position" : {
        "x" : 1319.66633458459,
        "y" : 1038.8773193359375
      },
      "selected" : false
    }, {
      "data" : {
        "id" : "690",
        "adjustedPValue_all_uniprot_MF" : "9.4867E-3",
        "nn_all_uniprot_MF" : "26",
        "nodeFontSize_all_uniprot_MF" : 14,
        "xx_all_uniprot_MF" : "1",
        "shared_name" : "4108",
        "nodeSize_all_uniprot_MF" : 2.0,
        "pValue_all_uniprot_MF" : "2.4244E-3",
        "nodeType_all_uniprot_MF" : "ellipse",
        "N_all_uniprot_MF" : "203538",
        "name" : "4108",
        "nodeFillColor_all_uniprot_MF" : 2.022883915779695,
        "SUID" : 690,
        "description_all_uniprot_MF" : "citrate (Si)-synthase activity",
        "selected" : false,
        "X_all_uniprot_MF" : "19"
      },
      "position" : {
        "x" : -162.64678955078125,
        "y" : 289.51019582105465
      },
      "selected" : false
    }, {
      "data" : {
        "id" : "688",
        "adjustedPValue_all_uniprot_MF" : "1.3804E-2",
        "nn_all_uniprot_MF" : "56",
        "nodeFontSize_all_uniprot_MF" : 14,
        "xx_all_uniprot_MF" : "1",
        "shared_name" : "52856",
        "nodeSize_all_uniprot_MF" : 2.0,
        "pValue_all_uniprot_MF" : "5.2148E-3",
        "nodeType_all_uniprot_MF" : "ellipse",
        "N_all_uniprot_MF" : "203538",
        "name" : "52856",
        "nodeFillColor_all_uniprot_MF" : 1.8599961789432728,
        "SUID" : 688,
        "description_all_uniprot_MF" : "NADHX epimerase activity",
        "selected" : false,
        "X_all_uniprot_MF" : "19"
      },
      "position" : {
        "x" : 428.7213164265234,
        "y" : 707.6640014648438
      },
      "selected" : false
    }, {
      "data" : {
        "id" : "687",
        "adjustedPValue_all_uniprot_MF" : "6.2407E-2",
        "nn_all_uniprot_MF" : "324",
        "nodeFontSize_all_uniprot_MF" : 14,
        "xx_all_uniprot_MF" : "1",
        "shared_name" : "16854",
        "nodeSize_all_uniprot_MF" : 2.0,
        "pValue_all_uniprot_MF" : "2.9817E-2",
        "nodeType_all_uniprot_MF" : "ellipse",
        "N_all_uniprot_MF" : "203538",
        "name" : "16854",
        "nodeFillColor_all_uniprot_MF" : 1.2047642790480866,
        "SUID" : 687,
        "description_all_uniprot_MF" : "racemase and epimerase activity",
        "selected" : false,
        "X_all_uniprot_MF" : "19"
      },
      "position" : {
        "x" : 604.181884765625,
        "y" : 753.5836929830274
      },
      "selected" : false
    }, {
      "data" : {
        "id" : "683",
        "adjustedPValue_all_uniprot_MF" : "1.3356E-1",
        "nn_all_uniprot_MF" : "773",
        "nodeFontSize_all_uniprot_MF" : 14,
        "xx_all_uniprot_MF" : "1",
        "shared_name" : "16830",
        "nodeSize_all_uniprot_MF" : 2.0,
        "pValue_all_uniprot_MF" : "6.9747E-2",
        "nodeType_all_uniprot_MF" : "ellipse",
        "N_all_uniprot_MF" : "203538",
        "name" : "16830",
        "nodeFillColor_all_uniprot_MF" : 0.8743274856323401,
        "SUID" : 683,
        "description_all_uniprot_MF" : "carbon-carbon lyase activity",
        "selected" : false,
        "X_all_uniprot_MF" : "19"
      },
      "position" : {
        "x" : 1058.5971286012891,
        "y" : 290.23091272986323
      },
      "selected" : false
    }, {
      "data" : {
        "id" : "681",
        "adjustedPValue_all_uniprot_MF" : "3.9524E-3",
        "nn_all_uniprot_MF" : "8",
        "nodeFontSize_all_uniprot_MF" : 14,
        "xx_all_uniprot_MF" : "1",
        "shared_name" : "5093",
        "nodeSize_all_uniprot_MF" : 2.0,
        "pValue_all_uniprot_MF" : "7.4656E-4",
        "nodeType_all_uniprot_MF" : "ellipse",
        "N_all_uniprot_MF" : "203538",
        "name" : "5093",
        "nodeFillColor_all_uniprot_MF" : 2.4031427505102054,
        "SUID" : 681,
        "description_all_uniprot_MF" : "Rab GDP-dissociation inhibitor activity",
        "selected" : false,
        "X_all_uniprot_MF" : "19"
      },
      "position" : {
        "x" : 1724.821044921875,
        "y" : 577.3662581888476
      },
      "selected" : false
    }, {
      "data" : {
        "id" : "678",
        "adjustedPValue_all_uniprot_MF" : "3.3348E-1",
        "nn_all_uniprot_MF" : "3034",
        "nodeFontSize_all_uniprot_MF" : 14,
        "xx_all_uniprot_MF" : "1",
        "shared_name" : "16853",
        "nodeSize_all_uniprot_MF" : 2.0,
        "pValue_all_uniprot_MF" : "2.4826E-1",
        "nodeType_all_uniprot_MF" : "ellipse",
        "N_all_uniprot_MF" : "203538",
        "name" : "16853",
        "nodeFillColor_all_uniprot_MF" : 0.47692568636846205,
        "SUID" : 678,
        "description_all_uniprot_MF" : "isomerase activity",
        "selected" : false,
        "X_all_uniprot_MF" : "19"
      },
      "position" : {
        "x" : 665.1559782917578,
        "y" : 670.4368896484375
      },
      "selected" : false
    }, {
      "data" : {
        "id" : "675",
        "adjustedPValue_all_uniprot_MF" : "7.9290E-3",
        "nn_all_uniprot_MF" : "17",
        "nodeFontSize_all_uniprot_MF" : 14,
        "xx_all_uniprot_MF" : "1",
        "shared_name" : "4743",
        "nodeSize_all_uniprot_MF" : 2.0,
        "pValue_all_uniprot_MF" : "1.5858E-3",
        "nodeType_all_uniprot_MF" : "ellipse",
        "N_all_uniprot_MF" : "203538",
        "name" : "4743",
        "nodeFillColor_all_uniprot_MF" : 2.100780214590237,
        "SUID" : 675,
        "description_all_uniprot_MF" : "pyruvate kinase activity",
        "selected" : false,
        "X_all_uniprot_MF" : "19"
      },
      "position" : {
        "x" : 270.1999802270562,
        "y" : 901.2835693359375
      },
      "selected" : false
    }, {
      "data" : {
        "id" : "673",
        "adjustedPValue_all_uniprot_MF" : "9.0530E-1",
        "nn_all_uniprot_MF" : "22788",
        "nodeFontSize_all_uniprot_MF" : 14,
        "xx_all_uniprot_MF" : "1",
        "shared_name" : "97159",
        "nodeSize_all_uniprot_MF" : 2.0,
        "pValue_all_uniprot_MF" : "8.9524E-1",
        "nodeType_all_uniprot_MF" : "ellipse",
        "N_all_uniprot_MF" : "203538",
        "name" : "97159",
        "nodeFillColor_all_uniprot_MF" : 0.0432058852050477,
        "SUID" : 673,
        "description_all_uniprot_MF" : "organic cyclic compound binding",
        "selected" : false,
        "X_all_uniprot_MF" : "19"
      },
      "position" : {
        "x" : 1043.3006194045142,
        "y" : 1054.1080322265625
      },
      "selected" : false
    }, {
      "data" : {
        "id" : "671",
        "adjustedPValue_all_uniprot_MF" : "6.3211E-1",
        "nn_all_uniprot_MF" : "8651",
        "nodeFontSize_all_uniprot_MF" : 14,
        "xx_all_uniprot_MF" : "1",
        "shared_name" : "16773",
        "nodeSize_all_uniprot_MF" : 2.0,
        "pValue_all_uniprot_MF" : "5.6188E-1",
        "nodeType_all_uniprot_MF" : "ellipse",
        "N_all_uniprot_MF" : "203538",
        "name" : "16773",
        "nodeFillColor_all_uniprot_MF" : 0.1992044555379886,
        "SUID" : 671,
        "description_all_uniprot_MF" : "phosphotransferase activity, alcohol group as acceptor",
        "selected" : false,
        "X_all_uniprot_MF" : "19"
      },
      "position" : {
        "x" : 205.05827104912441,
        "y" : 780.963623046875
      },
      "selected" : false
    }, {
      "data" : {
        "id" : "669",
        "adjustedPValue_all_uniprot_MF" : "6.6425E-1",
        "nn_all_uniprot_MF" : "9716",
        "nodeFontSize_all_uniprot_MF" : 14,
        "xx_all_uniprot_MF" : "1",
        "shared_name" : "16301",
        "nodeSize_all_uniprot_MF" : 2.0,
        "pValue_all_uniprot_MF" : "6.0520E-1",
        "nodeType_all_uniprot_MF" : "ellipse",
        "N_all_uniprot_MF" : "203538",
        "name" : "16301",
        "nodeFillColor_all_uniprot_MF" : 0.17767135001612175,
        "SUID" : 669,
        "description_all_uniprot_MF" : "kinase activity",
        "selected" : false,
        "X_all_uniprot_MF" : "19"
      },
      "position" : {
        "x" : -69.6707992553711,
        "y" : 608.9781584147693
      },
      "selected" : false
    }, {
      "data" : {
        "id" : "667",
        "adjustedPValue_all_uniprot_MF" : "1.3804E-2",
        "nn_all_uniprot_MF" : "54",
        "nodeFontSize_all_uniprot_MF" : 14,
        "xx_all_uniprot_MF" : "1",
        "shared_name" : "4013",
        "nodeSize_all_uniprot_MF" : 2.0,
        "pValue_all_uniprot_MF" : "5.0290E-3",
        "nodeType_all_uniprot_MF" : "ellipse",
        "N_all_uniprot_MF" : "203538",
        "name" : "4013",
        "nodeFillColor_all_uniprot_MF" : 1.8599961789432728,
        "SUID" : 667,
        "description_all_uniprot_MF" : "adenosylhomocysteinase activity",
        "selected" : false,
        "X_all_uniprot_MF" : "19"
      },
      "position" : {
        "x" : 758.2047867330274,
        "y" : 899.745361328125
      },
      "selected" : false
    }, {
      "data" : {
        "id" : "665",
        "adjustedPValue_all_uniprot_MF" : "2.2911E-3",
        "nn_all_uniprot_MF" : "3",
        "nodeFontSize_all_uniprot_MF" : 14,
        "xx_all_uniprot_MF" : "1",
        "shared_name" : "30985",
        "nodeSize_all_uniprot_MF" : 2.0,
        "pValue_all_uniprot_MF" : "2.8002E-4",
        "nodeType_all_uniprot_MF" : "ellipse",
        "N_all_uniprot_MF" : "203538",
        "name" : "30985",
        "nodeFillColor_all_uniprot_MF" : 2.6399592306154767,
        "SUID" : 665,
        "description_all_uniprot_MF" : "high molecular weight kininogen binding",
        "selected" : false,
        "X_all_uniprot_MF" : "19"
      },
      "position" : {
        "x" : 328.184675649043,
        "y" : 1090.9603271484375
      },
      "selected" : false
    }, {
      "data" : {
        "id" : "663",
        "adjustedPValue_all_uniprot_MF" : "1.0874E-2",
        "nn_all_uniprot_MF" : "32",
        "nodeFontSize_all_uniprot_MF" : 14,
        "xx_all_uniprot_MF" : "1",
        "shared_name" : "16615",
        "nodeSize_all_uniprot_MF" : 2.0,
        "pValue_all_uniprot_MF" : "2.9831E-3",
        "nodeType_all_uniprot_MF" : "ellipse",
        "N_all_uniprot_MF" : "203538",
        "name" : "16615",
        "nodeFillColor_all_uniprot_MF" : 1.963597926575332,
        "SUID" : 663,
        "description_all_uniprot_MF" : "malate dehydrogenase activity",
        "selected" : false,
        "X_all_uniprot_MF" : "19"
      },
      "position" : {
        "x" : 1069.8089599609375,
        "y" : 680.5293244322136
      },
      "selected" : false
    }, {
      "data" : {
        "id" : "662",
        "adjustedPValue_all_uniprot_MF" : "1.6065E-1",
        "nn_all_uniprot_MF" : "999",
        "nodeFontSize_all_uniprot_MF" : 14,
        "xx_all_uniprot_MF" : "1",
        "shared_name" : "16614",
        "nodeSize_all_uniprot_MF" : 2.0,
        "pValue_all_uniprot_MF" : "8.9252E-2",
        "nodeType_all_uniprot_MF" : "ellipse",
        "N_all_uniprot_MF" : "203538",
        "name" : "16614",
        "nodeFillColor_all_uniprot_MF" : 0.7941094192587773,
        "SUID" : 662,
        "description_all_uniprot_MF" : "oxidoreductase activity, acting on CH-OH group of donors",
        "selected" : false,
        "X_all_uniprot_MF" : "19"
      },
      "position" : {
        "x" : 1025.3522201081119,
        "y" : 598.920166015625
      },
      "selected" : false
    }, {
      "data" : {
        "id" : "657",
        "adjustedPValue_all_uniprot_MF" : "1.3804E-2",
        "nn_all_uniprot_MF" : "53",
        "nodeFontSize_all_uniprot_MF" : 14,
        "xx_all_uniprot_MF" : "1",
        "shared_name" : "3994",
        "nodeSize_all_uniprot_MF" : 2.0,
        "pValue_all_uniprot_MF" : "4.9361E-3",
        "nodeType_all_uniprot_MF" : "ellipse",
        "N_all_uniprot_MF" : "203538",
        "name" : "3994",
        "nodeFillColor_all_uniprot_MF" : 1.8599961789432728,
        "SUID" : 657,
        "description_all_uniprot_MF" : "aconitate hydratase activity",
        "selected" : false,
        "X_all_uniprot_MF" : "19"
      },
      "position" : {
        "x" : 686.4991153558335,
        "y" : 496.5566101074219
      },
      "selected" : false
    }, {
      "data" : {
        "id" : "655",
        "adjustedPValue_all_uniprot_MF" : "3.1498E-3",
        "nn_all_uniprot_MF" : "6",
        "nodeFontSize_all_uniprot_MF" : 14,
        "xx_all_uniprot_MF" : "1",
        "shared_name" : "30984",
        "nodeSize_all_uniprot_MF" : 2.0,
        "pValue_all_uniprot_MF" : "5.5997E-4",
        "nodeType_all_uniprot_MF" : "ellipse",
        "N_all_uniprot_MF" : "203538",
        "name" : "30984",
        "nodeFillColor_all_uniprot_MF" : 2.501714142782181,
        "SUID" : 655,
        "description_all_uniprot_MF" : "kininogen binding",
        "selected" : false,
        "X_all_uniprot_MF" : "19"
      },
      "position" : {
        "x" : 503.0006103515625,
        "y" : 1030.7389388529102
      },
      "selected" : false
    }, {
      "data" : {
        "id" : "654",
        "adjustedPValue_all_uniprot_MF" : "3.0804E-1",
        "nn_all_uniprot_MF" : "35208",
        "nodeFontSize_all_uniprot_MF" : 14,
        "xx_all_uniprot_MF" : "5",
        "shared_name" : "5515",
        "nodeSize_all_uniprot_MF" : 4.47213595499958,
        "pValue_all_uniprot_MF" : "2.2143E-1",
        "nodeType_all_uniprot_MF" : "ellipse",
        "N_all_uniprot_MF" : "203538",
        "name" : "5515",
        "nodeFillColor_all_uniprot_MF" : 0.5113875478405991,
        "SUID" : 654,
        "description_all_uniprot_MF" : "protein binding",
        "selected" : false,
        "X_all_uniprot_MF" : "19"
      },
      "position" : {
        "x" : 664.4495239257812,
        "y" : 984.8717513529101
      },
      "selected" : false
    }, {
      "data" : {
        "id" : "651",
        "adjustedPValue_all_uniprot_MF" : "4.5901E-1",
        "nn_all_uniprot_MF" : "5361",
        "nodeFontSize_all_uniprot_MF" : 14,
        "xx_all_uniprot_MF" : "1",
        "shared_name" : "98772",
        "nodeSize_all_uniprot_MF" : 2.0,
        "pValue_all_uniprot_MF" : "3.9780E-1",
        "nodeType_all_uniprot_MF" : "ellipse",
        "N_all_uniprot_MF" : "203538",
        "name" : "98772",
        "nodeFillColor_all_uniprot_MF" : 0.3381821242473439,
        "SUID" : 651,
        "description_all_uniprot_MF" : "molecular function regulator",
        "selected" : false,
        "X_all_uniprot_MF" : "19"
      },
      "position" : {
        "x" : 1193.3008285013477,
        "y" : 816.9837784322461
      },
      "selected" : false
    }, {
      "data" : {
        "id" : "647",
        "adjustedPValue_all_uniprot_MF" : "3.0240E-1",
        "nn_all_uniprot_MF" : "2530",
        "nodeFontSize_all_uniprot_MF" : 14,
        "xx_all_uniprot_MF" : "1",
        "shared_name" : "1901265",
        "nodeSize_all_uniprot_MF" : 2.0,
        "pValue_all_uniprot_MF" : "2.1153E-1",
        "nodeType_all_uniprot_MF" : "ellipse",
        "N_all_uniprot_MF" : "203538",
        "name" : "1901265",
        "nodeFillColor_all_uniprot_MF" : 0.5194171335595535,
        "SUID" : 647,
        "description_all_uniprot_MF" : "nucleoside phosphate binding",
        "selected" : false,
        "X_all_uniprot_MF" : "19"
      },
      "position" : {
        "x" : 1101.0,
        "y" : 1228.0
      },
      "selected" : false
    }, {
      "data" : {
        "id" : "645",
        "adjustedPValue_all_uniprot_MF" : "3.1498E-3",
        "nn_all_uniprot_MF" : "5",
        "nodeFontSize_all_uniprot_MF" : 14,
        "xx_all_uniprot_MF" : "1",
        "shared_name" : "3961",
        "nodeSize_all_uniprot_MF" : 2.0,
        "pValue_all_uniprot_MF" : "4.6666E-4",
        "nodeType_all_uniprot_MF" : "ellipse",
        "N_all_uniprot_MF" : "203538",
        "name" : "3961",
        "nodeFillColor_all_uniprot_MF" : 2.501714142782181,
        "SUID" : 645,
        "description_all_uniprot_MF" : "O-acetylhomoserine aminocarboxypropyltransferase activity",
        "selected" : false,
        "X_all_uniprot_MF" : "19"
      },
      "position" : {
        "x" : 245.202742055293,
        "y" : 164.39813232421875
      },
      "selected" : false
    }, {
      "data" : {
        "id" : "641",
        "adjustedPValue_all_uniprot_MF" : "3.5391E-1",
        "nn_all_uniprot_MF" : "11250",
        "nodeFontSize_all_uniprot_MF" : 14,
        "xx_all_uniprot_MF" : "2",
        "shared_name" : "16772",
        "nodeSize_all_uniprot_MF" : 2.8284271247461903,
        "pValue_all_uniprot_MF" : "2.8313E-1",
        "nodeType_all_uniprot_MF" : "ellipse",
        "N_all_uniprot_MF" : "203538",
        "name" : "16772",
        "nodeFillColor_all_uniprot_MF" : 0.45110677749942557,
        "SUID" : 641,
        "description_all_uniprot_MF" : "transferase activity, transferring phosphorus-containing groups",
        "selected" : false,
        "X_all_uniprot_MF" : "19"
      },
      "position" : {
        "x" : 84.91938555107755,
        "y" : 674.4677909625943
      },
      "selected" : false
    }, {
      "data" : {
        "id" : "639",
        "adjustedPValue_all_uniprot_MF" : "1.0502E-3",
        "nn_all_uniprot_MF" : "1",
        "nodeFontSize_all_uniprot_MF" : 14,
        "xx_all_uniprot_MF" : "1",
        "shared_name" : "50177",
        "nodeSize_all_uniprot_MF" : 2.0,
        "pValue_all_uniprot_MF" : "9.3349E-5",
        "nodeType_all_uniprot_MF" : "ellipse",
        "N_all_uniprot_MF" : "203538",
        "name" : "50177",
        "nodeFillColor_all_uniprot_MF" : 2.9787393792872843,
        "SUID" : 639,
        "description_all_uniprot_MF" : "phenylpyruvate decarboxylase activity",
        "selected" : false,
        "X_all_uniprot_MF" : "19"
      },
      "position" : {
        "x" : 1218.4228515625,
        "y" : 152.34342809044924
      },
      "selected" : false
    }, {
      "data" : {
        "id" : "638",
        "adjustedPValue_all_uniprot_MF" : "8.6310E-2",
        "nn_all_uniprot_MF" : "472",
        "nodeFontSize_all_uniprot_MF" : 14,
        "xx_all_uniprot_MF" : "1",
        "shared_name" : "16831",
        "nodeSize_all_uniprot_MF" : 2.0,
        "pValue_all_uniprot_MF" : "4.3155E-2",
        "nodeType_all_uniprot_MF" : "ellipse",
        "N_all_uniprot_MF" : "203538",
        "name" : "16831",
        "nodeFillColor_all_uniprot_MF" : 1.0639405860294049,
        "SUID" : 638,
        "description_all_uniprot_MF" : "carboxy-lyase activity",
        "selected" : false,
        "X_all_uniprot_MF" : "19"
      },
      "position" : {
        "x" : 1084.0078125,
        "y" : 204.68261866248045
      },
      "selected" : false
    }, {
      "data" : {
        "id" : "636",
        "adjustedPValue_all_uniprot_MF" : "4.8138E-1",
        "nn_all_uniprot_MF" : "5798",
        "nodeFontSize_all_uniprot_MF" : 14,
        "xx_all_uniprot_MF" : "1",
        "shared_name" : "43168",
        "nodeSize_all_uniprot_MF" : 2.0,
        "pValue_all_uniprot_MF" : "4.2254E-1",
        "nodeType_all_uniprot_MF" : "ellipse",
        "N_all_uniprot_MF" : "203538",
        "name" : "43168",
        "nodeFillColor_all_uniprot_MF" : 0.3175152626017804,
        "SUID" : 636,
        "description_all_uniprot_MF" : "anion binding",
        "selected" : false,
        "X_all_uniprot_MF" : "19"
      },
      "position" : {
        "x" : 648.0,
        "y" : 1224.0
      },
      "selected" : false
    }, {
      "data" : {
        "id" : "635",
        "adjustedPValue_all_uniprot_MF" : "3.0804E-1",
        "nn_all_uniprot_MF" : "9623",
        "nodeFontSize_all_uniprot_MF" : 14,
        "xx_all_uniprot_MF" : "2",
        "shared_name" : "43167",
        "nodeSize_all_uniprot_MF" : 2.8284271247461903,
        "pValue_all_uniprot_MF" : "2.2590E-1",
        "nodeType_all_uniprot_MF" : "ellipse",
        "N_all_uniprot_MF" : "203538",
        "name" : "43167",
        "nodeFillColor_all_uniprot_MF" : 0.5113875478405991,
        "SUID" : 635,
        "description_all_uniprot_MF" : "ion binding",
        "selected" : false,
        "X_all_uniprot_MF" : "19"
      },
      "position" : {
        "x" : 727.0,
        "y" : 1097.0
      },
      "selected" : false
    }, {
      "data" : {
        "id" : "633",
        "adjustedPValue_all_uniprot_MF" : "2.2911E-3",
        "nn_all_uniprot_MF" : "1380",
        "nodeFontSize_all_uniprot_MF" : 14,
        "xx_all_uniprot_MF" : "3",
        "shared_name" : "16903",
        "nodeSize_all_uniprot_MF" : 3.4641016151377544,
        "pValue_all_uniprot_MF" : "2.7786E-4",
        "nodeType_all_uniprot_MF" : "ellipse",
        "N_all_uniprot_MF" : "203538",
        "name" : "16903",
        "nodeFillColor_all_uniprot_MF" : 2.6399592306154767,
        "SUID" : 633,
        "description_all_uniprot_MF" : "oxidoreductase activity, acting on the aldehyde or oxo group of donors",
        "selected" : false,
        "X_all_uniprot_MF" : "19"
      },
      "position" : {
        "x" : 1154.3545328776042,
        "y" : 451.6474609375
      },
      "selected" : false
    }, {
      "data" : {
        "id" : "630",
        "adjustedPValue_all_uniprot_MF" : "3.9295E-1",
        "nn_all_uniprot_MF" : "4070",
        "nodeFontSize_all_uniprot_MF" : 14,
        "xx_all_uniprot_MF" : "1",
        "shared_name" : "30234",
        "nodeSize_all_uniprot_MF" : 2.0,
        "pValue_all_uniprot_MF" : "3.1873E-1",
        "nodeType_all_uniprot_MF" : "ellipse",
        "N_all_uniprot_MF" : "203538",
        "name" : "30234",
        "nodeFillColor_all_uniprot_MF" : 0.40565776614074983,
        "SUID" : 630,
        "description_all_uniprot_MF" : "enzyme regulator activity",
        "selected" : false,
        "X_all_uniprot_MF" : "19"
      },
      "position" : {
        "x" : 1363.1297134908398,
        "y" : 860.2749633789062
      },
      "selected" : false
    }, {
      "data" : {
        "id" : "628",
        "adjustedPValue_all_uniprot_MF" : "5.7917E-5",
        "nn_all_uniprot_MF" : "13",
        "nodeFontSize_all_uniprot_MF" : 14,
        "xx_all_uniprot_MF" : "2",
        "shared_name" : "4634",
        "nodeSize_all_uniprot_MF" : 2.8284271247461903,
        "pValue_all_uniprot_MF" : "6.4353E-7",
        "nodeType_all_uniprot_MF" : "ellipse",
        "N_all_uniprot_MF" : "203538",
        "name" : "4634",
        "nodeFillColor_all_uniprot_MF" : 4.237191663815773,
        "SUID" : 628,
        "description_all_uniprot_MF" : "phosphopyruvate hydratase activity",
        "selected" : false,
        "X_all_uniprot_MF" : "19"
      },
      "position" : {
        "x" : 659.0438842773438,
        "y" : 391.34922563896816
      },
      "selected" : false
    }, {
      "data" : {
        "id" : "627",
        "adjustedPValue_all_uniprot_MF" : "4.2920E-4",
        "nn_all_uniprot_MF" : "600",
        "nodeFontSize_all_uniprot_MF" : 14,
        "xx_all_uniprot_MF" : "3",
        "shared_name" : "16836",
        "nodeSize_all_uniprot_MF" : 3.4641016151377544,
        "pValue_all_uniprot_MF" : "2.3844E-5",
        "nodeType_all_uniprot_MF" : "ellipse",
        "N_all_uniprot_MF" : "203538",
        "name" : "16836",
        "nodeFillColor_all_uniprot_MF" : 3.367341173853157,
        "SUID" : 627,
        "description_all_uniprot_MF" : "hydro-lyase activity",
        "selected" : false,
        "X_all_uniprot_MF" : "19"
      },
      "position" : {
        "x" : 816.3347778320312,
        "y" : 440.15936732557924
      },
      "selected" : false
    }, {
      "data" : {
        "id" : "625",
        "adjustedPValue_all_uniprot_MF" : "8.3940E-3",
        "nn_all_uniprot_MF" : "21",
        "nodeFontSize_all_uniprot_MF" : 14,
        "xx_all_uniprot_MF" : "1",
        "shared_name" : "4124",
        "nodeSize_all_uniprot_MF" : 2.0,
        "pValue_all_uniprot_MF" : "1.9586E-3",
        "nodeType_all_uniprot_MF" : "ellipse",
        "N_all_uniprot_MF" : "203538",
        "name" : "4124",
        "nodeFillColor_all_uniprot_MF" : 2.076033431866883,
        "SUID" : 625,
        "description_all_uniprot_MF" : "cysteine synthase activity",
        "selected" : false,
        "X_all_uniprot_MF" : "19"
      },
      "position" : {
        "x" : 804.4537353515625,
        "y" : 166.2742324320117
      },
      "selected" : false
    }, {
      "data" : {
        "id" : "623",
        "adjustedPValue_all_uniprot_MF" : "4.3318E-1",
        "nn_all_uniprot_MF" : "4741",
        "nodeFontSize_all_uniprot_MF" : 14,
        "xx_all_uniprot_MF" : "1",
        "shared_name" : "5198",
        "nodeSize_all_uniprot_MF" : 2.0,
        "pValue_all_uniprot_MF" : "3.6098E-1",
        "nodeType_all_uniprot_MF" : "ellipse",
        "N_all_uniprot_MF" : "203538",
        "name" : "5198",
        "nodeFillColor_all_uniprot_MF" : 0.3633338325976179,
        "SUID" : 623,
        "description_all_uniprot_MF" : "structural molecule activity",
        "selected" : false,
        "X_all_uniprot_MF" : "19"
      },
      "position" : {
        "x" : 1177.4459504191796,
        "y" : 978.5868530273438
      },
      "selected" : false
    }, {
      "data" : {
        "id" : "621",
        "adjustedPValue_all_uniprot_MF" : "1.0340E-4",
        "nn_all_uniprot_MF" : "1021",
        "nodeFontSize_all_uniprot_MF" : 14,
        "xx_all_uniprot_MF" : "4",
        "shared_name" : "16835",
        "nodeSize_all_uniprot_MF" : 4.0,
        "pValue_all_uniprot_MF" : "2.2977E-6",
        "nodeType_all_uniprot_MF" : "ellipse",
        "N_all_uniprot_MF" : "203538",
        "name" : "16835",
        "nodeFillColor_all_uniprot_MF" : 3.985487776946216,
        "SUID" : 621,
        "description_all_uniprot_MF" : "carbon-oxygen lyase activity",
        "selected" : false,
        "X_all_uniprot_MF" : "19"
      },
      "position" : {
        "x" : 869.1172012838086,
        "y" : 268.01445154822267
      },
      "selected" : false
    }, {
      "data" : {
        "id" : "620",
        "adjustedPValue_all_uniprot_MF" : "1.1498E-4",
        "nn_all_uniprot_MF" : "2666",
        "nodeFontSize_all_uniprot_MF" : 14,
        "xx_all_uniprot_MF" : "5",
        "shared_name" : "16829",
        "nodeSize_all_uniprot_MF" : 4.47213595499958,
        "pValue_all_uniprot_MF" : "3.8327E-6",
        "nodeType_all_uniprot_MF" : "ellipse",
        "N_all_uniprot_MF" : "203538",
        "name" : "16829",
        "nodeFillColor_all_uniprot_MF" : 3.93937938700527,
        "SUID" : 620,
        "description_all_uniprot_MF" : "lyase activity",
        "selected" : false,
        "X_all_uniprot_MF" : "19"
      },
      "position" : {
        "x" : 977.8935981975619,
        "y" : 348.1593498004849
      },
      "selected" : false
    }, {
      "data" : {
        "id" : "617",
        "adjustedPValue_all_uniprot_MF" : "2.3197E-1",
        "nn_all_uniprot_MF" : "1631",
        "nodeFontSize_all_uniprot_MF" : 14,
        "xx_all_uniprot_MF" : "1",
        "shared_name" : "48037",
        "nodeSize_all_uniprot_MF" : 2.0,
        "pValue_all_uniprot_MF" : "1.4176E-1",
        "nodeType_all_uniprot_MF" : "ellipse",
        "N_all_uniprot_MF" : "203538",
        "name" : "48037",
        "nodeFillColor_all_uniprot_MF" : 0.6345658176448183,
        "SUID" : 617,
        "description_all_uniprot_MF" : "cofactor binding",
        "selected" : false,
        "X_all_uniprot_MF" : "19"
      },
      "position" : {
        "x" : 835.0,
        "y" : 1159.0
      },
      "selected" : false
    }, {
      "data" : {
        "id" : "615",
        "adjustedPValue_all_uniprot_MF" : "1.6391E-1",
        "nn_all_uniprot_MF" : "1045",
        "nodeFontSize_all_uniprot_MF" : 14,
        "xx_all_uniprot_MF" : "1",
        "shared_name" : "60589",
        "nodeSize_all_uniprot_MF" : 2.0,
        "pValue_all_uniprot_MF" : "9.3174E-2",
        "nodeType_all_uniprot_MF" : "ellipse",
        "N_all_uniprot_MF" : "203538",
        "name" : "60589",
        "nodeFillColor_all_uniprot_MF" : 0.7853894121041008,
        "SUID" : 615,
        "description_all_uniprot_MF" : "nucleoside-triphosphatase regulator activity",
        "selected" : false,
        "X_all_uniprot_MF" : "19"
      },
      "position" : {
        "x" : 1475.2493896484375,
        "y" : 777.6318831888476
      },
      "selected" : false
    }, {
      "data" : {
        "id" : "611",
        "adjustedPValue_all_uniprot_MF" : "3.1498E-3",
        "nn_all_uniprot_MF" : "6",
        "nodeFontSize_all_uniprot_MF" : 14,
        "xx_all_uniprot_MF" : "1",
        "shared_name" : "3871",
        "nodeSize_all_uniprot_MF" : 2.0,
        "pValue_all_uniprot_MF" : "5.5997E-4",
        "nodeType_all_uniprot_MF" : "ellipse",
        "N_all_uniprot_MF" : "203538",
        "name" : "3871",
        "nodeFillColor_all_uniprot_MF" : 2.501714142782181,
        "SUID" : 611,
        "description_all_uniprot_MF" : "5-methyltetrahydropteroyltriglutamate-homocysteine S-methyltransferase activity",
        "selected" : false,
        "X_all_uniprot_MF" : "19"
      },
      "position" : {
        "x" : 505.55607752478517,
        "y" : -104.3914566040039
      },
      "selected" : false
    }, {
      "data" : {
        "id" : "610",
        "adjustedPValue_all_uniprot_MF" : "3.1498E-3",
        "nn_all_uniprot_MF" : "6",
        "nodeFontSize_all_uniprot_MF" : 14,
        "xx_all_uniprot_MF" : "1",
        "shared_name" : "42085",
        "nodeSize_all_uniprot_MF" : 2.0,
        "pValue_all_uniprot_MF" : "5.5997E-4",
        "nodeType_all_uniprot_MF" : "ellipse",
        "N_all_uniprot_MF" : "203538",
        "name" : "42085",
        "nodeFillColor_all_uniprot_MF" : 2.501714142782181,
        "SUID" : 610,
        "description_all_uniprot_MF" : "5-methyltetrahydropteroyltri-L-glutamate-dependent methyltransferase activity",
        "selected" : false,
        "X_all_uniprot_MF" : "19"
      },
      "position" : {
        "x" : 428.05475346908213,
        "y" : 66.35669855749998
      },
      "selected" : false
    }, {
      "data" : {
        "id" : "608",
        "adjustedPValue_all_uniprot_MF" : "8.8367E-4",
        "nn_all_uniprot_MF" : "128",
        "nodeFontSize_all_uniprot_MF" : 14,
        "xx_all_uniprot_MF" : "2",
        "shared_name" : "4365",
        "nodeSize_all_uniprot_MF" : 2.8284271247461903,
        "pValue_all_uniprot_MF" : "6.6631E-5",
        "nodeType_all_uniprot_MF" : "ellipse",
        "N_all_uniprot_MF" : "203538",
        "name" : "4365",
        "nodeFillColor_all_uniprot_MF" : 3.0537100270337993,
        "SUID" : 608,
        "description_all_uniprot_MF" : "glyceraldehyde-3-phosphate dehydrogenase (NAD+) (phosphorylating) activity",
        "selected" : false,
        "X_all_uniprot_MF" : "19"
      },
      "position" : {
        "x" : 1599.0582100139684,
        "y" : 107.39865338935213
      },
      "selected" : false
    }, {
      "data" : {
        "id" : "607",
        "adjustedPValue_all_uniprot_MF" : "8.8367E-4",
        "nn_all_uniprot_MF" : "130",
        "nodeFontSize_all_uniprot_MF" : 14,
        "xx_all_uniprot_MF" : "2",
        "shared_name" : "43891",
        "nodeSize_all_uniprot_MF" : 2.8284271247461903,
        "pValue_all_uniprot_MF" : "6.8730E-5",
        "nodeType_all_uniprot_MF" : "ellipse",
        "N_all_uniprot_MF" : "203538",
        "name" : "43891",
        "nodeFillColor_all_uniprot_MF" : 3.0537100270337993,
        "SUID" : 607,
        "description_all_uniprot_MF" : "glyceraldehyde-3-phosphate dehydrogenase (NAD(P)+) (phosphorylating) activity",
        "selected" : false,
        "X_all_uniprot_MF" : "19"
      },
      "position" : {
        "x" : 1499.7279492215234,
        "y" : 258.35759154996094
      },
      "selected" : false
    }, {
      "data" : {
        "id" : "605",
        "adjustedPValue_all_uniprot_MF" : "1.6391E-1",
        "nn_all_uniprot_MF" : "1063",
        "nodeFontSize_all_uniprot_MF" : 14,
        "xx_all_uniprot_MF" : "1",
        "shared_name" : "50662",
        "nodeSize_all_uniprot_MF" : 2.0,
        "pValue_all_uniprot_MF" : "9.4705E-2",
        "nodeType_all_uniprot_MF" : "ellipse",
        "N_all_uniprot_MF" : "203538",
        "name" : "50662",
        "nodeFillColor_all_uniprot_MF" : 0.7853894121041008,
        "SUID" : 605,
        "description_all_uniprot_MF" : "coenzyme binding",
        "selected" : false,
        "X_all_uniprot_MF" : "19"
      },
      "position" : {
        "x" : 806.0,
        "y" : 1286.0
      },
      "selected" : false
    }, {
      "data" : {
        "id" : "603",
        "adjustedPValue_all_uniprot_MF" : "1.1383E-2",
        "nn_all_uniprot_MF" : "38",
        "nodeFontSize_all_uniprot_MF" : 14,
        "xx_all_uniprot_MF" : "1",
        "shared_name" : "36440",
        "nodeSize_all_uniprot_MF" : 2.0,
        "pValue_all_uniprot_MF" : "3.5415E-3",
        "nodeType_all_uniprot_MF" : "ellipse",
        "N_all_uniprot_MF" : "203538",
        "name" : "36440",
        "nodeFillColor_all_uniprot_MF" : 1.9437342306204448,
        "SUID" : 603,
        "description_all_uniprot_MF" : "citrate synthase activity",
        "selected" : false,
        "X_all_uniprot_MF" : "19"
      },
      "position" : {
        "x" : -121.80427281722666,
        "y" : 365.99524515773436
      },
      "selected" : false
    }, {
      "data" : {
        "id" : "601",
        "adjustedPValue_all_uniprot_MF" : "8.7747E-3",
        "nn_all_uniprot_MF" : "23",
        "nodeFontSize_all_uniprot_MF" : 14,
        "xx_all_uniprot_MF" : "1",
        "shared_name" : "5092",
        "nodeSize_all_uniprot_MF" : 2.0,
        "pValue_all_uniprot_MF" : "2.1449E-3",
        "nodeType_all_uniprot_MF" : "ellipse",
        "N_all_uniprot_MF" : "203538",
        "name" : "5092",
        "nodeFillColor_all_uniprot_MF" : 2.05676667562104,
        "SUID" : 601,
        "description_all_uniprot_MF" : "GDP-dissociation inhibitor activity",
        "selected" : false,
        "X_all_uniprot_MF" : "19"
      },
      "position" : {
        "x" : 1654.224636942617,
        "y" : 643.9620971679688
      },
      "selected" : false
    }, {
      "data" : {
        "id" : "600",
        "adjustedPValue_all_uniprot_MF" : "1.5402E-1",
        "nn_all_uniprot_MF" : "936",
        "nodeFontSize_all_uniprot_MF" : 14,
        "xx_all_uniprot_MF" : "1",
        "shared_name" : "30695",
        "nodeSize_all_uniprot_MF" : 2.0,
        "pValue_all_uniprot_MF" : "8.3854E-2",
        "nodeType_all_uniprot_MF" : "ellipse",
        "N_all_uniprot_MF" : "203538",
        "name" : "30695",
        "nodeFillColor_all_uniprot_MF" : 0.812428784846788,
        "SUID" : 600,
        "description_all_uniprot_MF" : "GTPase regulator activity",
        "selected" : false,
        "X_all_uniprot_MF" : "19"
      },
      "position" : {
        "x" : 1579.7508072408398,
        "y" : 716.9116821289062
      },
      "selected" : false
    }, {
      "data" : {
        "id" : "598",
        "adjustedPValue_all_uniprot_MF" : "2.3000E-2",
        "nn_all_uniprot_MF" : "9225",
        "nodeFontSize_all_uniprot_MF" : 14,
        "xx_all_uniprot_MF" : "4",
        "shared_name" : "16491",
        "nodeSize_all_uniprot_MF" : 4.0,
        "pValue_all_uniprot_MF" : "9.4554E-3",
        "nodeType_all_uniprot_MF" : "ellipse",
        "N_all_uniprot_MF" : "203538",
        "name" : "16491",
        "nodeFillColor_all_uniprot_MF" : 1.6382790773044127,
        "SUID" : 598,
        "description_all_uniprot_MF" : "oxidoreductase activity",
        "selected" : false,
        "X_all_uniprot_MF" : "19"
      },
      "position" : {
        "x" : 985.5174560546875,
        "y" : 508.2504475911458
      },
      "selected" : false
    }, {
      "data" : {
        "id" : "597",
        "adjustedPValue_all_uniprot_MF" : "3.1451E-4",
        "nn_all_uniprot_MF" : "70945",
        "nodeFontSize_all_uniprot_MF" : 14,
        "xx_all_uniprot_MF" : "16",
        "shared_name" : "3824",
        "nodeSize_all_uniprot_MF" : 8.0,
        "pValue_all_uniprot_MF" : "1.3978E-5",
        "nodeType_all_uniprot_MF" : "ellipse",
        "N_all_uniprot_MF" : "203538",
        "name" : "3824",
        "nodeFillColor_all_uniprot_MF" : 3.5023671072508766,
        "SUID" : 597,
        "description_all_uniprot_MF" : "catalytic activity",
        "selected" : false,
        "X_all_uniprot_MF" : "19"
      },
      "position" : {
        "x" : 797.5,
        "y" : 563.5
      },
      "selected" : false
    }, {
      "data" : {
        "id" : "594",
        "adjustedPValue_all_uniprot_MF" : "2.1384E-2",
        "nn_all_uniprot_MF" : "92",
        "nodeFontSize_all_uniprot_MF" : 14,
        "xx_all_uniprot_MF" : "1",
        "shared_name" : "46912",
        "nodeSize_all_uniprot_MF" : 2.0,
        "pValue_all_uniprot_MF" : "8.5536E-3",
        "nodeType_all_uniprot_MF" : "ellipse",
        "N_all_uniprot_MF" : "203538",
        "name" : "46912",
        "nodeFillColor_all_uniprot_MF" : 1.6699107330890113,
        "SUID" : 594,
        "description_all_uniprot_MF" : "transferase activity, transferring acyl groups, acyl groups converted into alkyl on transfer",
        "selected" : true,
        "X_all_uniprot_MF" : "19"
      },
      "position" : {
        "x" : -43.27527165147152,
        "y" : 471.0523376464844
      },
      "selected" : true
    }, {
      "data" : {
        "id" : "593",
        "adjustedPValue_all_uniprot_MF" : "3.0043E-1",
        "nn_all_uniprot_MF" : "2336",
        "nodeFontSize_all_uniprot_MF" : 14,
        "xx_all_uniprot_MF" : "1",
        "shared_name" : "16746",
        "nodeSize_all_uniprot_MF" : 2.0,
        "pValue_all_uniprot_MF" : "1.9695E-1",
        "nodeType_all_uniprot_MF" : "ellipse",
        "N_all_uniprot_MF" : "203538",
        "name" : "16746",
        "nodeFillColor_all_uniprot_MF" : 0.5222624860472825,
        "SUID" : 593,
        "description_all_uniprot_MF" : "transferase activity, transferring acyl groups",
        "selected" : false,
        "X_all_uniprot_MF" : "19"
      },
      "position" : {
        "x" : 232.09103541052735,
        "y" : 572.2332153320312
      },
      "selected" : false
    }, {
      "data" : {
        "id" : "591",
        "adjustedPValue_all_uniprot_MF" : "1.4251E-1",
        "nn_all_uniprot_MF" : "845",
        "nodeFontSize_all_uniprot_MF" : 14,
        "xx_all_uniprot_MF" : "1",
        "shared_name" : "16765",
        "nodeSize_all_uniprot_MF" : 2.0,
        "pValue_all_uniprot_MF" : "7.6004E-2",
        "nodeType_all_uniprot_MF" : "ellipse",
        "N_all_uniprot_MF" : "203538",
        "name" : "16765",
        "nodeFillColor_all_uniprot_MF" : 0.8461634555551956,
        "SUID" : 591,
        "description_all_uniprot_MF" : "transferase activity, transferring alkyl or aryl (other than methyl) groups",
        "selected" : false,
        "X_all_uniprot_MF" : "19"
      },
      "position" : {
        "x" : 367.1933731588086,
        "y" : 353.3016052246094
      },
      "selected" : false
    }, {
      "data" : {
        "id" : "589",
        "adjustedPValue_all_uniprot_MF" : "9.0530E-1",
        "nn_all_uniprot_MF" : "22333",
        "nodeFontSize_all_uniprot_MF" : 14,
        "xx_all_uniprot_MF" : "1",
        "shared_name" : "1901363",
        "nodeSize_all_uniprot_MF" : 2.0,
        "pValue_all_uniprot_MF" : "8.9012E-1",
        "nodeType_all_uniprot_MF" : "ellipse",
        "N_all_uniprot_MF" : "203538",
        "name" : "1901363",
        "nodeFillColor_all_uniprot_MF" : 0.0432058852050477,
        "SUID" : 589,
        "description_all_uniprot_MF" : "heterocyclic compound binding",
        "selected" : false,
        "X_all_uniprot_MF" : "19"
      },
      "position" : {
        "x" : 994.4813019822044,
        "y" : 1108.2769775390625
      },
      "selected" : false
    }, {
      "data" : {
        "id" : "587",
        "adjustedPValue_all_uniprot_MF" : "1.3804E-2",
        "nn_all_uniprot_MF" : "48",
        "nodeFontSize_all_uniprot_MF" : 14,
        "xx_all_uniprot_MF" : "1",
        "shared_name" : "70403",
        "nodeSize_all_uniprot_MF" : 2.0,
        "pValue_all_uniprot_MF" : "4.4714E-3",
        "nodeType_all_uniprot_MF" : "ellipse",
        "N_all_uniprot_MF" : "203538",
        "name" : "70403",
        "nodeFillColor_all_uniprot_MF" : 1.8599961789432728,
        "SUID" : 587,
        "description_all_uniprot_MF" : "NAD+ binding",
        "selected" : false,
        "X_all_uniprot_MF" : "19"
      },
      "position" : {
        "x" : 689.0,
        "y" : 1357.0
      },
      "selected" : false
    }, {
      "data" : {
        "id" : "586",
        "adjustedPValue_all_uniprot_MF" : "5.7664E-2",
        "nn_all_uniprot_MF" : "292",
        "nodeFontSize_all_uniprot_MF" : 14,
        "xx_all_uniprot_MF" : "1",
        "shared_name" : "51287",
        "nodeSize_all_uniprot_MF" : 2.0,
        "pValue_all_uniprot_MF" : "2.6910E-2",
        "nodeType_all_uniprot_MF" : "ellipse",
        "N_all_uniprot_MF" : "203538",
        "name" : "51287",
        "nodeFillColor_all_uniprot_MF" : 1.239094907876014,
        "SUID" : 586,
        "description_all_uniprot_MF" : "NAD binding",
        "selected" : false,
        "X_all_uniprot_MF" : "19"
      },
      "position" : {
        "x" : 830.0,
        "y" : 1391.0
      },
      "selected" : false
    }, {
      "data" : {
        "id" : "584",
        "adjustedPValue_all_uniprot_MF" : "2.9495E-1",
        "nn_all_uniprot_MF" : "2203",
        "nodeFontSize_all_uniprot_MF" : 14,
        "xx_all_uniprot_MF" : "1",
        "shared_name" : "16741",
        "nodeSize_all_uniprot_MF" : 2.0,
        "pValue_all_uniprot_MF" : "1.8680E-1",
        "nodeType_all_uniprot_MF" : "ellipse",
        "N_all_uniprot_MF" : "203538",
        "name" : "16741",
        "nodeFillColor_all_uniprot_MF" : 0.5302571588582047,
        "SUID" : 584,
        "description_all_uniprot_MF" : "transferase activity, transferring one-carbon groups",
        "selected" : false,
        "X_all_uniprot_MF" : "19"
      },
      "position" : {
        "x" : 586.7899307759961,
        "y" : 291.2100524902344
      },
      "selected" : false
    }, {
      "data" : {
        "id" : "583",
        "adjustedPValue_all_uniprot_MF" : "4.3202E-2",
        "nn_all_uniprot_MF" : "24282",
        "nodeFontSize_all_uniprot_MF" : 14,
        "xx_all_uniprot_MF" : "6",
        "shared_name" : "16740",
        "nodeSize_all_uniprot_MF" : 4.898979485566356,
        "pValue_all_uniprot_MF" : "1.9681E-2",
        "nodeType_all_uniprot_MF" : "ellipse",
        "N_all_uniprot_MF" : "203538",
        "name" : "16740",
        "nodeFillColor_all_uniprot_MF" : 1.364498668948034,
        "SUID" : 583,
        "description_all_uniprot_MF" : "transferase activity",
        "selected" : false,
        "X_all_uniprot_MF" : "19"
      },
      "position" : {
        "x" : 506.0154110113539,
        "y" : 631.79052734375
      },
      "selected" : false
    }, {
      "data" : {
        "id" : "581",
        "adjustedPValue_all_uniprot_MF" : "3.0240E-1",
        "nn_all_uniprot_MF" : "2529",
        "nodeFontSize_all_uniprot_MF" : 14,
        "xx_all_uniprot_MF" : "1",
        "shared_name" : "166",
        "nodeSize_all_uniprot_MF" : 2.0,
        "pValue_all_uniprot_MF" : "2.1146E-1",
        "nodeType_all_uniprot_MF" : "ellipse",
        "N_all_uniprot_MF" : "203538",
        "name" : "166",
        "nodeFillColor_all_uniprot_MF" : 0.5194171335595535,
        "SUID" : 581,
        "description_all_uniprot_MF" : "nucleotide binding",
        "selected" : false,
        "X_all_uniprot_MF" : "19"
      },
      "position" : {
        "x" : 979.0,
        "y" : 1328.0
      },
      "selected" : false
    }, {
      "data" : {
        "id" : "580",
        "adjustedPValue_all_uniprot_MF" : "3.5365E-1",
        "nn_all_uniprot_MF" : "3457",
        "nodeFontSize_all_uniprot_MF" : 14,
        "xx_all_uniprot_MF" : "1",
        "shared_name" : "36094",
        "nodeSize_all_uniprot_MF" : 2.0,
        "pValue_all_uniprot_MF" : "2.7783E-1",
        "nodeType_all_uniprot_MF" : "ellipse",
        "N_all_uniprot_MF" : "203538",
        "name" : "36094",
        "nodeFillColor_all_uniprot_MF" : 0.4514215924660617,
        "SUID" : 580,
        "description_all_uniprot_MF" : "small molecule binding",
        "selected" : false,
        "X_all_uniprot_MF" : "19"
      },
      "position" : {
        "x" : 967.0,
        "y" : 1198.0
      },
      "selected" : false
    }, {
      "data" : {
        "id" : "578",
        "adjustedPValue_all_uniprot_MF" : "1.0874E-2",
        "nn_all_uniprot_MF" : "35",
        "nodeFontSize_all_uniprot_MF" : 14,
        "xx_all_uniprot_MF" : "1",
        "shared_name" : "8863",
        "nodeSize_all_uniprot_MF" : 2.0,
        "pValue_all_uniprot_MF" : "3.2623E-3",
        "nodeType_all_uniprot_MF" : "ellipse",
        "N_all_uniprot_MF" : "203538",
        "name" : "8863",
        "nodeFillColor_all_uniprot_MF" : 1.963597926575332,
        "SUID" : 578,
        "description_all_uniprot_MF" : "formate dehydrogenase (NAD+) activity",
        "selected" : false,
        "X_all_uniprot_MF" : "19"
      },
      "position" : {
        "x" : 1662.467817385586,
        "y" : 472.64593505859375
      },
      "selected" : false
    }, {
      "data" : {
        "id" : "577",
        "adjustedPValue_all_uniprot_MF" : "1.3995E-3",
        "nn_all_uniprot_MF" : "1092",
        "nodeFontSize_all_uniprot_MF" : 14,
        "xx_all_uniprot_MF" : "3",
        "shared_name" : "16620",
        "nodeSize_all_uniprot_MF" : 3.4641016151377544,
        "pValue_all_uniprot_MF" : "1.3995E-4",
        "nodeType_all_uniprot_MF" : "ellipse",
        "N_all_uniprot_MF" : "203538",
        "name" : "16620",
        "nodeFillColor_all_uniprot_MF" : 2.8540166784558183,
        "SUID" : 577,
        "description_all_uniprot_MF" : "oxidoreductase activity, acting on the aldehyde or oxo group of donors, NAD or NADP as acceptor",
        "selected" : false,
        "X_all_uniprot_MF" : "19"
      },
      "position" : {
        "x" : 1440.4060937555469,
        "y" : 390.23101806640625
      },
      "selected" : false
    }, {
      "data" : {
        "id" : "575",
        "adjustedPValue_all_uniprot_MF" : "1.0874E-2",
        "nn_all_uniprot_MF" : "35",
        "nodeFontSize_all_uniprot_MF" : 14,
        "xx_all_uniprot_MF" : "1",
        "shared_name" : "8705",
        "nodeSize_all_uniprot_MF" : 2.0,
        "pValue_all_uniprot_MF" : "3.2623E-3",
        "nodeType_all_uniprot_MF" : "ellipse",
        "N_all_uniprot_MF" : "203538",
        "name" : "8705",
        "nodeFillColor_all_uniprot_MF" : 1.963597926575332,
        "SUID" : 575,
        "description_all_uniprot_MF" : "methionine synthase activity",
        "selected" : false,
        "X_all_uniprot_MF" : "19"
      },
      "position" : {
        "x" : 830.7992553710938,
        "y" : -56.82924878730135
      },
      "selected" : false
    }, {
      "data" : {
        "id" : "574",
        "adjustedPValue_all_uniprot_MF" : "2.9234E-2",
        "nn_all_uniprot_MF" : "133",
        "nodeFontSize_all_uniprot_MF" : 14,
        "xx_all_uniprot_MF" : "1",
        "shared_name" : "8172",
        "nodeSize_all_uniprot_MF" : 2.0,
        "pValue_all_uniprot_MF" : "1.2343E-2",
        "nodeType_all_uniprot_MF" : "ellipse",
        "N_all_uniprot_MF" : "203538",
        "name" : "8172",
        "nodeFillColor_all_uniprot_MF" : 1.5341143788803642,
        "SUID" : 574,
        "description_all_uniprot_MF" : "S-methyltransferase activity",
        "selected" : false,
        "X_all_uniprot_MF" : "19"
      },
      "position" : {
        "x" : 631.2028946431835,
        "y" : 7.825305938720703
      },
      "selected" : false
    }, {
      "data" : {
        "id" : "572",
        "adjustedPValue_all_uniprot_MF" : "1.3804E-2",
        "nn_all_uniprot_MF" : "54",
        "nodeFontSize_all_uniprot_MF" : 14,
        "xx_all_uniprot_MF" : "1",
        "shared_name" : "16802",
        "nodeSize_all_uniprot_MF" : 2.0,
        "pValue_all_uniprot_MF" : "5.0290E-3",
        "nodeType_all_uniprot_MF" : "ellipse",
        "N_all_uniprot_MF" : "203538",
        "name" : "16802",
        "nodeFillColor_all_uniprot_MF" : 1.8599961789432728,
        "SUID" : 572,
        "description_all_uniprot_MF" : "trialkylsulfonium hydrolase activity",
        "selected" : false,
        "X_all_uniprot_MF" : "19"
      },
      "position" : {
        "x" : 796.774794057246,
        "y" : 798.3372192382812
      },
      "selected" : false
    }, {
      "data" : {
        "id" : "570",
        "adjustedPValue_all_uniprot_MF" : "1.0874E-2",
        "nn_all_uniprot_MF" : "35",
        "nodeFontSize_all_uniprot_MF" : 14,
        "xx_all_uniprot_MF" : "1",
        "shared_name" : "42084",
        "nodeSize_all_uniprot_MF" : 2.0,
        "pValue_all_uniprot_MF" : "3.2623E-3",
        "nodeType_all_uniprot_MF" : "ellipse",
        "N_all_uniprot_MF" : "203538",
        "name" : "42084",
        "nodeFillColor_all_uniprot_MF" : 1.963597926575332,
        "SUID" : 570,
        "description_all_uniprot_MF" : "5-methyltetrahydrofolate-dependent methyltransferase activity",
        "selected" : false,
        "X_all_uniprot_MF" : "19"
      },
      "position" : {
        "x" : 853.080288798086,
        "y" : 99.59817504882812
      },
      "selected" : false
    }, {
      "data" : {
        "id" : "569",
        "adjustedPValue_all_uniprot_MF" : "2.7344E-1",
        "nn_all_uniprot_MF" : "1988",
        "nodeFontSize_all_uniprot_MF" : 14,
        "xx_all_uniprot_MF" : "1",
        "shared_name" : "8168",
        "nodeSize_all_uniprot_MF" : 2.0,
        "pValue_all_uniprot_MF" : "1.7014E-1",
        "nodeType_all_uniprot_MF" : "ellipse",
        "N_all_uniprot_MF" : "203538",
        "name" : "8168",
        "nodeFillColor_all_uniprot_MF" : 0.5631403778232137,
        "SUID" : 569,
        "description_all_uniprot_MF" : "methyltransferase activity",
        "selected" : false,
        "X_all_uniprot_MF" : "19"
      },
      "position" : {
        "x" : 589.192626953125,
        "y" : 206.8424849954883
      },
      "selected" : false
    }, {
      "data" : {
        "id" : "567",
        "adjustedPValue_all_uniprot_MF" : "8.3940E-3",
        "nn_all_uniprot_MF" : "21",
        "nodeFontSize_all_uniprot_MF" : 14,
        "xx_all_uniprot_MF" : "1",
        "shared_name" : "35605",
        "nodeSize_all_uniprot_MF" : 2.0,
        "pValue_all_uniprot_MF" : "1.9586E-3",
        "nodeType_all_uniprot_MF" : "ellipse",
        "N_all_uniprot_MF" : "203538",
        "name" : "35605",
        "nodeFillColor_all_uniprot_MF" : 2.076033431866883,
        "SUID" : 567,
        "description_all_uniprot_MF" : "peptidyl-cysteine S-nitrosylase activity",
        "selected" : false,
        "X_all_uniprot_MF" : "19"
      },
      "position" : {
        "x" : 174.89784014092132,
        "y" : 406.1330261230469
      },
      "selected" : false
    }, {
      "data" : {
        "id" : "566",
        "adjustedPValue_all_uniprot_MF" : "8.5339E-2",
        "nn_all_uniprot_MF" : "456",
        "nodeFontSize_all_uniprot_MF" : 14,
        "xx_all_uniprot_MF" : "1",
        "shared_name" : "16769",
        "nodeSize_all_uniprot_MF" : 2.0,
        "pValue_all_uniprot_MF" : "4.1721E-2",
        "nodeType_all_uniprot_MF" : "ellipse",
        "N_all_uniprot_MF" : "203538",
        "name" : "16769",
        "nodeFillColor_all_uniprot_MF" : 1.068852275589253,
        "SUID" : 566,
        "description_all_uniprot_MF" : "transferase activity, transferring nitrogenous groups",
        "selected" : false,
        "X_all_uniprot_MF" : "19"
      },
      "position" : {
        "x" : 315.79928135606133,
        "y" : 518.3447265625
      },
      "selected" : false
    }, {
      "data" : {
        "id" : "564",
        "adjustedPValue_all_uniprot_MF" : "6.3806E-1",
        "nn_all_uniprot_MF" : "63653",
        "nodeFontSize_all_uniprot_MF" : 14,
        "xx_all_uniprot_MF" : "6",
        "shared_name" : "5488",
        "nodeSize_all_uniprot_MF" : 4.898979485566356,
        "pValue_all_uniprot_MF" : "5.7425E-1",
        "nodeType_all_uniprot_MF" : "ellipse",
        "N_all_uniprot_MF" : "203538",
        "name" : "5488",
        "nodeFillColor_all_uniprot_MF" : 0.1951391446607325,
        "SUID" : 564,
        "description_all_uniprot_MF" : "binding",
        "selected" : false,
        "X_all_uniprot_MF" : "19"
      },
      "position" : {
        "x" : 792.5,
        "y" : 1013.5
      },
      "selected" : false
    }, {
      "data" : {
        "id" : "563",
        "adjustedPValue_all_uniprot_MF" : "1.0000",
        "nn_all_uniprot_MF" : "203538",
        "nodeFontSize_all_uniprot_MF" : 14,
        "xx_all_uniprot_MF" : "19",
        "shared_name" : "3674",
        "nodeSize_all_uniprot_MF" : 8.717797887081348,
        "pValue_all_uniprot_MF" : "1.0000",
        "nodeType_all_uniprot_MF" : "ellipse",
        "N_all_uniprot_MF" : "203538",
        "name" : "3674",
        "nodeFillColor_all_uniprot_MF" : -0.0,
        "SUID" : 563,
        "description_all_uniprot_MF" : "molecular_function",
        "selected" : false,
        "X_all_uniprot_MF" : "19"
      },
      "position" : {
        "x" : 1047.6533203125,
        "y" : 761.410996958379
      },
      "selected" : false
    }, {
      "data" : {
        "id" : "561",
        "adjustedPValue_all_uniprot_MF" : "3.7834E-2",
        "nn_all_uniprot_MF" : "177",
        "nodeFontSize_all_uniprot_MF" : 14,
        "xx_all_uniprot_MF" : "1",
        "shared_name" : "16801",
        "nodeSize_all_uniprot_MF" : 2.0,
        "pValue_all_uniprot_MF" : "1.6395E-2",
        "nodeType_all_uniprot_MF" : "ellipse",
        "N_all_uniprot_MF" : "203538",
        "name" : "16801",
        "nodeFillColor_all_uniprot_MF" : 1.4221172537064721,
        "SUID" : 561,
        "description_all_uniprot_MF" : "hydrolase activity, acting on ether bonds",
        "selected" : false,
        "X_all_uniprot_MF" : "19"
      },
      "position" : {
        "x" : 823.4497818502149,
        "y" : 714.7714981588086
      },
      "selected" : false
    }, {
      "data" : {
        "id" : "560",
        "adjustedPValue_all_uniprot_MF" : "8.1978E-1",
        "nn_all_uniprot_MF" : "29971",
        "nodeFontSize_all_uniprot_MF" : 14,
        "xx_all_uniprot_MF" : "2",
        "shared_name" : "16787",
        "nodeSize_all_uniprot_MF" : 2.8284271247461903,
        "pValue_all_uniprot_MF" : "7.9245E-1",
        "nodeType_all_uniprot_MF" : "ellipse",
        "N_all_uniprot_MF" : "203538",
        "name" : "16787",
        "nodeFillColor_all_uniprot_MF" : 0.08630257236721199,
        "SUID" : 560,
        "description_all_uniprot_MF" : "hydrolase activity",
        "selected" : false,
        "X_all_uniprot_MF" : "19"
      },
      "position" : {
        "x" : 818.404882186878,
        "y" : 643.1007280164745
      },
      "selected" : false
    } ],
    "edges" : [ {
      "data" : {
        "id" : "706",
        "source" : "700",
        "target" : "702",
        "shared_name" : "16774 (pp) 4618",
        "shared_interaction" : "pp",
        "edgeType_all_uniprot_MF" : "black",
        "name" : "16774 (pp) 4618",
        "interaction" : "pp",
        "SUID" : 706,
        "selected" : false
      },
      "selected" : false
    }, {
      "data" : {
        "id" : "711",
        "source" : "687",
        "target" : "710",
        "shared_name" : "16854 (pp) 52857",
        "shared_interaction" : "pp",
        "edgeType_all_uniprot_MF" : "black",
        "name" : "16854 (pp) 52857",
        "interaction" : "pp",
        "SUID" : 711,
        "selected" : false
      },
      "selected" : false
    }, {
      "data" : {
        "id" : "689",
        "source" : "687",
        "target" : "688",
        "shared_name" : "16854 (pp) 52856",
        "shared_interaction" : "pp",
        "edgeType_all_uniprot_MF" : "black",
        "name" : "16854 (pp) 52856",
        "interaction" : "pp",
        "SUID" : 689,
        "selected" : false
      },
      "selected" : false
    }, {
      "data" : {
        "id" : "705",
        "source" : "683",
        "target" : "638",
        "shared_name" : "16830 (pp) 16831",
        "shared_interaction" : "pp",
        "edgeType_all_uniprot_MF" : "black",
        "name" : "16830 (pp) 16831",
        "interaction" : "pp",
        "SUID" : 705,
        "selected" : false
      },
      "selected" : false
    }, {
      "data" : {
        "id" : "694",
        "source" : "678",
        "target" : "687",
        "shared_name" : "16853 (pp) 16854",
        "shared_interaction" : "pp",
        "edgeType_all_uniprot_MF" : "black",
        "name" : "16853 (pp) 16854",
        "interaction" : "pp",
        "SUID" : 694,
        "selected" : false
      },
      "selected" : false
    }, {
      "data" : {
        "id" : "674",
        "source" : "673",
        "target" : "647",
        "shared_name" : "97159 (pp) 1901265",
        "shared_interaction" : "pp",
        "edgeType_all_uniprot_MF" : "black",
        "name" : "97159 (pp) 1901265",
        "interaction" : "pp",
        "SUID" : 674,
        "selected" : false
      },
      "selected" : false
    }, {
      "data" : {
        "id" : "676",
        "source" : "671",
        "target" : "675",
        "shared_name" : "16773 (pp) 4743",
        "shared_interaction" : "pp",
        "edgeType_all_uniprot_MF" : "black",
        "name" : "16773 (pp) 4743",
        "interaction" : "pp",
        "SUID" : 676,
        "selected" : false
      },
      "selected" : false
    }, {
      "data" : {
        "id" : "703",
        "source" : "669",
        "target" : "702",
        "shared_name" : "16301 (pp) 4618",
        "shared_interaction" : "pp",
        "edgeType_all_uniprot_MF" : "black",
        "name" : "16301 (pp) 4618",
        "interaction" : "pp",
        "SUID" : 703,
        "selected" : false
      },
      "selected" : false
    }, {
      "data" : {
        "id" : "664",
        "source" : "662",
        "target" : "663",
        "shared_name" : "16614 (pp) 16615",
        "shared_interaction" : "pp",
        "edgeType_all_uniprot_MF" : "black",
        "name" : "16614 (pp) 16615",
        "interaction" : "pp",
        "SUID" : 664,
        "selected" : false
      },
      "selected" : false
    }, {
      "data" : {
        "id" : "666",
        "source" : "655",
        "target" : "665",
        "shared_name" : "30984 (pp) 30985",
        "shared_interaction" : "pp",
        "edgeType_all_uniprot_MF" : "black",
        "name" : "30984 (pp) 30985",
        "interaction" : "pp",
        "SUID" : 666,
        "selected" : false
      },
      "selected" : false
    }, {
      "data" : {
        "id" : "656",
        "source" : "654",
        "target" : "655",
        "shared_name" : "5515 (pp) 30984",
        "shared_interaction" : "pp",
        "edgeType_all_uniprot_MF" : "black",
        "name" : "5515 (pp) 30984",
        "interaction" : "pp",
        "SUID" : 656,
        "selected" : false
      },
      "selected" : false
    }, {
      "data" : {
        "id" : "652",
        "source" : "651",
        "target" : "630",
        "shared_name" : "98772 (pp) 30234",
        "shared_interaction" : "pp",
        "edgeType_all_uniprot_MF" : "black",
        "name" : "98772 (pp) 30234",
        "interaction" : "pp",
        "SUID" : 652,
        "selected" : false
      },
      "selected" : false
    }, {
      "data" : {
        "id" : "649",
        "source" : "647",
        "target" : "581",
        "shared_name" : "1901265 (pp) 166",
        "shared_interaction" : "pp",
        "edgeType_all_uniprot_MF" : "black",
        "name" : "1901265 (pp) 166",
        "interaction" : "pp",
        "SUID" : 649,
        "selected" : false
      },
      "selected" : false
    }, {
      "data" : {
        "id" : "701",
        "source" : "641",
        "target" : "700",
        "shared_name" : "16772 (pp) 16774",
        "shared_interaction" : "pp",
        "edgeType_all_uniprot_MF" : "black",
        "name" : "16772 (pp) 16774",
        "interaction" : "pp",
        "SUID" : 701,
        "selected" : false
      },
      "selected" : false
    }, {
      "data" : {
        "id" : "672",
        "source" : "641",
        "target" : "671",
        "shared_name" : "16772 (pp) 16773",
        "shared_interaction" : "pp",
        "edgeType_all_uniprot_MF" : "black",
        "name" : "16772 (pp) 16773",
        "interaction" : "pp",
        "SUID" : 672,
        "selected" : false
      },
      "selected" : false
    }, {
      "data" : {
        "id" : "670",
        "source" : "641",
        "target" : "669",
        "shared_name" : "16772 (pp) 16301",
        "shared_interaction" : "pp",
        "edgeType_all_uniprot_MF" : "black",
        "name" : "16772 (pp) 16301",
        "interaction" : "pp",
        "SUID" : 670,
        "selected" : false
      },
      "selected" : false
    }, {
      "data" : {
        "id" : "709",
        "source" : "638",
        "target" : "708",
        "shared_name" : "16831 (pp) 4737",
        "shared_interaction" : "pp",
        "edgeType_all_uniprot_MF" : "black",
        "name" : "16831 (pp) 4737",
        "interaction" : "pp",
        "SUID" : 709,
        "selected" : false
      },
      "selected" : false
    }, {
      "data" : {
        "id" : "640",
        "source" : "638",
        "target" : "639",
        "shared_name" : "16831 (pp) 50177",
        "shared_interaction" : "pp",
        "edgeType_all_uniprot_MF" : "black",
        "name" : "16831 (pp) 50177",
        "interaction" : "pp",
        "SUID" : 640,
        "selected" : false
      },
      "selected" : false
    }, {
      "data" : {
        "id" : "643",
        "source" : "636",
        "target" : "587",
        "shared_name" : "43168 (pp) 70403",
        "shared_interaction" : "pp",
        "edgeType_all_uniprot_MF" : "black",
        "name" : "43168 (pp) 70403",
        "interaction" : "pp",
        "SUID" : 643,
        "selected" : false
      },
      "selected" : false
    }, {
      "data" : {
        "id" : "637",
        "source" : "635",
        "target" : "636",
        "shared_name" : "43167 (pp) 43168",
        "shared_interaction" : "pp",
        "edgeType_all_uniprot_MF" : "black",
        "name" : "43167 (pp) 43168",
        "interaction" : "pp",
        "SUID" : 637,
        "selected" : false
      },
      "selected" : false
    }, {
      "data" : {
        "id" : "685",
        "source" : "633",
        "target" : "577",
        "shared_name" : "16903 (pp) 16620",
        "shared_interaction" : "pp",
        "edgeType_all_uniprot_MF" : "black",
        "name" : "16903 (pp) 16620",
        "interaction" : "pp",
        "SUID" : 685,
        "selected" : false
      },
      "selected" : false
    }, {
      "data" : {
        "id" : "631",
        "source" : "630",
        "target" : "615",
        "shared_name" : "30234 (pp) 60589",
        "shared_interaction" : "pp",
        "edgeType_all_uniprot_MF" : "black",
        "name" : "30234 (pp) 60589",
        "interaction" : "pp",
        "SUID" : 631,
        "selected" : false
      },
      "selected" : false
    }, {
      "data" : {
        "id" : "658",
        "source" : "627",
        "target" : "657",
        "shared_name" : "16836 (pp) 3994",
        "shared_interaction" : "pp",
        "edgeType_all_uniprot_MF" : "black",
        "name" : "16836 (pp) 3994",
        "interaction" : "pp",
        "SUID" : 658,
        "selected" : false
      },
      "selected" : false
    }, {
      "data" : {
        "id" : "629",
        "source" : "627",
        "target" : "628",
        "shared_name" : "16836 (pp) 4634",
        "shared_interaction" : "pp",
        "edgeType_all_uniprot_MF" : "black",
        "name" : "16836 (pp) 4634",
        "interaction" : "pp",
        "SUID" : 629,
        "selected" : false
      },
      "selected" : false
    }, {
      "data" : {
        "id" : "699",
        "source" : "623",
        "target" : "698",
        "shared_name" : "5198 (pp) 5200",
        "shared_interaction" : "pp",
        "edgeType_all_uniprot_MF" : "black",
        "name" : "5198 (pp) 5200",
        "interaction" : "pp",
        "SUID" : 699,
        "selected" : false
      },
      "selected" : false
    }, {
      "data" : {
        "id" : "653",
        "source" : "621",
        "target" : "627",
        "shared_name" : "16835 (pp) 16836",
        "shared_interaction" : "pp",
        "edgeType_all_uniprot_MF" : "black",
        "name" : "16835 (pp) 16836",
        "interaction" : "pp",
        "SUID" : 653,
        "selected" : false
      },
      "selected" : false
    }, {
      "data" : {
        "id" : "626",
        "source" : "621",
        "target" : "625",
        "shared_name" : "16835 (pp) 4124",
        "shared_interaction" : "pp",
        "edgeType_all_uniprot_MF" : "black",
        "name" : "16835 (pp) 4124",
        "interaction" : "pp",
        "SUID" : 626,
        "selected" : false
      },
      "selected" : false
    }, {
      "data" : {
        "id" : "684",
        "source" : "620",
        "target" : "683",
        "shared_name" : "16829 (pp) 16830",
        "shared_interaction" : "pp",
        "edgeType_all_uniprot_MF" : "black",
        "name" : "16829 (pp) 16830",
        "interaction" : "pp",
        "SUID" : 684,
        "selected" : false
      },
      "selected" : false
    }, {
      "data" : {
        "id" : "622",
        "source" : "620",
        "target" : "621",
        "shared_name" : "16829 (pp) 16835",
        "shared_interaction" : "pp",
        "edgeType_all_uniprot_MF" : "black",
        "name" : "16829 (pp) 16835",
        "interaction" : "pp",
        "SUID" : 622,
        "selected" : false
      },
      "selected" : false
    }, {
      "data" : {
        "id" : "659",
        "source" : "617",
        "target" : "605",
        "shared_name" : "48037 (pp) 50662",
        "shared_interaction" : "pp",
        "edgeType_all_uniprot_MF" : "black",
        "name" : "48037 (pp) 50662",
        "interaction" : "pp",
        "SUID" : 659,
        "selected" : false
      },
      "selected" : false
    }, {
      "data" : {
        "id" : "616",
        "source" : "615",
        "target" : "600",
        "shared_name" : "60589 (pp) 30695",
        "shared_interaction" : "pp",
        "edgeType_all_uniprot_MF" : "black",
        "name" : "60589 (pp) 30695",
        "interaction" : "pp",
        "SUID" : 616,
        "selected" : false
      },
      "selected" : false
    }, {
      "data" : {
        "id" : "612",
        "source" : "610",
        "target" : "611",
        "shared_name" : "42085 (pp) 3871",
        "shared_interaction" : "pp",
        "edgeType_all_uniprot_MF" : "black",
        "name" : "42085 (pp) 3871",
        "interaction" : "pp",
        "SUID" : 612,
        "selected" : false
      },
      "selected" : false
    }, {
      "data" : {
        "id" : "609",
        "source" : "607",
        "target" : "608",
        "shared_name" : "43891 (pp) 4365",
        "shared_interaction" : "pp",
        "edgeType_all_uniprot_MF" : "black",
        "name" : "43891 (pp) 4365",
        "interaction" : "pp",
        "SUID" : 609,
        "selected" : false
      },
      "selected" : false
    }, {
      "data" : {
        "id" : "606",
        "source" : "605",
        "target" : "586",
        "shared_name" : "50662 (pp) 51287",
        "shared_interaction" : "pp",
        "edgeType_all_uniprot_MF" : "black",
        "name" : "50662 (pp) 51287",
        "interaction" : "pp",
        "SUID" : 606,
        "selected" : false
      },
      "selected" : false
    }, {
      "data" : {
        "id" : "691",
        "source" : "603",
        "target" : "690",
        "shared_name" : "36440 (pp) 4108",
        "shared_interaction" : "pp",
        "edgeType_all_uniprot_MF" : "black",
        "name" : "36440 (pp) 4108",
        "interaction" : "pp",
        "SUID" : 691,
        "selected" : false
      },
      "selected" : false
    }, {
      "data" : {
        "id" : "682",
        "source" : "601",
        "target" : "681",
        "shared_name" : "5092 (pp) 5093",
        "shared_interaction" : "pp",
        "edgeType_all_uniprot_MF" : "black",
        "name" : "5092 (pp) 5093",
        "interaction" : "pp",
        "SUID" : 682,
        "selected" : false
      },
      "selected" : false
    }, {
      "data" : {
        "id" : "602",
        "source" : "600",
        "target" : "601",
        "shared_name" : "30695 (pp) 5092",
        "shared_interaction" : "pp",
        "edgeType_all_uniprot_MF" : "black",
        "name" : "30695 (pp) 5092",
        "interaction" : "pp",
        "SUID" : 602,
        "selected" : false
      },
      "selected" : false
    }, {
      "data" : {
        "id" : "696",
        "source" : "598",
        "target" : "662",
        "shared_name" : "16491 (pp) 16614",
        "shared_interaction" : "pp",
        "edgeType_all_uniprot_MF" : "black",
        "name" : "16491 (pp) 16614",
        "interaction" : "pp",
        "SUID" : 696,
        "selected" : false
      },
      "selected" : false
    }, {
      "data" : {
        "id" : "634",
        "source" : "598",
        "target" : "633",
        "shared_name" : "16491 (pp) 16903",
        "shared_interaction" : "pp",
        "edgeType_all_uniprot_MF" : "black",
        "name" : "16491 (pp) 16903",
        "interaction" : "pp",
        "SUID" : 634,
        "selected" : false
      },
      "selected" : false
    }, {
      "data" : {
        "id" : "680",
        "source" : "597",
        "target" : "583",
        "shared_name" : "3824 (pp) 16740",
        "shared_interaction" : "pp",
        "edgeType_all_uniprot_MF" : "black",
        "name" : "3824 (pp) 16740",
        "interaction" : "pp",
        "SUID" : 680,
        "selected" : false
      },
      "selected" : false
    }, {
      "data" : {
        "id" : "679",
        "source" : "597",
        "target" : "678",
        "shared_name" : "3824 (pp) 16853",
        "shared_interaction" : "pp",
        "edgeType_all_uniprot_MF" : "black",
        "name" : "3824 (pp) 16853",
        "interaction" : "pp",
        "SUID" : 679,
        "selected" : false
      },
      "selected" : false
    }, {
      "data" : {
        "id" : "644",
        "source" : "597",
        "target" : "560",
        "shared_name" : "3824 (pp) 16787",
        "shared_interaction" : "pp",
        "edgeType_all_uniprot_MF" : "black",
        "name" : "3824 (pp) 16787",
        "interaction" : "pp",
        "SUID" : 644,
        "selected" : false
      },
      "selected" : false
    }, {
      "data" : {
        "id" : "632",
        "source" : "597",
        "target" : "620",
        "shared_name" : "3824 (pp) 16829",
        "shared_interaction" : "pp",
        "edgeType_all_uniprot_MF" : "black",
        "name" : "3824 (pp) 16829",
        "interaction" : "pp",
        "SUID" : 632,
        "selected" : false
      },
      "selected" : false
    }, {
      "data" : {
        "id" : "599",
        "source" : "597",
        "target" : "598",
        "shared_name" : "3824 (pp) 16491",
        "shared_interaction" : "pp",
        "edgeType_all_uniprot_MF" : "black",
        "name" : "3824 (pp) 16491",
        "interaction" : "pp",
        "SUID" : 599,
        "selected" : false
      },
      "selected" : false
    }, {
      "data" : {
        "id" : "604",
        "source" : "594",
        "target" : "603",
        "shared_name" : "46912 (pp) 36440",
        "shared_interaction" : "pp",
        "edgeType_all_uniprot_MF" : "black",
        "name" : "46912 (pp) 36440",
        "interaction" : "pp",
        "SUID" : 604,
        "selected" : false
      },
      "selected" : false
    }, {
      "data" : {
        "id" : "595",
        "source" : "593",
        "target" : "594",
        "shared_name" : "16746 (pp) 46912",
        "shared_interaction" : "pp",
        "edgeType_all_uniprot_MF" : "black",
        "name" : "16746 (pp) 46912",
        "interaction" : "pp",
        "SUID" : 595,
        "selected" : false
      },
      "selected" : false
    }, {
      "data" : {
        "id" : "646",
        "source" : "591",
        "target" : "645",
        "shared_name" : "16765 (pp) 3961",
        "shared_interaction" : "pp",
        "edgeType_all_uniprot_MF" : "black",
        "name" : "16765 (pp) 3961",
        "interaction" : "pp",
        "SUID" : 646,
        "selected" : false
      },
      "selected" : false
    }, {
      "data" : {
        "id" : "648",
        "source" : "589",
        "target" : "647",
        "shared_name" : "1901363 (pp) 1901265",
        "shared_interaction" : "pp",
        "edgeType_all_uniprot_MF" : "black",
        "name" : "1901363 (pp) 1901265",
        "interaction" : "pp",
        "SUID" : 648,
        "selected" : false
      },
      "selected" : false
    }, {
      "data" : {
        "id" : "588",
        "source" : "586",
        "target" : "587",
        "shared_name" : "51287 (pp) 70403",
        "shared_interaction" : "pp",
        "edgeType_all_uniprot_MF" : "black",
        "name" : "51287 (pp) 70403",
        "interaction" : "pp",
        "SUID" : 588,
        "selected" : false
      },
      "selected" : false
    }, {
      "data" : {
        "id" : "704",
        "source" : "584",
        "target" : "569",
        "shared_name" : "16741 (pp) 8168",
        "shared_interaction" : "pp",
        "edgeType_all_uniprot_MF" : "black",
        "name" : "16741 (pp) 8168",
        "interaction" : "pp",
        "SUID" : 704,
        "selected" : false
      },
      "selected" : false
    }, {
      "data" : {
        "id" : "707",
        "source" : "583",
        "target" : "593",
        "shared_name" : "16740 (pp) 16746",
        "shared_interaction" : "pp",
        "edgeType_all_uniprot_MF" : "black",
        "name" : "16740 (pp) 16746",
        "interaction" : "pp",
        "SUID" : 707,
        "selected" : false
      },
      "selected" : false
    }, {
      "data" : {
        "id" : "642",
        "source" : "583",
        "target" : "641",
        "shared_name" : "16740 (pp) 16772",
        "shared_interaction" : "pp",
        "edgeType_all_uniprot_MF" : "black",
        "name" : "16740 (pp) 16772",
        "interaction" : "pp",
        "SUID" : 642,
        "selected" : false
      },
      "selected" : false
    }, {
      "data" : {
        "id" : "596",
        "source" : "583",
        "target" : "566",
        "shared_name" : "16740 (pp) 16769",
        "shared_interaction" : "pp",
        "edgeType_all_uniprot_MF" : "black",
        "name" : "16740 (pp) 16769",
        "interaction" : "pp",
        "SUID" : 596,
        "selected" : false
      },
      "selected" : false
    }, {
      "data" : {
        "id" : "592",
        "source" : "583",
        "target" : "591",
        "shared_name" : "16740 (pp) 16765",
        "shared_interaction" : "pp",
        "edgeType_all_uniprot_MF" : "black",
        "name" : "16740 (pp) 16765",
        "interaction" : "pp",
        "SUID" : 592,
        "selected" : false
      },
      "selected" : false
    }, {
      "data" : {
        "id" : "585",
        "source" : "583",
        "target" : "584",
        "shared_name" : "16740 (pp) 16741",
        "shared_interaction" : "pp",
        "edgeType_all_uniprot_MF" : "black",
        "name" : "16740 (pp) 16741",
        "interaction" : "pp",
        "SUID" : 585,
        "selected" : false
      },
      "selected" : false
    }, {
      "data" : {
        "id" : "693",
        "source" : "581",
        "target" : "586",
        "shared_name" : "166 (pp) 51287",
        "shared_interaction" : "pp",
        "edgeType_all_uniprot_MF" : "black",
        "name" : "166 (pp) 51287",
        "interaction" : "pp",
        "SUID" : 693,
        "selected" : false
      },
      "selected" : false
    }, {
      "data" : {
        "id" : "582",
        "source" : "580",
        "target" : "581",
        "shared_name" : "36094 (pp) 166",
        "shared_interaction" : "pp",
        "edgeType_all_uniprot_MF" : "black",
        "name" : "36094 (pp) 166",
        "interaction" : "pp",
        "SUID" : 582,
        "selected" : false
      },
      "selected" : false
    }, {
      "data" : {
        "id" : "619",
        "source" : "577",
        "target" : "607",
        "shared_name" : "16620 (pp) 43891",
        "shared_interaction" : "pp",
        "edgeType_all_uniprot_MF" : "black",
        "name" : "16620 (pp) 43891",
        "interaction" : "pp",
        "SUID" : 619,
        "selected" : false
      },
      "selected" : false
    }, {
      "data" : {
        "id" : "579",
        "source" : "577",
        "target" : "578",
        "shared_name" : "16620 (pp) 8863",
        "shared_interaction" : "pp",
        "edgeType_all_uniprot_MF" : "black",
        "name" : "16620 (pp) 8863",
        "interaction" : "pp",
        "SUID" : 579,
        "selected" : false
      },
      "selected" : false
    }, {
      "data" : {
        "id" : "613",
        "source" : "574",
        "target" : "611",
        "shared_name" : "8172 (pp) 3871",
        "shared_interaction" : "pp",
        "edgeType_all_uniprot_MF" : "black",
        "name" : "8172 (pp) 3871",
        "interaction" : "pp",
        "SUID" : 613,
        "selected" : false
      },
      "selected" : false
    }, {
      "data" : {
        "id" : "576",
        "source" : "574",
        "target" : "575",
        "shared_name" : "8172 (pp) 8705",
        "shared_interaction" : "pp",
        "edgeType_all_uniprot_MF" : "black",
        "name" : "8172 (pp) 8705",
        "interaction" : "pp",
        "SUID" : 576,
        "selected" : false
      },
      "selected" : false
    }, {
      "data" : {
        "id" : "668",
        "source" : "572",
        "target" : "667",
        "shared_name" : "16802 (pp) 4013",
        "shared_interaction" : "pp",
        "edgeType_all_uniprot_MF" : "black",
        "name" : "16802 (pp) 4013",
        "interaction" : "pp",
        "SUID" : 668,
        "selected" : false
      },
      "selected" : false
    }, {
      "data" : {
        "id" : "686",
        "source" : "570",
        "target" : "575",
        "shared_name" : "42084 (pp) 8705",
        "shared_interaction" : "pp",
        "edgeType_all_uniprot_MF" : "black",
        "name" : "42084 (pp) 8705",
        "interaction" : "pp",
        "SUID" : 686,
        "selected" : false
      },
      "selected" : false
    }, {
      "data" : {
        "id" : "661",
        "source" : "569",
        "target" : "574",
        "shared_name" : "8168 (pp) 8172",
        "shared_interaction" : "pp",
        "edgeType_all_uniprot_MF" : "black",
        "name" : "8168 (pp) 8172",
        "interaction" : "pp",
        "SUID" : 661,
        "selected" : false
      },
      "selected" : false
    }, {
      "data" : {
        "id" : "614",
        "source" : "569",
        "target" : "610",
        "shared_name" : "8168 (pp) 42085",
        "shared_interaction" : "pp",
        "edgeType_all_uniprot_MF" : "black",
        "name" : "8168 (pp) 42085",
        "interaction" : "pp",
        "SUID" : 614,
        "selected" : false
      },
      "selected" : false
    }, {
      "data" : {
        "id" : "571",
        "source" : "569",
        "target" : "570",
        "shared_name" : "8168 (pp) 42084",
        "shared_interaction" : "pp",
        "edgeType_all_uniprot_MF" : "black",
        "name" : "8168 (pp) 42084",
        "interaction" : "pp",
        "SUID" : 571,
        "selected" : false
      },
      "selected" : false
    }, {
      "data" : {
        "id" : "568",
        "source" : "566",
        "target" : "567",
        "shared_name" : "16769 (pp) 35605",
        "shared_interaction" : "pp",
        "edgeType_all_uniprot_MF" : "black",
        "name" : "16769 (pp) 35605",
        "interaction" : "pp",
        "SUID" : 568,
        "selected" : false
      },
      "selected" : false
    }, {
      "data" : {
        "id" : "697",
        "source" : "564",
        "target" : "654",
        "shared_name" : "5488 (pp) 5515",
        "shared_interaction" : "pp",
        "edgeType_all_uniprot_MF" : "black",
        "name" : "5488 (pp) 5515",
        "interaction" : "pp",
        "SUID" : 697,
        "selected" : false
      },
      "selected" : false
    }, {
      "data" : {
        "id" : "692",
        "source" : "564",
        "target" : "673",
        "shared_name" : "5488 (pp) 97159",
        "shared_interaction" : "pp",
        "edgeType_all_uniprot_MF" : "black",
        "name" : "5488 (pp) 97159",
        "interaction" : "pp",
        "SUID" : 692,
        "selected" : false
      },
      "selected" : false
    }, {
      "data" : {
        "id" : "660",
        "source" : "564",
        "target" : "580",
        "shared_name" : "5488 (pp) 36094",
        "shared_interaction" : "pp",
        "edgeType_all_uniprot_MF" : "black",
        "name" : "5488 (pp) 36094",
        "interaction" : "pp",
        "SUID" : 660,
        "selected" : false
      },
      "selected" : false
    }, {
      "data" : {
        "id" : "650",
        "source" : "564",
        "target" : "635",
        "shared_name" : "5488 (pp) 43167",
        "shared_interaction" : "pp",
        "edgeType_all_uniprot_MF" : "black",
        "name" : "5488 (pp) 43167",
        "interaction" : "pp",
        "SUID" : 650,
        "selected" : false
      },
      "selected" : false
    }, {
      "data" : {
        "id" : "618",
        "source" : "564",
        "target" : "617",
        "shared_name" : "5488 (pp) 48037",
        "shared_interaction" : "pp",
        "edgeType_all_uniprot_MF" : "black",
        "name" : "5488 (pp) 48037",
        "interaction" : "pp",
        "SUID" : 618,
        "selected" : false
      },
      "selected" : false
    }, {
      "data" : {
        "id" : "590",
        "source" : "564",
        "target" : "589",
        "shared_name" : "5488 (pp) 1901363",
        "shared_interaction" : "pp",
        "edgeType_all_uniprot_MF" : "black",
        "name" : "5488 (pp) 1901363",
        "interaction" : "pp",
        "SUID" : 590,
        "selected" : false
      },
      "selected" : false
    }, {
      "data" : {
        "id" : "695",
        "source" : "563",
        "target" : "597",
        "shared_name" : "3674 (pp) 3824",
        "shared_interaction" : "pp",
        "edgeType_all_uniprot_MF" : "black",
        "name" : "3674 (pp) 3824",
        "interaction" : "pp",
        "SUID" : 695,
        "selected" : false
      },
      "selected" : false
    }, {
      "data" : {
        "id" : "677",
        "source" : "563",
        "target" : "651",
        "shared_name" : "3674 (pp) 98772",
        "shared_interaction" : "pp",
        "edgeType_all_uniprot_MF" : "black",
        "name" : "3674 (pp) 98772",
        "interaction" : "pp",
        "SUID" : 677,
        "selected" : false
      },
      "selected" : false
    }, {
      "data" : {
        "id" : "624",
        "source" : "563",
        "target" : "623",
        "shared_name" : "3674 (pp) 5198",
        "shared_interaction" : "pp",
        "edgeType_all_uniprot_MF" : "black",
        "name" : "3674 (pp) 5198",
        "interaction" : "pp",
        "SUID" : 624,
        "selected" : false
      },
      "selected" : false
    }, {
      "data" : {
        "id" : "565",
        "source" : "563",
        "target" : "564",
        "shared_name" : "3674 (pp) 5488",
        "shared_interaction" : "pp",
        "edgeType_all_uniprot_MF" : "black",
        "name" : "3674 (pp) 5488",
        "interaction" : "pp",
        "SUID" : 565,
        "selected" : false
      },
      "selected" : false
    }, {
      "data" : {
        "id" : "573",
        "source" : "561",
        "target" : "572",
        "shared_name" : "16801 (pp) 16802",
        "shared_interaction" : "pp",
        "edgeType_all_uniprot_MF" : "black",
        "name" : "16801 (pp) 16802",
        "interaction" : "pp",
        "SUID" : 573,
        "selected" : false
      },
      "selected" : false
    }, {
      "data" : {
        "id" : "562",
        "source" : "560",
        "target" : "561",
        "shared_name" : "16787 (pp) 16801",
        "shared_interaction" : "pp",
        "edgeType_all_uniprot_MF" : "black",
        "name" : "16787 (pp) 16801",
        "interaction" : "pp",
        "SUID" : 562,
        "selected" : false
      },
      "selected" : false
    } ]
  }
}
