# Supplementary material for: Data from proteome analysis of Lasiodiplodia theobromae (Botryosphaeriaceae)
Source: Data Brief. 2017 May 17;13:124–8. doi: 10.1016/j.dib.2017.04.058 (PMC5447515; doi:10.1016/j.dib.2017.04.058)
Supplement: Supplementary file 2 — Figure 1. Cytoscape BiNGO interactive networks of enriched gene ontology categories using protein identifications of an all-Swissprot (Uniprot) database search with combined protein identification data from MSGF, and X! Tandem, and OMSSA or Comet Algorithms (via SearchGUI), all identified with a 1% FDR and de novo peptide sequencing. B: Enriched molecular function ontology of de novo peptide sequences using and all-Uniprot ontology database. Node size represents the number of genes assigned to each annotation, node color represents enrichment significance, with darker color shades indicating lower p-values (higher significance). [file mmc2.zip]

Archive with 2 entries (2 files):
- style.json
- denovo1pep.cyjs
