# Supplementary material for: Data from proteome analysis of Lasiodiplodia theobromae (Botryosphaeriaceae)
Source: Data Brief. 2017 May 17;13:124–8. doi: 10.1016/j.dib.2017.04.058 (PMC5447515; doi:10.1016/j.dib.2017.04.058)
Supplement: Supplementary file 2 — Figure 1. Cytoscape BiNGO interactive networks of enriched gene ontology categories using protein identifications of an all-Swissprot (Uniprot) database search with combined protein identification data from MSGF, and X! Tandem, and OMSSA or Comet Algorithms (via SearchGUI), all identified with a 1% FDR and de novo peptide sequencing. B: Enriched molecular function ontology of de novo peptide sequences using and all-Uniprot ontology database. Node size represents the number of genes assigned to each annotation, node color represents enrichment significance, with darker color shades indicating lower p-values (higher significance). [file mmc2.zip › denovo1pep.cyjs]

{
  "format_version" : "1.0",
  "generated_by" : "cytoscape-3.4.0",
  "target_cytoscapejs_version" : "~2.1",
  "data" : {
    "shared_name" : "denovo1pep",
    "name" : "denovo1pep",
    "assignedStyle" : "default",
    "SUID" : 4382,
    "__Annotations" : [ ],
    "selected" : true
  },
  "elements" : {
    "nodes" : [ {
      "data" : {
        "id" : "4821",
        "nodeType_denovo1pep" : "ellipse",
        "N_denovo1pep" : "203538",
        "xx_denovo1pep" : "2",
        "X_denovo1pep" : "681",
        "shared_name" : "70742",
        "nn_denovo1pep" : "19",
        "pValue_denovo1pep" : "1.8406E-3",
        "adjustedPValue_denovo1pep" : "2.4966E-2",
        "description_denovo1pep" : "C2H2 zinc finger domain binding",
        "nodeSize_denovo1pep" : 2.8284271247461903,
        "name" : "70742",
        "SUID" : 4821,
        "nodeFontSize_denovo1pep" : 14,
        "nodeFillColor_denovo1pep" : 1.602647577170794,
        "selected" : false
      },
      "position" : {
        "x" : -39.54875032157952,
        "y" : 458.6442243976936
      },
      "selected" : false
    }, {
      "data" : {
        "id" : "4819",
        "nodeType_denovo1pep" : "ellipse",
        "N_denovo1pep" : "203538",
        "xx_denovo1pep" : "1",
        "X_denovo1pep" : "681",
        "shared_name" : "32093",
        "nn_denovo1pep" : "1",
        "pValue_denovo1pep" : "3.3458E-3",
        "adjustedPValue_denovo1pep" : "3.3713E-2",
        "description_denovo1pep" : "SAM domain binding",
        "nodeSize_denovo1pep" : 2.0,
        "name" : "32093",
        "SUID" : 4819,
        "nodeFontSize_denovo1pep" : 14,
        "nodeFillColor_denovo1pep" : 1.472202022119494,
        "selected" : false
      },
      "position" : {
        "x" : 141.4952922444429,
        "y" : 386.3744217590158
      },
      "selected" : false
    }, {
      "data" : {
        "id" : "4814",
        "nodeType_denovo1pep" : "ellipse",
        "N_denovo1pep" : "203538",
        "xx_denovo1pep" : "3",
        "X_denovo1pep" : "681",
        "shared_name" : "33613",
        "nn_denovo1pep" : "79",
        "pValue_denovo1pep" : "2.4412E-3",
        "adjustedPValue_denovo1pep" : "3.1110E-2",
        "description_denovo1pep" : "activating transcription factor binding",
        "nodeSize_denovo1pep" : 3.4641016151377544,
        "name" : "33613",
        "SUID" : 4814,
        "nodeFontSize_denovo1pep" : 14,
        "nodeFillColor_denovo1pep" : 1.5071028182422015,
        "selected" : false
      },
      "position" : {
        "x" : 56.17119598388672,
        "y" : 866.0787160685105
      },
      "selected" : false
    }, {
      "data" : {
        "id" : "4811",
        "nodeType_denovo1pep" : "ellipse",
        "N_denovo1pep" : "203538",
        "xx_denovo1pep" : "2",
        "X_denovo1pep" : "681",
        "shared_name" : "4345",
        "nn_denovo1pep" : "19",
        "pValue_denovo1pep" : "1.8406E-3",
        "adjustedPValue_denovo1pep" : "2.4966E-2",
        "description_denovo1pep" : "glucose-6-phosphate dehydrogenase activity",
        "nodeSize_denovo1pep" : 2.8284271247461903,
        "name" : "4345",
        "SUID" : 4811,
        "nodeFontSize_denovo1pep" : 14,
        "nodeFillColor_denovo1pep" : 1.602647577170794,
        "selected" : false
      },
      "position" : {
        "x" : 3393.889557652154,
        "y" : 1531.111083984375
      },
      "selected" : false
    }, {
      "data" : {
        "id" : "4804",
        "nodeType_denovo1pep" : "ellipse",
        "N_denovo1pep" : "203538",
        "xx_denovo1pep" : "1",
        "X_denovo1pep" : "681",
        "shared_name" : "47548",
        "nn_denovo1pep" : "1",
        "pValue_denovo1pep" : "3.3458E-3",
        "adjustedPValue_denovo1pep" : "3.3713E-2",
        "description_denovo1pep" : "2-methyleneglutarate mutase activity",
        "nodeSize_denovo1pep" : 2.0,
        "name" : "47548",
        "SUID" : 4804,
        "nodeFontSize_denovo1pep" : 14,
        "nodeFillColor_denovo1pep" : 1.472202022119494,
        "selected" : false
      },
      "position" : {
        "x" : 1143.57247480029,
        "y" : 1998.2792797006928
      },
      "selected" : false
    }, {
      "data" : {
        "id" : "4802",
        "nodeType_denovo1pep" : "ellipse",
        "N_denovo1pep" : "203538",
        "xx_denovo1pep" : "2",
        "X_denovo1pep" : "681",
        "shared_name" : "43325",
        "nn_denovo1pep" : "25",
        "pValue_denovo1pep" : "3.1865E-3",
        "adjustedPValue_denovo1pep" : "3.3713E-2",
        "description_denovo1pep" : "phosphatidylinositol-3,4-bisphosphate binding",
        "nodeSize_denovo1pep" : 2.8284271247461903,
        "name" : "43325",
        "SUID" : 4802,
        "nodeFontSize_denovo1pep" : 14,
        "nodeFillColor_denovo1pep" : 1.472202022119494,
        "selected" : false
      },
      "position" : {
        "x" : 2880.951416015625,
        "y" : 271.127685546875
      },
      "selected" : false
    }, {
      "data" : {
        "id" : "4794",
        "nodeType_denovo1pep" : "ellipse",
        "N_denovo1pep" : "203538",
        "xx_denovo1pep" : "1",
        "X_denovo1pep" : "681",
        "shared_name" : "50177",
        "nn_denovo1pep" : "1",
        "pValue_denovo1pep" : "3.3458E-3",
        "adjustedPValue_denovo1pep" : "3.3713E-2",
        "description_denovo1pep" : "phenylpyruvate decarboxylase activity",
        "nodeSize_denovo1pep" : 2.0,
        "name" : "50177",
        "SUID" : 4794,
        "nodeFontSize_denovo1pep" : 14,
        "nodeFillColor_denovo1pep" : 1.472202022119494,
        "selected" : false
      },
      "position" : {
        "x" : 1279.3130122657387,
        "y" : 2234.8254154686365
      },
      "selected" : false
    }, {
      "data" : {
        "id" : "4787",
        "nodeType_denovo1pep" : "ellipse",
        "N_denovo1pep" : "203538",
        "xx_denovo1pep" : "4",
        "X_denovo1pep" : "681",
        "shared_name" : "30145",
        "nn_denovo1pep" : "163",
        "pValue_denovo1pep" : "2.3133E-3",
        "adjustedPValue_denovo1pep" : "2.9848E-2",
        "description_denovo1pep" : "manganese ion binding",
        "nodeSize_denovo1pep" : 4.0,
        "name" : "30145",
        "SUID" : 4787,
        "nodeFontSize_denovo1pep" : 14,
        "nodeFillColor_denovo1pep" : 1.5250884660565376,
        "selected" : false
      },
      "position" : {
        "x" : 668.9145234253742,
        "y" : 328.3566521641018
      },
      "selected" : false
    }, {
      "data" : {
        "id" : "4784",
        "nodeType_denovo1pep" : "ellipse",
        "N_denovo1pep" : "203538",
        "xx_denovo1pep" : "47",
        "X_denovo1pep" : "681",
        "shared_name" : "16818",
        "nn_denovo1pep" : "12000",
        "pValue_denovo1pep" : "1.5054E-1",
        "adjustedPValue_denovo1pep" : "2.8066E-1",
        "description_denovo1pep" : "hydrolase activity, acting on acid anhydrides, in phosphorus-containing anhydrides",
        "nodeSize_denovo1pep" : 13.711309200802088,
        "name" : "16818",
        "SUID" : 4784,
        "nodeFontSize_denovo1pep" : 14,
        "nodeFillColor_denovo1pep" : 0.5518125537610253,
        "selected" : false
      },
      "position" : {
        "x" : 741.244873046875,
        "y" : 2232.0918208594885
      },
      "selected" : false
    }, {
      "data" : {
        "id" : "4776",
        "nodeType_denovo1pep" : "ellipse",
        "N_denovo1pep" : "203538",
        "xx_denovo1pep" : "73",
        "X_denovo1pep" : "681",
        "shared_name" : "43167",
        "nn_denovo1pep" : "9623",
        "pValue_denovo1pep" : "1.1958E-10",
        "adjustedPValue_denovo1pep" : "1.6376E-8",
        "description_denovo1pep" : "ion binding",
        "nodeSize_denovo1pep" : 17.08800749063506,
        "name" : "43167",
        "SUID" : 4776,
        "nodeFontSize_denovo1pep" : 14,
        "nodeFillColor_denovo1pep" : 7.785801074789452,
        "selected" : false
      },
      "position" : {
        "x" : 1049.0219860640927,
        "y" : 864.3534411820011
      },
      "selected" : false
    }, {
      "data" : {
        "id" : "4772",
        "nodeType_denovo1pep" : "ellipse",
        "N_denovo1pep" : "203538",
        "xx_denovo1pep" : "3",
        "X_denovo1pep" : "681",
        "shared_name" : "16866",
        "nn_denovo1pep" : "643",
        "pValue_denovo1pep" : "3.6435E-1",
        "adjustedPValue_denovo1pep" : "4.9933E-1",
        "description_denovo1pep" : "intramolecular transferase activity",
        "nodeSize_denovo1pep" : 3.4641016151377544,
        "name" : "16866",
        "SUID" : 4772,
        "nodeFontSize_denovo1pep" : 14,
        "nodeFillColor_denovo1pep" : 0.3016159211576336,
        "selected" : false
      },
      "position" : {
        "x" : 1059.3974253554445,
        "y" : 1913.0953890537048
      },
      "selected" : false
    }, {
      "data" : {
        "id" : "4770",
        "nodeType_denovo1pep" : "ellipse",
        "N_denovo1pep" : "203538",
        "xx_denovo1pep" : "10",
        "X_denovo1pep" : "681",
        "shared_name" : "5319",
        "nn_denovo1pep" : "1350",
        "pValue_denovo1pep" : "1.6962E-2",
        "adjustedPValue_denovo1pep" : "8.4652E-2",
        "description_denovo1pep" : "lipid transporter activity",
        "nodeSize_denovo1pep" : 6.324555320336759,
        "name" : "5319",
        "SUID" : 4770,
        "nodeFontSize_denovo1pep" : 14,
        "nodeFillColor_denovo1pep" : 1.0723642111861302,
        "selected" : false
      },
      "position" : {
        "x" : 3070.7056265786464,
        "y" : 1284.857421875
      },
      "selected" : false
    }, {
      "data" : {
        "id" : "4765",
        "nodeType_denovo1pep" : "ellipse",
        "N_denovo1pep" : "203538",
        "xx_denovo1pep" : "3",
        "X_denovo1pep" : "681",
        "shared_name" : "43177",
        "nn_denovo1pep" : "422",
        "pValue_denovo1pep" : "1.6900E-1",
        "adjustedPValue_denovo1pep" : "3.0513E-1",
        "description_denovo1pep" : "organic acid binding",
        "nodeSize_denovo1pep" : 3.4641016151377544,
        "name" : "43177",
        "SUID" : 4765,
        "nodeFontSize_denovo1pep" : 14,
        "nodeFillColor_denovo1pep" : 0.5155145716307427,
        "selected" : false
      },
      "position" : {
        "x" : 1167.9167402242595,
        "y" : 1059.274381589268
      },
      "selected" : false
    }, {
      "data" : {
        "id" : "4761",
        "nodeType_denovo1pep" : "ellipse",
        "N_denovo1pep" : "203538",
        "xx_denovo1pep" : "2",
        "X_denovo1pep" : "681",
        "shared_name" : "16774",
        "nn_denovo1pep" : "74",
        "pValue_denovo1pep" : "2.5761E-2",
        "adjustedPValue_denovo1pep" : "1.0946E-1",
        "description_denovo1pep" : "phosphotransferase activity, carboxyl group as acceptor",
        "nodeSize_denovo1pep" : 2.8284271247461903,
        "name" : "16774",
        "SUID" : 4761,
        "nodeFontSize_denovo1pep" : 14,
        "nodeFillColor_denovo1pep" : 0.9607548973991069,
        "selected" : false
      },
      "position" : {
        "x" : 2479.146728515625,
        "y" : 699.5364371255212
      },
      "selected" : false
    }, {
      "data" : {
        "id" : "4759",
        "nodeType_denovo1pep" : "ellipse",
        "N_denovo1pep" : "203538",
        "xx_denovo1pep" : "2",
        "X_denovo1pep" : "681",
        "shared_name" : "4618",
        "nn_denovo1pep" : "19",
        "pValue_denovo1pep" : "1.8406E-3",
        "adjustedPValue_denovo1pep" : "2.4966E-2",
        "description_denovo1pep" : "phosphoglycerate kinase activity",
        "nodeSize_denovo1pep" : 2.8284271247461903,
        "name" : "4618",
        "SUID" : 4759,
        "nodeFontSize_denovo1pep" : 14,
        "nodeFillColor_denovo1pep" : 1.602647577170794,
        "selected" : false
      },
      "position" : {
        "x" : 2779.4991817437362,
        "y" : 963.1912936700486
      },
      "selected" : false
    }, {
      "data" : {
        "id" : "4755",
        "nodeType_denovo1pep" : "ellipse",
        "N_denovo1pep" : "203538",
        "xx_denovo1pep" : "3",
        "X_denovo1pep" : "681",
        "shared_name" : "5086",
        "nn_denovo1pep" : "56",
        "pValue_denovo1pep" : "9.0585E-4",
        "adjustedPValue_denovo1pep" : "1.4304E-2",
        "description_denovo1pep" : "ARF guanyl-nucleotide exchange factor activity",
        "nodeSize_denovo1pep" : 3.4641016151377544,
        "name" : "5086",
        "SUID" : 4755,
        "nodeFontSize_denovo1pep" : 14,
        "nodeFillColor_denovo1pep" : 1.8445311856655613,
        "selected" : false
      },
      "position" : {
        "x" : 2097.2653897979367,
        "y" : 1403.994140625
      },
      "selected" : false
    }, {
      "data" : {
        "id" : "4752",
        "nodeType_denovo1pep" : "ellipse",
        "N_denovo1pep" : "203538",
        "xx_denovo1pep" : "4",
        "X_denovo1pep" : "681",
        "shared_name" : "5518",
        "nn_denovo1pep" : "128",
        "pValue_denovo1pep" : "9.5444E-4",
        "adjustedPValue_denovo1pep" : "1.4850E-2",
        "description_denovo1pep" : "collagen binding",
        "nodeSize_denovo1pep" : 4.0,
        "name" : "5518",
        "SUID" : 4752,
        "nodeFontSize_denovo1pep" : 14,
        "nodeFillColor_denovo1pep" : 1.8282753489646777,
        "selected" : false
      },
      "position" : {
        "x" : 316.5932922363281,
        "y" : 1032.5859330307192
      },
      "selected" : false
    }, {
      "data" : {
        "id" : "4750",
        "nodeType_denovo1pep" : "ellipse",
        "N_denovo1pep" : "203538",
        "xx_denovo1pep" : "2",
        "X_denovo1pep" : "681",
        "shared_name" : "97493",
        "nn_denovo1pep" : "60",
        "pValue_denovo1pep" : "1.7406E-2",
        "adjustedPValue_denovo1pep" : "8.5654E-2",
        "description_denovo1pep" : "structural molecule activity conferring elasticity",
        "nodeSize_denovo1pep" : 2.8284271247461903,
        "name" : "97493",
        "SUID" : 4750,
        "nodeFontSize_denovo1pep" : 14,
        "nodeFillColor_denovo1pep" : 1.0672518524964851,
        "selected" : false
      },
      "position" : {
        "x" : 1705.4796187270933,
        "y" : 1824.9020951400942
      },
      "selected" : false
    }, {
      "data" : {
        "id" : "4746",
        "nodeType_denovo1pep" : "ellipse",
        "N_denovo1pep" : "203538",
        "xx_denovo1pep" : "37",
        "X_denovo1pep" : "681",
        "shared_name" : "16887",
        "nn_denovo1pep" : "8224",
        "pValue_denovo1pep" : "4.4644E-2",
        "adjustedPValue_denovo1pep" : "1.4313E-1",
        "description_denovo1pep" : "ATPase activity",
        "nodeSize_denovo1pep" : 12.165525060596439,
        "name" : "16887",
        "SUID" : 4746,
        "nodeFontSize_denovo1pep" : 14,
        "nodeFillColor_denovo1pep" : 0.8442631022321723,
        "selected" : false
      },
      "position" : {
        "x" : 963.1086165083037,
        "y" : 2797.714599609375
      },
      "selected" : false
    }, {
      "data" : {
        "id" : "4740",
        "nodeType_denovo1pep" : "ellipse",
        "N_denovo1pep" : "203538",
        "xx_denovo1pep" : "3",
        "X_denovo1pep" : "681",
        "shared_name" : "4013",
        "nn_denovo1pep" : "54",
        "pValue_denovo1pep" : "8.1459E-4",
        "adjustedPValue_denovo1pep" : "1.3259E-2",
        "description_denovo1pep" : "adenosylhomocysteinase activity",
        "nodeSize_denovo1pep" : 3.4641016151377544,
        "name" : "4013",
        "SUID" : 4740,
        "nodeFontSize_denovo1pep" : 14,
        "nodeFillColor_denovo1pep" : 1.8774870344213805,
        "selected" : false
      },
      "position" : {
        "x" : 287.096958814984,
        "y" : 1538.4234619140625
      },
      "selected" : false
    }, {
      "data" : {
        "id" : "4737",
        "nodeType_denovo1pep" : "ellipse",
        "N_denovo1pep" : "203538",
        "xx_denovo1pep" : "9",
        "X_denovo1pep" : "681",
        "shared_name" : "4527",
        "nn_denovo1pep" : "917",
        "pValue_denovo1pep" : "4.2136E-3",
        "adjustedPValue_denovo1pep" : "4.0378E-2",
        "description_denovo1pep" : "exonuclease activity",
        "nodeSize_denovo1pep" : 6.0,
        "name" : "4527",
        "SUID" : 4737,
        "nodeFontSize_denovo1pep" : 14,
        "nodeFillColor_denovo1pep" : 1.393853095200539,
        "selected" : false
      },
      "position" : {
        "x" : 73.65401905668323,
        "y" : 1982.4632568359375
      },
      "selected" : false
    }, {
      "data" : {
        "id" : "4732",
        "nodeType_denovo1pep" : "ellipse",
        "N_denovo1pep" : "203538",
        "xx_denovo1pep" : "40",
        "X_denovo1pep" : "681",
        "shared_name" : "4871",
        "nn_denovo1pep" : "15118",
        "pValue_denovo1pep" : "9.5160E-1",
        "adjustedPValue_denovo1pep" : "9.6714E-1",
        "description_denovo1pep" : "signal transducer activity",
        "nodeSize_denovo1pep" : 12.649110640673518,
        "name" : "4871",
        "SUID" : 4732,
        "nodeFontSize_denovo1pep" : 14,
        "nodeFillColor_denovo1pep" : 0.01450855909861197,
        "selected" : false
      },
      "position" : {
        "x" : 1803.831334582372,
        "y" : 1750.0459118453427
      },
      "selected" : false
    }, {
      "data" : {
        "id" : "4724",
        "nodeType_denovo1pep" : "ellipse",
        "N_denovo1pep" : "203538",
        "xx_denovo1pep" : "3",
        "X_denovo1pep" : "681",
        "shared_name" : "42054",
        "nn_denovo1pep" : "369",
        "pValue_denovo1pep" : "1.2766E-1",
        "adjustedPValue_denovo1pep" : "2.6174E-1",
        "description_denovo1pep" : "histone methyltransferase activity",
        "nodeSize_denovo1pep" : 3.4641016151377544,
        "name" : "42054",
        "SUID" : 4724,
        "nodeFontSize_denovo1pep" : 14,
        "nodeFillColor_denovo1pep" : 0.5821250220215687,
        "selected" : false
      },
      "position" : {
        "x" : 2160.54833984375,
        "y" : 247.4495610646928
      },
      "selected" : false
    }, {
      "data" : {
        "id" : "4721",
        "nodeType_denovo1pep" : "ellipse",
        "N_denovo1pep" : "203538",
        "xx_denovo1pep" : "5",
        "X_denovo1pep" : "681",
        "shared_name" : "8276",
        "nn_denovo1pep" : "565",
        "pValue_denovo1pep" : "4.2786E-2",
        "adjustedPValue_denovo1pep" : "1.3928E-1",
        "description_denovo1pep" : "protein methyltransferase activity",
        "nodeSize_denovo1pep" : 4.47213595499958,
        "name" : "8276",
        "SUID" : 4721,
        "nodeFontSize_denovo1pep" : 14,
        "nodeFillColor_denovo1pep" : 0.8560994928701328,
        "selected" : false
      },
      "position" : {
        "x" : 2196.16153357326,
        "y" : 387.3803233012606
      },
      "selected" : false
    }, {
      "data" : {
        "id" : "4718",
        "nodeType_denovo1pep" : "ellipse",
        "N_denovo1pep" : "203538",
        "xx_denovo1pep" : "2",
        "X_denovo1pep" : "681",
        "shared_name" : "1848",
        "nn_denovo1pep" : "29",
        "pValue_denovo1pep" : "4.2744E-3",
        "adjustedPValue_denovo1pep" : "4.0378E-2",
        "description_denovo1pep" : "complement binding",
        "nodeSize_denovo1pep" : 2.8284271247461903,
        "name" : "1848",
        "SUID" : 4718,
        "nodeFontSize_denovo1pep" : 14,
        "nodeFillColor_denovo1pep" : 1.393853095200539,
        "selected" : false
      },
      "position" : {
        "x" : 615.3818776896043,
        "y" : 654.98291015625
      },
      "selected" : false
    }, {
      "data" : {
        "id" : "4715",
        "nodeType_denovo1pep" : "ellipse",
        "N_denovo1pep" : "203538",
        "xx_denovo1pep" : "2",
        "X_denovo1pep" : "681",
        "shared_name" : "16273",
        "nn_denovo1pep" : "303",
        "pValue_denovo1pep" : "2.6932E-1",
        "adjustedPValue_denovo1pep" : "4.1808E-1",
        "description_denovo1pep" : "arginine N-methyltransferase activity",
        "nodeSize_denovo1pep" : 2.8284271247461903,
        "name" : "16273",
        "SUID" : 4715,
        "nodeFontSize_denovo1pep" : 14,
        "nodeFillColor_denovo1pep" : 0.37874311797098925,
        "selected" : false
      },
      "position" : {
        "x" : 2559.076232047396,
        "y" : 428.3182678222656
      },
      "selected" : false
    }, {
      "data" : {
        "id" : "4712",
        "nodeType_denovo1pep" : "ellipse",
        "N_denovo1pep" : "203538",
        "xx_denovo1pep" : "2",
        "X_denovo1pep" : "681",
        "shared_name" : "5003",
        "nn_denovo1pep" : "29",
        "pValue_denovo1pep" : "4.2744E-3",
        "adjustedPValue_denovo1pep" : "4.0378E-2",
        "description_denovo1pep" : "ephrin receptor activity",
        "nodeSize_denovo1pep" : 2.8284271247461903,
        "name" : "5003",
        "SUID" : 4712,
        "nodeFontSize_denovo1pep" : 14,
        "nodeFillColor_denovo1pep" : 1.393853095200539,
        "selected" : false
      },
      "position" : {
        "x" : 2990.954153827216,
        "y" : 2061.197681952784
      },
      "selected" : false
    }, {
      "data" : {
        "id" : "4708",
        "nodeType_denovo1pep" : "ellipse",
        "N_denovo1pep" : "203538",
        "xx_denovo1pep" : "19",
        "X_denovo1pep" : "681",
        "shared_name" : "48037",
        "nn_denovo1pep" : "1631",
        "pValue_denovo1pep" : "4.0073E-6",
        "adjustedPValue_denovo1pep" : "1.2877E-4",
        "description_denovo1pep" : "cofactor binding",
        "nodeSize_denovo1pep" : 8.717797887081348,
        "name" : "48037",
        "SUID" : 4708,
        "nodeFontSize_denovo1pep" : 14,
        "nodeFillColor_denovo1pep" : 3.8901779382580024,
        "selected" : false
      },
      "position" : {
        "x" : 878.5955810546875,
        "y" : 1359.2399750899792
      },
      "selected" : false
    }, {
      "data" : {
        "id" : "4706",
        "nodeType_denovo1pep" : "ellipse",
        "N_denovo1pep" : "203538",
        "xx_denovo1pep" : "9",
        "X_denovo1pep" : "681",
        "shared_name" : "51287",
        "nn_denovo1pep" : "292",
        "pValue_denovo1pep" : "8.0868E-7",
        "adjustedPValue_denovo1pep" : "3.1525E-5",
        "description_denovo1pep" : "NAD binding",
        "nodeSize_denovo1pep" : 6.0,
        "name" : "51287",
        "SUID" : 4706,
        "nodeFontSize_denovo1pep" : 14,
        "nodeFillColor_denovo1pep" : 4.5013480658364395,
        "selected" : false
      },
      "position" : {
        "x" : 933.6478881835938,
        "y" : 1744.8968156206024
      },
      "selected" : false
    }, {
      "data" : {
        "id" : "4705",
        "nodeType_denovo1pep" : "ellipse",
        "N_denovo1pep" : "203538",
        "xx_denovo1pep" : "17",
        "X_denovo1pep" : "681",
        "shared_name" : "50662",
        "nn_denovo1pep" : "1063",
        "pValue_denovo1pep" : "1.8883E-7",
        "adjustedPValue_denovo1pep" : "1.0515E-5",
        "description_denovo1pep" : "coenzyme binding",
        "nodeSize_denovo1pep" : 8.246211251235321,
        "name" : "50662",
        "SUID" : 4705,
        "nodeFontSize_denovo1pep" : 14,
        "nodeFillColor_denovo1pep" : 4.978200457159777,
        "selected" : false
      },
      "position" : {
        "x" : 777.1090698242188,
        "y" : 1648.841273628415
      },
      "selected" : false
    }, {
      "data" : {
        "id" : "4703",
        "nodeType_denovo1pep" : "ellipse",
        "N_denovo1pep" : "203538",
        "xx_denovo1pep" : "4",
        "X_denovo1pep" : "681",
        "shared_name" : "15926",
        "nn_denovo1pep" : "101",
        "pValue_denovo1pep" : "3.9219E-4",
        "adjustedPValue_denovo1pep" : "6.8717E-3",
        "description_denovo1pep" : "glucosidase activity",
        "nodeSize_denovo1pep" : 4.0,
        "name" : "15926",
        "SUID" : 4703,
        "nodeFontSize_denovo1pep" : 14,
        "nodeFillColor_denovo1pep" : 2.162937584877651,
        "selected" : false
      },
      "position" : {
        "x" : 303.1316703729116,
        "y" : 2490.5030821859095
      },
      "selected" : false
    }, {
      "data" : {
        "id" : "4699",
        "nodeType_denovo1pep" : "ellipse",
        "N_denovo1pep" : "203538",
        "xx_denovo1pep" : "42",
        "X_denovo1pep" : "681",
        "shared_name" : "43169",
        "nn_denovo1pep" : "4917",
        "pValue_denovo1pep" : "5.6559E-8",
        "adjustedPValue_denovo1pep" : "3.9893E-6",
        "description_denovo1pep" : "cation binding",
        "nodeSize_denovo1pep" : 12.96148139681572,
        "name" : "43169",
        "SUID" : 4699,
        "nodeFontSize_denovo1pep" : 14,
        "nodeFillColor_denovo1pep" : 5.399106189636992,
        "selected" : false
      },
      "position" : {
        "x" : 1075.50634765625,
        "y" : 692.979252516156
      },
      "selected" : false
    }, {
      "data" : {
        "id" : "4696",
        "nodeType_denovo1pep" : "ellipse",
        "N_denovo1pep" : "203538",
        "xx_denovo1pep" : "42",
        "X_denovo1pep" : "681",
        "shared_name" : "44877",
        "nn_denovo1pep" : "5125",
        "pValue_denovo1pep" : "1.7012E-7",
        "adjustedPValue_denovo1pep" : "9.9990E-6",
        "description_denovo1pep" : "macromolecular complex binding",
        "nodeSize_denovo1pep" : 12.96148139681572,
        "name" : "44877",
        "SUID" : 4696,
        "nodeFontSize_denovo1pep" : 14,
        "nodeFillColor_denovo1pep" : 5.000042636431577,
        "selected" : false
      },
      "position" : {
        "x" : 654.9793492411354,
        "y" : 947.895751953125
      },
      "selected" : false
    }, {
      "data" : {
        "id" : "4693",
        "nodeType_denovo1pep" : "ellipse",
        "N_denovo1pep" : "203538",
        "xx_denovo1pep" : "1",
        "X_denovo1pep" : "681",
        "shared_name" : "34076",
        "nn_denovo1pep" : "1",
        "pValue_denovo1pep" : "3.3458E-3",
        "adjustedPValue_denovo1pep" : "3.3713E-2",
        "description_denovo1pep" : "cucurbitadienol synthase activity",
        "nodeSize_denovo1pep" : 2.0,
        "name" : "34076",
        "SUID" : 4693,
        "nodeFontSize_denovo1pep" : 14,
        "nodeFillColor_denovo1pep" : 1.472202022119494,
        "selected" : false
      },
      "position" : {
        "x" : 1093.4935118656895,
        "y" : 2305.1812228911404
      },
      "selected" : false
    }, {
      "data" : {
        "id" : "4692",
        "nodeType_denovo1pep" : "ellipse",
        "N_denovo1pep" : "203538",
        "xx_denovo1pep" : "1",
        "X_denovo1pep" : "681",
        "shared_name" : "31559",
        "nn_denovo1pep" : "20",
        "pValue_denovo1pep" : "6.4834E-2",
        "adjustedPValue_denovo1pep" : "1.7634E-1",
        "description_denovo1pep" : "oxidosqualene cyclase activity",
        "nodeSize_denovo1pep" : 2.0,
        "name" : "31559",
        "SUID" : 4692,
        "nodeFontSize_denovo1pep" : 14,
        "nodeFillColor_denovo1pep" : 0.7536588926795033,
        "selected" : false
      },
      "position" : {
        "x" : 1073.8697509765625,
        "y" : 2178.721853897455
      },
      "selected" : false
    }, {
      "data" : {
        "id" : "4689",
        "nodeType_denovo1pep" : "ellipse",
        "N_denovo1pep" : "203538",
        "xx_denovo1pep" : "1",
        "X_denovo1pep" : "681",
        "shared_name" : "50564",
        "nn_denovo1pep" : "1",
        "pValue_denovo1pep" : "3.3458E-3",
        "adjustedPValue_denovo1pep" : "3.3713E-2",
        "description_denovo1pep" : "N-(5-amino-5-carboxypentanoyl)-L-cysteinyl-D-valine synthase activity",
        "nodeSize_denovo1pep" : 2.0,
        "name" : "50564",
        "SUID" : 4689,
        "nodeFontSize_denovo1pep" : 14,
        "nodeFillColor_denovo1pep" : 1.472202022119494,
        "selected" : false
      },
      "position" : {
        "x" : 1104.5333251953125,
        "y" : 2687.128686093864
      },
      "selected" : false
    }, {
      "data" : {
        "id" : "4687",
        "nodeType_denovo1pep" : "ellipse",
        "N_denovo1pep" : "203538",
        "xx_denovo1pep" : "38",
        "X_denovo1pep" : "681",
        "shared_name" : "4872",
        "nn_denovo1pep" : "14225",
        "pValue_denovo1pep" : "9.3964E-1",
        "adjustedPValue_denovo1pep" : "9.5960E-1",
        "description_denovo1pep" : "receptor activity",
        "nodeSize_denovo1pep" : 12.328828005937952,
        "name" : "4872",
        "SUID" : 4687,
        "nodeFontSize_denovo1pep" : 14,
        "nodeFillColor_denovo1pep" : 0.017910818221024367,
        "selected" : false
      },
      "position" : {
        "x" : 2011.2212092833736,
        "y" : 1677.75244140625
      },
      "selected" : false
    }, {
      "data" : {
        "id" : "4685",
        "nodeType_denovo1pep" : "ellipse",
        "N_denovo1pep" : "203538",
        "xx_denovo1pep" : "4",
        "X_denovo1pep" : "681",
        "shared_name" : "4714",
        "nn_denovo1pep" : "98",
        "pValue_denovo1pep" : "3.4974E-4",
        "adjustedPValue_denovo1pep" : "6.2716E-3",
        "description_denovo1pep" : "transmembrane receptor protein tyrosine kinase activity",
        "nodeSize_denovo1pep" : 4.0,
        "name" : "4714",
        "SUID" : 4685,
        "nodeFontSize_denovo1pep" : 14,
        "nodeFillColor_denovo1pep" : 2.2026218265525315,
        "selected" : false
      },
      "position" : {
        "x" : 2827.4915159343186,
        "y" : 1867.8518503138635
      },
      "selected" : false
    }, {
      "data" : {
        "id" : "4683",
        "nodeType_denovo1pep" : "ellipse",
        "N_denovo1pep" : "203538",
        "xx_denovo1pep" : "38",
        "X_denovo1pep" : "681",
        "shared_name" : "46872",
        "nn_denovo1pep" : "4425",
        "pValue_denovo1pep" : "2.1402E-7",
        "adjustedPValue_denovo1pep" : "1.1322E-5",
        "description_denovo1pep" : "metal ion binding",
        "nodeSize_denovo1pep" : 12.328828005937952,
        "name" : "46872",
        "SUID" : 4683,
        "nodeFontSize_denovo1pep" : 14,
        "nodeFillColor_denovo1pep" : 4.946082576184157,
        "selected" : false
      },
      "position" : {
        "x" : 1045.2308304916567,
        "y" : 588.675851223718
      },
      "selected" : false
    }, {
      "data" : {
        "id" : "4681",
        "nodeType_denovo1pep" : "ellipse",
        "N_denovo1pep" : "203538",
        "xx_denovo1pep" : "1",
        "X_denovo1pep" : "681",
        "shared_name" : "50285",
        "nn_denovo1pep" : "1",
        "pValue_denovo1pep" : "3.3458E-3",
        "adjustedPValue_denovo1pep" : "3.3713E-2",
        "description_denovo1pep" : "sinapine esterase activity",
        "nodeSize_denovo1pep" : 2.0,
        "name" : "50285",
        "SUID" : 4681,
        "nodeFontSize_denovo1pep" : 14,
        "nodeFillColor_denovo1pep" : 1.472202022119494,
        "selected" : false
      },
      "position" : {
        "x" : 182.13511787594635,
        "y" : 1765.6820767666077
      },
      "selected" : false
    }, {
      "data" : {
        "id" : "4679",
        "nodeType_denovo1pep" : "ellipse",
        "N_denovo1pep" : "203538",
        "xx_denovo1pep" : "6",
        "X_denovo1pep" : "681",
        "shared_name" : "35091",
        "nn_denovo1pep" : "989",
        "pValue_denovo1pep" : "1.1737E-1",
        "adjustedPValue_denovo1pep" : "2.4492E-1",
        "description_denovo1pep" : "phosphatidylinositol binding",
        "nodeSize_denovo1pep" : 4.898979485566356,
        "name" : "35091",
        "SUID" : 4679,
        "nodeFontSize_denovo1pep" : 14,
        "nodeFillColor_denovo1pep" : 0.6109734997257085,
        "selected" : false
      },
      "position" : {
        "x" : 1799.7932077140645,
        "y" : 1075.58447265625
      },
      "selected" : false
    }, {
      "data" : {
        "id" : "4677",
        "nodeType_denovo1pep" : "ellipse",
        "N_denovo1pep" : "203538",
        "xx_denovo1pep" : "2",
        "X_denovo1pep" : "681",
        "shared_name" : "46812",
        "nn_denovo1pep" : "50",
        "pValue_denovo1pep" : "1.2314E-2",
        "adjustedPValue_denovo1pep" : "7.4543E-2",
        "description_denovo1pep" : "host cell surface binding",
        "nodeSize_denovo1pep" : 2.8284271247461903,
        "name" : "46812",
        "SUID" : 4677,
        "nodeFontSize_denovo1pep" : 14,
        "nodeFillColor_denovo1pep" : 1.1275915589753722,
        "selected" : false
      },
      "position" : {
        "x" : 783.5171331888544,
        "y" : 702.0619314005418
      },
      "selected" : false
    }, {
      "data" : {
        "id" : "4673",
        "nodeType_denovo1pep" : "ellipse",
        "N_denovo1pep" : "203538",
        "xx_denovo1pep" : "11",
        "X_denovo1pep" : "681",
        "shared_name" : "19901",
        "nn_denovo1pep" : "995",
        "pValue_denovo1pep" : "6.4022E-4",
        "adjustedPValue_denovo1pep" : "1.0752E-2",
        "description_denovo1pep" : "protein kinase binding",
        "nodeSize_denovo1pep" : 6.6332495807108,
        "name" : "19901",
        "SUID" : 4673,
        "nodeFontSize_denovo1pep" : 14,
        "nodeFillColor_denovo1pep" : 1.968528128390904,
        "selected" : false
      },
      "position" : {
        "x" : -259.13579844365574,
        "y" : 868.8548615844379
      },
      "selected" : false
    }, {
      "data" : {
        "id" : "4672",
        "nodeType_denovo1pep" : "ellipse",
        "N_denovo1pep" : "203538",
        "xx_denovo1pep" : "12",
        "X_denovo1pep" : "681",
        "shared_name" : "19900",
        "nn_denovo1pep" : "1064",
        "pValue_denovo1pep" : "3.1002E-4",
        "adjustedPValue_denovo1pep" : "5.6551E-3",
        "description_denovo1pep" : "kinase binding",
        "nodeSize_denovo1pep" : 6.928203230275509,
        "name" : "19900",
        "SUID" : 4672,
        "nodeFontSize_denovo1pep" : 14,
        "nodeFillColor_denovo1pep" : 2.2475565611886035,
        "selected" : false
      },
      "position" : {
        "x" : -112.00868543697689,
        "y" : 824.2853827005732
      },
      "selected" : false
    }, {
      "data" : {
        "id" : "4670",
        "nodeType_denovo1pep" : "ellipse",
        "N_denovo1pep" : "203538",
        "xx_denovo1pep" : "3",
        "X_denovo1pep" : "681",
        "shared_name" : "51010",
        "nn_denovo1pep" : "28",
        "pValue_denovo1pep" : "1.1477E-4",
        "adjustedPValue_denovo1pep" : "2.4286E-3",
        "description_denovo1pep" : "microtubule plus-end binding",
        "nodeSize_denovo1pep" : 3.4641016151377544,
        "name" : "51010",
        "SUID" : 4670,
        "nodeFontSize_denovo1pep" : 14,
        "nodeFillColor_denovo1pep" : 2.6146506486536714,
        "selected" : false
      },
      "position" : {
        "x" : 163.03194296573508,
        "y" : 1103.5551802505308
      },
      "selected" : false
    }, {
      "data" : {
        "id" : "4668",
        "nodeType_denovo1pep" : "ellipse",
        "N_denovo1pep" : "203538",
        "xx_denovo1pep" : "1",
        "X_denovo1pep" : "681",
        "shared_name" : "50211",
        "nn_denovo1pep" : "1",
        "pValue_denovo1pep" : "3.3458E-3",
        "adjustedPValue_denovo1pep" : "3.3713E-2",
        "description_denovo1pep" : "procollagen galactosyltransferase activity",
        "nodeSize_denovo1pep" : 2.0,
        "name" : "50211",
        "SUID" : 4668,
        "nodeFontSize_denovo1pep" : 14,
        "nodeFillColor_denovo1pep" : 1.472202022119494,
        "selected" : false
      },
      "position" : {
        "x" : 1470.8021257489577,
        "y" : -200.7404104002595
      },
      "selected" : false
    }, {
      "data" : {
        "id" : "4666",
        "nodeType_denovo1pep" : "ellipse",
        "N_denovo1pep" : "203538",
        "xx_denovo1pep" : "3",
        "X_denovo1pep" : "681",
        "shared_name" : "16802",
        "nn_denovo1pep" : "54",
        "pValue_denovo1pep" : "8.1459E-4",
        "adjustedPValue_denovo1pep" : "1.3259E-2",
        "description_denovo1pep" : "trialkylsulfonium hydrolase activity",
        "nodeSize_denovo1pep" : 3.4641016151377544,
        "name" : "16802",
        "SUID" : 4666,
        "nodeFontSize_denovo1pep" : 14,
        "nodeFillColor_denovo1pep" : 1.8774870344213805,
        "selected" : false
      },
      "position" : {
        "x" : 514.8522770447514,
        "y" : 1620.9490966796875
      },
      "selected" : false
    }, {
      "data" : {
        "id" : "4665",
        "nodeType_denovo1pep" : "ellipse",
        "N_denovo1pep" : "203538",
        "xx_denovo1pep" : "4",
        "X_denovo1pep" : "681",
        "shared_name" : "16801",
        "nn_denovo1pep" : "177",
        "pValue_denovo1pep" : "3.1100E-3",
        "adjustedPValue_denovo1pep" : "3.3713E-2",
        "description_denovo1pep" : "hydrolase activity, acting on ether bonds",
        "nodeSize_denovo1pep" : 4.0,
        "name" : "16801",
        "SUID" : 4665,
        "nodeFontSize_denovo1pep" : 14,
        "nodeFillColor_denovo1pep" : 1.472202022119494,
        "selected" : false
      },
      "position" : {
        "x" : 603.3765869140625,
        "y" : 1739.94747480029
      },
      "selected" : false
    }, {
      "data" : {
        "id" : "4663",
        "nodeType_denovo1pep" : "ellipse",
        "N_denovo1pep" : "203538",
        "xx_denovo1pep" : "6",
        "X_denovo1pep" : "681",
        "shared_name" : "16876",
        "nn_denovo1pep" : "1065",
        "pValue_denovo1pep" : "1.5002E-1",
        "adjustedPValue_denovo1pep" : "2.8066E-1",
        "description_denovo1pep" : "ligase activity, forming aminoacyl-tRNA and related compounds",
        "nodeSize_denovo1pep" : 4.898979485566356,
        "name" : "16876",
        "SUID" : 4663,
        "nodeFontSize_denovo1pep" : 14,
        "nodeFillColor_denovo1pep" : 0.5518125537610253,
        "selected" : false
      },
      "position" : {
        "x" : 1699.5846208589205,
        "y" : 2543.0454341407385
      },
      "selected" : false
    }, {
      "data" : {
        "id" : "4661",
        "nodeType_denovo1pep" : "ellipse",
        "N_denovo1pep" : "203538",
        "xx_denovo1pep" : "1",
        "X_denovo1pep" : "681",
        "shared_name" : "50659",
        "nn_denovo1pep" : "1",
        "pValue_denovo1pep" : "3.3458E-3",
        "adjustedPValue_denovo1pep" : "3.3713E-2",
        "description_denovo1pep" : "N-acetylgalactosamine 4-sulfate 6-O-sulfotransferase activity",
        "nodeSize_denovo1pep" : 2.0,
        "name" : "50659",
        "SUID" : 4661,
        "nodeFontSize_denovo1pep" : 14,
        "nodeFillColor_denovo1pep" : 1.472202022119494,
        "selected" : false
      },
      "position" : {
        "x" : 1918.4434814453125,
        "y" : 413.15161328377883
      },
      "selected" : false
    }, {
      "data" : {
        "id" : "4659",
        "nodeType_denovo1pep" : "ellipse",
        "N_denovo1pep" : "203538",
        "xx_denovo1pep" : "2",
        "X_denovo1pep" : "681",
        "shared_name" : "46789",
        "nn_denovo1pep" : "33",
        "pValue_denovo1pep" : "5.5100E-3",
        "adjustedPValue_denovo1pep" : "4.9825E-2",
        "description_denovo1pep" : "host cell surface receptor binding",
        "nodeSize_denovo1pep" : 2.8284271247461903,
        "name" : "46789",
        "SUID" : 4659,
        "nodeFontSize_denovo1pep" : 14,
        "nodeFillColor_denovo1pep" : 1.3025503185162726,
        "selected" : false
      },
      "position" : {
        "x" : 661.4028930664062,
        "y" : 765.3528056721773
      },
      "selected" : false
    }, {
      "data" : {
        "id" : "4657",
        "nodeType_denovo1pep" : "ellipse",
        "N_denovo1pep" : "203538",
        "xx_denovo1pep" : "6",
        "X_denovo1pep" : "681",
        "shared_name" : "16875",
        "nn_denovo1pep" : "1066",
        "pValue_denovo1pep" : "1.5048E-1",
        "adjustedPValue_denovo1pep" : "2.8066E-1",
        "description_denovo1pep" : "ligase activity, forming carbon-oxygen bonds",
        "nodeSize_denovo1pep" : 4.898979485566356,
        "name" : "16875",
        "SUID" : 4657,
        "nodeFontSize_denovo1pep" : 14,
        "nodeFillColor_denovo1pep" : 0.5518125537610253,
        "selected" : false
      },
      "position" : {
        "x" : 1692.4605712890625,
        "y" : 2325.9983150001135
      },
      "selected" : false
    }, {
      "data" : {
        "id" : "4656",
        "nodeType_denovo1pep" : "ellipse",
        "N_denovo1pep" : "203538",
        "xx_denovo1pep" : "14",
        "X_denovo1pep" : "681",
        "shared_name" : "16874",
        "nn_denovo1pep" : "2369",
        "pValue_denovo1pep" : "3.0974E-2",
        "adjustedPValue_denovo1pep" : "1.2004E-1",
        "description_denovo1pep" : "ligase activity",
        "nodeSize_denovo1pep" : 7.483314773547883,
        "name" : "16874",
        "SUID" : 4656,
        "nodeFontSize_denovo1pep" : 14,
        "nodeFillColor_denovo1pep" : 0.9206733934210329,
        "selected" : false
      },
      "position" : {
        "x" : 1496.3435538283522,
        "y" : 2160.3329598435225
      },
      "selected" : false
    }, {
      "data" : {
        "id" : "4653",
        "nodeType_denovo1pep" : "ellipse",
        "N_denovo1pep" : "203538",
        "xx_denovo1pep" : "11",
        "X_denovo1pep" : "681",
        "shared_name" : "15631",
        "nn_denovo1pep" : "1137",
        "pValue_denovo1pep" : "1.8393E-3",
        "adjustedPValue_denovo1pep" : "2.4966E-2",
        "description_denovo1pep" : "tubulin binding",
        "nodeSize_denovo1pep" : 6.6332495807108,
        "name" : "15631",
        "SUID" : 4653,
        "nodeFontSize_denovo1pep" : 14,
        "nodeFillColor_denovo1pep" : 1.602647577170794,
        "selected" : false
      },
      "position" : {
        "x" : 285.68473732091707,
        "y" : 814.6263829325416
      },
      "selected" : false
    }, {
      "data" : {
        "id" : "4650",
        "nodeType_denovo1pep" : "ellipse",
        "N_denovo1pep" : "203538",
        "xx_denovo1pep" : "6",
        "X_denovo1pep" : "681",
        "shared_name" : "8022",
        "nn_denovo1pep" : "177",
        "pValue_denovo1pep" : "3.3142E-5",
        "adjustedPValue_denovo1pep" : "7.7921E-4",
        "description_denovo1pep" : "protein C-terminus binding",
        "nodeSize_denovo1pep" : 4.898979485566356,
        "name" : "8022",
        "SUID" : 4650,
        "nodeFontSize_denovo1pep" : 14,
        "nodeFillColor_denovo1pep" : 3.1083450627774036,
        "selected" : false
      },
      "position" : {
        "x" : 442.2149658203125,
        "y" : 629.6715907002708
      },
      "selected" : false
    }, {
      "data" : {
        "id" : "4647",
        "nodeType_denovo1pep" : "ellipse",
        "N_denovo1pep" : "203538",
        "xx_denovo1pep" : "7",
        "X_denovo1pep" : "681",
        "shared_name" : "16831",
        "nn_denovo1pep" : "472",
        "pValue_denovo1pep" : "1.1860E-3",
        "adjustedPValue_denovo1pep" : "1.7926E-2",
        "description_denovo1pep" : "carboxy-lyase activity",
        "nodeSize_denovo1pep" : 5.291502622129181,
        "name" : "16831",
        "SUID" : 4647,
        "nodeFontSize_denovo1pep" : 14,
        "nodeFillColor_denovo1pep" : 1.7465256998073522,
        "selected" : false
      },
      "position" : {
        "x" : 1307.907958984375,
        "y" : 2073.0737544532385
      },
      "selected" : false
    }, {
      "data" : {
        "id" : "4643",
        "nodeType_denovo1pep" : "ellipse",
        "N_denovo1pep" : "203538",
        "xx_denovo1pep" : "2",
        "X_denovo1pep" : "681",
        "shared_name" : "1846",
        "nn_denovo1pep" : "16",
        "pValue_denovo1pep" : "1.3003E-3",
        "adjustedPValue_denovo1pep" : "1.9107E-2",
        "description_denovo1pep" : "opsonin binding",
        "nodeSize_denovo1pep" : 2.8284271247461903,
        "name" : "1846",
        "SUID" : 4643,
        "nodeFontSize_denovo1pep" : 14,
        "nodeFillColor_denovo1pep" : 1.7188114947529458,
        "selected" : false
      },
      "position" : {
        "x" : 109.39990594888162,
        "y" : 1018.0750764281878
      },
      "selected" : false
    }, {
      "data" : {
        "id" : "4641",
        "nodeType_denovo1pep" : "ellipse",
        "N_denovo1pep" : "203538",
        "xx_denovo1pep" : "17",
        "X_denovo1pep" : "681",
        "shared_name" : "1883",
        "nn_denovo1pep" : "1185",
        "pValue_denovo1pep" : "8.3507E-7",
        "adjustedPValue_denovo1pep" : "3.1525E-5",
        "description_denovo1pep" : "purine nucleoside binding",
        "nodeSize_denovo1pep" : 8.246211251235321,
        "name" : "1883",
        "SUID" : 4641,
        "nodeFontSize_denovo1pep" : 14,
        "nodeFillColor_denovo1pep" : 4.5013480658364395,
        "selected" : false
      },
      "position" : {
        "x" : 881.0667949299899,
        "y" : 1049.389627561448
      },
      "selected" : false
    }, {
      "data" : {
        "id" : "4639",
        "nodeType_denovo1pep" : "ellipse",
        "N_denovo1pep" : "203538",
        "xx_denovo1pep" : "2",
        "X_denovo1pep" : "681",
        "shared_name" : "89720",
        "nn_denovo1pep" : "9",
        "pValue_denovo1pep" : "3.9619E-4",
        "adjustedPValue_denovo1pep" : "6.8717E-3",
        "description_denovo1pep" : "caspase binding",
        "nodeSize_denovo1pep" : 2.8284271247461903,
        "name" : "89720",
        "SUID" : 4639,
        "nodeFontSize_denovo1pep" : 14,
        "nodeFillColor_denovo1pep" : 2.162937584877651,
        "selected" : false
      },
      "position" : {
        "x" : -342.11859130859375,
        "y" : 684.9298914815209
      },
      "selected" : false
    }, {
      "data" : {
        "id" : "4638",
        "nodeType_denovo1pep" : "ellipse",
        "N_denovo1pep" : "203538",
        "xx_denovo1pep" : "6",
        "X_denovo1pep" : "681",
        "shared_name" : "2020",
        "nn_denovo1pep" : "223",
        "pValue_denovo1pep" : "1.1854E-4",
        "adjustedPValue_denovo1pep" : "2.4592E-3",
        "description_denovo1pep" : "protease binding",
        "nodeSize_denovo1pep" : 4.898979485566356,
        "name" : "2020",
        "SUID" : 4638,
        "nodeFontSize_denovo1pep" : 14,
        "nodeFillColor_denovo1pep" : 2.6092041172516747,
        "selected" : false
      },
      "position" : {
        "x" : -147.4960479736328,
        "y" : 719.6270543192604
      },
      "selected" : false
    }, {
      "data" : {
        "id" : "4636",
        "nodeType_denovo1pep" : "ellipse",
        "N_denovo1pep" : "203538",
        "xx_denovo1pep" : "15",
        "X_denovo1pep" : "681",
        "shared_name" : "16903",
        "nn_denovo1pep" : "1380",
        "pValue_denovo1pep" : "8.6972E-5",
        "adjustedPValue_denovo1pep" : "1.9170E-3",
        "description_denovo1pep" : "oxidoreductase activity, acting on the aldehyde or oxo group of donors",
        "nodeSize_denovo1pep" : 7.745966692414834,
        "name" : "16903",
        "SUID" : 4636,
        "nodeFontSize_denovo1pep" : 14,
        "nodeFillColor_denovo1pep" : 2.717377081576,
        "selected" : false
      },
      "position" : {
        "x" : 2359.1849320541564,
        "y" : 1338.2176424286256
      },
      "selected" : false
    }, {
      "data" : {
        "id" : "4634",
        "nodeType_denovo1pep" : "ellipse",
        "N_denovo1pep" : "203538",
        "xx_denovo1pep" : "1",
        "X_denovo1pep" : "681",
        "shared_name" : "50180",
        "nn_denovo1pep" : "1",
        "pValue_denovo1pep" : "3.3458E-3",
        "adjustedPValue_denovo1pep" : "3.3713E-2",
        "description_denovo1pep" : "phloretin hydrolase activity",
        "nodeSize_denovo1pep" : 2.0,
        "name" : "50180",
        "SUID" : 4634,
        "nodeFontSize_denovo1pep" : 14,
        "nodeFillColor_denovo1pep" : 1.472202022119494,
        "selected" : false
      },
      "position" : {
        "x" : 150.4159613018958,
        "y" : 2276.3358612507955
      },
      "selected" : false
    }, {
      "data" : {
        "id" : "4632",
        "nodeType_denovo1pep" : "ellipse",
        "N_denovo1pep" : "203538",
        "xx_denovo1pep" : "7",
        "X_denovo1pep" : "681",
        "shared_name" : "16702",
        "nn_denovo1pep" : "232",
        "pValue_denovo1pep" : "1.5569E-5",
        "adjustedPValue_denovo1pep" : "4.1180E-4",
        "description_denovo1pep" : "oxidoreductase activity, acting on single donors with incorporation of molecular oxygen, incorporation of two atoms of oxygen",
        "nodeSize_denovo1pep" : 5.291502622129181,
        "name" : "16702",
        "SUID" : 4632,
        "nodeFontSize_denovo1pep" : 14,
        "nodeFillColor_denovo1pep" : 3.3853177525716114,
        "selected" : false
      },
      "position" : {
        "x" : 2443.51611328125,
        "y" : 1483.2987015854067
      },
      "selected" : false
    }, {
      "data" : {
        "id" : "4630",
        "nodeType_denovo1pep" : "ellipse",
        "N_denovo1pep" : "203538",
        "xx_denovo1pep" : "3",
        "X_denovo1pep" : "681",
        "shared_name" : "31406",
        "nn_denovo1pep" : "419",
        "pValue_denovo1pep" : "1.6657E-1",
        "adjustedPValue_denovo1pep" : "3.0228E-1",
        "description_denovo1pep" : "carboxylic acid binding",
        "nodeSize_denovo1pep" : 3.4641016151377544,
        "name" : "31406",
        "SUID" : 4630,
        "nodeFontSize_denovo1pep" : 14,
        "nodeFillColor_denovo1pep" : 0.5195927335080297,
        "selected" : false
      },
      "position" : {
        "x" : 1212.1431716485613,
        "y" : 908.4802856445312
      },
      "selected" : false
    }, {
      "data" : {
        "id" : "4627",
        "nodeType_denovo1pep" : "ellipse",
        "N_denovo1pep" : "203538",
        "xx_denovo1pep" : "2",
        "X_denovo1pep" : "681",
        "shared_name" : "19863",
        "nn_denovo1pep" : "22",
        "pValue_denovo1pep" : "2.4700E-3",
        "adjustedPValue_denovo1pep" : "3.1110E-2",
        "description_denovo1pep" : "IgE binding",
        "nodeSize_denovo1pep" : 2.8284271247461903,
        "name" : "19863",
        "SUID" : 4627,
        "nodeFontSize_denovo1pep" : 14,
        "nodeFillColor_denovo1pep" : 1.5071028182422015,
        "selected" : false
      },
      "position" : {
        "x" : 476.3255920410156,
        "y" : 1090.2768688765927
      },
      "selected" : false
    }, {
      "data" : {
        "id" : "4625",
        "nodeType_denovo1pep" : "ellipse",
        "N_denovo1pep" : "203538",
        "xx_denovo1pep" : "1",
        "X_denovo1pep" : "681",
        "shared_name" : "50201",
        "nn_denovo1pep" : "1",
        "pValue_denovo1pep" : "3.3458E-3",
        "adjustedPValue_denovo1pep" : "3.3713E-2",
        "description_denovo1pep" : "fucokinase activity",
        "nodeSize_denovo1pep" : 2.0,
        "name" : "50201",
        "SUID" : 4625,
        "nodeFontSize_denovo1pep" : 14,
        "nodeFillColor_denovo1pep" : 1.472202022119494,
        "selected" : false
      },
      "position" : {
        "x" : 2334.184460911888,
        "y" : 1231.044089262935
      },
      "selected" : false
    }, {
      "data" : {
        "id" : "4624",
        "nodeType_denovo1pep" : "ellipse",
        "N_denovo1pep" : "203538",
        "xx_denovo1pep" : "30",
        "X_denovo1pep" : "681",
        "shared_name" : "16301",
        "nn_denovo1pep" : "9716",
        "pValue_denovo1pep" : "6.9923E-1",
        "adjustedPValue_denovo1pep" : "7.7303E-1",
        "description_denovo1pep" : "kinase activity",
        "nodeSize_denovo1pep" : 10.954451150103322,
        "name" : "16301",
        "SUID" : 4624,
        "nodeFontSize_denovo1pep" : 14,
        "nodeFillColor_denovo1pep" : 0.11180326940915652,
        "selected" : false
      },
      "position" : {
        "x" : 2342.3354670958734,
        "y" : 1076.4378662109375
      },
      "selected" : false
    }, {
      "data" : {
        "id" : "4622",
        "nodeType_denovo1pep" : "ellipse",
        "N_denovo1pep" : "203538",
        "xx_denovo1pep" : "38",
        "X_denovo1pep" : "681",
        "shared_name" : "36094",
        "nn_denovo1pep" : "3457",
        "pValue_denovo1pep" : "3.4884E-10",
        "adjustedPValue_denovo1pep" : "4.1009E-8",
        "description_denovo1pep" : "small molecule binding",
        "nodeSize_denovo1pep" : 12.328828005937952,
        "name" : "36094",
        "SUID" : 4622,
        "nodeFontSize_denovo1pep" : 14,
        "nodeFillColor_denovo1pep" : 7.387125153650688,
        "selected" : false
      },
      "position" : {
        "x" : 995.4358044234676,
        "y" : 1140.3030961166567
      },
      "selected" : false
    }, {
      "data" : {
        "id" : "4620",
        "nodeType_denovo1pep" : "ellipse",
        "N_denovo1pep" : "203538",
        "xx_denovo1pep" : "9",
        "X_denovo1pep" : "681",
        "shared_name" : "8017",
        "nn_denovo1pep" : "719",
        "pValue_denovo1pep" : "8.2870E-4",
        "adjustedPValue_denovo1pep" : "1.3284E-2",
        "description_denovo1pep" : "microtubule binding",
        "nodeSize_denovo1pep" : 6.0,
        "name" : "8017",
        "SUID" : 4620,
        "nodeFontSize_denovo1pep" : 14,
        "nodeFillColor_denovo1pep" : 1.8766622759275666,
        "selected" : false
      },
      "position" : {
        "x" : 262.39974170733353,
        "y" : 928.553672371396
      },
      "selected" : false
    }, {
      "data" : {
        "id" : "4618",
        "nodeType_denovo1pep" : "ellipse",
        "N_denovo1pep" : "203538",
        "xx_denovo1pep" : "12",
        "X_denovo1pep" : "681",
        "shared_name" : "51213",
        "nn_denovo1pep" : "420",
        "pValue_denovo1pep" : "2.7845E-8",
        "adjustedPValue_denovo1pep" : "2.2662E-6",
        "description_denovo1pep" : "dioxygenase activity",
        "nodeSize_denovo1pep" : 6.928203230275509,
        "name" : "51213",
        "SUID" : 4618,
        "nodeFontSize_denovo1pep" : 14,
        "nodeFillColor_denovo1pep" : 5.644704354017797,
        "selected" : false
      },
      "position" : {
        "x" : 2480.1749312270936,
        "y" : 1667.1324462890625
      },
      "selected" : false
    }, {
      "data" : {
        "id" : "4616",
        "nodeType_denovo1pep" : "ellipse",
        "N_denovo1pep" : "203538",
        "xx_denovo1pep" : "14",
        "X_denovo1pep" : "681",
        "shared_name" : "30234",
        "nn_denovo1pep" : "4070",
        "pValue_denovo1pep" : "4.9530E-1",
        "adjustedPValue_denovo1pep" : "6.1449E-1",
        "description_denovo1pep" : "enzyme regulator activity",
        "nodeSize_denovo1pep" : 7.483314773547883,
        "name" : "30234",
        "SUID" : 4616,
        "nodeFontSize_denovo1pep" : 14,
        "nodeFillColor_denovo1pep" : 0.21148849405832829,
        "selected" : false
      },
      "position" : {
        "x" : 1860.8263179298012,
        "y" : 1927.3125239844885
      },
      "selected" : false
    }, {
      "data" : {
        "id" : "4614",
        "nodeType_denovo1pep" : "ellipse",
        "N_denovo1pep" : "203538",
        "xx_denovo1pep" : "2",
        "X_denovo1pep" : "681",
        "shared_name" : "30023",
        "nn_denovo1pep" : "4",
        "pValue_denovo1pep" : "6.6771E-5",
        "adjustedPValue_denovo1pep" : "1.5030E-3",
        "description_denovo1pep" : "extracellular matrix constituent conferring elasticity",
        "nodeSize_denovo1pep" : 2.8284271247461903,
        "name" : "30023",
        "SUID" : 4614,
        "nodeFontSize_denovo1pep" : 14,
        "nodeFillColor_denovo1pep" : 2.823027425046168,
        "selected" : false
      },
      "position" : {
        "x" : 1667.830810546875,
        "y" : 1988.9931290971651
      },
      "selected" : false
    }, {
      "data" : {
        "id" : "4611",
        "nodeType_denovo1pep" : "ellipse",
        "N_denovo1pep" : "203538",
        "xx_denovo1pep" : "2",
        "X_denovo1pep" : "681",
        "shared_name" : "26",
        "nn_denovo1pep" : "17",
        "pValue_denovo1pep" : "1.4704E-3",
        "adjustedPValue_denovo1pep" : "2.1022E-2",
        "description_denovo1pep" : "alpha-1,2-mannosyltransferase activity",
        "nodeSize_denovo1pep" : 2.8284271247461903,
        "name" : "26",
        "SUID" : 4611,
        "nodeFontSize_denovo1pep" : 14,
        "nodeFillColor_denovo1pep" : 1.6773162705526408,
        "selected" : false
      },
      "position" : {
        "x" : 765.4674072265625,
        "y" : 169.9734793618493
      },
      "selected" : false
    }, {
      "data" : {
        "id" : "4609",
        "nodeType_denovo1pep" : "ellipse",
        "N_denovo1pep" : "203538",
        "xx_denovo1pep" : "2",
        "X_denovo1pep" : "681",
        "shared_name" : "8146",
        "nn_denovo1pep" : "218",
        "pValue_denovo1pep" : "1.6587E-1",
        "adjustedPValue_denovo1pep" : "3.0153E-1",
        "description_denovo1pep" : "sulfotransferase activity",
        "nodeSize_denovo1pep" : 2.8284271247461903,
        "name" : "8146",
        "SUID" : 4609,
        "nodeFontSize_denovo1pep" : 14,
        "nodeFillColor_denovo1pep" : 0.5206693193226857,
        "selected" : false
      },
      "position" : {
        "x" : 1878.7911701685446,
        "y" : 505.3814697265625
      },
      "selected" : false
    }, {
      "data" : {
        "id" : "4607",
        "nodeType_denovo1pep" : "ellipse",
        "N_denovo1pep" : "203538",
        "xx_denovo1pep" : "7",
        "X_denovo1pep" : "681",
        "shared_name" : "16701",
        "nn_denovo1pep" : "247",
        "pValue_denovo1pep" : "2.3251E-5",
        "adjustedPValue_denovo1pep" : "5.8571E-4",
        "description_denovo1pep" : "oxidoreductase activity, acting on single donors with incorporation of molecular oxygen",
        "nodeSize_denovo1pep" : 5.291502622129181,
        "name" : "16701",
        "SUID" : 4607,
        "nodeFontSize_denovo1pep" : 14,
        "nodeFillColor_denovo1pep" : 3.2323202296306164,
        "selected" : false
      },
      "position" : {
        "x" : 2021.295282216928,
        "y" : 1275.5472873034748
      },
      "selected" : false
    }, {
      "data" : {
        "id" : "4605",
        "nodeType_denovo1pep" : "ellipse",
        "N_denovo1pep" : "203538",
        "xx_denovo1pep" : "22",
        "X_denovo1pep" : "681",
        "shared_name" : "97367",
        "nn_denovo1pep" : "2895",
        "pValue_denovo1pep" : "4.0556E-4",
        "adjustedPValue_denovo1pep" : "6.9206E-3",
        "description_denovo1pep" : "carbohydrate derivative binding",
        "nodeSize_denovo1pep" : 9.38083151964686,
        "name" : "97367",
        "SUID" : 4605,
        "nodeFontSize_denovo1pep" : 14,
        "nodeFillColor_denovo1pep" : 2.1598561904407467,
        "selected" : false
      },
      "position" : {
        "x" : 1001.265289077854,
        "y" : 1285.2361909102917
      },
      "selected" : false
    }, {
      "data" : {
        "id" : "4603",
        "nodeType_denovo1pep" : "ellipse",
        "N_denovo1pep" : "203538",
        "xx_denovo1pep" : "9",
        "X_denovo1pep" : "681",
        "shared_name" : "5085",
        "nn_denovo1pep" : "541",
        "pValue_denovo1pep" : "1.0595E-4",
        "adjustedPValue_denovo1pep" : "2.2876E-3",
        "description_denovo1pep" : "guanyl-nucleotide exchange factor activity",
        "nodeSize_denovo1pep" : 6.0,
        "name" : "5085",
        "SUID" : 4603,
        "nodeFontSize_denovo1pep" : 14,
        "nodeFillColor_denovo1pep" : 2.640626901018841,
        "selected" : false
      },
      "position" : {
        "x" : 2059.62060546875,
        "y" : 1574.1644376494992
      },
      "selected" : false
    }, {
      "data" : {
        "id" : "4601",
        "nodeType_denovo1pep" : "ellipse",
        "N_denovo1pep" : "203538",
        "xx_denovo1pep" : "3",
        "X_denovo1pep" : "681",
        "shared_name" : "18024",
        "nn_denovo1pep" : "85",
        "pValue_denovo1pep" : "3.0043E-3",
        "adjustedPValue_denovo1pep" : "3.3713E-2",
        "description_denovo1pep" : "histone-lysine N-methyltransferase activity",
        "nodeSize_denovo1pep" : 3.4641016151377544,
        "name" : "18024",
        "SUID" : 4601,
        "nodeFontSize_denovo1pep" : 14,
        "nodeFillColor_denovo1pep" : 1.472202022119494,
        "selected" : true
      },
      "position" : {
        "x" : 2167.8826642973295,
        "y" : -72.62040710449219
      },
      "selected" : true
    }, {
      "data" : {
        "id" : "4600",
        "nodeType_denovo1pep" : "ellipse",
        "N_denovo1pep" : "203538",
        "xx_denovo1pep" : "3",
        "X_denovo1pep" : "681",
        "shared_name" : "16279",
        "nn_denovo1pep" : "137",
        "pValue_denovo1pep" : "1.1222E-2",
        "adjustedPValue_denovo1pep" : "7.2068E-2",
        "description_denovo1pep" : "protein-lysine N-methyltransferase activity",
        "nodeSize_denovo1pep" : 3.4641016151377544,
        "name" : "16279",
        "SUID" : 4600,
        "nodeFontSize_denovo1pep" : 14,
        "nodeFillColor_denovo1pep" : 1.1422549724742086,
        "selected" : false
      },
      "position" : {
        "x" : 2328.5742427344885,
        "y" : 55.44989127776441
      },
      "selected" : false
    }, {
      "data" : {
        "id" : "4598",
        "nodeType_denovo1pep" : "ellipse",
        "N_denovo1pep" : "203538",
        "xx_denovo1pep" : "11",
        "X_denovo1pep" : "681",
        "shared_name" : "16620",
        "nn_denovo1pep" : "1092",
        "pValue_denovo1pep" : "1.3442E-3",
        "adjustedPValue_denovo1pep" : "1.9481E-2",
        "description_denovo1pep" : "oxidoreductase activity, acting on the aldehyde or oxo group of donors, NAD or NADP as acceptor",
        "nodeSize_denovo1pep" : 6.6332495807108,
        "name" : "16620",
        "SUID" : 4598,
        "nodeFontSize_denovo1pep" : 14,
        "nodeFillColor_denovo1pep" : 1.710377866642019,
        "selected" : false
      },
      "position" : {
        "x" : 3032.5803525544165,
        "y" : 860.7947236251354
      },
      "selected" : false
    }, {
      "data" : {
        "id" : "4596",
        "nodeType_denovo1pep" : "ellipse",
        "N_denovo1pep" : "203538",
        "xx_denovo1pep" : "8",
        "X_denovo1pep" : "681",
        "shared_name" : "60589",
        "nn_denovo1pep" : "1045",
        "pValue_denovo1pep" : "2.6030E-2",
        "adjustedPValue_denovo1pep" : "1.0976E-1",
        "description_denovo1pep" : "nucleoside-triphosphatase regulator activity",
        "nodeSize_denovo1pep" : 5.656854249492381,
        "name" : "60589",
        "SUID" : 4596,
        "nodeFontSize_denovo1pep" : 14,
        "nodeFillColor_denovo1pep" : 0.9595369955466556,
        "selected" : false
      },
      "position" : {
        "x" : 1985.9312504295738,
        "y" : 2097.0803702346025
      },
      "selected" : false
    }, {
      "data" : {
        "id" : "4594",
        "nodeType_denovo1pep" : "ellipse",
        "N_denovo1pep" : "203538",
        "xx_denovo1pep" : "17",
        "X_denovo1pep" : "681",
        "shared_name" : "1882",
        "nn_denovo1pep" : "1191",
        "pValue_denovo1pep" : "8.9390E-7",
        "adjustedPValue_denovo1pep" : "3.1525E-5",
        "description_denovo1pep" : "nucleoside binding",
        "nodeSize_denovo1pep" : 8.246211251235321,
        "name" : "1882",
        "SUID" : 4594,
        "nodeFontSize_denovo1pep" : 14,
        "nodeFillColor_denovo1pep" : 4.5013480658364395,
        "selected" : false
      },
      "position" : {
        "x" : 674.6184290791771,
        "y" : 1049.6197509765625
      },
      "selected" : false
    }, {
      "data" : {
        "id" : "4592",
        "nodeType_denovo1pep" : "ellipse",
        "N_denovo1pep" : "203538",
        "xx_denovo1pep" : "8",
        "X_denovo1pep" : "681",
        "shared_name" : "8757",
        "nn_denovo1pep" : "1548",
        "pValue_denovo1pep" : "1.5164E-1",
        "adjustedPValue_denovo1pep" : "2.8107E-1",
        "description_denovo1pep" : "S-adenosylmethionine-dependent methyltransferase activity",
        "nodeSize_denovo1pep" : 5.656854249492381,
        "name" : "8757",
        "SUID" : 4592,
        "nodeFontSize_denovo1pep" : 14,
        "nodeFillColor_denovo1pep" : 0.5511845167975742,
        "selected" : false
      },
      "position" : {
        "x" : 2343.2766715005214,
        "y" : 621.390625
      },
      "selected" : false
    }, {
      "data" : {
        "id" : "4590",
        "nodeType_denovo1pep" : "ellipse",
        "N_denovo1pep" : "203538",
        "xx_denovo1pep" : "26",
        "X_denovo1pep" : "681",
        "shared_name" : "5102",
        "nn_denovo1pep" : "8229",
        "pValue_denovo1pep" : "6.4458E-1",
        "adjustedPValue_denovo1pep" : "7.3093E-1",
        "description_denovo1pep" : "receptor binding",
        "nodeSize_denovo1pep" : 10.198039027185569,
        "name" : "5102",
        "SUID" : 4590,
        "nodeFontSize_denovo1pep" : 14,
        "nodeFillColor_denovo1pep" : 0.13612527107901104,
        "selected" : false
      },
      "position" : {
        "x" : 484.99102783203125,
        "y" : 692.0560704325416
      },
      "selected" : false
    }, {
      "data" : {
        "id" : "4588",
        "nodeType_denovo1pep" : "ellipse",
        "N_denovo1pep" : "203538",
        "xx_denovo1pep" : "2",
        "X_denovo1pep" : "681",
        "shared_name" : "70401",
        "nn_denovo1pep" : "26",
        "pValue_denovo1pep" : "3.4444E-3",
        "adjustedPValue_denovo1pep" : "3.4058E-2",
        "description_denovo1pep" : "NADP+ binding",
        "nodeSize_denovo1pep" : 2.8284271247461903,
        "name" : "70401",
        "SUID" : 4588,
        "nodeFontSize_denovo1pep" : 14,
        "nodeFillColor_denovo1pep" : 1.4677807388541442,
        "selected" : false
      },
      "position" : {
        "x" : 1463.0305326557914,
        "y" : 1135.889996771314
      },
      "selected" : false
    }, {
      "data" : {
        "id" : "4587",
        "nodeType_denovo1pep" : "ellipse",
        "N_denovo1pep" : "203538",
        "xx_denovo1pep" : "3",
        "X_denovo1pep" : "681",
        "shared_name" : "50661",
        "nn_denovo1pep" : "169",
        "pValue_denovo1pep" : "1.9567E-2",
        "adjustedPValue_denovo1pep" : "9.2787E-2",
        "description_denovo1pep" : "NADP binding",
        "nodeSize_denovo1pep" : 3.4641016151377544,
        "name" : "50661",
        "SUID" : 4587,
        "nodeFontSize_denovo1pep" : 14,
        "nodeFillColor_denovo1pep" : 1.0325136869802656,
        "selected" : false
      },
      "position" : {
        "x" : 1287.793600981685,
        "y" : 1476.775390625
      },
      "selected" : false
    }, {
      "data" : {
        "id" : "4585",
        "nodeType_denovo1pep" : "ellipse",
        "N_denovo1pep" : "203538",
        "xx_denovo1pep" : "9",
        "X_denovo1pep" : "681",
        "shared_name" : "4365",
        "nn_denovo1pep" : "128",
        "pValue_denovo1pep" : "6.6705E-10",
        "adjustedPValue_denovo1pep" : "6.4158E-8",
        "description_denovo1pep" : "glyceraldehyde-3-phosphate dehydrogenase (NAD+) (phosphorylating) activity",
        "nodeSize_denovo1pep" : 6.0,
        "name" : "4365",
        "SUID" : 4585,
        "nodeFontSize_denovo1pep" : 14,
        "nodeFillColor_denovo1pep" : 7.192749926031688,
        "selected" : false
      },
      "position" : {
        "x" : 3388.22119140625,
        "y" : 419.8099687665358
      },
      "selected" : false
    }, {
      "data" : {
        "id" : "4584",
        "nodeType_denovo1pep" : "ellipse",
        "N_denovo1pep" : "203538",
        "xx_denovo1pep" : "9",
        "X_denovo1pep" : "681",
        "shared_name" : "43891",
        "nn_denovo1pep" : "130",
        "pValue_denovo1pep" : "7.6586E-10",
        "adjustedPValue_denovo1pep" : "6.7523E-8",
        "description_denovo1pep" : "glyceraldehyde-3-phosphate dehydrogenase (NAD(P)+) (phosphorylating) activity",
        "nodeSize_denovo1pep" : 6.0,
        "name" : "43891",
        "SUID" : 4584,
        "nodeFontSize_denovo1pep" : 14,
        "nodeFillColor_denovo1pep" : 7.170548759484826,
        "selected" : false
      },
      "position" : {
        "x" : 3376.619812874479,
        "y" : 708.7973031088538
      },
      "selected" : false
    }, {
      "data" : {
        "id" : "4581",
        "nodeType_denovo1pep" : "ellipse",
        "N_denovo1pep" : "203538",
        "xx_denovo1pep" : "21",
        "X_denovo1pep" : "681",
        "shared_name" : "8092",
        "nn_denovo1pep" : "2532",
        "pValue_denovo1pep" : "1.7464E-4",
        "adjustedPValue_denovo1pep" : "3.4217E-3",
        "description_denovo1pep" : "cytoskeletal protein binding",
        "nodeSize_denovo1pep" : 9.16515138991168,
        "name" : "8092",
        "SUID" : 4581,
        "nodeFontSize_denovo1pep" : 14,
        "nodeFillColor_denovo1pep" : 2.4657539140086313,
        "selected" : false
      },
      "position" : {
        "x" : 268.5118006612084,
        "y" : 715.2525634765625
      },
      "selected" : false
    }, {
      "data" : {
        "id" : "4579",
        "nodeType_denovo1pep" : "ellipse",
        "N_denovo1pep" : "203538",
        "xx_denovo1pep" : "5",
        "X_denovo1pep" : "681",
        "shared_name" : "70577",
        "nn_denovo1pep" : "31",
        "pValue_denovo1pep" : "6.5327E-8",
        "adjustedPValue_denovo1pep" : "4.3198E-6",
        "description_denovo1pep" : "lysine-acetylated histone binding",
        "nodeSize_denovo1pep" : 4.47213595499958,
        "name" : "70577",
        "SUID" : 4579,
        "nodeFontSize_denovo1pep" : 14,
        "nodeFillColor_denovo1pep" : 5.364541357321148,
        "selected" : false
      },
      "position" : {
        "x" : 313.9608057881615,
        "y" : 332.1257741739793
      },
      "selected" : false
    }, {
      "data" : {
        "id" : "4576",
        "nodeType_denovo1pep" : "ellipse",
        "N_denovo1pep" : "203538",
        "xx_denovo1pep" : "10",
        "X_denovo1pep" : "681",
        "shared_name" : "16779",
        "nn_denovo1pep" : "1019",
        "pValue_denovo1pep" : "2.6312E-3",
        "adjustedPValue_denovo1pep" : "3.2750E-2",
        "description_denovo1pep" : "nucleotidyltransferase activity",
        "nodeSize_denovo1pep" : 6.324555320336759,
        "name" : "16779",
        "SUID" : 4576,
        "nodeFontSize_denovo1pep" : 14,
        "nodeFillColor_denovo1pep" : 1.484787602675228,
        "selected" : false
      },
      "position" : {
        "x" : 2128.6326319828113,
        "y" : 1022.9371337890625
      },
      "selected" : false
    }, {
      "data" : {
        "id" : "4573",
        "nodeType_denovo1pep" : "ellipse",
        "N_denovo1pep" : "203538",
        "xx_denovo1pep" : "12",
        "X_denovo1pep" : "681",
        "shared_name" : "8134",
        "nn_denovo1pep" : "1960",
        "pValue_denovo1pep" : "3.4836E-2",
        "adjustedPValue_denovo1pep" : "1.2709E-1",
        "description_denovo1pep" : "transcription factor binding",
        "nodeSize_denovo1pep" : 6.928203230275509,
        "name" : "8134",
        "SUID" : 4573,
        "nodeFontSize_denovo1pep" : 14,
        "nodeFillColor_denovo1pep" : 0.895879644381784,
        "selected" : false
      },
      "position" : {
        "x" : 105.35102844238281,
        "y" : 768.4930628682397
      },
      "selected" : false
    }, {
      "data" : {
        "id" : "4571",
        "nodeType_denovo1pep" : "ellipse",
        "N_denovo1pep" : "203538",
        "xx_denovo1pep" : "2",
        "X_denovo1pep" : "681",
        "shared_name" : "35250",
        "nn_denovo1pep" : "24",
        "pValue_denovo1pep" : "2.9381E-3",
        "adjustedPValue_denovo1pep" : "3.3713E-2",
        "description_denovo1pep" : "UDP-galactosyltransferase activity",
        "nodeSize_denovo1pep" : 2.8284271247461903,
        "name" : "35250",
        "SUID" : 4571,
        "nodeFontSize_denovo1pep" : 14,
        "nodeFillColor_denovo1pep" : 1.472202022119494,
        "selected" : false
      },
      "position" : {
        "x" : 1453.7741681963548,
        "y" : -51.29393768310547
      },
      "selected" : false
    }, {
      "data" : {
        "id" : "4569",
        "nodeType_denovo1pep" : "ellipse",
        "N_denovo1pep" : "203538",
        "xx_denovo1pep" : "5",
        "X_denovo1pep" : "681",
        "shared_name" : "5201",
        "nn_denovo1pep" : "156",
        "pValue_denovo1pep" : "1.9668E-4",
        "adjustedPValue_denovo1pep" : "3.7159E-3",
        "description_denovo1pep" : "extracellular matrix structural constituent",
        "nodeSize_denovo1pep" : 4.47213595499958,
        "name" : "5201",
        "SUID" : 4569,
        "nodeFontSize_denovo1pep" : 14,
        "nodeFillColor_denovo1pep" : 2.429935035362188,
        "selected" : false
      },
      "position" : {
        "x" : 1493.3427360052835,
        "y" : 1866.7568212300741
      },
      "selected" : false
    }, {
      "data" : {
        "id" : "4568",
        "nodeType_denovo1pep" : "ellipse",
        "N_denovo1pep" : "203538",
        "xx_denovo1pep" : "15",
        "X_denovo1pep" : "681",
        "shared_name" : "5198",
        "nn_denovo1pep" : "4741",
        "pValue_denovo1pep" : "6.2195E-1",
        "adjustedPValue_denovo1pep" : "7.1369E-1",
        "description_denovo1pep" : "structural molecule activity",
        "nodeSize_denovo1pep" : 7.745966692414834,
        "name" : "5198",
        "SUID" : 4568,
        "nodeFontSize_denovo1pep" : 14,
        "nodeFillColor_denovo1pep" : 0.14648970154805802,
        "selected" : false
      },
      "position" : {
        "x" : 1583.6197849959035,
        "y" : 1635.375664552953
      },
      "selected" : false
    }, {
      "data" : {
        "id" : "4565",
        "nodeType_denovo1pep" : "ellipse",
        "N_denovo1pep" : "203538",
        "xx_denovo1pep" : "10",
        "X_denovo1pep" : "681",
        "shared_name" : "5543",
        "nn_denovo1pep" : "2201",
        "pValue_denovo1pep" : "2.0696E-1",
        "adjustedPValue_denovo1pep" : "3.4662E-1",
        "description_denovo1pep" : "phospholipid binding",
        "nodeSize_denovo1pep" : 6.324555320336759,
        "name" : "5543",
        "SUID" : 4565,
        "nodeFontSize_denovo1pep" : 14,
        "nodeFillColor_denovo1pep" : 0.4601508286466664,
        "selected" : false
      },
      "position" : {
        "x" : 1585.5727370782488,
        "y" : 1015.4200024666947
      },
      "selected" : false
    }, {
      "data" : {
        "id" : "4563",
        "nodeType_denovo1pep" : "ellipse",
        "N_denovo1pep" : "203538",
        "xx_denovo1pep" : "5",
        "X_denovo1pep" : "681",
        "shared_name" : "8194",
        "nn_denovo1pep" : "1269",
        "pValue_denovo1pep" : "4.1930E-1",
        "adjustedPValue_denovo1pep" : "5.4768E-1",
        "description_denovo1pep" : "UDP-glycosyltransferase activity",
        "nodeSize_denovo1pep" : 4.47213595499958,
        "name" : "8194",
        "SUID" : 4563,
        "nodeFontSize_denovo1pep" : 14,
        "nodeFillColor_denovo1pep" : 0.26147350916152795,
        "selected" : false
      },
      "position" : {
        "x" : 1657.7708740234375,
        "y" : 17.882576851529628
      },
      "selected" : false
    }, {
      "data" : {
        "id" : "4561",
        "nodeType_denovo1pep" : "ellipse",
        "N_denovo1pep" : "203538",
        "xx_denovo1pep" : "4",
        "X_denovo1pep" : "681",
        "shared_name" : "16881",
        "nn_denovo1pep" : "198",
        "pValue_denovo1pep" : "4.6272E-3",
        "adjustedPValue_denovo1pep" : "4.2944E-2",
        "description_denovo1pep" : "acid-amino acid ligase activity",
        "nodeSize_denovo1pep" : 4.0,
        "name" : "16881",
        "SUID" : 4561,
        "nodeFontSize_denovo1pep" : 14,
        "nodeFillColor_denovo1pep" : 1.367101094062432,
        "selected" : false
      },
      "position" : {
        "x" : 1178.4960479288923,
        "y" : 2512.7344229689775
      },
      "selected" : false
    }, {
      "data" : {
        "id" : "4560",
        "nodeType_denovo1pep" : "ellipse",
        "N_denovo1pep" : "203538",
        "xx_denovo1pep" : "5",
        "X_denovo1pep" : "681",
        "shared_name" : "16879",
        "nn_denovo1pep" : "765",
        "pValue_denovo1pep" : "1.1621E-1",
        "adjustedPValue_denovo1pep" : "2.4436E-1",
        "description_denovo1pep" : "ligase activity, forming carbon-nitrogen bonds",
        "nodeSize_denovo1pep" : 4.47213595499958,
        "name" : "16879",
        "SUID" : 4560,
        "nodeFontSize_denovo1pep" : 14,
        "nodeFillColor_denovo1pep" : 0.6119617165785894,
        "selected" : false
      },
      "position" : {
        "x" : 1295.1790771484375,
        "y" : 2385.1721431251135
      },
      "selected" : false
    }, {
      "data" : {
        "id" : "4557",
        "nodeType_denovo1pep" : "ellipse",
        "N_denovo1pep" : "203538",
        "xx_denovo1pep" : "44",
        "X_denovo1pep" : "681",
        "shared_name" : "60089",
        "nn_denovo1pep" : "15864",
        "pValue_denovo1pep" : "9.1795E-1",
        "adjustedPValue_denovo1pep" : "9.4658E-1",
        "description_denovo1pep" : "molecular transducer activity",
        "nodeSize_denovo1pep" : 13.2664991614216,
        "name" : "60089",
        "SUID" : 4557,
        "nodeFontSize_denovo1pep" : 14,
        "nodeFillColor_denovo1pep" : 0.02384258224986909,
        "selected" : false
      },
      "position" : {
        "x" : 1779.597900390625,
        "y" : 1468.4047940948117
      },
      "selected" : false
    }, {
      "data" : {
        "id" : "4554",
        "nodeType_denovo1pep" : "ellipse",
        "N_denovo1pep" : "203538",
        "xx_denovo1pep" : "11",
        "X_denovo1pep" : "681",
        "shared_name" : "52689",
        "nn_denovo1pep" : "1327",
        "pValue_denovo1pep" : "5.8025E-3",
        "adjustedPValue_denovo1pep" : "5.1591E-2",
        "description_denovo1pep" : "carboxylic ester hydrolase activity",
        "nodeSize_denovo1pep" : 6.6332495807108,
        "name" : "52689",
        "SUID" : 4554,
        "nodeFontSize_denovo1pep" : 14,
        "nodeFillColor_denovo1pep" : 1.2874293718373577,
        "selected" : false
      },
      "position" : {
        "x" : 372.4003861557191,
        "y" : 1695.3411775848758
      },
      "selected" : false
    }, {
      "data" : {
        "id" : "4552",
        "nodeType_denovo1pep" : "ellipse",
        "N_denovo1pep" : "203538",
        "xx_denovo1pep" : "46",
        "X_denovo1pep" : "681",
        "shared_name" : "17111",
        "nn_denovo1pep" : "11712",
        "pValue_denovo1pep" : "1.4924E-1",
        "adjustedPValue_denovo1pep" : "2.8066E-1",
        "description_denovo1pep" : "nucleoside-triphosphatase activity",
        "nodeSize_denovo1pep" : 13.564659966250536,
        "name" : "17111",
        "SUID" : 4552,
        "nodeFontSize_denovo1pep" : 14,
        "nodeFillColor_denovo1pep" : 0.5518125537610253,
        "selected" : false
      },
      "position" : {
        "x" : 775.188720703125,
        "y" : 2637.3714427866303
      },
      "selected" : false
    }, {
      "data" : {
        "id" : "4551",
        "nodeType_denovo1pep" : "ellipse",
        "N_denovo1pep" : "203538",
        "xx_denovo1pep" : "47",
        "X_denovo1pep" : "681",
        "shared_name" : "16462",
        "nn_denovo1pep" : "11976",
        "pValue_denovo1pep" : "1.4743E-1",
        "adjustedPValue_denovo1pep" : "2.8066E-1",
        "description_denovo1pep" : "pyrophosphatase activity",
        "nodeSize_denovo1pep" : 13.711309200802088,
        "name" : "16462",
        "SUID" : 4551,
        "nodeFontSize_denovo1pep" : 14,
        "nodeFillColor_denovo1pep" : 0.5518125537610253,
        "selected" : false
      },
      "position" : {
        "x" : 793.9288069379913,
        "y" : 2467.13399823779
      },
      "selected" : false
    }, {
      "data" : {
        "id" : "4549",
        "nodeType_denovo1pep" : "ellipse",
        "N_denovo1pep" : "203538",
        "xx_denovo1pep" : "2",
        "X_denovo1pep" : "681",
        "shared_name" : "34584",
        "nn_denovo1pep" : "6",
        "pValue_denovo1pep" : "1.6619E-4",
        "adjustedPValue_denovo1pep" : "3.3174E-3",
        "description_denovo1pep" : "piRNA binding",
        "nodeSize_denovo1pep" : 2.8284271247461903,
        "name" : "34584",
        "SUID" : 4549,
        "nodeFontSize_denovo1pep" : 14,
        "nodeFillColor_denovo1pep" : 2.47919800105789,
        "selected" : false
      },
      "position" : {
        "x" : -46.61865997314453,
        "y" : 1278.8712202895933
      },
      "selected" : false
    }, {
      "data" : {
        "id" : "4548",
        "nodeType_denovo1pep" : "ellipse",
        "N_denovo1pep" : "203538",
        "xx_denovo1pep" : "40",
        "X_denovo1pep" : "681",
        "shared_name" : "3723",
        "nn_denovo1pep" : "8681",
        "pValue_denovo1pep" : "2.7800E-2",
        "adjustedPValue_denovo1pep" : "1.1356E-1",
        "description_denovo1pep" : "RNA binding",
        "nodeSize_denovo1pep" : 12.649110640673518,
        "name" : "3723",
        "SUID" : 4548,
        "nodeFontSize_denovo1pep" : 14,
        "nodeFillColor_denovo1pep" : 0.944772090999816,
        "selected" : false
      },
      "position" : {
        "x" : 144.61456298828125,
        "y" : 1398.1033980239683
      },
      "selected" : false
    }, {
      "data" : {
        "id" : "4545",
        "nodeType_denovo1pep" : "ellipse",
        "N_denovo1pep" : "203538",
        "xx_denovo1pep" : "17",
        "X_denovo1pep" : "681",
        "shared_name" : "8270",
        "nn_denovo1pep" : "1469",
        "pValue_denovo1pep" : "1.3823E-5",
        "adjustedPValue_denovo1pep" : "3.9527E-4",
        "description_denovo1pep" : "zinc ion binding",
        "nodeSize_denovo1pep" : 8.246211251235321,
        "name" : "8270",
        "SUID" : 4545,
        "nodeFontSize_denovo1pep" : 14,
        "nodeFillColor_denovo1pep" : 3.4031100940115944,
        "selected" : false
      },
      "position" : {
        "x" : 478.95853108060896,
        "y" : -9.747390747070312
      },
      "selected" : false
    }, {
      "data" : {
        "id" : "4544",
        "nodeType_denovo1pep" : "ellipse",
        "N_denovo1pep" : "203538",
        "xx_denovo1pep" : "25",
        "X_denovo1pep" : "681",
        "shared_name" : "46914",
        "nn_denovo1pep" : "2261",
        "pValue_denovo1pep" : "3.2880E-7",
        "adjustedPValue_denovo1pep" : "1.5812E-5",
        "description_denovo1pep" : "transition metal ion binding",
        "nodeSize_denovo1pep" : 10.0,
        "name" : "46914",
        "SUID" : 4544,
        "nodeFontSize_denovo1pep" : 14,
        "nodeFillColor_denovo1pep" : 4.801000147392663,
        "selected" : false
      },
      "position" : {
        "x" : 879.7166182388122,
        "y" : 442.90380859375
      },
      "selected" : false
    }, {
      "data" : {
        "id" : "4541",
        "nodeType_denovo1pep" : "ellipse",
        "N_denovo1pep" : "203538",
        "xx_denovo1pep" : "3",
        "X_denovo1pep" : "681",
        "shared_name" : "43531",
        "nn_denovo1pep" : "31",
        "pValue_denovo1pep" : "1.5631E-4",
        "adjustedPValue_denovo1pep" : "3.1802E-3",
        "description_denovo1pep" : "ADP binding",
        "nodeSize_denovo1pep" : 3.4641016151377544,
        "name" : "43531",
        "SUID" : 4541,
        "nodeFontSize_denovo1pep" : 14,
        "nodeFillColor_denovo1pep" : 2.4975433707192445,
        "selected" : false
      },
      "position" : {
        "x" : 1125.1224040502057,
        "y" : 1181.4714680201068
      },
      "selected" : false
    }, {
      "data" : {
        "id" : "4539",
        "nodeType_denovo1pep" : "ellipse",
        "N_denovo1pep" : "203538",
        "xx_denovo1pep" : "12",
        "X_denovo1pep" : "681",
        "shared_name" : "16741",
        "nn_denovo1pep" : "2203",
        "pValue_denovo1pep" : "7.0491E-2",
        "adjustedPValue_denovo1pep" : "1.8645E-1",
        "description_denovo1pep" : "transferase activity, transferring one-carbon groups",
        "nodeSize_denovo1pep" : 6.928203230275509,
        "name" : "16741",
        "SUID" : 4539,
        "nodeFontSize_denovo1pep" : 14,
        "nodeFillColor_denovo1pep" : 0.7294407660902883,
        "selected" : false
      },
      "position" : {
        "x" : 1927.234130859375,
        "y" : 761.1766402114685
      },
      "selected" : false
    }, {
      "data" : {
        "id" : "4537",
        "nodeType_denovo1pep" : "ellipse",
        "N_denovo1pep" : "203538",
        "xx_denovo1pep" : "4",
        "X_denovo1pep" : "681",
        "shared_name" : "4820",
        "nn_denovo1pep" : "134",
        "pValue_denovo1pep" : "1.1309E-3",
        "adjustedPValue_denovo1pep" : "1.7340E-2",
        "description_denovo1pep" : "glycine-tRNA ligase activity",
        "nodeSize_denovo1pep" : 4.0,
        "name" : "4820",
        "SUID" : 4537,
        "nodeFontSize_denovo1pep" : 14,
        "nodeFillColor_denovo1pep" : 1.7609533876538954,
        "selected" : false
      },
      "position" : {
        "x" : 1818.0946524611647,
        "y" : 2858.8061283592615
      },
      "selected" : false
    }, {
      "data" : {
        "id" : "4536",
        "nodeType_denovo1pep" : "ellipse",
        "N_denovo1pep" : "203538",
        "xx_denovo1pep" : "6",
        "X_denovo1pep" : "681",
        "shared_name" : "4812",
        "nn_denovo1pep" : "1065",
        "pValue_denovo1pep" : "1.5002E-1",
        "adjustedPValue_denovo1pep" : "2.8066E-1",
        "description_denovo1pep" : "aminoacyl-tRNA ligase activity",
        "nodeSize_denovo1pep" : 4.898979485566356,
        "name" : "4812",
        "SUID" : 4536,
        "nodeFontSize_denovo1pep" : 14,
        "nodeFillColor_denovo1pep" : 0.5518125537610253,
        "selected" : false
      },
      "position" : {
        "x" : 1738.3787601951988,
        "y" : 2709.0730939848295
      },
      "selected" : false
    }, {
      "data" : {
        "id" : "4534",
        "nodeType_denovo1pep" : "ellipse",
        "N_denovo1pep" : "203538",
        "xx_denovo1pep" : "2",
        "X_denovo1pep" : "681",
        "shared_name" : "16782",
        "nn_denovo1pep" : "485",
        "pValue_denovo1pep" : "4.8295E-1",
        "adjustedPValue_denovo1pep" : "6.0184E-1",
        "description_denovo1pep" : "transferase activity, transferring sulfur-containing groups",
        "nodeSize_denovo1pep" : 2.8284271247461903,
        "name" : "16782",
        "SUID" : 4534,
        "nodeFontSize_denovo1pep" : 14,
        "nodeFillColor_denovo1pep" : 0.22052170706559088,
        "selected" : false
      },
      "position" : {
        "x" : 1806.0457450767258,
        "y" : 641.8550285872127
      },
      "selected" : false
    }, {
      "data" : {
        "id" : "4531",
        "nodeType_denovo1pep" : "ellipse",
        "N_denovo1pep" : "203538",
        "xx_denovo1pep" : "39",
        "X_denovo1pep" : "681",
        "shared_name" : "43168",
        "nn_denovo1pep" : "5798",
        "pValue_denovo1pep" : "4.2459E-5",
        "adjustedPValue_denovo1pep" : "9.7657E-4",
        "description_denovo1pep" : "anion binding",
        "nodeSize_denovo1pep" : 12.489995996796797,
        "name" : "43168",
        "SUID" : 4531,
        "nodeFontSize_denovo1pep" : 14,
        "nodeFillColor_denovo1pep" : 3.0102985487561695,
        "selected" : false
      },
      "position" : {
        "x" : 1381.2709991852837,
        "y" : 1075.4208455879555
      },
      "selected" : false
    }, {
      "data" : {
        "id" : "4528",
        "nodeType_denovo1pep" : "ellipse",
        "N_denovo1pep" : "203538",
        "xx_denovo1pep" : "7",
        "X_denovo1pep" : "681",
        "shared_name" : "4713",
        "nn_denovo1pep" : "1089",
        "pValue_denovo1pep" : "7.6054E-2",
        "adjustedPValue_denovo1pep" : "1.9530E-1",
        "description_denovo1pep" : "protein tyrosine kinase activity",
        "nodeSize_denovo1pep" : 5.291502622129181,
        "name" : "4713",
        "SUID" : 4528,
        "nodeFontSize_denovo1pep" : 14,
        "nodeFillColor_denovo1pep" : 0.709290791274237,
        "selected" : false
      },
      "position" : {
        "x" : 3056.776407681123,
        "y" : 1448.3038195999698
      },
      "selected" : false
    }, {
      "data" : {
        "id" : "4526",
        "nodeType_denovo1pep" : "ellipse",
        "N_denovo1pep" : "203538",
        "xx_denovo1pep" : "113",
        "X_denovo1pep" : "681",
        "shared_name" : "97159",
        "nn_denovo1pep" : "22788",
        "pValue_denovo1pep" : "1.4995E-5",
        "adjustedPValue_denovo1pep" : "4.0679E-4",
        "description_denovo1pep" : "organic cyclic compound binding",
        "nodeSize_denovo1pep" : 21.2602916254693,
        "name" : "97159",
        "SUID" : 4526,
        "nodeFontSize_denovo1pep" : 14,
        "nodeFillColor_denovo1pep" : 3.3906295504248156,
        "selected" : false
      },
      "position" : {
        "x" : 496.4166215072816,
        "y" : 1441.7761185775942
      },
      "selected" : false
    }, {
      "data" : {
        "id" : "4524",
        "nodeType_denovo1pep" : "ellipse",
        "N_denovo1pep" : "203538",
        "xx_denovo1pep" : "4",
        "X_denovo1pep" : "681",
        "shared_name" : "1902936",
        "nn_denovo1pep" : "337",
        "pValue_denovo1pep" : "2.7462E-2",
        "adjustedPValue_denovo1pep" : "1.1349E-1",
        "description_denovo1pep" : "phosphatidylinositol bisphosphate binding",
        "nodeSize_denovo1pep" : 4.0,
        "name" : "1902936",
        "SUID" : 4524,
        "nodeFontSize_denovo1pep" : 14,
        "nodeFillColor_denovo1pep" : 0.9450262010427942,
        "selected" : false
      },
      "position" : {
        "x" : 2829.6301905765613,
        "y" : 364.48617898814973
      },
      "selected" : false
    }, {
      "data" : {
        "id" : "4522",
        "nodeType_denovo1pep" : "ellipse",
        "N_denovo1pep" : "203538",
        "xx_denovo1pep" : "8",
        "X_denovo1pep" : "681",
        "shared_name" : "16830",
        "nn_denovo1pep" : "773",
        "pValue_denovo1pep" : "4.9932E-3",
        "adjustedPValue_denovo1pep" : "4.5541E-2",
        "description_denovo1pep" : "carbon-carbon lyase activity",
        "nodeSize_denovo1pep" : 5.656854249492381,
        "name" : "16830",
        "SUID" : 4522,
        "nodeFontSize_denovo1pep" : 14,
        "nodeFillColor_denovo1pep" : 1.3415965928011593,
        "selected" : false
      },
      "position" : {
        "x" : 1361.853480659665,
        "y" : 1949.35546875
      },
      "selected" : false
    }, {
      "data" : {
        "id" : "4521",
        "nodeType_denovo1pep" : "ellipse",
        "N_denovo1pep" : "203538",
        "xx_denovo1pep" : "15",
        "X_denovo1pep" : "681",
        "shared_name" : "16829",
        "nn_denovo1pep" : "2666",
        "pValue_denovo1pep" : "3.7640E-2",
        "adjustedPValue_denovo1pep" : "1.3143E-1",
        "description_denovo1pep" : "lyase activity",
        "nodeSize_denovo1pep" : 7.745966692414834,
        "name" : "16829",
        "SUID" : 4521,
        "nodeFontSize_denovo1pep" : 14,
        "nodeFillColor_denovo1pep" : 0.8813120426657723,
        "selected" : false
      },
      "position" : {
        "x" : 1461.0233036726613,
        "y" : 1741.0028007834217
      },
      "selected" : false
    }, {
      "data" : {
        "id" : "4519",
        "nodeType_denovo1pep" : "ellipse",
        "N_denovo1pep" : "203538",
        "xx_denovo1pep" : "2",
        "X_denovo1pep" : "681",
        "shared_name" : "19865",
        "nn_denovo1pep" : "50",
        "pValue_denovo1pep" : "1.2314E-2",
        "adjustedPValue_denovo1pep" : "7.4543E-2",
        "description_denovo1pep" : "immunoglobulin binding",
        "nodeSize_denovo1pep" : 2.8284271247461903,
        "name" : "19865",
        "SUID" : 4519,
        "nodeFontSize_denovo1pep" : 14,
        "nodeFillColor_denovo1pep" : 1.1275915589753722,
        "selected" : false
      },
      "position" : {
        "x" : 455.12939293824985,
        "y" : 979.585205078125
      },
      "selected" : false
    }, {
      "data" : {
        "id" : "4518",
        "nodeType_denovo1pep" : "ellipse",
        "N_denovo1pep" : "203538",
        "xx_denovo1pep" : "27",
        "X_denovo1pep" : "681",
        "shared_name" : "32403",
        "nn_denovo1pep" : "2721",
        "pValue_denovo1pep" : "8.9064E-7",
        "adjustedPValue_denovo1pep" : "3.1525E-5",
        "description_denovo1pep" : "protein complex binding",
        "nodeSize_denovo1pep" : 10.392304845413264,
        "name" : "32403",
        "SUID" : 4518,
        "nodeFontSize_denovo1pep" : 14,
        "nodeFillColor_denovo1pep" : 4.5013480658364395,
        "selected" : false
      },
      "position" : {
        "x" : 496.0489726643648,
        "y" : 854.2894287109375
      },
      "selected" : false
    }, {
      "data" : {
        "id" : "4516",
        "nodeType_denovo1pep" : "ellipse",
        "N_denovo1pep" : "203538",
        "xx_denovo1pep" : "2",
        "X_denovo1pep" : "681",
        "shared_name" : "5093",
        "nn_denovo1pep" : "8",
        "pValue_denovo1pep" : "3.0884E-4",
        "adjustedPValue_denovo1pep" : "5.6551E-3",
        "description_denovo1pep" : "Rab GDP-dissociation inhibitor activity",
        "nodeSize_denovo1pep" : 2.8284271247461903,
        "name" : "5093",
        "SUID" : 4516,
        "nodeFontSize_denovo1pep" : 14,
        "nodeFillColor_denovo1pep" : 2.2475565611886035,
        "selected" : false
      },
      "position" : {
        "x" : 2335.46923828125,
        "y" : 2441.296840034665
      },
      "selected" : false
    }, {
      "data" : {
        "id" : "4514",
        "nodeType_denovo1pep" : "ellipse",
        "N_denovo1pep" : "203538",
        "xx_denovo1pep" : "28",
        "X_denovo1pep" : "681",
        "shared_name" : "98772",
        "nn_denovo1pep" : "5361",
        "pValue_denovo1pep" : "1.5237E-2",
        "adjustedPValue_denovo1pep" : "8.3318E-2",
        "description_denovo1pep" : "molecular function regulator",
        "nodeSize_denovo1pep" : 10.583005244258363,
        "name" : "98772",
        "SUID" : 4514,
        "nodeFontSize_denovo1pep" : 14,
        "nodeFillColor_denovo1pep" : 1.0792596871920042,
        "selected" : false
      },
      "position" : {
        "x" : 1833.570556640625,
        "y" : 1628.7922407974058
      },
      "selected" : false
    }, {
      "data" : {
        "id" : "4513",
        "nodeType_denovo1pep" : "ellipse",
        "N_denovo1pep" : "203538",
        "xx_denovo1pep" : "681",
        "X_denovo1pep" : "681",
        "shared_name" : "3674",
        "nn_denovo1pep" : "203538",
        "pValue_denovo1pep" : "1.0000",
        "adjustedPValue_denovo1pep" : "1.0000",
        "description_denovo1pep" : "molecular_function",
        "nodeSize_denovo1pep" : 52.191953402799555,
        "name" : "3674",
        "SUID" : 4513,
        "nodeFontSize_denovo1pep" : 14,
        "nodeFillColor_denovo1pep" : -0.0,
        "selected" : false
      },
      "position" : {
        "x" : 1680.31396484375,
        "y" : 1232.0534712661558
      },
      "selected" : false
    }, {
      "data" : {
        "id" : "4511",
        "nodeType_denovo1pep" : "ellipse",
        "N_denovo1pep" : "203538",
        "xx_denovo1pep" : "11",
        "X_denovo1pep" : "681",
        "shared_name" : "16853",
        "nn_denovo1pep" : "3034",
        "pValue_denovo1pep" : "4.3604E-1",
        "adjustedPValue_denovo1pep" : "5.6270E-1",
        "description_denovo1pep" : "isomerase activity",
        "nodeSize_denovo1pep" : 6.6332495807108,
        "name" : "16853",
        "SUID" : 4511,
        "nodeFontSize_denovo1pep" : 14,
        "nodeFillColor_denovo1pep" : 0.24972610051362615,
        "selected" : false
      },
      "position" : {
        "x" : 1244.5537103207796,
        "y" : 1817.9767373266752
      },
      "selected" : false
    }, {
      "data" : {
        "id" : "4510",
        "nodeType_denovo1pep" : "ellipse",
        "N_denovo1pep" : "203538",
        "xx_denovo1pep" : "318",
        "X_denovo1pep" : "681",
        "shared_name" : "3824",
        "nn_denovo1pep" : "70945",
        "pValue_denovo1pep" : "1.2382E-10",
        "adjustedPValue_denovo1pep" : "1.6376E-8",
        "description_denovo1pep" : "catalytic activity",
        "nodeSize_denovo1pep" : 35.66510900025401,
        "name" : "3824",
        "SUID" : 4510,
        "nodeFontSize_denovo1pep" : 14,
        "nodeFillColor_denovo1pep" : 7.785801074789452,
        "selected" : false
      },
      "position" : {
        "x" : 1559.6348832260314,
        "y" : 1510.2734375
      },
      "selected" : false
    }, {
      "data" : {
        "id" : "4508",
        "nodeType_denovo1pep" : "ellipse",
        "N_denovo1pep" : "203538",
        "xx_denovo1pep" : "13",
        "X_denovo1pep" : "681",
        "shared_name" : "16757",
        "nn_denovo1pep" : "3026",
        "pValue_denovo1pep" : "2.1870E-1",
        "adjustedPValue_denovo1pep" : "3.6012E-1",
        "description_denovo1pep" : "transferase activity, transferring glycosyl groups",
        "nodeSize_denovo1pep" : 7.211102550927978,
        "name" : "16757",
        "SUID" : 4508,
        "nodeFontSize_denovo1pep" : 14,
        "nodeFillColor_denovo1pep" : 0.44355363574527906,
        "selected" : false
      },
      "position" : {
        "x" : 1390.016235130752,
        "y" : 436.91306318476273
      },
      "selected" : false
    }, {
      "data" : {
        "id" : "4506",
        "nodeType_denovo1pep" : "ellipse",
        "N_denovo1pep" : "203538",
        "xx_denovo1pep" : "2",
        "X_denovo1pep" : "681",
        "shared_name" : "35243",
        "nn_denovo1pep" : "23",
        "pValue_denovo1pep" : "2.6992E-3",
        "adjustedPValue_denovo1pep" : "3.2825E-2",
        "description_denovo1pep" : "protein-arginine omega-N symmetric methyltransferase activity",
        "nodeSize_denovo1pep" : 2.8284271247461903,
        "name" : "35243",
        "SUID" : 4506,
        "nodeFontSize_denovo1pep" : 14,
        "nodeFillColor_denovo1pep" : 1.4837958490621455,
        "selected" : false
      },
      "position" : {
        "x" : 2811.6680890947923,
        "y" : 125.65412902832031
      },
      "selected" : false
    }, {
      "data" : {
        "id" : "4505",
        "nodeType_denovo1pep" : "ellipse",
        "N_denovo1pep" : "203538",
        "xx_denovo1pep" : "2",
        "X_denovo1pep" : "681",
        "shared_name" : "16274",
        "nn_denovo1pep" : "303",
        "pValue_denovo1pep" : "2.6932E-1",
        "adjustedPValue_denovo1pep" : "4.1808E-1",
        "description_denovo1pep" : "protein-arginine N-methyltransferase activity",
        "nodeSize_denovo1pep" : 2.8284271247461903,
        "name" : "16274",
        "SUID" : 4505,
        "nodeFontSize_denovo1pep" : 14,
        "nodeFillColor_denovo1pep" : 0.37874311797098925,
        "selected" : false
      },
      "position" : {
        "x" : 2496.7002589359367,
        "y" : 202.3226344242178
      },
      "selected" : false
    }, {
      "data" : {
        "id" : "4503",
        "nodeType_denovo1pep" : "ellipse",
        "N_denovo1pep" : "203538",
        "xx_denovo1pep" : "31",
        "X_denovo1pep" : "681",
        "shared_name" : "4888",
        "nn_denovo1pep" : "12177",
        "pValue_denovo1pep" : "9.5595E-1",
        "adjustedPValue_denovo1pep" : "9.6929E-1",
        "description_denovo1pep" : "transmembrane signaling receptor activity",
        "nodeSize_denovo1pep" : 11.135528725660043,
        "name" : "4888",
        "SUID" : 4503,
        "nodeFontSize_denovo1pep" : 14,
        "nodeFillColor_denovo1pep" : 0.013548121416883314,
        "selected" : false
      },
      "position" : {
        "x" : 2198.8560572649435,
        "y" : 1917.0905020705397
      },
      "selected" : false
    }, {
      "data" : {
        "id" : "4502",
        "nodeType_denovo1pep" : "ellipse",
        "N_denovo1pep" : "203538",
        "xx_denovo1pep" : "34",
        "X_denovo1pep" : "681",
        "shared_name" : "38023",
        "nn_denovo1pep" : "13323",
        "pValue_denovo1pep" : "9.6159E-1",
        "adjustedPValue_denovo1pep" : "9.7315E-1",
        "description_denovo1pep" : "signaling receptor activity",
        "nodeSize_denovo1pep" : 11.661903789690601,
        "name" : "38023",
        "SUID" : 4502,
        "nodeFontSize_denovo1pep" : 14,
        "nodeFillColor_denovo1pep" : 0.011819284476026549,
        "selected" : false
      },
      "position" : {
        "x" : 1967.6150957471007,
        "y" : 1859.1410789326353
      },
      "selected" : false
    }, {
      "data" : {
        "id" : "4500",
        "nodeType_denovo1pep" : "ellipse",
        "N_denovo1pep" : "203538",
        "xx_denovo1pep" : "4",
        "X_denovo1pep" : "681",
        "shared_name" : "30",
        "nn_denovo1pep" : "381",
        "pValue_denovo1pep" : "4.0183E-2",
        "adjustedPValue_denovo1pep" : "1.3539E-1",
        "description_denovo1pep" : "mannosyltransferase activity",
        "nodeSize_denovo1pep" : 4.0,
        "name" : "30",
        "SUID" : 4500,
        "nodeFontSize_denovo1pep" : 14,
        "nodeFillColor_denovo1pep" : 0.8683991729857424,
        "selected" : false
      },
      "position" : {
        "x" : 981.3219354291759,
        "y" : 275.8838840662748
      },
      "selected" : false
    }, {
      "data" : {
        "id" : "4498",
        "nodeType_denovo1pep" : "ellipse",
        "N_denovo1pep" : "203538",
        "xx_denovo1pep" : "1",
        "X_denovo1pep" : "681",
        "shared_name" : "33760",
        "nn_denovo1pep" : "1",
        "pValue_denovo1pep" : "3.3458E-3",
        "adjustedPValue_denovo1pep" : "3.3713E-2",
        "description_denovo1pep" : "2'-deoxymugineic-acid 2'-dioxygenase activity",
        "nodeSize_denovo1pep" : 2.0,
        "name" : "33760",
        "SUID" : 4498,
        "nodeFontSize_denovo1pep" : 14,
        "nodeFillColor_denovo1pep" : 1.472202022119494,
        "selected" : false
      },
      "position" : {
        "x" : 2736.493752577443,
        "y" : 2229.0578853126135
      },
      "selected" : false
    }, {
      "data" : {
        "id" : "4497",
        "nodeType_denovo1pep" : "ellipse",
        "N_denovo1pep" : "203538",
        "xx_denovo1pep" : "5",
        "X_denovo1pep" : "681",
        "shared_name" : "16706",
        "nn_denovo1pep" : "155",
        "pValue_denovo1pep" : "1.9090E-4",
        "adjustedPValue_denovo1pep" : "3.6722E-3",
        "description_denovo1pep" : "oxidoreductase activity, acting on paired donors, with incorporation or reduction of molecular oxygen, 2-oxoglutarate as one donor, and incorporation of one atom each of oxygen into both donors",
        "nodeSize_denovo1pep" : 4.47213595499958,
        "name" : "16706",
        "SUID" : 4497,
        "nodeFontSize_denovo1pep" : 14,
        "nodeFillColor_denovo1pep" : 2.435067859998174,
        "selected" : false
      },
      "position" : {
        "x" : 2582.329029609034,
        "y" : 2034.22265625
      },
      "selected" : false
    }, {
      "data" : {
        "id" : "4495",
        "nodeType_denovo1pep" : "ellipse",
        "N_denovo1pep" : "203538",
        "xx_denovo1pep" : "38",
        "X_denovo1pep" : "681",
        "shared_name" : "46983",
        "nn_denovo1pep" : "3173",
        "pValue_denovo1pep" : "3.1830E-11",
        "adjustedPValue_denovo1pep" : "1.1226E-8",
        "description_denovo1pep" : "protein dimerization activity",
        "nodeSize_denovo1pep" : 12.328828005937952,
        "name" : "46983",
        "SUID" : 4495,
        "nodeFontSize_denovo1pep" : 14,
        "nodeFillColor_denovo1pep" : 7.94979212739034,
        "selected" : false
      },
      "position" : {
        "x" : 651.6755997375315,
        "y" : 588.4956472208543
      },
      "selected" : false
    }, {
      "data" : {
        "id" : "4493",
        "nodeType_denovo1pep" : "ellipse",
        "N_denovo1pep" : "203538",
        "xx_denovo1pep" : "1",
        "X_denovo1pep" : "681",
        "shared_name" : "19840",
        "nn_denovo1pep" : "65",
        "pValue_denovo1pep" : "1.9578E-1",
        "adjustedPValue_denovo1pep" : "3.3571E-1",
        "description_denovo1pep" : "isoprenoid binding",
        "nodeSize_denovo1pep" : 2.0,
        "name" : "19840",
        "SUID" : 4493,
        "nodeFontSize_denovo1pep" : 14,
        "nodeFillColor_denovo1pep" : 0.4740412527643613,
        "selected" : false
      },
      "position" : {
        "x" : 1356.688020754482,
        "y" : 856.4656982421875
      },
      "selected" : false
    }, {
      "data" : {
        "id" : "4491",
        "nodeType_denovo1pep" : "ellipse",
        "N_denovo1pep" : "203538",
        "xx_denovo1pep" : "1",
        "X_denovo1pep" : "681",
        "shared_name" : "10331",
        "nn_denovo1pep" : "1",
        "pValue_denovo1pep" : "3.3458E-3",
        "adjustedPValue_denovo1pep" : "3.3713E-2",
        "description_denovo1pep" : "gibberellin binding",
        "nodeSize_denovo1pep" : 2.0,
        "name" : "10331",
        "SUID" : 4491,
        "nodeFontSize_denovo1pep" : 14,
        "nodeFillColor_denovo1pep" : 1.472202022119494,
        "selected" : false
      },
      "position" : {
        "x" : 1215.110237314803,
        "y" : 821.530582524589
      },
      "selected" : false
    }, {
      "data" : {
        "id" : "4490",
        "nodeType_denovo1pep" : "ellipse",
        "N_denovo1pep" : "203538",
        "xx_denovo1pep" : "3",
        "X_denovo1pep" : "681",
        "shared_name" : "42562",
        "nn_denovo1pep" : "244",
        "pValue_denovo1pep" : "4.9409E-2",
        "adjustedPValue_denovo1pep" : "1.5065E-1",
        "description_denovo1pep" : "hormone binding",
        "nodeSize_denovo1pep" : 3.4641016151377544,
        "name" : "42562",
        "SUID" : 4490,
        "nodeFontSize_denovo1pep" : 14,
        "nodeFillColor_denovo1pep" : 0.8220339439870207,
        "selected" : false
      },
      "position" : {
        "x" : 952.4290177062815,
        "y" : 792.4311940958543
      },
      "selected" : false
    }, {
      "data" : {
        "id" : "4488",
        "nodeType_denovo1pep" : "ellipse",
        "N_denovo1pep" : "203538",
        "xx_denovo1pep" : "77",
        "X_denovo1pep" : "681",
        "shared_name" : "3676",
        "nn_denovo1pep" : "17759",
        "pValue_denovo1pep" : "1.2179E-2",
        "adjustedPValue_denovo1pep" : "7.4543E-2",
        "description_denovo1pep" : "nucleic acid binding",
        "nodeSize_denovo1pep" : 17.549928774784245,
        "name" : "3676",
        "SUID" : 4488,
        "nodeFontSize_denovo1pep" : 14,
        "nodeFillColor_denovo1pep" : 1.1275915589753722,
        "selected" : false
      },
      "position" : {
        "x" : 326.9482727050781,
        "y" : 1311.3149458755308
      },
      "selected" : false
    }, {
      "data" : {
        "id" : "4487",
        "nodeType_denovo1pep" : "ellipse",
        "N_denovo1pep" : "203538",
        "xx_denovo1pep" : "112",
        "X_denovo1pep" : "681",
        "shared_name" : "1901363",
        "nn_denovo1pep" : "22333",
        "pValue_denovo1pep" : "1.0109E-5",
        "adjustedPValue_denovo1pep" : "2.9710E-4",
        "description_denovo1pep" : "heterocyclic compound binding",
        "nodeSize_denovo1pep" : 21.166010488516726,
        "name" : "1901363",
        "SUID" : 4487,
        "nodeFontSize_denovo1pep" : 14,
        "nodeFillColor_denovo1pep" : 3.527100656501979,
        "selected" : false
      },
      "position" : {
        "x" : 448.85865151668673,
        "y" : 1206.7963688416264
      },
      "selected" : false
    }, {
      "data" : {
        "id" : "4485",
        "nodeType_denovo1pep" : "ellipse",
        "N_denovo1pep" : "203538",
        "xx_denovo1pep" : "11",
        "X_denovo1pep" : "681",
        "shared_name" : "4553",
        "nn_denovo1pep" : "1520",
        "pValue_denovo1pep" : "1.4795E-2",
        "adjustedPValue_denovo1pep" : "8.1527E-2",
        "description_denovo1pep" : "hydrolase activity, hydrolyzing O-glycosyl compounds",
        "nodeSize_denovo1pep" : 6.6332495807108,
        "name" : "4553",
        "SUID" : 4485,
        "nodeFontSize_denovo1pep" : 14,
        "nodeFillColor_denovo1pep" : 1.088696197255873,
        "selected" : false
      },
      "position" : {
        "x" : 437.9631587501136,
        "y" : 2341.1099874994316
      },
      "selected" : false
    }, {
      "data" : {
        "id" : "4484",
        "nodeType_denovo1pep" : "ellipse",
        "N_denovo1pep" : "203538",
        "xx_denovo1pep" : "11",
        "X_denovo1pep" : "681",
        "shared_name" : "16798",
        "nn_denovo1pep" : "1844",
        "pValue_denovo1pep" : "4.8936E-2",
        "adjustedPValue_denovo1pep" : "1.4992E-1",
        "description_denovo1pep" : "hydrolase activity, acting on glycosyl bonds",
        "nodeSize_denovo1pep" : 6.6332495807108,
        "name" : "16798",
        "SUID" : 4484,
        "nodeFontSize_denovo1pep" : 14,
        "nodeFillColor_denovo1pep" : 0.824125976647524,
        "selected" : false
      },
      "position" : {
        "x" : 584.9943237304688,
        "y" : 2082.1931392188635
      },
      "selected" : false
    }, {
      "data" : {
        "id" : "4482",
        "nodeType_denovo1pep" : "ellipse",
        "N_denovo1pep" : "203538",
        "xx_denovo1pep" : "4",
        "X_denovo1pep" : "681",
        "shared_name" : "5547",
        "nn_denovo1pep" : "50",
        "pValue_denovo1pep" : "2.5315E-5",
        "adjustedPValue_denovo1pep" : "6.2287E-4",
        "description_denovo1pep" : "phosphatidylinositol-3,4,5-trisphosphate binding",
        "nodeSize_denovo1pep" : 4.0,
        "name" : "5547",
        "SUID" : 4482,
        "nodeFontSize_denovo1pep" : 14,
        "nodeFillColor_denovo1pep" : 3.205603700772746,
        "selected" : false
      },
      "position" : {
        "x" : 2951.9649640947923,
        "y" : 469.82388219388054
      },
      "selected" : false
    }, {
      "data" : {
        "id" : "4481",
        "nodeType_denovo1pep" : "ellipse",
        "N_denovo1pep" : "203538",
        "xx_denovo1pep" : "5",
        "X_denovo1pep" : "681",
        "shared_name" : "1901981",
        "nn_denovo1pep" : "449",
        "pValue_denovo1pep" : "1.8356E-2",
        "adjustedPValue_denovo1pep" : "8.9497E-2",
        "description_denovo1pep" : "phosphatidylinositol phosphate binding",
        "nodeSize_denovo1pep" : 4.47213595499958,
        "name" : "1901981",
        "SUID" : 4481,
        "nodeFontSize_denovo1pep" : 14,
        "nodeFillColor_denovo1pep" : 1.048189864360382,
        "selected" : false
      },
      "position" : {
        "x" : 2631.138243766146,
        "y" : 532.3417367026038
      },
      "selected" : false
    }, {
      "data" : {
        "id" : "4479",
        "nodeType_denovo1pep" : "ellipse",
        "N_denovo1pep" : "203538",
        "xx_denovo1pep" : "5",
        "X_denovo1pep" : "681",
        "shared_name" : "35064",
        "nn_denovo1pep" : "95",
        "pValue_denovo1pep" : "1.8671E-5",
        "adjustedPValue_denovo1pep" : "4.8179E-4",
        "description_denovo1pep" : "methylated histone binding",
        "nodeSize_denovo1pep" : 4.47213595499958,
        "name" : "35064",
        "SUID" : 4479,
        "nodeFontSize_denovo1pep" : 14,
        "nodeFillColor_denovo1pep" : 3.3171413843225475,
        "selected" : false
      },
      "position" : {
        "x" : 408.72235107421875,
        "y" : 423.214101686599
      },
      "selected" : false
    }, {
      "data" : {
        "id" : "4476",
        "nodeType_denovo1pep" : "ellipse",
        "N_denovo1pep" : "203538",
        "xx_denovo1pep" : "12",
        "X_denovo1pep" : "681",
        "shared_name" : "42393",
        "nn_denovo1pep" : "580",
        "pValue_denovo1pep" : "8.6390E-7",
        "adjustedPValue_denovo1pep" : "3.1525E-5",
        "description_denovo1pep" : "histone binding",
        "nodeSize_denovo1pep" : 6.928203230275509,
        "name" : "42393",
        "SUID" : 4476,
        "nodeFontSize_denovo1pep" : 14,
        "nodeFillColor_denovo1pep" : 4.5013480658364395,
        "selected" : false
      },
      "position" : {
        "x" : 247.249628843012,
        "y" : 488.9536260252513
      },
      "selected" : false
    }, {
      "data" : {
        "id" : "4473",
        "nodeType_denovo1pep" : "ellipse",
        "N_denovo1pep" : "203538",
        "xx_denovo1pep" : "41",
        "X_denovo1pep" : "681",
        "shared_name" : "19899",
        "nn_denovo1pep" : "5171",
        "pValue_denovo1pep" : "5.5205E-7",
        "adjustedPValue_denovo1pep" : "2.5394E-5",
        "description_denovo1pep" : "enzyme binding",
        "nodeSize_denovo1pep" : 12.806248474865697,
        "name" : "19899",
        "SUID" : 4473,
        "nodeFontSize_denovo1pep" : 14,
        "nodeFillColor_denovo1pep" : 4.595265961535891,
        "selected" : false
      },
      "position" : {
        "x" : 59.19023853350543,
        "y" : 681.1545650776775
      },
      "selected" : false
    }, {
      "data" : {
        "id" : "4471",
        "nodeType_denovo1pep" : "ellipse",
        "N_denovo1pep" : "203538",
        "xx_denovo1pep" : "16",
        "X_denovo1pep" : "681",
        "shared_name" : "32559",
        "nn_denovo1pep" : "847",
        "pValue_denovo1pep" : "4.6828E-8",
        "adjustedPValue_denovo1pep" : "3.5388E-6",
        "description_denovo1pep" : "adenyl ribonucleotide binding",
        "nodeSize_denovo1pep" : 8.0,
        "name" : "32559",
        "SUID" : 4471,
        "nodeFontSize_denovo1pep" : 14,
        "nodeFillColor_denovo1pep" : 5.451140715294474,
        "selected" : false
      },
      "position" : {
        "x" : 1441.321044921875,
        "y" : 1406.4592066355026
      },
      "selected" : false
    }, {
      "data" : {
        "id" : "4470",
        "nodeType_denovo1pep" : "ellipse",
        "N_denovo1pep" : "203538",
        "xx_denovo1pep" : "16",
        "X_denovo1pep" : "681",
        "shared_name" : "30554",
        "nn_denovo1pep" : "888",
        "pValue_denovo1pep" : "8.8587E-8",
        "adjustedPValue_denovo1pep" : "5.5132E-6",
        "description_denovo1pep" : "adenyl nucleotide binding",
        "nodeSize_denovo1pep" : 8.0,
        "name" : "30554",
        "SUID" : 4470,
        "nodeFontSize_denovo1pep" : 14,
        "nodeFillColor_denovo1pep" : 5.258593579224097,
        "selected" : false
      },
      "position" : {
        "x" : 1299.552001953125,
        "y" : 1675.0451615463442
      },
      "selected" : false
    }, {
      "data" : {
        "id" : "4468",
        "nodeType_denovo1pep" : "ellipse",
        "N_denovo1pep" : "203538",
        "xx_denovo1pep" : "1",
        "X_denovo1pep" : "681",
        "shared_name" : "80116",
        "nn_denovo1pep" : "1",
        "pValue_denovo1pep" : "3.3458E-3",
        "adjustedPValue_denovo1pep" : "3.3713E-2",
        "description_denovo1pep" : "glucuronoxylan glucuronosyltransferase activity",
        "nodeSize_denovo1pep" : 2.0,
        "name" : "80116",
        "SUID" : 4468,
        "nodeFontSize_denovo1pep" : 14,
        "nodeFillColor_denovo1pep" : 1.472202022119494,
        "selected" : false
      },
      "position" : {
        "x" : 1186.15966796875,
        "y" : -128.7169961020179
      },
      "selected" : false
    }, {
      "data" : {
        "id" : "4467",
        "nodeType_denovo1pep" : "ellipse",
        "N_denovo1pep" : "203538",
        "xx_denovo1pep" : "2",
        "X_denovo1pep" : "681",
        "shared_name" : "15020",
        "nn_denovo1pep" : "704",
        "pValue_denovo1pep" : "6.8276E-1",
        "adjustedPValue_denovo1pep" : "7.6119E-1",
        "description_denovo1pep" : "glucuronosyltransferase activity",
        "nodeSize_denovo1pep" : 2.8284271247461903,
        "name" : "15020",
        "SUID" : 4467,
        "nodeFontSize_denovo1pep" : 14,
        "nodeFillColor_denovo1pep" : 0.11850953784677287,
        "selected" : false
      },
      "position" : {
        "x" : 1294.8614501953125,
        "y" : 82.51256992659344
      },
      "selected" : false
    }, {
      "data" : {
        "id" : "4465",
        "nodeType_denovo1pep" : "ellipse",
        "N_denovo1pep" : "203538",
        "xx_denovo1pep" : "17",
        "X_denovo1pep" : "681",
        "shared_name" : "32555",
        "nn_denovo1pep" : "1334",
        "pValue_denovo1pep" : "4.0165E-6",
        "adjustedPValue_denovo1pep" : "1.2877E-4",
        "description_denovo1pep" : "purine ribonucleotide binding",
        "nodeSize_denovo1pep" : 8.246211251235321,
        "name" : "32555",
        "SUID" : 4465,
        "nodeFontSize_denovo1pep" : 14,
        "nodeFillColor_denovo1pep" : 3.8901779382580024,
        "selected" : false
      },
      "position" : {
        "x" : 1317.46533203125,
        "y" : 1538.8862523488726
      },
      "selected" : false
    }, {
      "data" : {
        "id" : "4464",
        "nodeType_denovo1pep" : "ellipse",
        "N_denovo1pep" : "203538",
        "xx_denovo1pep" : "17",
        "X_denovo1pep" : "681",
        "shared_name" : "17076",
        "nn_denovo1pep" : "1383",
        "pValue_denovo1pep" : "6.4082E-6",
        "adjustedPValue_denovo1pep" : "1.9371E-4",
        "description_denovo1pep" : "purine nucleotide binding",
        "nodeSize_denovo1pep" : 8.246211251235321,
        "name" : "17076",
        "SUID" : 4464,
        "nodeFontSize_denovo1pep" : 14,
        "nodeFillColor_denovo1pep" : 3.712846919903428,
        "selected" : false
      },
      "position" : {
        "x" : 1069.88888105029,
        "y" : 1780.810093559085
      },
      "selected" : false
    }, {
      "data" : {
        "id" : "4462",
        "nodeType_denovo1pep" : "ellipse",
        "N_denovo1pep" : "203538",
        "xx_denovo1pep" : "42",
        "X_denovo1pep" : "681",
        "shared_name" : "16772",
        "nn_denovo1pep" : "11250",
        "pValue_denovo1pep" : "2.5376E-1",
        "adjustedPValue_denovo1pep" : "4.0072E-1",
        "description_denovo1pep" : "transferase activity, transferring phosphorus-containing groups",
        "nodeSize_denovo1pep" : 12.96148139681572,
        "name" : "16772",
        "SUID" : 4462,
        "nodeFontSize_denovo1pep" : 14,
        "nodeFillColor_denovo1pep" : 0.39716337930720197,
        "selected" : false
      },
      "position" : {
        "x" : 2290.0766532541693,
        "y" : 917.7853393554688
      },
      "selected" : false
    }, {
      "data" : {
        "id" : "4461",
        "nodeType_denovo1pep" : "ellipse",
        "N_denovo1pep" : "203538",
        "xx_denovo1pep" : "94",
        "X_denovo1pep" : "681",
        "shared_name" : "16740",
        "nn_denovo1pep" : "24282",
        "pValue_denovo1pep" : "7.5443E-2",
        "adjustedPValue_denovo1pep" : "1.9421E-1",
        "description_denovo1pep" : "transferase activity",
        "nodeSize_denovo1pep" : 19.390719429665317,
        "name" : "16740",
        "SUID" : 4461,
        "nodeFontSize_denovo1pep" : 14,
        "nodeFillColor_denovo1pep" : 0.7117344444757406,
        "selected" : false
      },
      "position" : {
        "x" : 1670.4126379520974,
        "y" : 767.9686928761514
      },
      "selected" : false
    }, {
      "data" : {
        "id" : "4459",
        "nodeType_denovo1pep" : "ellipse",
        "N_denovo1pep" : "203538",
        "xx_denovo1pep" : "3",
        "X_denovo1pep" : "681",
        "shared_name" : "16278",
        "nn_denovo1pep" : "138",
        "pValue_denovo1pep" : "1.1444E-2",
        "adjustedPValue_denovo1pep" : "7.2068E-2",
        "description_denovo1pep" : "lysine N-methyltransferase activity",
        "nodeSize_denovo1pep" : 3.4641016151377544,
        "name" : "16278",
        "SUID" : 4459,
        "nodeFontSize_denovo1pep" : 14,
        "nodeFillColor_denovo1pep" : 1.1422549724742086,
        "selected" : false
      },
      "position" : {
        "x" : 2494.622802734375,
        "y" : 310.5973527997389
      },
      "selected" : false
    }, {
      "data" : {
        "id" : "4457",
        "nodeType_denovo1pep" : "ellipse",
        "N_denovo1pep" : "203538",
        "xx_denovo1pep" : "13",
        "X_denovo1pep" : "681",
        "shared_name" : "5524",
        "nn_denovo1pep" : "768",
        "pValue_denovo1pep" : "2.7775E-6",
        "adjustedPValue_denovo1pep" : "9.4795E-5",
        "description_denovo1pep" : "ATP binding",
        "nodeSize_denovo1pep" : 7.211102550927978,
        "name" : "5524",
        "SUID" : 4457,
        "nodeFontSize_denovo1pep" : 14,
        "nodeFillColor_denovo1pep" : 4.023216384026673,
        "selected" : false
      },
      "position" : {
        "x" : 1329.7813755720754,
        "y" : 1279.9376533835193
      },
      "selected" : false
    }, {
      "data" : {
        "id" : "4455",
        "nodeType_denovo1pep" : "ellipse",
        "N_denovo1pep" : "203538",
        "xx_denovo1pep" : "17",
        "X_denovo1pep" : "681",
        "shared_name" : "32553",
        "nn_denovo1pep" : "1376",
        "pValue_denovo1pep" : "6.0026E-6",
        "adjustedPValue_denovo1pep" : "1.8679E-4",
        "description_denovo1pep" : "ribonucleotide binding",
        "nodeSize_denovo1pep" : 8.246211251235321,
        "name" : "32553",
        "SUID" : 4455,
        "nodeFontSize_denovo1pep" : 14,
        "nodeFillColor_denovo1pep" : 3.7286533292033623,
        "selected" : false
      },
      "position" : {
        "x" : 1062.0130954728131,
        "y" : 1433.953185577583
      },
      "selected" : false
    }, {
      "data" : {
        "id" : "4454",
        "nodeType_denovo1pep" : "ellipse",
        "N_denovo1pep" : "203538",
        "xx_denovo1pep" : "33",
        "X_denovo1pep" : "681",
        "shared_name" : "166",
        "nn_denovo1pep" : "2529",
        "pValue_denovo1pep" : "7.4635E-11",
        "adjustedPValue_denovo1pep" : "1.5952E-8",
        "description_denovo1pep" : "nucleotide binding",
        "nodeSize_denovo1pep" : 11.489125293076057,
        "name" : "166",
        "SUID" : 4454,
        "nodeFontSize_denovo1pep" : 14,
        "nodeFillColor_denovo1pep" : 7.797187078176481,
        "selected" : false
      },
      "position" : {
        "x" : 1043.7977116150637,
        "y" : 1601.3462003448117
      },
      "selected" : false
    }, {
      "data" : {
        "id" : "4452",
        "nodeType_denovo1pep" : "ellipse",
        "N_denovo1pep" : "203538",
        "xx_denovo1pep" : "9",
        "X_denovo1pep" : "681",
        "shared_name" : "16616",
        "nn_denovo1pep" : "888",
        "pValue_denovo1pep" : "3.4266E-3",
        "adjustedPValue_denovo1pep" : "3.4058E-2",
        "description_denovo1pep" : "oxidoreductase activity, acting on the CH-OH group of donors, NAD or NADP as acceptor",
        "nodeSize_denovo1pep" : 6.0,
        "name" : "16616",
        "SUID" : 4452,
        "nodeFontSize_denovo1pep" : 14,
        "nodeFillColor_denovo1pep" : 1.4677807388541442,
        "selected" : false
      },
      "position" : {
        "x" : 3073.10888671875,
        "y" : 1645.4163863052183
      },
      "selected" : false
    }, {
      "data" : {
        "id" : "4451",
        "nodeType_denovo1pep" : "ellipse",
        "N_denovo1pep" : "203538",
        "xx_denovo1pep" : "10",
        "X_denovo1pep" : "681",
        "shared_name" : "16614",
        "nn_denovo1pep" : "999",
        "pValue_denovo1pep" : "2.2858E-3",
        "adjustedPValue_denovo1pep" : "2.9848E-2",
        "description_denovo1pep" : "oxidoreductase activity, acting on CH-OH group of donors",
        "nodeSize_denovo1pep" : 6.324555320336759,
        "name" : "16614",
        "SUID" : 4451,
        "nodeFontSize_denovo1pep" : 14,
        "nodeFillColor_denovo1pep" : 1.5250884660565376,
        "selected" : false
      },
      "position" : {
        "x" : 2760.6691240837354,
        "y" : 1577.1431840072817
      },
      "selected" : false
    }, {
      "data" : {
        "id" : "4449",
        "nodeType_denovo1pep" : "ellipse",
        "N_denovo1pep" : "203538",
        "xx_denovo1pep" : "306",
        "X_denovo1pep" : "681",
        "shared_name" : "5515",
        "nn_denovo1pep" : "35208",
        "pValue_denovo1pep" : "5.3272E-63",
        "adjustedPValue_denovo1pep" : "5.6362E-60",
        "description_denovo1pep" : "protein binding",
        "nodeSize_denovo1pep" : 34.9857113690718,
        "name" : "5515",
        "SUID" : 4449,
        "nodeFontSize_denovo1pep" : 14,
        "nodeFillColor_denovo1pep" : 59.24901444823136,
        "selected" : false
      },
      "position" : {
        "x" : 228.1320399190209,
        "y" : 604.7596435546875
      },
      "selected" : false
    }, {
      "data" : {
        "id" : "4447",
        "nodeType_denovo1pep" : "ellipse",
        "N_denovo1pep" : "203538",
        "xx_denovo1pep" : "31",
        "X_denovo1pep" : "681",
        "shared_name" : "42803",
        "nn_denovo1pep" : "2431",
        "pValue_denovo1pep" : "4.8496E-10",
        "adjustedPValue_denovo1pep" : "5.1308E-8",
        "description_denovo1pep" : "protein homodimerization activity",
        "nodeSize_denovo1pep" : 11.135528725660043,
        "name" : "42803",
        "SUID" : 4447,
        "nodeFontSize_denovo1pep" : 14,
        "nodeFillColor_denovo1pep" : 7.289811608215888,
        "selected" : false
      },
      "position" : {
        "x" : 570.7405797098853,
        "y" : 470.57940673828125
      },
      "selected" : false
    }, {
      "data" : {
        "id" : "4446",
        "nodeType_denovo1pep" : "ellipse",
        "N_denovo1pep" : "203538",
        "xx_denovo1pep" : "39",
        "X_denovo1pep" : "681",
        "shared_name" : "42802",
        "nn_denovo1pep" : "3474",
        "pValue_denovo1pep" : "1.1223E-10",
        "adjustedPValue_denovo1pep" : "1.6376E-8",
        "description_denovo1pep" : "identical protein binding",
        "nodeSize_denovo1pep" : 12.489995996796797,
        "name" : "42802",
        "SUID" : 4446,
        "nodeFontSize_denovo1pep" : 14,
        "nodeFillColor_denovo1pep" : 7.785801074789452,
        "selected" : false
      },
      "position" : {
        "x" : 422.57122802734375,
        "y" : 534.7085169698022
      },
      "selected" : false
    }, {
      "data" : {
        "id" : "4444",
        "nodeType_denovo1pep" : "ellipse",
        "N_denovo1pep" : "203538",
        "xx_denovo1pep" : "9",
        "X_denovo1pep" : "681",
        "shared_name" : "16705",
        "nn_denovo1pep" : "2041",
        "pValue_denovo1pep" : "2.4787E-1",
        "adjustedPValue_denovo1pep" : "3.9327E-1",
        "description_denovo1pep" : "oxidoreductase activity, acting on paired donors, with incorporation or reduction of molecular oxygen",
        "nodeSize_denovo1pep" : 6.0,
        "name" : "16705",
        "SUID" : 4444,
        "nodeFontSize_denovo1pep" : 14,
        "nodeFillColor_denovo1pep" : 0.40530592006821425,
        "selected" : false
      },
      "position" : {
        "x" : 2246.17578125,
        "y" : 1769.3885453354064
      },
      "selected" : false
    }, {
      "data" : {
        "id" : "4443",
        "nodeType_denovo1pep" : "ellipse",
        "N_denovo1pep" : "203538",
        "xx_denovo1pep" : "62",
        "X_denovo1pep" : "681",
        "shared_name" : "16491",
        "nn_denovo1pep" : "9225",
        "pValue_denovo1pep" : "2.3982E-7",
        "adjustedPValue_denovo1pep" : "1.2082E-5",
        "description_denovo1pep" : "oxidoreductase activity",
        "nodeSize_denovo1pep" : 15.748015748023622,
        "name" : "16491",
        "SUID" : 4443,
        "nodeFontSize_denovo1pep" : 14,
        "nodeFillColor_denovo1pep" : 4.917845920464241,
        "selected" : false
      },
      "position" : {
        "x" : 1773.9293257583433,
        "y" : 1334.3530228744692
      },
      "selected" : false
    }, {
      "data" : {
        "id" : "4441",
        "nodeType_denovo1pep" : "ellipse",
        "N_denovo1pep" : "203538",
        "xx_denovo1pep" : "52",
        "X_denovo1pep" : "681",
        "shared_name" : "22892",
        "nn_denovo1pep" : "14137",
        "pValue_denovo1pep" : "2.5880E-1",
        "adjustedPValue_denovo1pep" : "4.0686E-1",
        "description_denovo1pep" : "substrate-specific transporter activity",
        "nodeSize_denovo1pep" : 14.422205101855956,
        "name" : "22892",
        "SUID" : 4441,
        "nodeFontSize_denovo1pep" : 14,
        "nodeFillColor_denovo1pep" : 0.39055951670298816,
        "selected" : false
      },
      "position" : {
        "x" : 2575.0472456802186,
        "y" : 1144.613525390625
      },
      "selected" : false
    }, {
      "data" : {
        "id" : "4440",
        "nodeType_denovo1pep" : "ellipse",
        "N_denovo1pep" : "203538",
        "xx_denovo1pep" : "60",
        "X_denovo1pep" : "681",
        "shared_name" : "5215",
        "nn_denovo1pep" : "17186",
        "pValue_denovo1pep" : "3.8460E-1",
        "adjustedPValue_denovo1pep" : "5.1572E-1",
        "description_denovo1pep" : "transporter activity",
        "nodeSize_denovo1pep" : 15.491933384829668,
        "name" : "5215",
        "SUID" : 4440,
        "nodeFontSize_denovo1pep" : 14,
        "nodeFillColor_denovo1pep" : 0.28758442308943233,
        "selected" : false
      },
      "position" : {
        "x" : 1919.9427490234375,
        "y" : 1151.0168501724058
      },
      "selected" : false
    }, {
      "data" : {
        "id" : "4438",
        "nodeType_denovo1pep" : "ellipse",
        "N_denovo1pep" : "203538",
        "xx_denovo1pep" : "17",
        "X_denovo1pep" : "681",
        "shared_name" : "32550",
        "nn_denovo1pep" : "1183",
        "pValue_denovo1pep" : "8.1625E-7",
        "adjustedPValue_denovo1pep" : "3.1525E-5",
        "description_denovo1pep" : "purine ribonucleoside binding",
        "nodeSize_denovo1pep" : 8.246211251235321,
        "name" : "32550",
        "SUID" : 4438,
        "nodeFontSize_denovo1pep" : 14,
        "nodeFillColor_denovo1pep" : 4.5013480658364395,
        "selected" : false
      },
      "position" : {
        "x" : 1039.0887451171875,
        "y" : 1027.0377152572817
      },
      "selected" : false
    }, {
      "data" : {
        "id" : "4437",
        "nodeType_denovo1pep" : "ellipse",
        "N_denovo1pep" : "203538",
        "xx_denovo1pep" : "17",
        "X_denovo1pep" : "681",
        "shared_name" : "32549",
        "nn_denovo1pep" : "1186",
        "pValue_denovo1pep" : "8.4462E-7",
        "adjustedPValue_denovo1pep" : "3.1525E-5",
        "description_denovo1pep" : "ribonucleoside binding",
        "nodeSize_denovo1pep" : 8.246211251235321,
        "name" : "32549",
        "SUID" : 4437,
        "nodeFontSize_denovo1pep" : 14,
        "nodeFillColor_denovo1pep" : 4.5013480658364395,
        "selected" : false
      },
      "position" : {
        "x" : 777.3935771565523,
        "y" : 838.3963623046875
      },
      "selected" : false
    }, {
      "data" : {
        "id" : "4435",
        "nodeType_denovo1pep" : "ellipse",
        "N_denovo1pep" : "203538",
        "xx_denovo1pep" : "1",
        "X_denovo1pep" : "681",
        "shared_name" : "33823",
        "nn_denovo1pep" : "1",
        "pValue_denovo1pep" : "3.3458E-3",
        "adjustedPValue_denovo1pep" : "3.3713E-2",
        "description_denovo1pep" : "procollagen glucosyltransferase activity",
        "nodeSize_denovo1pep" : 2.0,
        "name" : "33823",
        "SUID" : 4435,
        "nodeFontSize_denovo1pep" : 14,
        "nodeFillColor_denovo1pep" : 1.472202022119494,
        "selected" : false
      },
      "position" : {
        "x" : 776.6343392416663,
        "y" : -78.9096908569336
      },
      "selected" : false
    }, {
      "data" : {
        "id" : "4434",
        "nodeType_denovo1pep" : "ellipse",
        "N_denovo1pep" : "203538",
        "xx_denovo1pep" : "2",
        "X_denovo1pep" : "681",
        "shared_name" : "46527",
        "nn_denovo1pep" : "384",
        "pValue_denovo1pep" : "3.6804E-1",
        "adjustedPValue_denovo1pep" : "5.0017E-1",
        "description_denovo1pep" : "glucosyltransferase activity",
        "nodeSize_denovo1pep" : 2.8284271247461903,
        "name" : "46527",
        "SUID" : 4434,
        "nodeFontSize_denovo1pep" : 14,
        "nodeFillColor_denovo1pep" : 0.3008814334237932,
        "selected" : false
      },
      "position" : {
        "x" : 979.2247297197923,
        "y" : 113.43028763388767
      },
      "selected" : false
    }, {
      "data" : {
        "id" : "4432",
        "nodeType_denovo1pep" : "ellipse",
        "N_denovo1pep" : "203538",
        "xx_denovo1pep" : "1",
        "X_denovo1pep" : "681",
        "shared_name" : "16823",
        "nn_denovo1pep" : "25",
        "pValue_denovo1pep" : "8.0376E-2",
        "adjustedPValue_denovo1pep" : "1.9730E-1",
        "description_denovo1pep" : "hydrolase activity, acting on acid carbon-carbon bonds, in ketonic substances",
        "nodeSize_denovo1pep" : 2.0,
        "name" : "16823",
        "SUID" : 4432,
        "nodeFontSize_denovo1pep" : 14,
        "nodeFillColor_denovo1pep" : 0.7048646248603747,
        "selected" : false
      },
      "position" : {
        "x" : 257.99930462879263,
        "y" : 2140.033447265625
      },
      "selected" : false
    }, {
      "data" : {
        "id" : "4431",
        "nodeType_denovo1pep" : "ellipse",
        "N_denovo1pep" : "203538",
        "xx_denovo1pep" : "1",
        "X_denovo1pep" : "681",
        "shared_name" : "16822",
        "nn_denovo1pep" : "25",
        "pValue_denovo1pep" : "8.0376E-2",
        "adjustedPValue_denovo1pep" : "1.9730E-1",
        "description_denovo1pep" : "hydrolase activity, acting on acid carbon-carbon bonds",
        "nodeSize_denovo1pep" : 2.0,
        "name" : "16822",
        "SUID" : 4431,
        "nodeFontSize_denovo1pep" : 14,
        "nodeFillColor_denovo1pep" : 0.7048646248603747,
        "selected" : false
      },
      "position" : {
        "x" : 517.6075308791335,
        "y" : 1994.7312251563635
      },
      "selected" : false
    }, {
      "data" : {
        "id" : "4429",
        "nodeType_denovo1pep" : "ellipse",
        "N_denovo1pep" : "203538",
        "xx_denovo1pep" : "2",
        "X_denovo1pep" : "681",
        "shared_name" : "5092",
        "nn_denovo1pep" : "23",
        "pValue_denovo1pep" : "2.6992E-3",
        "adjustedPValue_denovo1pep" : "3.2825E-2",
        "description_denovo1pep" : "GDP-dissociation inhibitor activity",
        "nodeSize_denovo1pep" : 2.8284271247461903,
        "name" : "5092",
        "SUID" : 4429,
        "nodeFontSize_denovo1pep" : 14,
        "nodeFillColor_denovo1pep" : 1.4837958490621455,
        "selected" : false
      },
      "position" : {
        "x" : 2207.62325605029,
        "y" : 2341.994175590335
      },
      "selected" : false
    }, {
      "data" : {
        "id" : "4428",
        "nodeType_denovo1pep" : "ellipse",
        "N_denovo1pep" : "203538",
        "xx_denovo1pep" : "7",
        "X_denovo1pep" : "681",
        "shared_name" : "30695",
        "nn_denovo1pep" : "936",
        "pValue_denovo1pep" : "3.9938E-2",
        "adjustedPValue_denovo1pep" : "1.3500E-1",
        "description_denovo1pep" : "GTPase regulator activity",
        "nodeSize_denovo1pep" : 5.291502622129181,
        "name" : "30695",
        "SUID" : 4428,
        "nodeFontSize_denovo1pep" : 14,
        "nodeFillColor_denovo1pep" : 0.8696670903539971,
        "selected" : false
      },
      "position" : {
        "x" : 2105.9482421875,
        "y" : 2231.70724042529
      },
      "selected" : false
    }, {
      "data" : {
        "id" : "4426",
        "nodeType_denovo1pep" : "ellipse",
        "N_denovo1pep" : "203538",
        "xx_denovo1pep" : "2",
        "X_denovo1pep" : "681",
        "shared_name" : "30898",
        "nn_denovo1pep" : "20",
        "pValue_denovo1pep" : "2.0406E-3",
        "adjustedPValue_denovo1pep" : "2.7328E-2",
        "description_denovo1pep" : "actin-dependent ATPase activity",
        "nodeSize_denovo1pep" : 2.8284271247461903,
        "name" : "30898",
        "SUID" : 4426,
        "nodeFontSize_denovo1pep" : 14,
        "nodeFillColor_denovo1pep" : 1.5633849859533782,
        "selected" : false
      },
      "position" : {
        "x" : 1426.374603500271,
        "y" : 2796.2783203125
      },
      "selected" : false
    }, {
      "data" : {
        "id" : "4425",
        "nodeType_denovo1pep" : "ellipse",
        "N_denovo1pep" : "203538",
        "xx_denovo1pep" : "31",
        "X_denovo1pep" : "681",
        "shared_name" : "42623",
        "nn_denovo1pep" : "6400",
        "pValue_denovo1pep" : "2.7800E-2",
        "adjustedPValue_denovo1pep" : "1.1356E-1",
        "description_denovo1pep" : "ATPase activity, coupled",
        "nodeSize_denovo1pep" : 11.135528725660043,
        "name" : "42623",
        "SUID" : 4425,
        "nodeFontSize_denovo1pep" : 14,
        "nodeFillColor_denovo1pep" : 0.944772090999816,
        "selected" : false
      },
      "position" : {
        "x" : 1197.9854386674774,
        "y" : 2920.3153959556057
      },
      "selected" : false
    }, {
      "data" : {
        "id" : "4423",
        "nodeType_denovo1pep" : "ellipse",
        "N_denovo1pep" : "203538",
        "xx_denovo1pep" : "28",
        "X_denovo1pep" : "681",
        "shared_name" : "16773",
        "nn_denovo1pep" : "8651",
        "pValue_denovo1pep" : "5.9788E-1",
        "adjustedPValue_denovo1pep" : "6.9797E-1",
        "description_denovo1pep" : "phosphotransferase activity, alcohol group as acceptor",
        "nodeSize_denovo1pep" : 10.583005244258363,
        "name" : "16773",
        "SUID" : 4423,
        "nodeFontSize_denovo1pep" : 14,
        "nodeFillColor_denovo1pep" : 0.15616017864511725,
        "selected" : false
      },
      "position" : {
        "x" : 2531.4609976723964,
        "y" : 854.02197265625
      },
      "selected" : false
    }, {
      "data" : {
        "id" : "4421",
        "nodeType_denovo1pep" : "ellipse",
        "N_denovo1pep" : "203538",
        "xx_denovo1pep" : "2",
        "X_denovo1pep" : "681",
        "shared_name" : "42285",
        "nn_denovo1pep" : "30",
        "pValue_denovo1pep" : "4.5696E-3",
        "adjustedPValue_denovo1pep" : "4.2785E-2",
        "description_denovo1pep" : "xylosyltransferase activity",
        "nodeSize_denovo1pep" : 2.8284271247461903,
        "name" : "42285",
        "SUID" : 4421,
        "nodeFontSize_denovo1pep" : 14,
        "nodeFillColor_denovo1pep" : 1.3687100150574818,
        "selected" : false
      },
      "position" : {
        "x" : 1674.6097394854173,
        "y" : 150.81320190429688
      },
      "selected" : false
    }, {
      "data" : {
        "id" : "4420",
        "nodeType_denovo1pep" : "ellipse",
        "N_denovo1pep" : "203538",
        "xx_denovo1pep" : "5",
        "X_denovo1pep" : "681",
        "shared_name" : "16763",
        "nn_denovo1pep" : "389",
        "pValue_denovo1pep" : "1.0483E-2",
        "adjustedPValue_denovo1pep" : "6.8461E-2",
        "description_denovo1pep" : "transferase activity, transferring pentosyl groups",
        "nodeSize_denovo1pep" : 4.47213595499958,
        "name" : "16763",
        "SUID" : 4420,
        "nodeFontSize_denovo1pep" : 14,
        "nodeFillColor_denovo1pep" : 1.1645562187998875,
        "selected" : false
      },
      "position" : {
        "x" : 1529.9391572187692,
        "y" : 301.33229782238755
      },
      "selected" : false
    }, {
      "data" : {
        "id" : "4418",
        "nodeType_denovo1pep" : "ellipse",
        "N_denovo1pep" : "203538",
        "xx_denovo1pep" : "4",
        "X_denovo1pep" : "681",
        "shared_name" : "19199",
        "nn_denovo1pep" : "185",
        "pValue_denovo1pep" : "3.6403E-3",
        "adjustedPValue_denovo1pep" : "3.5661E-2",
        "description_denovo1pep" : "transmembrane receptor protein kinase activity",
        "nodeSize_denovo1pep" : 4.0,
        "name" : "19199",
        "SUID" : 4418,
        "nodeFontSize_denovo1pep" : 14,
        "nodeFillColor_denovo1pep" : 1.447805849299122,
        "selected" : false
      },
      "position" : {
        "x" : 2610.1115482811365,
        "y" : 1806.5174560546875
      },
      "selected" : false
    }, {
      "data" : {
        "id" : "4417",
        "nodeType_denovo1pep" : "ellipse",
        "N_denovo1pep" : "203538",
        "xx_denovo1pep" : "22",
        "X_denovo1pep" : "681",
        "shared_name" : "4672",
        "nn_denovo1pep" : "7099",
        "pValue_denovo1pep" : "6.7206E-1",
        "adjustedPValue_denovo1pep" : "7.5402E-1",
        "description_denovo1pep" : "protein kinase activity",
        "nodeSize_denovo1pep" : 9.38083151964686,
        "name" : "4672",
        "SUID" : 4417,
        "nodeFontSize_denovo1pep" : 14,
        "nodeFillColor_denovo1pep" : 0.12261968067832776,
        "selected" : false
      },
      "position" : {
        "x" : 2743.4033203125,
        "y" : 1398.8646088790417
      },
      "selected" : false
    }, {
      "data" : {
        "id" : "4415",
        "nodeType_denovo1pep" : "ellipse",
        "N_denovo1pep" : "203538",
        "xx_denovo1pep" : "6",
        "X_denovo1pep" : "681",
        "shared_name" : "8170",
        "nn_denovo1pep" : "743",
        "pValue_denovo1pep" : "4.0509E-2",
        "adjustedPValue_denovo1pep" : "1.3606E-1",
        "description_denovo1pep" : "N-methyltransferase activity",
        "nodeSize_denovo1pep" : 4.898979485566356,
        "name" : "8170",
        "SUID" : 4415,
        "nodeFontSize_denovo1pep" : 14,
        "nodeFillColor_denovo1pep" : 0.8662698288936975,
        "selected" : false
      },
      "position" : {
        "x" : 2228.3372273027703,
        "y" : 488.61733145043496
      },
      "selected" : false
    }, {
      "data" : {
        "id" : "4414",
        "nodeType_denovo1pep" : "ellipse",
        "N_denovo1pep" : "203538",
        "xx_denovo1pep" : "11",
        "X_denovo1pep" : "681",
        "shared_name" : "8168",
        "nn_denovo1pep" : "1988",
        "pValue_denovo1pep" : "7.4305E-2",
        "adjustedPValue_denovo1pep" : "1.9221E-1",
        "description_denovo1pep" : "methyltransferase activity",
        "nodeSize_denovo1pep" : 6.6332495807108,
        "name" : "8168",
        "SUID" : 4414,
        "nodeFontSize_denovo1pep" : 14,
        "nodeFillColor_denovo1pep" : 0.7162202979185475,
        "selected" : false
      },
      "position" : {
        "x" : 2100.21435546875,
        "y" : 562.8891210012163
      },
      "selected" : false
    }, {
      "data" : {
        "id" : "4412",
        "nodeType_denovo1pep" : "ellipse",
        "N_denovo1pep" : "203538",
        "xx_denovo1pep" : "2",
        "X_denovo1pep" : "681",
        "shared_name" : "70016",
        "nn_denovo1pep" : "31",
        "pValue_denovo1pep" : "4.8740E-3",
        "adjustedPValue_denovo1pep" : "4.4841E-2",
        "description_denovo1pep" : "armadillo repeat domain binding",
        "nodeSize_denovo1pep" : 2.8284271247461903,
        "name" : "70016",
        "SUID" : 4412,
        "nodeFontSize_denovo1pep" : 14,
        "nodeFillColor_denovo1pep" : 1.3483251692424996,
        "selected" : false
      },
      "position" : {
        "x" : -168.36985778808594,
        "y" : 635.9523764810733
      },
      "selected" : false
    }, {
      "data" : {
        "id" : "4411",
        "nodeType_denovo1pep" : "ellipse",
        "N_denovo1pep" : "203538",
        "xx_denovo1pep" : "14",
        "X_denovo1pep" : "681",
        "shared_name" : "19904",
        "nn_denovo1pep" : "1036",
        "pValue_denovo1pep" : "1.4758E-5",
        "adjustedPValue_denovo1pep" : "4.0679E-4",
        "description_denovo1pep" : "protein domain specific binding",
        "nodeSize_denovo1pep" : 7.483314773547883,
        "name" : "19904",
        "SUID" : 4411,
        "nodeFontSize_denovo1pep" : 14,
        "nodeFillColor_denovo1pep" : 3.3906295504248156,
        "selected" : false
      },
      "position" : {
        "x" : 20.62125966957956,
        "y" : 542.2186389136386
      },
      "selected" : false
    }, {
      "data" : {
        "id" : "4409",
        "nodeType_denovo1pep" : "ellipse",
        "N_denovo1pep" : "203538",
        "xx_denovo1pep" : "13",
        "X_denovo1pep" : "681",
        "shared_name" : "8289",
        "nn_denovo1pep" : "2779",
        "pValue_denovo1pep" : "1.4513E-1",
        "adjustedPValue_denovo1pep" : "2.7917E-1",
        "description_denovo1pep" : "lipid binding",
        "nodeSize_denovo1pep" : 7.211102550927978,
        "name" : "8289",
        "SUID" : 4409,
        "nodeFontSize_denovo1pep" : 14,
        "nodeFillColor_denovo1pep" : 0.5541339012577188,
        "selected" : false
      },
      "position" : {
        "x" : 1344.6058349609375,
        "y" : 947.897672604893
      },
      "selected" : false
    }, {
      "data" : {
        "id" : "4408",
        "nodeType_denovo1pep" : "ellipse",
        "N_denovo1pep" : "203538",
        "xx_denovo1pep" : "402",
        "X_denovo1pep" : "681",
        "shared_name" : "5488",
        "nn_denovo1pep" : "63653",
        "pValue_denovo1pep" : "1.7654E-50",
        "adjustedPValue_denovo1pep" : "9.3387E-48",
        "description_denovo1pep" : "binding",
        "nodeSize_denovo1pep" : 40.099875311526844,
        "name" : "5488",
        "SUID" : 4408,
        "nodeFontSize_denovo1pep" : 14,
        "nodeFillColor_denovo1pep" : 47.02971308923255,
        "selected" : false
      },
      "position" : {
        "x" : 862.2531947041771,
        "y" : 924.1884155273438
      },
      "selected" : false
    }, {
      "data" : {
        "id" : "4406",
        "nodeType_denovo1pep" : "ellipse",
        "N_denovo1pep" : "203538",
        "xx_denovo1pep" : "5",
        "X_denovo1pep" : "681",
        "shared_name" : "17127",
        "nn_denovo1pep" : "234",
        "pValue_denovo1pep" : "1.2336E-3",
        "adjustedPValue_denovo1pep" : "1.8383E-2",
        "description_denovo1pep" : "cholesterol transporter activity",
        "nodeSize_denovo1pep" : 4.47213595499958,
        "name" : "17127",
        "SUID" : 4406,
        "nodeFontSize_denovo1pep" : 14,
        "nodeFillColor_denovo1pep" : 1.735587981765024,
        "selected" : false
      },
      "position" : {
        "x" : 3327.359711877094,
        "y" : 1083.374774840097
      },
      "selected" : false
    }, {
      "data" : {
        "id" : "4405",
        "nodeType_denovo1pep" : "ellipse",
        "N_denovo1pep" : "203538",
        "xx_denovo1pep" : "5",
        "X_denovo1pep" : "681",
        "shared_name" : "15248",
        "nn_denovo1pep" : "267",
        "pValue_denovo1pep" : "2.1931E-3",
        "adjustedPValue_denovo1pep" : "2.9003E-2",
        "description_denovo1pep" : "sterol transporter activity",
        "nodeSize_denovo1pep" : 4.47213595499958,
        "name" : "15248",
        "SUID" : 4405,
        "nodeFontSize_denovo1pep" : 14,
        "nodeFillColor_denovo1pep" : 1.5375543778966052,
        "selected" : false
      },
      "position" : {
        "x" : 3269.9765625,
        "y" : 1226.4808968588538
      },
      "selected" : false
    }, {
      "data" : {
        "id" : "4402",
        "nodeType_denovo1pep" : "ellipse",
        "N_denovo1pep" : "203538",
        "xx_denovo1pep" : "14",
        "X_denovo1pep" : "681",
        "shared_name" : "35639",
        "nn_denovo1pep" : "1112",
        "pValue_denovo1pep" : "3.1789E-5",
        "adjustedPValue_denovo1pep" : "7.6438E-4",
        "description_denovo1pep" : "purine ribonucleoside triphosphate binding",
        "nodeSize_denovo1pep" : 7.483314773547883,
        "name" : "35639",
        "SUID" : 4402,
        "nodeFontSize_denovo1pep" : 14,
        "nodeFillColor_denovo1pep" : 3.1166910166714348,
        "selected" : false
      },
      "position" : {
        "x" : 1330.2835771585528,
        "y" : 1176.8108234888568
      },
      "selected" : false
    }, {
      "data" : {
        "id" : "4401",
        "nodeType_denovo1pep" : "ellipse",
        "N_denovo1pep" : "203538",
        "xx_denovo1pep" : "33",
        "X_denovo1pep" : "681",
        "shared_name" : "1901265",
        "nn_denovo1pep" : "2530",
        "pValue_denovo1pep" : "7.5387E-11",
        "adjustedPValue_denovo1pep" : "1.5952E-8",
        "description_denovo1pep" : "nucleoside phosphate binding",
        "nodeSize_denovo1pep" : 11.489125293076057,
        "name" : "1901265",
        "SUID" : 4401,
        "nodeFontSize_denovo1pep" : 14,
        "nodeFillColor_denovo1pep" : 7.797187078176481,
        "selected" : false
      },
      "position" : {
        "x" : 1180.7217723841668,
        "y" : 1352.3906089404582
      },
      "selected" : false
    }, {
      "data" : {
        "id" : "4399",
        "nodeType_denovo1pep" : "ellipse",
        "N_denovo1pep" : "203538",
        "xx_denovo1pep" : "2",
        "X_denovo1pep" : "681",
        "shared_name" : "8378",
        "nn_denovo1pep" : "83",
        "pValue_denovo1pep" : "3.1826E-2",
        "adjustedPValue_denovo1pep" : "1.2193E-1",
        "description_denovo1pep" : "galactosyltransferase activity",
        "nodeSize_denovo1pep" : 2.8284271247461903,
        "name" : "8378",
        "SUID" : 4399,
        "nodeFontSize_denovo1pep" : 14,
        "nodeFillColor_denovo1pep" : 0.9138989458888916,
        "selected" : false
      },
      "position" : {
        "x" : 1142.5953953609385,
        "y" : 4.872455596923828
      },
      "selected" : false
    }, {
      "data" : {
        "id" : "4398",
        "nodeType_denovo1pep" : "ellipse",
        "N_denovo1pep" : "203538",
        "xx_denovo1pep" : "10",
        "X_denovo1pep" : "681",
        "shared_name" : "16758",
        "nn_denovo1pep" : "2192",
        "pValue_denovo1pep" : "2.0361E-1",
        "adjustedPValue_denovo1pep" : "3.4284E-1",
        "description_denovo1pep" : "transferase activity, transferring hexosyl groups",
        "nodeSize_denovo1pep" : 6.324555320336759,
        "name" : "16758",
        "SUID" : 4398,
        "nodeFontSize_denovo1pep" : 14,
        "nodeFillColor_denovo1pep" : 0.46491086807318627,
        "selected" : false
      },
      "position" : {
        "x" : 1242.266845703125,
        "y" : 215.2471932455726
      },
      "selected" : false
    }, {
      "data" : {
        "id" : "4396",
        "nodeType_denovo1pep" : "ellipse",
        "N_denovo1pep" : "203538",
        "xx_denovo1pep" : "14",
        "X_denovo1pep" : "681",
        "shared_name" : "4518",
        "nn_denovo1pep" : "2428",
        "pValue_denovo1pep" : "3.6798E-2",
        "adjustedPValue_denovo1pep" : "1.2934E-1",
        "description_denovo1pep" : "nuclease activity",
        "nodeSize_denovo1pep" : 7.483314773547883,
        "name" : "4518",
        "SUID" : 4396,
        "nodeFontSize_denovo1pep" : 14,
        "nodeFillColor_denovo1pep" : 0.8882611917402775,
        "selected" : false
      },
      "position" : {
        "x" : 285.40515583646834,
        "y" : 1850.3939164291567
      },
      "selected" : false
    }, {
      "data" : {
        "id" : "4395",
        "nodeType_denovo1pep" : "ellipse",
        "N_denovo1pep" : "203538",
        "xx_denovo1pep" : "35",
        "X_denovo1pep" : "681",
        "shared_name" : "16788",
        "nn_denovo1pep" : "6979",
        "pValue_denovo1pep" : "1.2840E-2",
        "adjustedPValue_denovo1pep" : "7.4543E-2",
        "description_denovo1pep" : "hydrolase activity, acting on ester bonds",
        "nodeSize_denovo1pep" : 11.832159566199232,
        "name" : "16788",
        "SUID" : 4395,
        "nodeFontSize_denovo1pep" : 14,
        "nodeFillColor_denovo1pep" : 1.1275915589753722,
        "selected" : false
      },
      "position" : {
        "x" : 489.7425098500886,
        "y" : 1899.1183210981476
      },
      "selected" : false
    }, {
      "data" : {
        "id" : "4393",
        "nodeType_denovo1pep" : "ellipse",
        "N_denovo1pep" : "203538",
        "xx_denovo1pep" : "47",
        "X_denovo1pep" : "681",
        "shared_name" : "16817",
        "nn_denovo1pep" : "12000",
        "pValue_denovo1pep" : "1.5054E-1",
        "adjustedPValue_denovo1pep" : "2.8066E-1",
        "description_denovo1pep" : "hydrolase activity, acting on acid anhydrides",
        "nodeSize_denovo1pep" : 13.711309200802088,
        "name" : "16817",
        "SUID" : 4393,
        "nodeFontSize_denovo1pep" : 14,
        "nodeFillColor_denovo1pep" : 0.5518125537610253,
        "selected" : false
      },
      "position" : {
        "x" : 946.1317062051145,
        "y" : 2041.0806191626127
      },
      "selected" : false
    }, {
      "data" : {
        "id" : "4392",
        "nodeType_denovo1pep" : "ellipse",
        "N_denovo1pep" : "203538",
        "xx_denovo1pep" : "126",
        "X_denovo1pep" : "681",
        "shared_name" : "16787",
        "nn_denovo1pep" : "29971",
        "pValue_denovo1pep" : "3.9178E-3",
        "adjustedPValue_denovo1pep" : "3.8027E-2",
        "description_denovo1pep" : "hydrolase activity",
        "nodeSize_denovo1pep" : 22.44994432064365,
        "name" : "16787",
        "SUID" : 4392,
        "nodeFontSize_denovo1pep" : 14,
        "nodeFillColor_denovo1pep" : 1.419903879817638,
        "selected" : false
      },
      "position" : {
        "x" : 826.6477768589561,
        "y" : 1879.467007900451
      },
      "selected" : false
    } ],
    "edges" : [ {
      "data" : {
        "id" : "4801",
        "source" : "4784",
        "target" : "4551",
        "shared_name" : "16818 (pp) 16462",
        "shared_interaction" : "pp",
        "edgeType_denovo1pep" : "black",
        "name" : "16818 (pp) 16462",
        "interaction" : "pp",
        "SUID" : 4801,
        "selected" : false
      },
      "selected" : false
    }, {
      "data" : {
        "id" : "4793",
        "source" : "4776",
        "target" : "4531",
        "shared_name" : "43167 (pp) 43168",
        "shared_interaction" : "pp",
        "edgeType_denovo1pep" : "black",
        "name" : "43167 (pp) 43168",
        "interaction" : "pp",
        "SUID" : 4793,
        "selected" : false
      },
      "selected" : false
    }, {
      "data" : {
        "id" : "4777",
        "source" : "4776",
        "target" : "4699",
        "shared_name" : "43167 (pp) 43169",
        "shared_interaction" : "pp",
        "edgeType_denovo1pep" : "black",
        "name" : "43167 (pp) 43169",
        "interaction" : "pp",
        "SUID" : 4777,
        "selected" : false
      },
      "selected" : false
    }, {
      "data" : {
        "id" : "4805",
        "source" : "4772",
        "target" : "4804",
        "shared_name" : "16866 (pp) 47548",
        "shared_interaction" : "pp",
        "edgeType_denovo1pep" : "black",
        "name" : "16866 (pp) 47548",
        "interaction" : "pp",
        "SUID" : 4805,
        "selected" : false
      },
      "selected" : false
    }, {
      "data" : {
        "id" : "4773",
        "source" : "4772",
        "target" : "4692",
        "shared_name" : "16866 (pp) 31559",
        "shared_interaction" : "pp",
        "edgeType_denovo1pep" : "black",
        "name" : "16866 (pp) 31559",
        "interaction" : "pp",
        "SUID" : 4773,
        "selected" : false
      },
      "selected" : false
    }, {
      "data" : {
        "id" : "4771",
        "source" : "4770",
        "target" : "4405",
        "shared_name" : "5319 (pp) 15248",
        "shared_interaction" : "pp",
        "edgeType_denovo1pep" : "black",
        "name" : "5319 (pp) 15248",
        "interaction" : "pp",
        "SUID" : 4771,
        "selected" : false
      },
      "selected" : false
    }, {
      "data" : {
        "id" : "4798",
        "source" : "4765",
        "target" : "4630",
        "shared_name" : "43177 (pp) 31406",
        "shared_interaction" : "pp",
        "edgeType_denovo1pep" : "black",
        "name" : "43177 (pp) 31406",
        "interaction" : "pp",
        "SUID" : 4798,
        "selected" : false
      },
      "selected" : false
    }, {
      "data" : {
        "id" : "4763",
        "source" : "4761",
        "target" : "4759",
        "shared_name" : "16774 (pp) 4618",
        "shared_interaction" : "pp",
        "edgeType_denovo1pep" : "black",
        "name" : "16774 (pp) 4618",
        "interaction" : "pp",
        "SUID" : 4763,
        "selected" : false
      },
      "selected" : false
    }, {
      "data" : {
        "id" : "4751",
        "source" : "4750",
        "target" : "4614",
        "shared_name" : "97493 (pp) 30023",
        "shared_interaction" : "pp",
        "edgeType_denovo1pep" : "black",
        "name" : "97493 (pp) 30023",
        "interaction" : "pp",
        "SUID" : 4751,
        "selected" : false
      },
      "selected" : false
    }, {
      "data" : {
        "id" : "4774",
        "source" : "4746",
        "target" : "4425",
        "shared_name" : "16887 (pp) 42623",
        "shared_interaction" : "pp",
        "edgeType_denovo1pep" : "black",
        "name" : "16887 (pp) 42623",
        "interaction" : "pp",
        "SUID" : 4774,
        "selected" : false
      },
      "selected" : false
    }, {
      "data" : {
        "id" : "4733",
        "source" : "4732",
        "target" : "4502",
        "shared_name" : "4871 (pp) 38023",
        "shared_interaction" : "pp",
        "edgeType_denovo1pep" : "black",
        "name" : "4871 (pp) 38023",
        "interaction" : "pp",
        "SUID" : 4733,
        "selected" : false
      },
      "selected" : false
    }, {
      "data" : {
        "id" : "4726",
        "source" : "4724",
        "target" : "4601",
        "shared_name" : "42054 (pp) 18024",
        "shared_interaction" : "pp",
        "edgeType_denovo1pep" : "black",
        "name" : "42054 (pp) 18024",
        "interaction" : "pp",
        "SUID" : 4726,
        "selected" : false
      },
      "selected" : false
    }, {
      "data" : {
        "id" : "4768",
        "source" : "4721",
        "target" : "4505",
        "shared_name" : "8276 (pp) 16274",
        "shared_interaction" : "pp",
        "edgeType_denovo1pep" : "black",
        "name" : "8276 (pp) 16274",
        "interaction" : "pp",
        "SUID" : 4768,
        "selected" : false
      },
      "selected" : false
    }, {
      "data" : {
        "id" : "4725",
        "source" : "4721",
        "target" : "4724",
        "shared_name" : "8276 (pp) 42054",
        "shared_interaction" : "pp",
        "edgeType_denovo1pep" : "black",
        "name" : "8276 (pp) 42054",
        "interaction" : "pp",
        "SUID" : 4725,
        "selected" : false
      },
      "selected" : false
    }, {
      "data" : {
        "id" : "4722",
        "source" : "4721",
        "target" : "4600",
        "shared_name" : "8276 (pp) 16279",
        "shared_interaction" : "pp",
        "edgeType_denovo1pep" : "black",
        "name" : "8276 (pp) 16279",
        "interaction" : "pp",
        "SUID" : 4722,
        "selected" : false
      },
      "selected" : false
    }, {
      "data" : {
        "id" : "4727",
        "source" : "4715",
        "target" : "4505",
        "shared_name" : "16273 (pp) 16274",
        "shared_interaction" : "pp",
        "edgeType_denovo1pep" : "black",
        "name" : "16273 (pp) 16274",
        "interaction" : "pp",
        "SUID" : 4727,
        "selected" : false
      },
      "selected" : false
    }, {
      "data" : {
        "id" : "4736",
        "source" : "4708",
        "target" : "4705",
        "shared_name" : "48037 (pp) 50662",
        "shared_interaction" : "pp",
        "edgeType_denovo1pep" : "black",
        "name" : "48037 (pp) 50662",
        "interaction" : "pp",
        "SUID" : 4736,
        "selected" : false
      },
      "selected" : false
    }, {
      "data" : {
        "id" : "4754",
        "source" : "4705",
        "target" : "4587",
        "shared_name" : "50662 (pp) 50661",
        "shared_interaction" : "pp",
        "edgeType_denovo1pep" : "black",
        "name" : "50662 (pp) 50661",
        "interaction" : "pp",
        "SUID" : 4754,
        "selected" : false
      },
      "selected" : false
    }, {
      "data" : {
        "id" : "4707",
        "source" : "4705",
        "target" : "4706",
        "shared_name" : "50662 (pp) 51287",
        "shared_interaction" : "pp",
        "edgeType_denovo1pep" : "black",
        "name" : "50662 (pp) 51287",
        "interaction" : "pp",
        "SUID" : 4707,
        "selected" : false
      },
      "selected" : false
    }, {
      "data" : {
        "id" : "4700",
        "source" : "4699",
        "target" : "4683",
        "shared_name" : "43169 (pp) 46872",
        "shared_interaction" : "pp",
        "edgeType_denovo1pep" : "black",
        "name" : "43169 (pp) 46872",
        "interaction" : "pp",
        "SUID" : 4700,
        "selected" : false
      },
      "selected" : false
    }, {
      "data" : {
        "id" : "4825",
        "source" : "4696",
        "target" : "4518",
        "shared_name" : "44877 (pp) 32403",
        "shared_interaction" : "pp",
        "edgeType_denovo1pep" : "black",
        "name" : "44877 (pp) 32403",
        "interaction" : "pp",
        "SUID" : 4825,
        "selected" : false
      },
      "selected" : false
    }, {
      "data" : {
        "id" : "4694",
        "source" : "4692",
        "target" : "4693",
        "shared_name" : "31559 (pp) 34076",
        "shared_interaction" : "pp",
        "edgeType_denovo1pep" : "black",
        "name" : "31559 (pp) 34076",
        "interaction" : "pp",
        "SUID" : 4694,
        "selected" : false
      },
      "selected" : false
    }, {
      "data" : {
        "id" : "4688",
        "source" : "4687",
        "target" : "4502",
        "shared_name" : "4872 (pp) 38023",
        "shared_interaction" : "pp",
        "edgeType_denovo1pep" : "black",
        "name" : "4872 (pp) 38023",
        "interaction" : "pp",
        "SUID" : 4688,
        "selected" : false
      },
      "selected" : false
    }, {
      "data" : {
        "id" : "4713",
        "source" : "4685",
        "target" : "4712",
        "shared_name" : "4714 (pp) 5003",
        "shared_interaction" : "pp",
        "edgeType_denovo1pep" : "black",
        "name" : "4714 (pp) 5003",
        "interaction" : "pp",
        "SUID" : 4713,
        "selected" : false
      },
      "selected" : false
    }, {
      "data" : {
        "id" : "4684",
        "source" : "4683",
        "target" : "4544",
        "shared_name" : "46872 (pp) 46914",
        "shared_interaction" : "pp",
        "edgeType_denovo1pep" : "black",
        "name" : "46872 (pp) 46914",
        "interaction" : "pp",
        "SUID" : 4684,
        "selected" : false
      },
      "selected" : false
    }, {
      "data" : {
        "id" : "4680",
        "source" : "4679",
        "target" : "4481",
        "shared_name" : "35091 (pp) 1901981",
        "shared_interaction" : "pp",
        "edgeType_denovo1pep" : "black",
        "name" : "35091 (pp) 1901981",
        "interaction" : "pp",
        "SUID" : 4680,
        "selected" : false
      },
      "selected" : false
    }, {
      "data" : {
        "id" : "4678",
        "source" : "4677",
        "target" : "4659",
        "shared_name" : "46812 (pp) 46789",
        "shared_interaction" : "pp",
        "edgeType_denovo1pep" : "black",
        "name" : "46812 (pp) 46789",
        "interaction" : "pp",
        "SUID" : 4678,
        "selected" : false
      },
      "selected" : false
    }, {
      "data" : {
        "id" : "4674",
        "source" : "4672",
        "target" : "4673",
        "shared_name" : "19900 (pp) 19901",
        "shared_interaction" : "pp",
        "edgeType_denovo1pep" : "black",
        "name" : "19900 (pp) 19901",
        "interaction" : "pp",
        "SUID" : 4674,
        "selected" : false
      },
      "selected" : false
    }, {
      "data" : {
        "id" : "4741",
        "source" : "4666",
        "target" : "4740",
        "shared_name" : "16802 (pp) 4013",
        "shared_interaction" : "pp",
        "edgeType_denovo1pep" : "black",
        "name" : "16802 (pp) 4013",
        "interaction" : "pp",
        "SUID" : 4741,
        "selected" : false
      },
      "selected" : false
    }, {
      "data" : {
        "id" : "4667",
        "source" : "4665",
        "target" : "4666",
        "shared_name" : "16801 (pp) 16802",
        "shared_interaction" : "pp",
        "edgeType_denovo1pep" : "black",
        "name" : "16801 (pp) 16802",
        "interaction" : "pp",
        "SUID" : 4667,
        "selected" : false
      },
      "selected" : false
    }, {
      "data" : {
        "id" : "4769",
        "source" : "4663",
        "target" : "4536",
        "shared_name" : "16876 (pp) 4812",
        "shared_interaction" : "pp",
        "edgeType_denovo1pep" : "black",
        "name" : "16876 (pp) 4812",
        "interaction" : "pp",
        "SUID" : 4769,
        "selected" : false
      },
      "selected" : false
    }, {
      "data" : {
        "id" : "4664",
        "source" : "4657",
        "target" : "4663",
        "shared_name" : "16875 (pp) 16876",
        "shared_interaction" : "pp",
        "edgeType_denovo1pep" : "black",
        "name" : "16875 (pp) 16876",
        "interaction" : "pp",
        "SUID" : 4664,
        "selected" : false
      },
      "selected" : false
    }, {
      "data" : {
        "id" : "4775",
        "source" : "4656",
        "target" : "4560",
        "shared_name" : "16874 (pp) 16879",
        "shared_interaction" : "pp",
        "edgeType_denovo1pep" : "black",
        "name" : "16874 (pp) 16879",
        "interaction" : "pp",
        "SUID" : 4775,
        "selected" : false
      },
      "selected" : false
    }, {
      "data" : {
        "id" : "4658",
        "source" : "4656",
        "target" : "4657",
        "shared_name" : "16874 (pp) 16875",
        "shared_interaction" : "pp",
        "edgeType_denovo1pep" : "black",
        "name" : "16874 (pp) 16875",
        "interaction" : "pp",
        "SUID" : 4658,
        "selected" : false
      },
      "selected" : false
    }, {
      "data" : {
        "id" : "4654",
        "source" : "4653",
        "target" : "4620",
        "shared_name" : "15631 (pp) 8017",
        "shared_interaction" : "pp",
        "edgeType_denovo1pep" : "black",
        "name" : "15631 (pp) 8017",
        "interaction" : "pp",
        "SUID" : 4654,
        "selected" : false
      },
      "selected" : false
    }, {
      "data" : {
        "id" : "4795",
        "source" : "4647",
        "target" : "4794",
        "shared_name" : "16831 (pp) 50177",
        "shared_interaction" : "pp",
        "edgeType_denovo1pep" : "black",
        "name" : "16831 (pp) 50177",
        "interaction" : "pp",
        "SUID" : 4795,
        "selected" : false
      },
      "selected" : false
    }, {
      "data" : {
        "id" : "4642",
        "source" : "4641",
        "target" : "4438",
        "shared_name" : "1883 (pp) 32550",
        "shared_interaction" : "pp",
        "edgeType_denovo1pep" : "black",
        "name" : "1883 (pp) 32550",
        "interaction" : "pp",
        "SUID" : 4642,
        "selected" : false
      },
      "selected" : false
    }, {
      "data" : {
        "id" : "4640",
        "source" : "4638",
        "target" : "4639",
        "shared_name" : "2020 (pp) 89720",
        "shared_interaction" : "pp",
        "edgeType_denovo1pep" : "black",
        "name" : "2020 (pp) 89720",
        "interaction" : "pp",
        "SUID" : 4640,
        "selected" : false
      },
      "selected" : false
    }, {
      "data" : {
        "id" : "4637",
        "source" : "4636",
        "target" : "4598",
        "shared_name" : "16903 (pp) 16620",
        "shared_interaction" : "pp",
        "edgeType_denovo1pep" : "black",
        "name" : "16903 (pp) 16620",
        "interaction" : "pp",
        "SUID" : 4637,
        "selected" : false
      },
      "selected" : false
    }, {
      "data" : {
        "id" : "4655",
        "source" : "4630",
        "target" : "4491",
        "shared_name" : "31406 (pp) 10331",
        "shared_interaction" : "pp",
        "edgeType_denovo1pep" : "black",
        "name" : "31406 (pp) 10331",
        "interaction" : "pp",
        "SUID" : 4655,
        "selected" : false
      },
      "selected" : false
    }, {
      "data" : {
        "id" : "4797",
        "source" : "4624",
        "target" : "4417",
        "shared_name" : "16301 (pp) 4672",
        "shared_interaction" : "pp",
        "edgeType_denovo1pep" : "black",
        "name" : "16301 (pp) 4672",
        "interaction" : "pp",
        "SUID" : 4797,
        "selected" : false
      },
      "selected" : false
    }, {
      "data" : {
        "id" : "4760",
        "source" : "4624",
        "target" : "4759",
        "shared_name" : "16301 (pp) 4618",
        "shared_interaction" : "pp",
        "edgeType_denovo1pep" : "black",
        "name" : "16301 (pp) 4618",
        "interaction" : "pp",
        "SUID" : 4760,
        "selected" : false
      },
      "selected" : false
    }, {
      "data" : {
        "id" : "4626",
        "source" : "4624",
        "target" : "4625",
        "shared_name" : "16301 (pp) 50201",
        "shared_interaction" : "pp",
        "edgeType_denovo1pep" : "black",
        "name" : "16301 (pp) 50201",
        "interaction" : "pp",
        "SUID" : 4626,
        "selected" : false
      },
      "selected" : false
    }, {
      "data" : {
        "id" : "4766",
        "source" : "4622",
        "target" : "4765",
        "shared_name" : "36094 (pp) 43177",
        "shared_interaction" : "pp",
        "edgeType_denovo1pep" : "black",
        "name" : "36094 (pp) 43177",
        "interaction" : "pp",
        "SUID" : 4766,
        "selected" : false
      },
      "selected" : false
    }, {
      "data" : {
        "id" : "4675",
        "source" : "4622",
        "target" : "4454",
        "shared_name" : "36094 (pp) 166",
        "shared_interaction" : "pp",
        "edgeType_denovo1pep" : "black",
        "name" : "36094 (pp) 166",
        "interaction" : "pp",
        "SUID" : 4675,
        "selected" : false
      },
      "selected" : false
    }, {
      "data" : {
        "id" : "4645",
        "source" : "4622",
        "target" : "4594",
        "shared_name" : "36094 (pp) 1882",
        "shared_interaction" : "pp",
        "edgeType_denovo1pep" : "black",
        "name" : "36094 (pp) 1882",
        "interaction" : "pp",
        "SUID" : 4645,
        "selected" : false
      },
      "selected" : false
    }, {
      "data" : {
        "id" : "4671",
        "source" : "4620",
        "target" : "4670",
        "shared_name" : "8017 (pp) 51010",
        "shared_interaction" : "pp",
        "edgeType_denovo1pep" : "black",
        "name" : "8017 (pp) 51010",
        "interaction" : "pp",
        "SUID" : 4671,
        "selected" : false
      },
      "selected" : false
    }, {
      "data" : {
        "id" : "4786",
        "source" : "4618",
        "target" : "4497",
        "shared_name" : "51213 (pp) 16706",
        "shared_interaction" : "pp",
        "edgeType_denovo1pep" : "black",
        "name" : "51213 (pp) 16706",
        "interaction" : "pp",
        "SUID" : 4786,
        "selected" : false
      },
      "selected" : false
    }, {
      "data" : {
        "id" : "4717",
        "source" : "4618",
        "target" : "4632",
        "shared_name" : "51213 (pp) 16702",
        "shared_interaction" : "pp",
        "edgeType_denovo1pep" : "black",
        "name" : "51213 (pp) 16702",
        "interaction" : "pp",
        "SUID" : 4717,
        "selected" : false
      },
      "selected" : false
    }, {
      "data" : {
        "id" : "4789",
        "source" : "4616",
        "target" : "4596",
        "shared_name" : "30234 (pp) 60589",
        "shared_interaction" : "pp",
        "edgeType_denovo1pep" : "black",
        "name" : "30234 (pp) 60589",
        "interaction" : "pp",
        "SUID" : 4789,
        "selected" : false
      },
      "selected" : false
    }, {
      "data" : {
        "id" : "4662",
        "source" : "4609",
        "target" : "4661",
        "shared_name" : "8146 (pp) 50659",
        "shared_interaction" : "pp",
        "edgeType_denovo1pep" : "black",
        "name" : "8146 (pp) 50659",
        "interaction" : "pp",
        "SUID" : 4662,
        "selected" : false
      },
      "selected" : false
    }, {
      "data" : {
        "id" : "4633",
        "source" : "4607",
        "target" : "4632",
        "shared_name" : "16701 (pp) 16702",
        "shared_interaction" : "pp",
        "edgeType_denovo1pep" : "black",
        "name" : "16701 (pp) 16702",
        "interaction" : "pp",
        "SUID" : 4633,
        "selected" : false
      },
      "selected" : false
    }, {
      "data" : {
        "id" : "4695",
        "source" : "4605",
        "target" : "4594",
        "shared_name" : "97367 (pp) 1882",
        "shared_interaction" : "pp",
        "edgeType_denovo1pep" : "black",
        "name" : "97367 (pp) 1882",
        "interaction" : "pp",
        "SUID" : 4695,
        "selected" : false
      },
      "selected" : false
    }, {
      "data" : {
        "id" : "4676",
        "source" : "4605",
        "target" : "4455",
        "shared_name" : "97367 (pp) 32553",
        "shared_interaction" : "pp",
        "edgeType_denovo1pep" : "black",
        "name" : "97367 (pp) 32553",
        "interaction" : "pp",
        "SUID" : 4676,
        "selected" : false
      },
      "selected" : false
    }, {
      "data" : {
        "id" : "4756",
        "source" : "4603",
        "target" : "4755",
        "shared_name" : "5085 (pp) 5086",
        "shared_interaction" : "pp",
        "edgeType_denovo1pep" : "black",
        "name" : "5085 (pp) 5086",
        "interaction" : "pp",
        "SUID" : 4756,
        "selected" : false
      },
      "selected" : false
    }, {
      "data" : {
        "id" : "4602",
        "source" : "4600",
        "target" : "4601",
        "shared_name" : "16279 (pp) 18024",
        "shared_interaction" : "pp",
        "edgeType_denovo1pep" : "black",
        "name" : "16279 (pp) 18024",
        "interaction" : "pp",
        "SUID" : 4602,
        "selected" : false
      },
      "selected" : false
    }, {
      "data" : {
        "id" : "4599",
        "source" : "4598",
        "target" : "4584",
        "shared_name" : "16620 (pp) 43891",
        "shared_interaction" : "pp",
        "edgeType_denovo1pep" : "black",
        "name" : "16620 (pp) 43891",
        "interaction" : "pp",
        "SUID" : 4599,
        "selected" : false
      },
      "selected" : false
    }, {
      "data" : {
        "id" : "4597",
        "source" : "4596",
        "target" : "4428",
        "shared_name" : "60589 (pp) 30695",
        "shared_interaction" : "pp",
        "edgeType_denovo1pep" : "black",
        "name" : "60589 (pp) 30695",
        "interaction" : "pp",
        "SUID" : 4597,
        "selected" : false
      },
      "selected" : false
    }, {
      "data" : {
        "id" : "4730",
        "source" : "4594",
        "target" : "4437",
        "shared_name" : "1882 (pp) 32549",
        "shared_interaction" : "pp",
        "edgeType_denovo1pep" : "black",
        "name" : "1882 (pp) 32549",
        "interaction" : "pp",
        "SUID" : 4730,
        "selected" : false
      },
      "selected" : false
    }, {
      "data" : {
        "id" : "4710",
        "source" : "4594",
        "target" : "4641",
        "shared_name" : "1882 (pp) 1883",
        "shared_interaction" : "pp",
        "edgeType_denovo1pep" : "black",
        "name" : "1882 (pp) 1883",
        "interaction" : "pp",
        "SUID" : 4710,
        "selected" : false
      },
      "selected" : false
    }, {
      "data" : {
        "id" : "4716",
        "source" : "4592",
        "target" : "4715",
        "shared_name" : "8757 (pp) 16273",
        "shared_interaction" : "pp",
        "edgeType_denovo1pep" : "black",
        "name" : "8757 (pp) 16273",
        "interaction" : "pp",
        "SUID" : 4716,
        "selected" : false
      },
      "selected" : false
    }, {
      "data" : {
        "id" : "4613",
        "source" : "4592",
        "target" : "4459",
        "shared_name" : "8757 (pp) 16278",
        "shared_interaction" : "pp",
        "edgeType_denovo1pep" : "black",
        "name" : "8757 (pp) 16278",
        "interaction" : "pp",
        "SUID" : 4613,
        "selected" : false
      },
      "selected" : false
    }, {
      "data" : {
        "id" : "4660",
        "source" : "4590",
        "target" : "4659",
        "shared_name" : "5102 (pp) 46789",
        "shared_interaction" : "pp",
        "edgeType_denovo1pep" : "black",
        "name" : "5102 (pp) 46789",
        "interaction" : "pp",
        "SUID" : 4660,
        "selected" : false
      },
      "selected" : false
    }, {
      "data" : {
        "id" : "4589",
        "source" : "4587",
        "target" : "4588",
        "shared_name" : "50661 (pp) 70401",
        "shared_interaction" : "pp",
        "edgeType_denovo1pep" : "black",
        "name" : "50661 (pp) 70401",
        "interaction" : "pp",
        "SUID" : 4589,
        "selected" : false
      },
      "selected" : false
    }, {
      "data" : {
        "id" : "4586",
        "source" : "4584",
        "target" : "4585",
        "shared_name" : "43891 (pp) 4365",
        "shared_interaction" : "pp",
        "edgeType_denovo1pep" : "black",
        "name" : "43891 (pp) 4365",
        "interaction" : "pp",
        "SUID" : 4586,
        "selected" : false
      },
      "selected" : false
    }, {
      "data" : {
        "id" : "4723",
        "source" : "4581",
        "target" : "4653",
        "shared_name" : "8092 (pp) 15631",
        "shared_interaction" : "pp",
        "edgeType_denovo1pep" : "black",
        "name" : "8092 (pp) 15631",
        "interaction" : "pp",
        "SUID" : 4723,
        "selected" : false
      },
      "selected" : false
    }, {
      "data" : {
        "id" : "4815",
        "source" : "4573",
        "target" : "4814",
        "shared_name" : "8134 (pp) 33613",
        "shared_interaction" : "pp",
        "edgeType_denovo1pep" : "black",
        "name" : "8134 (pp) 33613",
        "interaction" : "pp",
        "SUID" : 4815,
        "selected" : false
      },
      "selected" : false
    }, {
      "data" : {
        "id" : "4669",
        "source" : "4571",
        "target" : "4668",
        "shared_name" : "35250 (pp) 50211",
        "shared_interaction" : "pp",
        "edgeType_denovo1pep" : "black",
        "name" : "35250 (pp) 50211",
        "interaction" : "pp",
        "SUID" : 4669,
        "selected" : false
      },
      "selected" : false
    }, {
      "data" : {
        "id" : "4615",
        "source" : "4569",
        "target" : "4614",
        "shared_name" : "5201 (pp) 30023",
        "shared_interaction" : "pp",
        "edgeType_denovo1pep" : "black",
        "name" : "5201 (pp) 30023",
        "interaction" : "pp",
        "SUID" : 4615,
        "selected" : false
      },
      "selected" : false
    }, {
      "data" : {
        "id" : "4824",
        "source" : "4568",
        "target" : "4750",
        "shared_name" : "5198 (pp) 97493",
        "shared_interaction" : "pp",
        "edgeType_denovo1pep" : "black",
        "name" : "5198 (pp) 97493",
        "interaction" : "pp",
        "SUID" : 4824,
        "selected" : false
      },
      "selected" : false
    }, {
      "data" : {
        "id" : "4570",
        "source" : "4568",
        "target" : "4569",
        "shared_name" : "5198 (pp) 5201",
        "shared_interaction" : "pp",
        "edgeType_denovo1pep" : "black",
        "name" : "5198 (pp) 5201",
        "interaction" : "pp",
        "SUID" : 4570,
        "selected" : false
      },
      "selected" : false
    }, {
      "data" : {
        "id" : "4782",
        "source" : "4565",
        "target" : "4679",
        "shared_name" : "5543 (pp) 35091",
        "shared_interaction" : "pp",
        "edgeType_denovo1pep" : "black",
        "name" : "5543 (pp) 35091",
        "interaction" : "pp",
        "SUID" : 4782,
        "selected" : false
      },
      "selected" : false
    }, {
      "data" : {
        "id" : "4826",
        "source" : "4563",
        "target" : "4467",
        "shared_name" : "8194 (pp) 15020",
        "shared_interaction" : "pp",
        "edgeType_denovo1pep" : "black",
        "name" : "8194 (pp) 15020",
        "interaction" : "pp",
        "SUID" : 4826,
        "selected" : false
      },
      "selected" : false
    }, {
      "data" : {
        "id" : "4578",
        "source" : "4563",
        "target" : "4571",
        "shared_name" : "8194 (pp) 35250",
        "shared_interaction" : "pp",
        "edgeType_denovo1pep" : "black",
        "name" : "8194 (pp) 35250",
        "interaction" : "pp",
        "SUID" : 4578,
        "selected" : false
      },
      "selected" : false
    }, {
      "data" : {
        "id" : "4690",
        "source" : "4561",
        "target" : "4689",
        "shared_name" : "16881 (pp) 50564",
        "shared_interaction" : "pp",
        "edgeType_denovo1pep" : "black",
        "name" : "16881 (pp) 50564",
        "interaction" : "pp",
        "SUID" : 4690,
        "selected" : false
      },
      "selected" : false
    }, {
      "data" : {
        "id" : "4562",
        "source" : "4560",
        "target" : "4561",
        "shared_name" : "16879 (pp) 16881",
        "shared_interaction" : "pp",
        "edgeType_denovo1pep" : "black",
        "name" : "16879 (pp) 16881",
        "interaction" : "pp",
        "SUID" : 4562,
        "selected" : false
      },
      "selected" : false
    }, {
      "data" : {
        "id" : "4758",
        "source" : "4557",
        "target" : "4732",
        "shared_name" : "60089 (pp) 4871",
        "shared_interaction" : "pp",
        "edgeType_denovo1pep" : "black",
        "name" : "60089 (pp) 4871",
        "interaction" : "pp",
        "SUID" : 4758,
        "selected" : false
      },
      "selected" : false
    }, {
      "data" : {
        "id" : "4743",
        "source" : "4557",
        "target" : "4687",
        "shared_name" : "60089 (pp) 4872",
        "shared_interaction" : "pp",
        "edgeType_denovo1pep" : "black",
        "name" : "60089 (pp) 4872",
        "interaction" : "pp",
        "SUID" : 4743,
        "selected" : false
      },
      "selected" : false
    }, {
      "data" : {
        "id" : "4682",
        "source" : "4554",
        "target" : "4681",
        "shared_name" : "52689 (pp) 50285",
        "shared_interaction" : "pp",
        "edgeType_denovo1pep" : "black",
        "name" : "52689 (pp) 50285",
        "interaction" : "pp",
        "SUID" : 4682,
        "selected" : false
      },
      "selected" : false
    }, {
      "data" : {
        "id" : "4747",
        "source" : "4552",
        "target" : "4746",
        "shared_name" : "17111 (pp) 16887",
        "shared_interaction" : "pp",
        "edgeType_denovo1pep" : "black",
        "name" : "17111 (pp) 16887",
        "interaction" : "pp",
        "SUID" : 4747,
        "selected" : false
      },
      "selected" : false
    }, {
      "data" : {
        "id" : "4553",
        "source" : "4551",
        "target" : "4552",
        "shared_name" : "16462 (pp) 17111",
        "shared_interaction" : "pp",
        "edgeType_denovo1pep" : "black",
        "name" : "16462 (pp) 17111",
        "interaction" : "pp",
        "SUID" : 4553,
        "selected" : false
      },
      "selected" : false
    }, {
      "data" : {
        "id" : "4550",
        "source" : "4548",
        "target" : "4549",
        "shared_name" : "3723 (pp) 34584",
        "shared_interaction" : "pp",
        "edgeType_denovo1pep" : "black",
        "name" : "3723 (pp) 34584",
        "interaction" : "pp",
        "SUID" : 4550,
        "selected" : false
      },
      "selected" : false
    }, {
      "data" : {
        "id" : "4788",
        "source" : "4544",
        "target" : "4787",
        "shared_name" : "46914 (pp) 30145",
        "shared_interaction" : "pp",
        "edgeType_denovo1pep" : "black",
        "name" : "46914 (pp) 30145",
        "interaction" : "pp",
        "SUID" : 4788,
        "selected" : false
      },
      "selected" : false
    }, {
      "data" : {
        "id" : "4546",
        "source" : "4544",
        "target" : "4545",
        "shared_name" : "46914 (pp) 8270",
        "shared_interaction" : "pp",
        "edgeType_denovo1pep" : "black",
        "name" : "46914 (pp) 8270",
        "interaction" : "pp",
        "SUID" : 4546,
        "selected" : false
      },
      "selected" : false
    }, {
      "data" : {
        "id" : "4540",
        "source" : "4539",
        "target" : "4414",
        "shared_name" : "16741 (pp) 8168",
        "shared_interaction" : "pp",
        "edgeType_denovo1pep" : "black",
        "name" : "16741 (pp) 8168",
        "interaction" : "pp",
        "SUID" : 4540,
        "selected" : false
      },
      "selected" : false
    }, {
      "data" : {
        "id" : "4538",
        "source" : "4536",
        "target" : "4537",
        "shared_name" : "4812 (pp) 4820",
        "shared_interaction" : "pp",
        "edgeType_denovo1pep" : "black",
        "name" : "4812 (pp) 4820",
        "interaction" : "pp",
        "SUID" : 4538,
        "selected" : false
      },
      "selected" : false
    }, {
      "data" : {
        "id" : "4610",
        "source" : "4534",
        "target" : "4609",
        "shared_name" : "16782 (pp) 8146",
        "shared_interaction" : "pp",
        "edgeType_denovo1pep" : "black",
        "name" : "16782 (pp) 8146",
        "interaction" : "pp",
        "SUID" : 4610,
        "selected" : false
      },
      "selected" : false
    }, {
      "data" : {
        "id" : "4823",
        "source" : "4531",
        "target" : "4588",
        "shared_name" : "43168 (pp) 70401",
        "shared_interaction" : "pp",
        "edgeType_denovo1pep" : "black",
        "name" : "43168 (pp) 70401",
        "interaction" : "pp",
        "SUID" : 4823,
        "selected" : false
      },
      "selected" : false
    }, {
      "data" : {
        "id" : "4631",
        "source" : "4531",
        "target" : "4630",
        "shared_name" : "43168 (pp) 31406",
        "shared_interaction" : "pp",
        "edgeType_denovo1pep" : "black",
        "name" : "43168 (pp) 31406",
        "interaction" : "pp",
        "SUID" : 4631,
        "selected" : false
      },
      "selected" : false
    }, {
      "data" : {
        "id" : "4567",
        "source" : "4531",
        "target" : "4565",
        "shared_name" : "43168 (pp) 5543",
        "shared_interaction" : "pp",
        "edgeType_denovo1pep" : "black",
        "name" : "43168 (pp) 5543",
        "interaction" : "pp",
        "SUID" : 4567,
        "selected" : false
      },
      "selected" : false
    }, {
      "data" : {
        "id" : "4556",
        "source" : "4531",
        "target" : "4541",
        "shared_name" : "43168 (pp) 43531",
        "shared_interaction" : "pp",
        "edgeType_denovo1pep" : "black",
        "name" : "43168 (pp) 43531",
        "interaction" : "pp",
        "SUID" : 4556,
        "selected" : false
      },
      "selected" : false
    }, {
      "data" : {
        "id" : "4532",
        "source" : "4531",
        "target" : "4402",
        "shared_name" : "43168 (pp) 35639",
        "shared_interaction" : "pp",
        "edgeType_denovo1pep" : "black",
        "name" : "43168 (pp) 35639",
        "interaction" : "pp",
        "SUID" : 4532,
        "selected" : false
      },
      "selected" : false
    }, {
      "data" : {
        "id" : "4686",
        "source" : "4528",
        "target" : "4685",
        "shared_name" : "4713 (pp) 4714",
        "shared_interaction" : "pp",
        "edgeType_denovo1pep" : "black",
        "name" : "4713 (pp) 4714",
        "interaction" : "pp",
        "SUID" : 4686,
        "selected" : false
      },
      "selected" : false
    }, {
      "data" : {
        "id" : "4809",
        "source" : "4526",
        "target" : "4401",
        "shared_name" : "97159 (pp) 1901265",
        "shared_interaction" : "pp",
        "edgeType_denovo1pep" : "black",
        "name" : "97159 (pp) 1901265",
        "interaction" : "pp",
        "SUID" : 4809,
        "selected" : false
      },
      "selected" : false
    }, {
      "data" : {
        "id" : "4781",
        "source" : "4526",
        "target" : "4594",
        "shared_name" : "97159 (pp) 1882",
        "shared_interaction" : "pp",
        "edgeType_denovo1pep" : "black",
        "name" : "97159 (pp) 1882",
        "interaction" : "pp",
        "SUID" : 4781,
        "selected" : false
      },
      "selected" : false
    }, {
      "data" : {
        "id" : "4543",
        "source" : "4526",
        "target" : "4488",
        "shared_name" : "97159 (pp) 3676",
        "shared_interaction" : "pp",
        "edgeType_denovo1pep" : "black",
        "name" : "97159 (pp) 3676",
        "interaction" : "pp",
        "SUID" : 4543,
        "selected" : false
      },
      "selected" : false
    }, {
      "data" : {
        "id" : "4803",
        "source" : "4524",
        "target" : "4802",
        "shared_name" : "1902936 (pp) 43325",
        "shared_interaction" : "pp",
        "edgeType_denovo1pep" : "black",
        "name" : "1902936 (pp) 43325",
        "interaction" : "pp",
        "SUID" : 4803,
        "selected" : false
      },
      "selected" : false
    }, {
      "data" : {
        "id" : "4648",
        "source" : "4522",
        "target" : "4647",
        "shared_name" : "16830 (pp) 16831",
        "shared_interaction" : "pp",
        "edgeType_denovo1pep" : "black",
        "name" : "16830 (pp) 16831",
        "interaction" : "pp",
        "SUID" : 4648,
        "selected" : false
      },
      "selected" : false
    }, {
      "data" : {
        "id" : "4523",
        "source" : "4521",
        "target" : "4522",
        "shared_name" : "16829 (pp) 16830",
        "shared_interaction" : "pp",
        "edgeType_denovo1pep" : "black",
        "name" : "16829 (pp) 16830",
        "interaction" : "pp",
        "SUID" : 4523,
        "selected" : false
      },
      "selected" : false
    }, {
      "data" : {
        "id" : "4628",
        "source" : "4519",
        "target" : "4627",
        "shared_name" : "19865 (pp) 19863",
        "shared_interaction" : "pp",
        "edgeType_denovo1pep" : "black",
        "name" : "19865 (pp) 19863",
        "interaction" : "pp",
        "SUID" : 4628,
        "selected" : false
      },
      "selected" : false
    }, {
      "data" : {
        "id" : "4753",
        "source" : "4518",
        "target" : "4752",
        "shared_name" : "32403 (pp) 5518",
        "shared_interaction" : "pp",
        "edgeType_denovo1pep" : "black",
        "name" : "32403 (pp) 5518",
        "interaction" : "pp",
        "SUID" : 4753,
        "selected" : false
      },
      "selected" : false
    }, {
      "data" : {
        "id" : "4621",
        "source" : "4518",
        "target" : "4620",
        "shared_name" : "32403 (pp) 8017",
        "shared_interaction" : "pp",
        "edgeType_denovo1pep" : "black",
        "name" : "32403 (pp) 8017",
        "interaction" : "pp",
        "SUID" : 4621,
        "selected" : false
      },
      "selected" : false
    }, {
      "data" : {
        "id" : "4520",
        "source" : "4518",
        "target" : "4519",
        "shared_name" : "32403 (pp) 19865",
        "shared_interaction" : "pp",
        "edgeType_denovo1pep" : "black",
        "name" : "32403 (pp) 19865",
        "interaction" : "pp",
        "SUID" : 4520,
        "selected" : false
      },
      "selected" : false
    }, {
      "data" : {
        "id" : "4617",
        "source" : "4514",
        "target" : "4616",
        "shared_name" : "98772 (pp) 30234",
        "shared_interaction" : "pp",
        "edgeType_denovo1pep" : "black",
        "name" : "98772 (pp) 30234",
        "interaction" : "pp",
        "SUID" : 4617,
        "selected" : false
      },
      "selected" : false
    }, {
      "data" : {
        "id" : "4604",
        "source" : "4514",
        "target" : "4603",
        "shared_name" : "98772 (pp) 5085",
        "shared_interaction" : "pp",
        "edgeType_denovo1pep" : "black",
        "name" : "98772 (pp) 5085",
        "interaction" : "pp",
        "SUID" : 4604,
        "selected" : false
      },
      "selected" : false
    }, {
      "data" : {
        "id" : "4818",
        "source" : "4513",
        "target" : "4510",
        "shared_name" : "3674 (pp) 3824",
        "shared_interaction" : "pp",
        "edgeType_denovo1pep" : "black",
        "name" : "3674 (pp) 3824",
        "interaction" : "pp",
        "SUID" : 4818,
        "selected" : false
      },
      "selected" : false
    }, {
      "data" : {
        "id" : "4714",
        "source" : "4513",
        "target" : "4568",
        "shared_name" : "3674 (pp) 5198",
        "shared_interaction" : "pp",
        "edgeType_denovo1pep" : "black",
        "name" : "3674 (pp) 5198",
        "interaction" : "pp",
        "SUID" : 4714,
        "selected" : false
      },
      "selected" : false
    }, {
      "data" : {
        "id" : "4702",
        "source" : "4513",
        "target" : "4440",
        "shared_name" : "3674 (pp) 5215",
        "shared_interaction" : "pp",
        "edgeType_denovo1pep" : "black",
        "name" : "3674 (pp) 5215",
        "interaction" : "pp",
        "SUID" : 4702,
        "selected" : false
      },
      "selected" : false
    }, {
      "data" : {
        "id" : "4558",
        "source" : "4513",
        "target" : "4557",
        "shared_name" : "3674 (pp) 60089",
        "shared_interaction" : "pp",
        "edgeType_denovo1pep" : "black",
        "name" : "3674 (pp) 60089",
        "interaction" : "pp",
        "SUID" : 4558,
        "selected" : false
      },
      "selected" : false
    }, {
      "data" : {
        "id" : "4547",
        "source" : "4513",
        "target" : "4408",
        "shared_name" : "3674 (pp) 5488",
        "shared_interaction" : "pp",
        "edgeType_denovo1pep" : "black",
        "name" : "3674 (pp) 5488",
        "interaction" : "pp",
        "SUID" : 4547,
        "selected" : false
      },
      "selected" : false
    }, {
      "data" : {
        "id" : "4515",
        "source" : "4513",
        "target" : "4514",
        "shared_name" : "3674 (pp) 98772",
        "shared_interaction" : "pp",
        "edgeType_denovo1pep" : "black",
        "name" : "3674 (pp) 98772",
        "interaction" : "pp",
        "SUID" : 4515,
        "selected" : false
      },
      "selected" : false
    }, {
      "data" : {
        "id" : "4817",
        "source" : "4511",
        "target" : "4772",
        "shared_name" : "16853 (pp) 16866",
        "shared_interaction" : "pp",
        "edgeType_denovo1pep" : "black",
        "name" : "16853 (pp) 16866",
        "interaction" : "pp",
        "SUID" : 4817,
        "selected" : false
      },
      "selected" : false
    }, {
      "data" : {
        "id" : "4827",
        "source" : "4510",
        "target" : "4656",
        "shared_name" : "3824 (pp) 16874",
        "shared_interaction" : "pp",
        "edgeType_denovo1pep" : "black",
        "name" : "3824 (pp) 16874",
        "interaction" : "pp",
        "SUID" : 4827,
        "selected" : false
      },
      "selected" : false
    }, {
      "data" : {
        "id" : "4810",
        "source" : "4510",
        "target" : "4461",
        "shared_name" : "3824 (pp) 16740",
        "shared_interaction" : "pp",
        "edgeType_denovo1pep" : "black",
        "name" : "3824 (pp) 16740",
        "interaction" : "pp",
        "SUID" : 4810,
        "selected" : false
      },
      "selected" : false
    }, {
      "data" : {
        "id" : "4796",
        "source" : "4510",
        "target" : "4392",
        "shared_name" : "3824 (pp) 16787",
        "shared_interaction" : "pp",
        "edgeType_denovo1pep" : "black",
        "name" : "3824 (pp) 16787",
        "interaction" : "pp",
        "SUID" : 4796,
        "selected" : false
      },
      "selected" : false
    }, {
      "data" : {
        "id" : "4792",
        "source" : "4510",
        "target" : "4521",
        "shared_name" : "3824 (pp) 16829",
        "shared_interaction" : "pp",
        "edgeType_denovo1pep" : "black",
        "name" : "3824 (pp) 16829",
        "interaction" : "pp",
        "SUID" : 4792,
        "selected" : false
      },
      "selected" : false
    }, {
      "data" : {
        "id" : "4780",
        "source" : "4510",
        "target" : "4443",
        "shared_name" : "3824 (pp) 16491",
        "shared_interaction" : "pp",
        "edgeType_denovo1pep" : "black",
        "name" : "3824 (pp) 16491",
        "interaction" : "pp",
        "SUID" : 4780,
        "selected" : false
      },
      "selected" : false
    }, {
      "data" : {
        "id" : "4512",
        "source" : "4510",
        "target" : "4511",
        "shared_name" : "3824 (pp) 16853",
        "shared_interaction" : "pp",
        "edgeType_denovo1pep" : "black",
        "name" : "3824 (pp) 16853",
        "interaction" : "pp",
        "SUID" : 4512,
        "selected" : false
      },
      "selected" : false
    }, {
      "data" : {
        "id" : "4731",
        "source" : "4508",
        "target" : "4420",
        "shared_name" : "16757 (pp) 16763",
        "shared_interaction" : "pp",
        "edgeType_denovo1pep" : "black",
        "name" : "16757 (pp) 16763",
        "interaction" : "pp",
        "SUID" : 4731,
        "selected" : false
      },
      "selected" : false
    }, {
      "data" : {
        "id" : "4564",
        "source" : "4508",
        "target" : "4563",
        "shared_name" : "16757 (pp) 8194",
        "shared_interaction" : "pp",
        "edgeType_denovo1pep" : "black",
        "name" : "16757 (pp) 8194",
        "interaction" : "pp",
        "SUID" : 4564,
        "selected" : false
      },
      "selected" : false
    }, {
      "data" : {
        "id" : "4509",
        "source" : "4508",
        "target" : "4398",
        "shared_name" : "16757 (pp) 16758",
        "shared_interaction" : "pp",
        "edgeType_denovo1pep" : "black",
        "name" : "16757 (pp) 16758",
        "interaction" : "pp",
        "SUID" : 4509,
        "selected" : false
      },
      "selected" : false
    }, {
      "data" : {
        "id" : "4507",
        "source" : "4505",
        "target" : "4506",
        "shared_name" : "16274 (pp) 35243",
        "shared_interaction" : "pp",
        "edgeType_denovo1pep" : "black",
        "name" : "16274 (pp) 35243",
        "interaction" : "pp",
        "SUID" : 4507,
        "selected" : false
      },
      "selected" : false
    }, {
      "data" : {
        "id" : "4701",
        "source" : "4503",
        "target" : "4418",
        "shared_name" : "4888 (pp) 19199",
        "shared_interaction" : "pp",
        "edgeType_denovo1pep" : "black",
        "name" : "4888 (pp) 19199",
        "interaction" : "pp",
        "SUID" : 4701,
        "selected" : false
      },
      "selected" : false
    }, {
      "data" : {
        "id" : "4504",
        "source" : "4502",
        "target" : "4503",
        "shared_name" : "38023 (pp) 4888",
        "shared_interaction" : "pp",
        "edgeType_denovo1pep" : "black",
        "name" : "38023 (pp) 4888",
        "interaction" : "pp",
        "SUID" : 4504,
        "selected" : false
      },
      "selected" : false
    }, {
      "data" : {
        "id" : "4612",
        "source" : "4500",
        "target" : "4611",
        "shared_name" : "30 (pp) 26",
        "shared_interaction" : "pp",
        "edgeType_denovo1pep" : "black",
        "name" : "30 (pp) 26",
        "interaction" : "pp",
        "SUID" : 4612,
        "selected" : false
      },
      "selected" : false
    }, {
      "data" : {
        "id" : "4499",
        "source" : "4497",
        "target" : "4498",
        "shared_name" : "16706 (pp) 33760",
        "shared_interaction" : "pp",
        "edgeType_denovo1pep" : "black",
        "name" : "16706 (pp) 33760",
        "interaction" : "pp",
        "SUID" : 4499,
        "selected" : false
      },
      "selected" : false
    }, {
      "data" : {
        "id" : "4790",
        "source" : "4495",
        "target" : "4447",
        "shared_name" : "46983 (pp) 42803",
        "shared_interaction" : "pp",
        "edgeType_denovo1pep" : "black",
        "name" : "46983 (pp) 42803",
        "interaction" : "pp",
        "SUID" : 4790,
        "selected" : false
      },
      "selected" : false
    }, {
      "data" : {
        "id" : "4494",
        "source" : "4493",
        "target" : "4491",
        "shared_name" : "19840 (pp) 10331",
        "shared_interaction" : "pp",
        "edgeType_denovo1pep" : "black",
        "name" : "19840 (pp) 10331",
        "interaction" : "pp",
        "SUID" : 4494,
        "selected" : false
      },
      "selected" : false
    }, {
      "data" : {
        "id" : "4492",
        "source" : "4490",
        "target" : "4491",
        "shared_name" : "42562 (pp) 10331",
        "shared_interaction" : "pp",
        "edgeType_denovo1pep" : "black",
        "name" : "42562 (pp) 10331",
        "interaction" : "pp",
        "SUID" : 4492,
        "selected" : false
      },
      "selected" : false
    }, {
      "data" : {
        "id" : "4735",
        "source" : "4488",
        "target" : "4548",
        "shared_name" : "3676 (pp) 3723",
        "shared_interaction" : "pp",
        "edgeType_denovo1pep" : "black",
        "name" : "3676 (pp) 3723",
        "interaction" : "pp",
        "SUID" : 4735,
        "selected" : false
      },
      "selected" : false
    }, {
      "data" : {
        "id" : "4729",
        "source" : "4487",
        "target" : "4401",
        "shared_name" : "1901363 (pp) 1901265",
        "shared_interaction" : "pp",
        "edgeType_denovo1pep" : "black",
        "name" : "1901363 (pp) 1901265",
        "interaction" : "pp",
        "SUID" : 4729,
        "selected" : false
      },
      "selected" : false
    }, {
      "data" : {
        "id" : "4595",
        "source" : "4487",
        "target" : "4594",
        "shared_name" : "1901363 (pp) 1882",
        "shared_interaction" : "pp",
        "edgeType_denovo1pep" : "black",
        "name" : "1901363 (pp) 1882",
        "interaction" : "pp",
        "SUID" : 4595,
        "selected" : false
      },
      "selected" : false
    }, {
      "data" : {
        "id" : "4489",
        "source" : "4487",
        "target" : "4488",
        "shared_name" : "1901363 (pp) 3676",
        "shared_interaction" : "pp",
        "edgeType_denovo1pep" : "black",
        "name" : "1901363 (pp) 3676",
        "interaction" : "pp",
        "SUID" : 4489,
        "selected" : false
      },
      "selected" : false
    }, {
      "data" : {
        "id" : "4704",
        "source" : "4485",
        "target" : "4703",
        "shared_name" : "4553 (pp) 15926",
        "shared_interaction" : "pp",
        "edgeType_denovo1pep" : "black",
        "name" : "4553 (pp) 15926",
        "interaction" : "pp",
        "SUID" : 4704,
        "selected" : false
      },
      "selected" : false
    }, {
      "data" : {
        "id" : "4486",
        "source" : "4484",
        "target" : "4485",
        "shared_name" : "16798 (pp) 4553",
        "shared_interaction" : "pp",
        "edgeType_denovo1pep" : "black",
        "name" : "16798 (pp) 4553",
        "interaction" : "pp",
        "SUID" : 4486,
        "selected" : false
      },
      "selected" : false
    }, {
      "data" : {
        "id" : "4525",
        "source" : "4481",
        "target" : "4524",
        "shared_name" : "1901981 (pp) 1902936",
        "shared_interaction" : "pp",
        "edgeType_denovo1pep" : "black",
        "name" : "1901981 (pp) 1902936",
        "interaction" : "pp",
        "SUID" : 4525,
        "selected" : false
      },
      "selected" : false
    }, {
      "data" : {
        "id" : "4483",
        "source" : "4481",
        "target" : "4482",
        "shared_name" : "1901981 (pp) 5547",
        "shared_interaction" : "pp",
        "edgeType_denovo1pep" : "black",
        "name" : "1901981 (pp) 5547",
        "interaction" : "pp",
        "SUID" : 4483,
        "selected" : false
      },
      "selected" : false
    }, {
      "data" : {
        "id" : "4580",
        "source" : "4476",
        "target" : "4579",
        "shared_name" : "42393 (pp) 70577",
        "shared_interaction" : "pp",
        "edgeType_denovo1pep" : "black",
        "name" : "42393 (pp) 70577",
        "interaction" : "pp",
        "SUID" : 4580,
        "selected" : false
      },
      "selected" : false
    }, {
      "data" : {
        "id" : "4480",
        "source" : "4476",
        "target" : "4479",
        "shared_name" : "42393 (pp) 35064",
        "shared_interaction" : "pp",
        "edgeType_denovo1pep" : "black",
        "name" : "42393 (pp) 35064",
        "interaction" : "pp",
        "SUID" : 4480,
        "selected" : false
      },
      "selected" : false
    }, {
      "data" : {
        "id" : "4783",
        "source" : "4473",
        "target" : "4638",
        "shared_name" : "19899 (pp) 2020",
        "shared_interaction" : "pp",
        "edgeType_denovo1pep" : "black",
        "name" : "19899 (pp) 2020",
        "interaction" : "pp",
        "SUID" : 4783,
        "selected" : false
      },
      "selected" : false
    }, {
      "data" : {
        "id" : "4734",
        "source" : "4473",
        "target" : "4672",
        "shared_name" : "19899 (pp) 19900",
        "shared_interaction" : "pp",
        "edgeType_denovo1pep" : "black",
        "name" : "19899 (pp) 19900",
        "interaction" : "pp",
        "SUID" : 4734,
        "selected" : false
      },
      "selected" : false
    }, {
      "data" : {
        "id" : "4779",
        "source" : "4471",
        "target" : "4541",
        "shared_name" : "32559 (pp) 43531",
        "shared_interaction" : "pp",
        "edgeType_denovo1pep" : "black",
        "name" : "32559 (pp) 43531",
        "interaction" : "pp",
        "SUID" : 4779,
        "selected" : false
      },
      "selected" : false
    }, {
      "data" : {
        "id" : "4530",
        "source" : "4471",
        "target" : "4457",
        "shared_name" : "32559 (pp) 5524",
        "shared_interaction" : "pp",
        "edgeType_denovo1pep" : "black",
        "name" : "32559 (pp) 5524",
        "interaction" : "pp",
        "SUID" : 4530,
        "selected" : false
      },
      "selected" : false
    }, {
      "data" : {
        "id" : "4472",
        "source" : "4470",
        "target" : "4471",
        "shared_name" : "30554 (pp) 32559",
        "shared_interaction" : "pp",
        "edgeType_denovo1pep" : "black",
        "name" : "30554 (pp) 32559",
        "interaction" : "pp",
        "SUID" : 4472,
        "selected" : false
      },
      "selected" : false
    }, {
      "data" : {
        "id" : "4469",
        "source" : "4467",
        "target" : "4468",
        "shared_name" : "15020 (pp) 80116",
        "shared_interaction" : "pp",
        "edgeType_denovo1pep" : "black",
        "name" : "15020 (pp) 80116",
        "interaction" : "pp",
        "SUID" : 4469,
        "selected" : false
      },
      "selected" : false
    }, {
      "data" : {
        "id" : "4744",
        "source" : "4465",
        "target" : "4471",
        "shared_name" : "32555 (pp) 32559",
        "shared_interaction" : "pp",
        "edgeType_denovo1pep" : "black",
        "name" : "32555 (pp) 32559",
        "interaction" : "pp",
        "SUID" : 4744,
        "selected" : false
      },
      "selected" : false
    }, {
      "data" : {
        "id" : "4757",
        "source" : "4464",
        "target" : "4470",
        "shared_name" : "17076 (pp) 30554",
        "shared_interaction" : "pp",
        "edgeType_denovo1pep" : "black",
        "name" : "17076 (pp) 30554",
        "interaction" : "pp",
        "SUID" : 4757,
        "selected" : false
      },
      "selected" : false
    }, {
      "data" : {
        "id" : "4466",
        "source" : "4464",
        "target" : "4465",
        "shared_name" : "17076 (pp) 32555",
        "shared_interaction" : "pp",
        "edgeType_denovo1pep" : "black",
        "name" : "17076 (pp) 32555",
        "interaction" : "pp",
        "SUID" : 4466,
        "selected" : false
      },
      "selected" : false
    }, {
      "data" : {
        "id" : "4762",
        "source" : "4462",
        "target" : "4761",
        "shared_name" : "16772 (pp) 16774",
        "shared_interaction" : "pp",
        "edgeType_denovo1pep" : "black",
        "name" : "16772 (pp) 16774",
        "interaction" : "pp",
        "SUID" : 4762,
        "selected" : false
      },
      "selected" : false
    }, {
      "data" : {
        "id" : "4745",
        "source" : "4462",
        "target" : "4423",
        "shared_name" : "16772 (pp) 16773",
        "shared_interaction" : "pp",
        "edgeType_denovo1pep" : "black",
        "name" : "16772 (pp) 16773",
        "interaction" : "pp",
        "SUID" : 4745,
        "selected" : false
      },
      "selected" : false
    }, {
      "data" : {
        "id" : "4742",
        "source" : "4462",
        "target" : "4624",
        "shared_name" : "16772 (pp) 16301",
        "shared_interaction" : "pp",
        "edgeType_denovo1pep" : "black",
        "name" : "16772 (pp) 16301",
        "interaction" : "pp",
        "SUID" : 4742,
        "selected" : false
      },
      "selected" : false
    }, {
      "data" : {
        "id" : "4577",
        "source" : "4462",
        "target" : "4576",
        "shared_name" : "16772 (pp) 16779",
        "shared_interaction" : "pp",
        "edgeType_denovo1pep" : "black",
        "name" : "16772 (pp) 16779",
        "interaction" : "pp",
        "SUID" : 4577,
        "selected" : false
      },
      "selected" : false
    }, {
      "data" : {
        "id" : "4778",
        "source" : "4461",
        "target" : "4539",
        "shared_name" : "16740 (pp) 16741",
        "shared_interaction" : "pp",
        "edgeType_denovo1pep" : "black",
        "name" : "16740 (pp) 16741",
        "interaction" : "pp",
        "SUID" : 4778,
        "selected" : false
      },
      "selected" : false
    }, {
      "data" : {
        "id" : "4698",
        "source" : "4461",
        "target" : "4508",
        "shared_name" : "16740 (pp) 16757",
        "shared_interaction" : "pp",
        "edgeType_denovo1pep" : "black",
        "name" : "16740 (pp) 16757",
        "interaction" : "pp",
        "SUID" : 4698,
        "selected" : false
      },
      "selected" : false
    }, {
      "data" : {
        "id" : "4535",
        "source" : "4461",
        "target" : "4534",
        "shared_name" : "16740 (pp) 16782",
        "shared_interaction" : "pp",
        "edgeType_denovo1pep" : "black",
        "name" : "16740 (pp) 16782",
        "interaction" : "pp",
        "SUID" : 4535,
        "selected" : false
      },
      "selected" : false
    }, {
      "data" : {
        "id" : "4463",
        "source" : "4461",
        "target" : "4462",
        "shared_name" : "16740 (pp) 16772",
        "shared_interaction" : "pp",
        "edgeType_denovo1pep" : "black",
        "name" : "16740 (pp) 16772",
        "interaction" : "pp",
        "SUID" : 4463,
        "selected" : false
      },
      "selected" : false
    }, {
      "data" : {
        "id" : "4800",
        "source" : "4459",
        "target" : "4600",
        "shared_name" : "16278 (pp) 16279",
        "shared_interaction" : "pp",
        "edgeType_denovo1pep" : "black",
        "name" : "16278 (pp) 16279",
        "interaction" : "pp",
        "SUID" : 4800,
        "selected" : false
      },
      "selected" : false
    }, {
      "data" : {
        "id" : "4652",
        "source" : "4455",
        "target" : "4465",
        "shared_name" : "32553 (pp) 32555",
        "shared_interaction" : "pp",
        "edgeType_denovo1pep" : "black",
        "name" : "32553 (pp) 32555",
        "interaction" : "pp",
        "SUID" : 4652,
        "selected" : false
      },
      "selected" : false
    }, {
      "data" : {
        "id" : "4816",
        "source" : "4454",
        "target" : "4706",
        "shared_name" : "166 (pp) 51287",
        "shared_interaction" : "pp",
        "edgeType_denovo1pep" : "black",
        "name" : "166 (pp) 51287",
        "interaction" : "pp",
        "SUID" : 4816,
        "selected" : false
      },
      "selected" : false
    }, {
      "data" : {
        "id" : "4711",
        "source" : "4454",
        "target" : "4587",
        "shared_name" : "166 (pp) 50661",
        "shared_interaction" : "pp",
        "edgeType_denovo1pep" : "black",
        "name" : "166 (pp) 50661",
        "interaction" : "pp",
        "SUID" : 4711,
        "selected" : false
      },
      "selected" : false
    }, {
      "data" : {
        "id" : "4575",
        "source" : "4454",
        "target" : "4464",
        "shared_name" : "166 (pp) 17076",
        "shared_interaction" : "pp",
        "edgeType_denovo1pep" : "black",
        "name" : "166 (pp) 17076",
        "interaction" : "pp",
        "SUID" : 4575,
        "selected" : false
      },
      "selected" : false
    }, {
      "data" : {
        "id" : "4456",
        "source" : "4454",
        "target" : "4455",
        "shared_name" : "166 (pp) 32553",
        "shared_interaction" : "pp",
        "edgeType_denovo1pep" : "black",
        "name" : "166 (pp) 32553",
        "interaction" : "pp",
        "SUID" : 4456,
        "selected" : false
      },
      "selected" : false
    }, {
      "data" : {
        "id" : "4812",
        "source" : "4452",
        "target" : "4811",
        "shared_name" : "16616 (pp) 4345",
        "shared_interaction" : "pp",
        "edgeType_denovo1pep" : "black",
        "name" : "16616 (pp) 4345",
        "interaction" : "pp",
        "SUID" : 4812,
        "selected" : false
      },
      "selected" : false
    }, {
      "data" : {
        "id" : "4453",
        "source" : "4451",
        "target" : "4452",
        "shared_name" : "16614 (pp) 16616",
        "shared_interaction" : "pp",
        "edgeType_denovo1pep" : "black",
        "name" : "16614 (pp) 16616",
        "interaction" : "pp",
        "SUID" : 4453,
        "selected" : false
      },
      "selected" : false
    }, {
      "data" : {
        "id" : "4719",
        "source" : "4449",
        "target" : "4718",
        "shared_name" : "5515 (pp) 1848",
        "shared_interaction" : "pp",
        "edgeType_denovo1pep" : "black",
        "name" : "5515 (pp) 1848",
        "interaction" : "pp",
        "SUID" : 4719,
        "selected" : false
      },
      "selected" : false
    }, {
      "data" : {
        "id" : "4651",
        "source" : "4449",
        "target" : "4650",
        "shared_name" : "5515 (pp) 8022",
        "shared_interaction" : "pp",
        "edgeType_denovo1pep" : "black",
        "name" : "5515 (pp) 8022",
        "interaction" : "pp",
        "SUID" : 4651,
        "selected" : false
      },
      "selected" : false
    }, {
      "data" : {
        "id" : "4649",
        "source" : "4449",
        "target" : "4518",
        "shared_name" : "5515 (pp) 32403",
        "shared_interaction" : "pp",
        "edgeType_denovo1pep" : "black",
        "name" : "5515 (pp) 32403",
        "interaction" : "pp",
        "SUID" : 4649,
        "selected" : false
      },
      "selected" : false
    }, {
      "data" : {
        "id" : "4644",
        "source" : "4449",
        "target" : "4643",
        "shared_name" : "5515 (pp) 1846",
        "shared_interaction" : "pp",
        "edgeType_denovo1pep" : "black",
        "name" : "5515 (pp) 1846",
        "interaction" : "pp",
        "SUID" : 4644,
        "selected" : false
      },
      "selected" : false
    }, {
      "data" : {
        "id" : "4591",
        "source" : "4449",
        "target" : "4590",
        "shared_name" : "5515 (pp) 5102",
        "shared_interaction" : "pp",
        "edgeType_denovo1pep" : "black",
        "name" : "5515 (pp) 5102",
        "interaction" : "pp",
        "SUID" : 4591,
        "selected" : false
      },
      "selected" : false
    }, {
      "data" : {
        "id" : "4582",
        "source" : "4449",
        "target" : "4581",
        "shared_name" : "5515 (pp) 8092",
        "shared_interaction" : "pp",
        "edgeType_denovo1pep" : "black",
        "name" : "5515 (pp) 8092",
        "interaction" : "pp",
        "SUID" : 4582,
        "selected" : false
      },
      "selected" : false
    }, {
      "data" : {
        "id" : "4574",
        "source" : "4449",
        "target" : "4573",
        "shared_name" : "5515 (pp) 8134",
        "shared_interaction" : "pp",
        "edgeType_denovo1pep" : "black",
        "name" : "5515 (pp) 8134",
        "interaction" : "pp",
        "SUID" : 4574,
        "selected" : false
      },
      "selected" : false
    }, {
      "data" : {
        "id" : "4496",
        "source" : "4449",
        "target" : "4495",
        "shared_name" : "5515 (pp) 46983",
        "shared_interaction" : "pp",
        "edgeType_denovo1pep" : "black",
        "name" : "5515 (pp) 46983",
        "interaction" : "pp",
        "SUID" : 4496,
        "selected" : false
      },
      "selected" : false
    }, {
      "data" : {
        "id" : "4477",
        "source" : "4449",
        "target" : "4476",
        "shared_name" : "5515 (pp) 42393",
        "shared_interaction" : "pp",
        "edgeType_denovo1pep" : "black",
        "name" : "5515 (pp) 42393",
        "interaction" : "pp",
        "SUID" : 4477,
        "selected" : false
      },
      "selected" : false
    }, {
      "data" : {
        "id" : "4475",
        "source" : "4449",
        "target" : "4446",
        "shared_name" : "5515 (pp) 42802",
        "shared_interaction" : "pp",
        "edgeType_denovo1pep" : "black",
        "name" : "5515 (pp) 42802",
        "interaction" : "pp",
        "SUID" : 4475,
        "selected" : false
      },
      "selected" : false
    }, {
      "data" : {
        "id" : "4474",
        "source" : "4449",
        "target" : "4473",
        "shared_name" : "5515 (pp) 19899",
        "shared_interaction" : "pp",
        "edgeType_denovo1pep" : "black",
        "name" : "5515 (pp) 19899",
        "interaction" : "pp",
        "SUID" : 4474,
        "selected" : false
      },
      "selected" : false
    }, {
      "data" : {
        "id" : "4450",
        "source" : "4449",
        "target" : "4411",
        "shared_name" : "5515 (pp) 19904",
        "shared_interaction" : "pp",
        "edgeType_denovo1pep" : "black",
        "name" : "5515 (pp) 19904",
        "interaction" : "pp",
        "SUID" : 4450,
        "selected" : false
      },
      "selected" : false
    }, {
      "data" : {
        "id" : "4448",
        "source" : "4446",
        "target" : "4447",
        "shared_name" : "42802 (pp) 42803",
        "shared_interaction" : "pp",
        "edgeType_denovo1pep" : "black",
        "name" : "42802 (pp) 42803",
        "interaction" : "pp",
        "SUID" : 4448,
        "selected" : false
      },
      "selected" : false
    }, {
      "data" : {
        "id" : "4828",
        "source" : "4444",
        "target" : "4497",
        "shared_name" : "16705 (pp) 16706",
        "shared_interaction" : "pp",
        "edgeType_denovo1pep" : "black",
        "name" : "16705 (pp) 16706",
        "interaction" : "pp",
        "SUID" : 4828,
        "selected" : false
      },
      "selected" : false
    }, {
      "data" : {
        "id" : "4791",
        "source" : "4443",
        "target" : "4636",
        "shared_name" : "16491 (pp) 16903",
        "shared_interaction" : "pp",
        "edgeType_denovo1pep" : "black",
        "name" : "16491 (pp) 16903",
        "interaction" : "pp",
        "SUID" : 4791,
        "selected" : false
      },
      "selected" : false
    }, {
      "data" : {
        "id" : "4646",
        "source" : "4443",
        "target" : "4451",
        "shared_name" : "16491 (pp) 16614",
        "shared_interaction" : "pp",
        "edgeType_denovo1pep" : "black",
        "name" : "16491 (pp) 16614",
        "interaction" : "pp",
        "SUID" : 4646,
        "selected" : false
      },
      "selected" : false
    }, {
      "data" : {
        "id" : "4619",
        "source" : "4443",
        "target" : "4618",
        "shared_name" : "16491 (pp) 51213",
        "shared_interaction" : "pp",
        "edgeType_denovo1pep" : "black",
        "name" : "16491 (pp) 51213",
        "interaction" : "pp",
        "SUID" : 4619,
        "selected" : false
      },
      "selected" : false
    }, {
      "data" : {
        "id" : "4608",
        "source" : "4443",
        "target" : "4607",
        "shared_name" : "16491 (pp) 16701",
        "shared_interaction" : "pp",
        "edgeType_denovo1pep" : "black",
        "name" : "16491 (pp) 16701",
        "interaction" : "pp",
        "SUID" : 4608,
        "selected" : false
      },
      "selected" : false
    }, {
      "data" : {
        "id" : "4445",
        "source" : "4443",
        "target" : "4444",
        "shared_name" : "16491 (pp) 16705",
        "shared_interaction" : "pp",
        "edgeType_denovo1pep" : "black",
        "name" : "16491 (pp) 16705",
        "interaction" : "pp",
        "SUID" : 4445,
        "selected" : false
      },
      "selected" : false
    }, {
      "data" : {
        "id" : "4813",
        "source" : "4441",
        "target" : "4770",
        "shared_name" : "22892 (pp) 5319",
        "shared_interaction" : "pp",
        "edgeType_denovo1pep" : "black",
        "name" : "22892 (pp) 5319",
        "interaction" : "pp",
        "SUID" : 4813,
        "selected" : false
      },
      "selected" : false
    }, {
      "data" : {
        "id" : "4442",
        "source" : "4440",
        "target" : "4441",
        "shared_name" : "5215 (pp) 22892",
        "shared_interaction" : "pp",
        "edgeType_denovo1pep" : "black",
        "name" : "5215 (pp) 22892",
        "interaction" : "pp",
        "SUID" : 4442,
        "selected" : false
      },
      "selected" : false
    }, {
      "data" : {
        "id" : "4583",
        "source" : "4438",
        "target" : "4457",
        "shared_name" : "32550 (pp) 5524",
        "shared_interaction" : "pp",
        "edgeType_denovo1pep" : "black",
        "name" : "32550 (pp) 5524",
        "interaction" : "pp",
        "SUID" : 4583,
        "selected" : false
      },
      "selected" : false
    }, {
      "data" : {
        "id" : "4542",
        "source" : "4438",
        "target" : "4541",
        "shared_name" : "32550 (pp) 43531",
        "shared_interaction" : "pp",
        "edgeType_denovo1pep" : "black",
        "name" : "32550 (pp) 43531",
        "interaction" : "pp",
        "SUID" : 4542,
        "selected" : false
      },
      "selected" : false
    }, {
      "data" : {
        "id" : "4439",
        "source" : "4437",
        "target" : "4438",
        "shared_name" : "32549 (pp) 32550",
        "shared_interaction" : "pp",
        "edgeType_denovo1pep" : "black",
        "name" : "32549 (pp) 32550",
        "interaction" : "pp",
        "SUID" : 4439,
        "selected" : false
      },
      "selected" : false
    }, {
      "data" : {
        "id" : "4436",
        "source" : "4434",
        "target" : "4435",
        "shared_name" : "46527 (pp) 33823",
        "shared_interaction" : "pp",
        "edgeType_denovo1pep" : "black",
        "name" : "46527 (pp) 33823",
        "interaction" : "pp",
        "SUID" : 4436,
        "selected" : false
      },
      "selected" : false
    }, {
      "data" : {
        "id" : "4635",
        "source" : "4432",
        "target" : "4634",
        "shared_name" : "16823 (pp) 50180",
        "shared_interaction" : "pp",
        "edgeType_denovo1pep" : "black",
        "name" : "16823 (pp) 50180",
        "interaction" : "pp",
        "SUID" : 4635,
        "selected" : false
      },
      "selected" : false
    }, {
      "data" : {
        "id" : "4433",
        "source" : "4431",
        "target" : "4432",
        "shared_name" : "16822 (pp) 16823",
        "shared_interaction" : "pp",
        "edgeType_denovo1pep" : "black",
        "name" : "16822 (pp) 16823",
        "interaction" : "pp",
        "SUID" : 4433,
        "selected" : false
      },
      "selected" : false
    }, {
      "data" : {
        "id" : "4517",
        "source" : "4429",
        "target" : "4516",
        "shared_name" : "5092 (pp) 5093",
        "shared_interaction" : "pp",
        "edgeType_denovo1pep" : "black",
        "name" : "5092 (pp) 5093",
        "interaction" : "pp",
        "SUID" : 4517,
        "selected" : false
      },
      "selected" : false
    }, {
      "data" : {
        "id" : "4430",
        "source" : "4428",
        "target" : "4429",
        "shared_name" : "30695 (pp) 5092",
        "shared_interaction" : "pp",
        "edgeType_denovo1pep" : "black",
        "name" : "30695 (pp) 5092",
        "interaction" : "pp",
        "SUID" : 4430,
        "selected" : false
      },
      "selected" : false
    }, {
      "data" : {
        "id" : "4427",
        "source" : "4425",
        "target" : "4426",
        "shared_name" : "42623 (pp) 30898",
        "shared_interaction" : "pp",
        "edgeType_denovo1pep" : "black",
        "name" : "42623 (pp) 30898",
        "interaction" : "pp",
        "SUID" : 4427,
        "selected" : false
      },
      "selected" : false
    }, {
      "data" : {
        "id" : "4749",
        "source" : "4423",
        "target" : "4625",
        "shared_name" : "16773 (pp) 50201",
        "shared_interaction" : "pp",
        "edgeType_denovo1pep" : "black",
        "name" : "16773 (pp) 50201",
        "interaction" : "pp",
        "SUID" : 4749,
        "selected" : false
      },
      "selected" : false
    }, {
      "data" : {
        "id" : "4424",
        "source" : "4423",
        "target" : "4417",
        "shared_name" : "16773 (pp) 4672",
        "shared_interaction" : "pp",
        "edgeType_denovo1pep" : "black",
        "name" : "16773 (pp) 4672",
        "interaction" : "pp",
        "SUID" : 4424,
        "selected" : false
      },
      "selected" : false
    }, {
      "data" : {
        "id" : "4422",
        "source" : "4420",
        "target" : "4421",
        "shared_name" : "16763 (pp) 42285",
        "shared_interaction" : "pp",
        "edgeType_denovo1pep" : "black",
        "name" : "16763 (pp) 42285",
        "interaction" : "pp",
        "SUID" : 4422,
        "selected" : false
      },
      "selected" : false
    }, {
      "data" : {
        "id" : "4748",
        "source" : "4418",
        "target" : "4685",
        "shared_name" : "19199 (pp) 4714",
        "shared_interaction" : "pp",
        "edgeType_denovo1pep" : "black",
        "name" : "19199 (pp) 4714",
        "interaction" : "pp",
        "SUID" : 4748,
        "selected" : false
      },
      "selected" : false
    }, {
      "data" : {
        "id" : "4529",
        "source" : "4417",
        "target" : "4528",
        "shared_name" : "4672 (pp) 4713",
        "shared_interaction" : "pp",
        "edgeType_denovo1pep" : "black",
        "name" : "4672 (pp) 4713",
        "interaction" : "pp",
        "SUID" : 4529,
        "selected" : false
      },
      "selected" : false
    }, {
      "data" : {
        "id" : "4419",
        "source" : "4417",
        "target" : "4418",
        "shared_name" : "4672 (pp) 19199",
        "shared_interaction" : "pp",
        "edgeType_denovo1pep" : "black",
        "name" : "4672 (pp) 19199",
        "interaction" : "pp",
        "SUID" : 4419,
        "selected" : false
      },
      "selected" : false
    }, {
      "data" : {
        "id" : "4739",
        "source" : "4415",
        "target" : "4715",
        "shared_name" : "8170 (pp) 16273",
        "shared_interaction" : "pp",
        "edgeType_denovo1pep" : "black",
        "name" : "8170 (pp) 16273",
        "interaction" : "pp",
        "SUID" : 4739,
        "selected" : false
      },
      "selected" : false
    }, {
      "data" : {
        "id" : "4460",
        "source" : "4415",
        "target" : "4459",
        "shared_name" : "8170 (pp) 16278",
        "shared_interaction" : "pp",
        "edgeType_denovo1pep" : "black",
        "name" : "8170 (pp) 16278",
        "interaction" : "pp",
        "SUID" : 4460,
        "selected" : false
      },
      "selected" : false
    }, {
      "data" : {
        "id" : "4728",
        "source" : "4414",
        "target" : "4721",
        "shared_name" : "8168 (pp) 8276",
        "shared_interaction" : "pp",
        "edgeType_denovo1pep" : "black",
        "name" : "8168 (pp) 8276",
        "interaction" : "pp",
        "SUID" : 4728,
        "selected" : false
      },
      "selected" : false
    }, {
      "data" : {
        "id" : "4593",
        "source" : "4414",
        "target" : "4592",
        "shared_name" : "8168 (pp) 8757",
        "shared_interaction" : "pp",
        "edgeType_denovo1pep" : "black",
        "name" : "8168 (pp) 8757",
        "interaction" : "pp",
        "SUID" : 4593,
        "selected" : false
      },
      "selected" : false
    }, {
      "data" : {
        "id" : "4416",
        "source" : "4414",
        "target" : "4415",
        "shared_name" : "8168 (pp) 8170",
        "shared_interaction" : "pp",
        "edgeType_denovo1pep" : "black",
        "name" : "8168 (pp) 8170",
        "interaction" : "pp",
        "SUID" : 4416,
        "selected" : false
      },
      "selected" : false
    }, {
      "data" : {
        "id" : "4822",
        "source" : "4411",
        "target" : "4821",
        "shared_name" : "19904 (pp) 70742",
        "shared_interaction" : "pp",
        "edgeType_denovo1pep" : "black",
        "name" : "19904 (pp) 70742",
        "interaction" : "pp",
        "SUID" : 4822,
        "selected" : false
      },
      "selected" : false
    }, {
      "data" : {
        "id" : "4820",
        "source" : "4411",
        "target" : "4819",
        "shared_name" : "19904 (pp) 32093",
        "shared_interaction" : "pp",
        "edgeType_denovo1pep" : "black",
        "name" : "19904 (pp) 32093",
        "interaction" : "pp",
        "SUID" : 4820,
        "selected" : false
      },
      "selected" : false
    }, {
      "data" : {
        "id" : "4413",
        "source" : "4411",
        "target" : "4412",
        "shared_name" : "19904 (pp) 70016",
        "shared_interaction" : "pp",
        "edgeType_denovo1pep" : "black",
        "name" : "19904 (pp) 70016",
        "interaction" : "pp",
        "SUID" : 4413,
        "selected" : false
      },
      "selected" : false
    }, {
      "data" : {
        "id" : "4566",
        "source" : "4409",
        "target" : "4565",
        "shared_name" : "8289 (pp) 5543",
        "shared_interaction" : "pp",
        "edgeType_denovo1pep" : "black",
        "name" : "8289 (pp) 5543",
        "interaction" : "pp",
        "SUID" : 4566,
        "selected" : false
      },
      "selected" : false
    }, {
      "data" : {
        "id" : "4559",
        "source" : "4409",
        "target" : "4493",
        "shared_name" : "8289 (pp) 19840",
        "shared_interaction" : "pp",
        "edgeType_denovo1pep" : "black",
        "name" : "8289 (pp) 19840",
        "interaction" : "pp",
        "SUID" : 4559,
        "selected" : false
      },
      "selected" : false
    }, {
      "data" : {
        "id" : "4808",
        "source" : "4408",
        "target" : "4677",
        "shared_name" : "5488 (pp) 46812",
        "shared_interaction" : "pp",
        "edgeType_denovo1pep" : "black",
        "name" : "5488 (pp) 46812",
        "interaction" : "pp",
        "SUID" : 4808,
        "selected" : false
      },
      "selected" : false
    }, {
      "data" : {
        "id" : "4799",
        "source" : "4408",
        "target" : "4776",
        "shared_name" : "5488 (pp) 43167",
        "shared_interaction" : "pp",
        "edgeType_denovo1pep" : "black",
        "name" : "5488 (pp) 43167",
        "interaction" : "pp",
        "SUID" : 4799,
        "selected" : false
      },
      "selected" : false
    }, {
      "data" : {
        "id" : "4764",
        "source" : "4408",
        "target" : "4490",
        "shared_name" : "5488 (pp) 42562",
        "shared_interaction" : "pp",
        "edgeType_denovo1pep" : "black",
        "name" : "5488 (pp) 42562",
        "interaction" : "pp",
        "SUID" : 4764,
        "selected" : false
      },
      "selected" : false
    }, {
      "data" : {
        "id" : "4709",
        "source" : "4408",
        "target" : "4708",
        "shared_name" : "5488 (pp) 48037",
        "shared_interaction" : "pp",
        "edgeType_denovo1pep" : "black",
        "name" : "5488 (pp) 48037",
        "interaction" : "pp",
        "SUID" : 4709,
        "selected" : false
      },
      "selected" : false
    }, {
      "data" : {
        "id" : "4697",
        "source" : "4408",
        "target" : "4696",
        "shared_name" : "5488 (pp) 44877",
        "shared_interaction" : "pp",
        "edgeType_denovo1pep" : "black",
        "name" : "5488 (pp) 44877",
        "interaction" : "pp",
        "SUID" : 4697,
        "selected" : false
      },
      "selected" : false
    }, {
      "data" : {
        "id" : "4691",
        "source" : "4408",
        "target" : "4487",
        "shared_name" : "5488 (pp) 1901363",
        "shared_interaction" : "pp",
        "edgeType_denovo1pep" : "black",
        "name" : "5488 (pp) 1901363",
        "interaction" : "pp",
        "SUID" : 4691,
        "selected" : false
      },
      "selected" : false
    }, {
      "data" : {
        "id" : "4623",
        "source" : "4408",
        "target" : "4622",
        "shared_name" : "5488 (pp) 36094",
        "shared_interaction" : "pp",
        "edgeType_denovo1pep" : "black",
        "name" : "5488 (pp) 36094",
        "interaction" : "pp",
        "SUID" : 4623,
        "selected" : false
      },
      "selected" : false
    }, {
      "data" : {
        "id" : "4606",
        "source" : "4408",
        "target" : "4605",
        "shared_name" : "5488 (pp) 97367",
        "shared_interaction" : "pp",
        "edgeType_denovo1pep" : "black",
        "name" : "5488 (pp) 97367",
        "interaction" : "pp",
        "SUID" : 4606,
        "selected" : false
      },
      "selected" : false
    }, {
      "data" : {
        "id" : "4533",
        "source" : "4408",
        "target" : "4449",
        "shared_name" : "5488 (pp) 5515",
        "shared_interaction" : "pp",
        "edgeType_denovo1pep" : "black",
        "name" : "5488 (pp) 5515",
        "interaction" : "pp",
        "SUID" : 4533,
        "selected" : false
      },
      "selected" : false
    }, {
      "data" : {
        "id" : "4527",
        "source" : "4408",
        "target" : "4526",
        "shared_name" : "5488 (pp) 97159",
        "shared_interaction" : "pp",
        "edgeType_denovo1pep" : "black",
        "name" : "5488 (pp) 97159",
        "interaction" : "pp",
        "SUID" : 4527,
        "selected" : false
      },
      "selected" : false
    }, {
      "data" : {
        "id" : "4410",
        "source" : "4408",
        "target" : "4409",
        "shared_name" : "5488 (pp) 8289",
        "shared_interaction" : "pp",
        "edgeType_denovo1pep" : "black",
        "name" : "5488 (pp) 8289",
        "interaction" : "pp",
        "SUID" : 4410,
        "selected" : false
      },
      "selected" : false
    }, {
      "data" : {
        "id" : "4407",
        "source" : "4405",
        "target" : "4406",
        "shared_name" : "15248 (pp) 17127",
        "shared_interaction" : "pp",
        "edgeType_denovo1pep" : "black",
        "name" : "15248 (pp) 17127",
        "interaction" : "pp",
        "SUID" : 4407,
        "selected" : false
      },
      "selected" : false
    }, {
      "data" : {
        "id" : "4458",
        "source" : "4402",
        "target" : "4457",
        "shared_name" : "35639 (pp) 5524",
        "shared_interaction" : "pp",
        "edgeType_denovo1pep" : "black",
        "name" : "35639 (pp) 5524",
        "interaction" : "pp",
        "SUID" : 4458,
        "selected" : false
      },
      "selected" : false
    }, {
      "data" : {
        "id" : "4478",
        "source" : "4401",
        "target" : "4454",
        "shared_name" : "1901265 (pp) 166",
        "shared_interaction" : "pp",
        "edgeType_denovo1pep" : "black",
        "name" : "1901265 (pp) 166",
        "interaction" : "pp",
        "SUID" : 4478,
        "selected" : false
      },
      "selected" : false
    }, {
      "data" : {
        "id" : "4403",
        "source" : "4401",
        "target" : "4402",
        "shared_name" : "1901265 (pp) 35639",
        "shared_interaction" : "pp",
        "edgeType_denovo1pep" : "black",
        "name" : "1901265 (pp) 35639",
        "interaction" : "pp",
        "SUID" : 4403,
        "selected" : false
      },
      "selected" : false
    }, {
      "data" : {
        "id" : "4572",
        "source" : "4399",
        "target" : "4571",
        "shared_name" : "8378 (pp) 35250",
        "shared_interaction" : "pp",
        "edgeType_denovo1pep" : "black",
        "name" : "8378 (pp) 35250",
        "interaction" : "pp",
        "SUID" : 4572,
        "selected" : false
      },
      "selected" : false
    }, {
      "data" : {
        "id" : "4807",
        "source" : "4398",
        "target" : "4434",
        "shared_name" : "16758 (pp) 46527",
        "shared_interaction" : "pp",
        "edgeType_denovo1pep" : "black",
        "name" : "16758 (pp) 46527",
        "interaction" : "pp",
        "SUID" : 4807,
        "selected" : false
      },
      "selected" : false
    }, {
      "data" : {
        "id" : "4629",
        "source" : "4398",
        "target" : "4467",
        "shared_name" : "16758 (pp) 15020",
        "shared_interaction" : "pp",
        "edgeType_denovo1pep" : "black",
        "name" : "16758 (pp) 15020",
        "interaction" : "pp",
        "SUID" : 4629,
        "selected" : false
      },
      "selected" : false
    }, {
      "data" : {
        "id" : "4501",
        "source" : "4398",
        "target" : "4500",
        "shared_name" : "16758 (pp) 30",
        "shared_interaction" : "pp",
        "edgeType_denovo1pep" : "black",
        "name" : "16758 (pp) 30",
        "interaction" : "pp",
        "SUID" : 4501,
        "selected" : false
      },
      "selected" : false
    }, {
      "data" : {
        "id" : "4400",
        "source" : "4398",
        "target" : "4399",
        "shared_name" : "16758 (pp) 8378",
        "shared_interaction" : "pp",
        "edgeType_denovo1pep" : "black",
        "name" : "16758 (pp) 8378",
        "interaction" : "pp",
        "SUID" : 4400,
        "selected" : false
      },
      "selected" : false
    }, {
      "data" : {
        "id" : "4738",
        "source" : "4396",
        "target" : "4737",
        "shared_name" : "4518 (pp) 4527",
        "shared_interaction" : "pp",
        "edgeType_denovo1pep" : "black",
        "name" : "4518 (pp) 4527",
        "interaction" : "pp",
        "SUID" : 4738,
        "selected" : false
      },
      "selected" : false
    }, {
      "data" : {
        "id" : "4555",
        "source" : "4395",
        "target" : "4554",
        "shared_name" : "16788 (pp) 52689",
        "shared_interaction" : "pp",
        "edgeType_denovo1pep" : "black",
        "name" : "16788 (pp) 52689",
        "interaction" : "pp",
        "SUID" : 4555,
        "selected" : false
      },
      "selected" : false
    }, {
      "data" : {
        "id" : "4397",
        "source" : "4395",
        "target" : "4396",
        "shared_name" : "16788 (pp) 4518",
        "shared_interaction" : "pp",
        "edgeType_denovo1pep" : "black",
        "name" : "16788 (pp) 4518",
        "interaction" : "pp",
        "SUID" : 4397,
        "selected" : false
      },
      "selected" : false
    }, {
      "data" : {
        "id" : "4785",
        "source" : "4393",
        "target" : "4784",
        "shared_name" : "16817 (pp) 16818",
        "shared_interaction" : "pp",
        "edgeType_denovo1pep" : "black",
        "name" : "16817 (pp) 16818",
        "interaction" : "pp",
        "SUID" : 4785,
        "selected" : false
      },
      "selected" : false
    }, {
      "data" : {
        "id" : "4806",
        "source" : "4392",
        "target" : "4484",
        "shared_name" : "16787 (pp) 16798",
        "shared_interaction" : "pp",
        "edgeType_denovo1pep" : "black",
        "name" : "16787 (pp) 16798",
        "interaction" : "pp",
        "SUID" : 4806,
        "selected" : false
      },
      "selected" : false
    }, {
      "data" : {
        "id" : "4767",
        "source" : "4392",
        "target" : "4665",
        "shared_name" : "16787 (pp) 16801",
        "shared_interaction" : "pp",
        "edgeType_denovo1pep" : "black",
        "name" : "16787 (pp) 16801",
        "interaction" : "pp",
        "SUID" : 4767,
        "selected" : false
      },
      "selected" : false
    }, {
      "data" : {
        "id" : "4720",
        "source" : "4392",
        "target" : "4431",
        "shared_name" : "16787 (pp) 16822",
        "shared_interaction" : "pp",
        "edgeType_denovo1pep" : "black",
        "name" : "16787 (pp) 16822",
        "interaction" : "pp",
        "SUID" : 4720,
        "selected" : false
      },
      "selected" : false
    }, {
      "data" : {
        "id" : "4404",
        "source" : "4392",
        "target" : "4395",
        "shared_name" : "16787 (pp) 16788",
        "shared_interaction" : "pp",
        "edgeType_denovo1pep" : "black",
        "name" : "16787 (pp) 16788",
        "interaction" : "pp",
        "SUID" : 4404,
        "selected" : false
      },
      "selected" : false
    }, {
      "data" : {
        "id" : "4394",
        "source" : "4392",
        "target" : "4393",
        "shared_name" : "16787 (pp) 16817",
        "shared_interaction" : "pp",
        "edgeType_denovo1pep" : "black",
        "name" : "16787 (pp) 16817",
        "interaction" : "pp",
        "SUID" : 4394,
        "selected" : false
      },
      "selected" : false
    } ]
  }
}
