# Supplementary material for: Data from proteome analysis of Lasiodiplodia theobromae (Botryosphaeriaceae)
Source: Data Brief. 2017 May 17;13:124–8. doi: 10.1016/j.dib.2017.04.058 (PMC5447515; doi:10.1016/j.dib.2017.04.058)
Supplement: Supplementary file 3 — Supplementary material [file mmc3.txt]

Project Details1: PeptideShaker Version: 1.13.6
2: Date: Thu Oct 20 12:55:07 PDT 2016
3: Experiment: all_uniprot
4: Sample: ucd256ma
5: Replicate Number: 1
6: Identification Algorithms: X!Tandem, MS-GF+ and Comet
Database Search Parameters

1: Precursor Tolerance Unit: ppm
2: Precursor Ion m/z Tolerance: 60.0
3: Fragment Ion Tolerance Unit: Da
4: Fragment Ion m/z Tolerance: 0.8
5: Enzyme: Trypsin
6: Maximum Missed Cleavages: 2
7: Database: uniprot_all_concatenated_target_decoy.fasta
8: Forward Ion: b
9: Rewind Ion: y
10: Fixed Modifications: Carbamidomethylation of C, Oxidation of M
11: Variable Modifications: Acetylation of protein N-term, Pyrolidone from E, Pyrolidone from Q, Pyrolidone from carbamidomethylated C
12: Refinement Variable Modifications: 
13: Refinement Fixed Modifications: 
Input Filters

1: Minimal Peptide Length: 8
2: Maximal Peptide Length: 30
3: Precursor m/z Tolerance: 60.0
4: Precursor m/z Tolerance Unit: Yes
5: Unrecognized Modifications Discarded: Yes
Validation Summary

1: Proteins: #Validated: 224.0
2: Proteins: Total Possible TP: 327.21
3: Proteins: FDR Limit [%]: 0.89
4: Proteins: FNR Limit [%]: 32.56
5: Proteins: Confidence Limit [%]: 81.25
6: Proteins: PEP Limit [%]: 18.75
7: Proteins: Confidence Accuracy [%]: 4.55
8: Peptides: #Validated: 293.0
9: Peptides: Total Possible TP: 471.1
10: Peptides: FDR Limit [%]: 0.68
11: Peptides: FNR Limit [%]: 38.1
12: Peptides: Confidence Limit [%]: 83.87
13: Peptides: PEP Limit [%]: 16.13
14: Peptides: Confidence Accuracy [%]: 3.23
15: PSMs (Charge 2): #Validated PSM: 1709.0
16: PSMs (Charge 1): #Validated PSM: 0.0
17: PSMs (Charge 3 and Charge 4, 5, 6): #Validated PSM: 743.0
18: PSMs (Charge 2): Total Possible TP: 2298.67
19: PSMs (Charge 1): Total Possible TP: 0.0
20: PSMs (Charge 3 and Charge 4, 5, 6): Total Possible TP: 1000.98
21: PSMs (Charge 2): FDR Limit [%]: 0.88
22: PSMs (Charge 1): FDR Limit [%]: 0.0
23: PSMs (Charge 3 and Charge 4, 5, 6): FDR Limit [%]: 0.81
24: PSMs (Charge 2): FNR Limit [%]: 26.38
25: PSMs (Charge 1): FNR Limit [%]: 0.0
26: PSMs (Charge 3 and Charge 4, 5, 6): FNR Limit [%]: 26.44
27: PSMs (Charge 2): Confidence Limit [%]: 88.43
28: PSMs (Charge 1): Confidence Limit [%]: 0.0
29: PSMs (Charge 3 and Charge 4, 5, 6): Confidence Limit [%]: 87.93
30: PSMs (Charge 2): PEP Limit [%]: 11.57
31: PSMs (Charge 1): PEP Limit [%]: 100.0
32: PSMs (Charge 3 and Charge 4, 5, 6): PEP Limit [%]: 12.07
33: PSMs (Charge 2): Confidence Accuracy [%]: 0.84
34: PSMs (Charge 1): Confidence Accuracy [%]: 33.33
35: PSMs (Charge 3 and Charge 4, 5, 6): Confidence Accuracy [%]: 1.72
PTM Scoring Settings

1: Probabilistic Score: A-score
2: Accounting for Neutral Losses: No
3: Threshold: 95.0
Spectrum Counting Parameters

1: Method: NSAF
2: Validated Matches Only: No
Annotation Settings

1: Intensity Limit: 0.75
2: Automatic Annotation: Yes
3: Selected Ions: y, b
4: Neutral Losses: H2O, NH3, CH4OS
5: Neutral Losses Sequence Dependence: Yes
6: Fragment Ion m/z Tolerance: 0.8
