# Supplementary material for: Data from proteome analysis of Lasiodiplodia theobromae (Botryosphaeriaceae)
Source: Data Brief. 2017 May 17;13:124–8. doi: 10.1016/j.dib.2017.04.058 (PMC5447515; doi:10.1016/j.dib.2017.04.058)
Supplement: Supplementary file 4 — Supplementary material [file mmc4.txt]

Project Details1: PeptideShaker Version: 1.13.5
2: Date: Mon Oct 10 13:03:59 PDT 2016
3: Experiment: Botryo-ncbi
4: Sample: ucd256ma
5: Replicate Number: 0
6: Identification Algorithms: OMSSA, X!Tandem and MS-GF+
Database Search Parameters

1: Precursor Tolerance Unit: ppm
2: Precursor Ion m/z Tolerance: 60.0
3: Fragment Ion Tolerance Unit: Da
4: Fragment Ion m/z Tolerance: 0.5
5: Enzyme: Trypsin
6: Maximum Missed Cleavages: 2
7: Database: Botryo_concatenated_target_decoy.fasta
8: Forward Ion: b
9: Rewind Ion: y
10: Fixed Modifications: Carbamidomethylation of C, Oxidation of M
11: Variable Modifications: Acetylation of protein N-term, Pyrolidone from E, Pyrolidone from Q, Pyrolidone from carbamidomethylated C
12: Refinement Variable Modifications: 
13: Refinement Fixed Modifications: Carbamidomethylation of C, Oxidation of M
Input Filters

1: Minimal Peptide Length: 8
2: Maximal Peptide Length: 30
3: Precursor m/z Tolerance: 60.0
4: Precursor m/z Tolerance Unit: Yes
5: Unrecognized Modifications Discarded: Yes
Validation Summary

1: Proteins: #Validated: 747.0
2: Proteins: Total Possible TP: 902.73
3: Proteins: FDR Limit [%]: 0.94
4: Proteins: FNR Limit [%]: 17.67
5: Proteins: Confidence Limit [%]: 83.33
6: Proteins: PEP Limit [%]: 16.67
7: Proteins: Confidence Accuracy [%]: 3.85
8: Peptides: #Validated: 1704.0
9: Peptides: Total Possible TP: 2060.43
10: Peptides: FDR Limit [%]: 1.0
11: Peptides: FNR Limit [%]: 18.07
12: Peptides: Confidence Limit [%]: 84.91
13: Peptides: PEP Limit [%]: 15.09
14: Peptides: Confidence Accuracy [%]: 1.89
15: PSMs (Charge 2 of file carla_lasiodip_1.mgf): #Validated PSM: 6505.0
16: PSMs (Charge 2 of file carla_lasiodip_2.mgf): #Validated PSM: 2108.0
17: PSMs (Charge 1): #Validated PSM: 1.0
18: PSMs (Charge 3): #Validated PSM: 3007.0
19: PSMs (Charge 4 and Charge 5, 6): #Validated PSM: 634.0
20: PSMs (Charge 2 of file carla_lasiodip_1.mgf): Total Possible TP: 5610.96
21: PSMs (Charge 2 of file carla_lasiodip_2.mgf): Total Possible TP: 1953.3
22: PSMs (Charge 1): Total Possible TP: 0.0
23: PSMs (Charge 3): Total Possible TP: 2695.04
24: PSMs (Charge 4 and Charge 5, 6): Total Possible TP: 356.89
25: PSMs (Charge 2 of file carla_lasiodip_1.mgf): FDR Limit [%]: 14.37
26: PSMs (Charge 2 of file carla_lasiodip_2.mgf): FDR Limit [%]: 8.35
27: PSMs (Charge 1): FDR Limit [%]: 200.0
28: PSMs (Charge 3): FDR Limit [%]: 11.37
29: PSMs (Charge 4 and Charge 5, 6): FDR Limit [%]: 48.74
30: PSMs (Charge 2 of file carla_lasiodip_1.mgf): FNR Limit [%]: 0.86
31: PSMs (Charge 2 of file carla_lasiodip_2.mgf): FNR Limit [%]: 1.13
32: PSMs (Charge 1): FNR Limit [%]: 0.0
33: PSMs (Charge 3): FNR Limit [%]: 0.98
34: PSMs (Charge 4 and Charge 5, 6): FNR Limit [%]: 1.18
35: PSMs (Charge 2 of file carla_lasiodip_1.mgf): Confidence Limit [%]: 41.1
36: PSMs (Charge 2 of file carla_lasiodip_2.mgf): Confidence Limit [%]: 35.65
37: PSMs (Charge 1): Confidence Limit [%]: 0.0
38: PSMs (Charge 3): Confidence Limit [%]: 30.66
39: PSMs (Charge 4 and Charge 5, 6): Confidence Limit [%]: 59.26
40: PSMs (Charge 2 of file carla_lasiodip_1.mgf): PEP Limit [%]: 58.9
41: PSMs (Charge 2 of file carla_lasiodip_2.mgf): PEP Limit [%]: 64.35
42: PSMs (Charge 1): PEP Limit [%]: 100.0
43: PSMs (Charge 3): PEP Limit [%]: 69.34
44: PSMs (Charge 4 and Charge 5, 6): PEP Limit [%]: 40.74
45: PSMs (Charge 2 of file carla_lasiodip_1.mgf): Confidence Accuracy [%]: 0.44
46: PSMs (Charge 2 of file carla_lasiodip_2.mgf): Confidence Accuracy [%]: 0.88
47: PSMs (Charge 1): Confidence Accuracy [%]: 33.33
48: PSMs (Charge 3): Confidence Accuracy [%]: 0.75
49: PSMs (Charge 4 and Charge 5, 6): Confidence Accuracy [%]: 2.08
PTM Scoring Settings

1: Probabilistic Score: PhosphoRS
2: Accounting for Neutral Losses: No
3: Threshold: 95.0
Spectrum Counting Parameters

1: Method: NSAF
2: Validated Matches Only: No
Annotation Settings

1: Intensity Limit: 0.75
2: Automatic Annotation: Yes
3: Selected Ions: y, b
4: Neutral Losses: H2O, NH3, CH4OS
5: Neutral Losses Sequence Dependence: Yes
6: Fragment Ion m/z Tolerance: 0.5
