# Supplementary material for: Data from proteome analysis of Lasiodiplodia theobromae (Botryosphaeriaceae)
Source: Data Brief. 2017 May 17;13:124–8. doi: 10.1016/j.dib.2017.04.058 (PMC5447515; doi:10.1016/j.dib.2017.04.058)
Supplement: Supplementary file 5 — Supplementary material [file mmc5.txt]

Project Details1: PeptideShaker Version: 1.13.5
2: Date: Mon Oct 10 11:38:04 PDT 2016
3: Experiment: Human-uniprot
4: Sample: ucd256ma
5: Replicate Number: 0
6: Identification Algorithms: OMSSA, X!Tandem and MS-GF+
Database Search Parameters

1: Precursor Tolerance Unit: ppm
2: Precursor Ion m/z Tolerance: 60.0
3: Fragment Ion Tolerance Unit: Da
4: Fragment Ion m/z Tolerance: 0.5
5: Enzyme: Trypsin
6: Maximum Missed Cleavages: 2
7: Database: Human_uniprot_concatenated_target_decoy.fasta
8: Forward Ion: b
9: Rewind Ion: y
10: Fixed Modifications: Carbamidomethylation of C, Oxidation of M
11: Variable Modifications: Acetylation of protein N-term, Pyrolidone from E, Pyrolidone from Q, Pyrolidone from carbamidomethylated C
12: Refinement Variable Modifications: 
13: Refinement Fixed Modifications: Carbamidomethylation of C, Oxidation of M
Input Filters

1: Minimal Peptide Length: 8
2: Maximal Peptide Length: 30
3: Precursor m/z Tolerance: 60.0
4: Precursor m/z Tolerance Unit: Yes
5: Unrecognized Modifications Discarded: Yes
Validation Summary

1: Proteins: #Validated: 41.0
2: Proteins: Total Possible TP: 156.03
3: Proteins: FDR Limit [%]: 2.44
4: Proteins: FNR Limit [%]: 76.12
5: Proteins: Confidence Limit [%]: 73.97
6: Proteins: PEP Limit [%]: 26.03
7: Proteins: Confidence Accuracy [%]: 1.56
8: Peptides: #Validated: 45.0
9: Peptides: Total Possible TP: 210.47
10: Peptides: FDR Limit [%]: 0.0
11: Peptides: FNR Limit [%]: 79.91
12: Peptides: Confidence Limit [%]: 87.34
13: Peptides: PEP Limit [%]: 12.66
14: Peptides: Confidence Accuracy [%]: 1.45
15: PSMs: #Validated PSM: 296.0
16: PSMs: Total Possible TP: 796.26
17: PSMs: FDR Limit [%]: 0.68
18: PSMs: FNR Limit [%]: 63.51
19: PSMs: Confidence Limit [%]: 81.25
20: PSMs: PEP Limit [%]: 18.75
21: PSMs: Confidence Accuracy [%]: 1.27
PTM Scoring Settings

1: Probabilistic Score: PhosphoRS
2: Accounting for Neutral Losses: No
3: Threshold: 95.0
Spectrum Counting Parameters

1: Method: NSAF
2: Validated Matches Only: No
Annotation Settings

1: Intensity Limit: 0.75
2: Automatic Annotation: Yes
3: Selected Ions: y, b
4: Neutral Losses: H2O, NH3, CH4OS
5: Neutral Losses Sequence Dependence: Yes
6: Fragment Ion m/z Tolerance: 0.5
