# Supplementary material for: Data from proteome analysis of Lasiodiplodia theobromae (Botryosphaeriaceae)
Source: Data Brief. 2017 May 17;13:124–8. doi: 10.1016/j.dib.2017.04.058 (PMC5447515; doi:10.1016/j.dib.2017.04.058)
Supplement: Supplementary file 6 — Supplementary Data 2: This data consists in SearchGUI output of a database-dependent fragmentation analysis. The first Excel sheet contains identified proteins whereas the second sheet contains a peptide sequence report from a search using the Botryosphaeriaceae-only NCBI database. [file mmc6.xls]

## Sheet: Uniprot Protein Report
	Main Accession	Description	Gene Name	Chromosome	MW [kDa]	Possible Coverage [%]	Coverage [%]	Spectrum Counting	Confidently Localized Modification Sites	# Confidently Localized Modification Sites	Ambiguously Localized Modification Sites	#Ambiguously Localized Modification Sites	Protein Inference	Secondary Accessions	Protein Group	#Validated Peptides	#Peptides	#Unique	#Validated Unique	#Unique to Group	#Validated Unique to Group	#Validated PSMs	#PSMs	Confidence [%]	Validation
4	A5VSE3	ATP synthase subunit alpha (ATPA_BRUO2)	atpA		54.968	80.94	5.7	141.88					Related Proteins	A9IYX0, A9M839, A9WWS4, B2S7M5, C0RF52, P24487, Q2YLI5, Q57B86, Q6FYM1, Q6G1W7, Q8FYR3, Q8YJ37, Q98EV6	A5VSE3, A9IYX0, A9M839, A9WWS4, B2S7M5, C0RF52, P24487, Q2YLI5, Q57B86, Q6FYM1, Q6G1W7, Q8FYR3, Q8YJ37, Q98EV6	3	3	1	1	2	2	14	27	100	Confident
8	Q9HDT3	Enolase (ENO_ALTAL)	ENO	W	47.1761	87.67	29.22	705.172					Single Protein		Q9HDT3	8	17	4	1	6	1	189	253	100	Confident
13	P38669	Tubulin alpha-B chain (TBA2_NEUCR)	tba-2	I	49.9342	68.37	7.57	18.8651					Related Proteins	Q92335	P38669, Q92335	2	6	1	0	1	0	6	11	96	Confident
14	P28295	Elongation factor 1-alpha (EF1A_ABSGL)	TEF-1		49.7971	75.11	10.92	113.89					Single Protein		P28295	4	7	2	1	2	1	13	45	100	Confident
15	O94128	Tubulin alpha chain (TBA_ZYMTR)			49.9762	68.22	10.89	79.9521					Related Proteins	P24633	O94128, P24633	3	4	1	1	1	1	5	7	100	Confident
16	P53430	Glyceraldehyde-3-phosphate dehydrogenase (G3P_MONPU)	GPD1	5	36.3796	69.44	15.13	8235.75					Single Protein		P53430	4	9	3	1	3	1	381	540	100	Confident
17	P0CT53	Elongation factor 1-alpha-A (EF1A1_SCHPO)	tef101	III	49.6289	68.04	13.48	65.3717					Related Proteins	P0CT54, P0CT55	P0CT53, P0CT54, P0CT55	5	8	2	1	2	1	15	45	100	Confident
18	Q756H2	Enolase (ENO_ASHGO)	ENO	W	46.6031	73.91	6.64	732.202					Single Protein		Q756H2	2	5	1	1	2	1	31	45	100	Confident
20	P87252	Woronin body major protein (HEX1_NEUCR)	hex-1	I	19.1146	84.66	14.2	425.751					Single Protein		P87252	2	3	3	2	3	2	11	18	100	Confident
23	P87208	Pyruvate decarboxylase (PDC_EMENI)	pdcA		62.5598	74.82	4.23	151.378					Single Protein		P87208	2	3	2	1	3	2	9	18	100	Confident
28	P41799	Tubulin beta chain (TBB_PHANO)	tubB	1	49.7949	45.41	21.92	249.075					Single Protein		P41799	6	9	2	1	4	3	36	45	100	Confident
31	Q9HGY8	Triosephosphate isomerase (TPIS_ASPOR)	tpiA	2	27.3974	68.92	9.96	383.83					Single Protein		Q9HGY8	2	4	3	1	4	2	11	18	100	Confident
32	P14228	Phosphoglycerate kinase (PGK_HYPJE)	pgk1	II	44.3783	87.74	16.35	233.344					Single Protein		P14228	6	8	1	1	1	1	44	97	100	Confident
33	P02723	ADP,ATP carrier protein (ADT_NEUCR)	aac	II	33.8667	82.43	7.67	427.5					Single Protein		P02723	2	5	5	2	5	2	15	27	100	Confident
34	P22360	Pyruvate kinase (KPYK_EMENI)	pkiA	5	58.0956	71.86	2.28	64.8406					Related Proteins	Q12669, Q7RVA8	P22360, Q12669, Q7RVA8	2	2	0	0	0	0	6	8	100	Confident
38	P38674	Ketol-acid reductoisomerase, mitochondrial (ILV5_NEUCR)	ilv-2	V	44.5958	83.58	8.46	206.995					Single Protein		P38674	2	3	3	2	3	2	11	15	100	Confident
39	Q96X45	Elongation factor 2 (EF2_NEUCR)	cot-3	IV	93.2033	77.73	2.25	120.515					Single Protein		Q96X45	2	3	3	2	3	2	15	21	100	Confident
40	P24590	Phosphoglycerate kinase (PGK_HYPRU)	pgk1	II	44.3535	93.76	16.55	1090.28					Single Protein		P24590	6	8	4	3	4	3	102	143	100	Confident
45	P24634	Tubulin alpha-2 chain (TBA2_EMENI)	tubB	1	50.0276	76.94	6.21	131.108					Single Protein		P24634	2	3	1	1	3	2	11	14	100	Confident
51	P40918	Heat shock 70 kDa protein (HSP70_DAVTA)	HSP70		69.9335	66.56	6.69	40.1501					Related Proteins	P46587, Q00043, Q01233, Q5B2V1, Q92260	P40918, P46587, Q00043, Q01233, Q5B2V1, Q92260	3	3	0	0	0	0	16	17	100	Confident
56	P26198	Actin, muscle (ACTM_STYCL)			42.0399	64.81	7.14	59.7846					Related Proteins	P53475	P26198, P53475	2	5	0	0	0	0	35	54	96.2963	Confident
65	A1CJT5	ATP-dependent RNA helicase eIF4A (IF4A_ASPCL)	tif1		44.903	71.36	6.03	129.753					Related Proteins	A1D7N3, A2QEN5, A4QVP2, A6RJ45, Q0CXD0, Q0UU86, Q1DQ20, Q2HFP1, Q2UPY3, Q4WX43, Q5B948, Q7RV88	A1CJT5, A1D7N3, A2QEN5, A4QVP2, A6RJ45, Q0CXD0, Q0UU86, Q1DQ20, Q2HFP1, Q2UPY3, Q4WX43, Q5B948, Q7RV88	2	2	0	0	0	0	10	13	100	Confident
70	P0CT06	Isocitrate lyase (ACEA_MAGO7)	ICL1	V	60.9626	78.79	4.2	31.4841					Related Proteins	P28298, Q6T267, Q86ZF1, Q96TP5, Q96WZ5	P0CT06, P28298, Q6T267, Q86ZF1, Q96TP5, Q96WZ5	2	2	0	0	2	2	5	7	100	Confident
75	P19115	40S ribosomal protein S14 (RS14_NEUCR)	rps-14	III	16.0095	100	26	942.004					Single Protein		P19115	3	3	2	2	3	3	20	24	100	Confident
77	O48661	Spermidine synthase 2 (SPD2_ARATH)	SPDSYN2	1	37.1164	73.24	4.12	174.342					Related Proteins	O48658, O48659, O48660, O82147, Q09741, Q12074, Q96556, Q96557, Q9SMB1, Q9Y8H7, Q9ZS45, Q9ZTR0, Q9ZTR1, Q9ZUB3	O48658, O48659, O48660, O48661, O82147, Q09741, Q12074, Q96556, Q96557, Q9SMB1, Q9Y8H7, Q9ZS45, Q9ZTR0, Q9ZTR1, Q9ZUB3	2	2	2	2	2	2	7	10	100	Confident
78	Q54XI5	60S ribosomal protein L9 (RL9_DICDI)	rpl9	3	21.2053	87.77	5.85	170.818					Related Proteins	O74905, Q10232	O74905, Q10232, Q54XI5	2	2	0	0	2	2	9	13	100	Confident
81	P20287	Glyceraldehyde-3-phosphate dehydrogenase (G3P_SCHMA)			36.3546	78.11	7.69	324.245					Single Protein		P20287	2	7	0	0	0	0	38	78	92.8571	Confident
83	P34825	Elongation factor 1-alpha (EF1A_HYPJE)	tef1		49.799	68.91	16.3	111.156					Single Protein		P34825	7	10	2	1	2	1	35	64	100	Confident
84	P11593	V-type proton ATPase subunit B (VATB_NEUCR)	vma-2	II	56.7732	87.91	5.46	48.7254					Related Proteins	P22550	P11593, P22550	2	2	0	0	2	2	11	15	100	Confident
89	P87047	Heat shock 70 kDa protein 1 (HSP71_PARBA)	HSP70-1		70.461	63.64	9.24	45.5405					Related Proteins	Q96W30	P87047, Q96W30	6	9	0	0	0	0	21	31	100	Confident
91	Q6W3C0	Enolase (ENO_TUBBO)	eno-1		47.9018	81.59	13.86	257.662					Single Protein		Q6W3C0	4	7	2	1	2	1	59	81	100	Confident
92	P10653	Tubulin beta-1 chain (TBB1_EMENI)	benA		49.8199	45.41	18.34	255.541					Single Protein		P10653	6	8	2	2	3	3	27	44	100	Confident
101	P42040	Enolase (ENO_DAVTA)	ENO	W	47.4893	85.23	22.27	564.032					Single Protein		P42040	7	12	1	1	2	1	129	182	100	Confident
102	P32637	Glyceraldehyde-3-phosphate dehydrogenase (G3P_PODAS)	GPD	V	36.1885	91.99	15.13	551.967					Single Protein		P32637	4	11	2	1	2	1	160	248	100	Confident
103	C4YMW2	4-amino-5-hydroxymethyl-2-methylpyrimidine phosphate synthase (THI5_CANAW)	THI5	VI	38.3521	68.14	2.95	163.786					Related Proteins	O00057, P36597, Q5A3Y5	C4YMW2, O00057, P36597, Q5A3Y5	2	2	0	0	1	1	26	31	100	Confident
105	P93371	Actin-93 (Fragment) (ACT5_TOBAC)			37.1599	74.11	11.31	130.976					Single Protein		P93371	3	4	1	1	1	1	44	58	100	Confident
109	P20445	Glyceraldehyde-3-phosphate dehydrogenase (G3P_EMENI)	gpdA	2	36.2886	69.64	16.67	1073.55					Single Protein		P20445	4	10	6	3	6	3	125	172	100	Confident
115	Q01359	Cytochrome c oxidase subunit 6, mitochondrial (COX6_NEUCR)	cox-6	V	16.7936	100	10.81	687.119					Single Protein		Q01359	2	2	2	2	2	2	11	13	100	Confident
118	B8MDN4	Eukaryotic translation initiation factor 6 (IF6_TALSN)	tif6	III	26.4134	44.94	7.29	168.311					Single Protein		B8MDN4	2	2	2	2	2	2	3	3	100	Confident
120	J9MJK9	Transaldolase (TAL1_FUSO4)	FOXG_03074		35.5255	79.26	10.84	320.58					Single Protein		J9MJK9	3	3	3	3	3	3	10	17	100	Confident
123	A2QEN5	ATP-dependent RNA helicase eIF4A (IF4A_ASPNC)	tif1		44.876	71.36	6.53	356.82					Related Proteins	A6R3R5, A6RJ45, A7EGL7, Q0CXD0, Q0UU86, Q1DQ20, Q2UPY3, Q4WX43, Q5B948	A2QEN5, A6R3R5, A6RJ45, A7EGL7, Q0CXD0, Q0UU86, Q1DQ20, Q2UPY3, Q4WX43, Q5B948	2	2	0	0	0	0	17	23	100	Confident
128	Q1MAZ2	ATP synthase subunit beta (ATPB_RHIL3)	atpD		50.8852	80.54	8.37	278.022					Related Proteins	Q8UC76	Q1MAZ2, Q8UC76	3	3	1	1	1	1	21	23	100	Confident
129	P42882	4-amino-5-hydroxymethyl-2-methylpyrimidine phosphate synthase (NMT1_ASPPA)	nmt1	III	38.1732	64.91	17.54	3615.93					Single Protein		P42882	4	7	4	1	4	1	140	181	100	Confident
130	Q01765	Elongation factor 1-alpha (EF1A_PODCU)	TEF	1	49.8732	68.98	19.96	110.755					Single Protein		Q01765	8	10	1	1	1	1	36	64	100	Confident
132	P00830	ATP synthase subunit beta, mitochondrial (ATPB_YEAST)	ATP2	X	54.7599	82.58	4.89	71.7813					Related Proteins	P49376, Q55CS9	P00830, P49376, Q55CS9	2	2	0	0	1	1	11	14	100	Confident
134	P40292	Heat shock protein 90 (HSP90_ASPFU)	hsp90		80.5903	83.71	5.81	20.3519					Single Protein		P40292	3	3	1	1	2	2	4	5	100	Confident
139	P78567	Histone H2B (H2B_AGABI)	htbA		15.1562	100	23.08	363.593					Single Protein		P78567	3	4	2	1	2	1	10	32	100	Confident
140	P30575	Enolase 1 (ENO1_CANAL)	ENO1	21	47.2025	68.64	5.91	186.051					Single Protein		P30575	2	3	1	1	1	1	24	27	100	Confident
142	P78712	Actin-related protein 3 (ARP3_NEUCR)	arp-3	II	47.8222	62.19	8.43	145.092					Single Protein		P78712	2	3	3	2	3	2	5	8	100	Confident
144	P17730	Glyceraldehyde-3-phosphate dehydrogenase 2 (G3P2_TRIKO)	gpd2	I	36.0835	63.61	11.83	2047.06					Single Protein		P17730	2	9	3	1	3	1	139	189	100	Confident
145	A5DPE3	Elongation factor 1-alpha (EF1A_PICGU)	TEF1	XVI	50.0161	75.11	15.07	95.5609					Single Protein		A5DPE3	5	7	2	2	2	2	17	43	100	Confident
146	P78695	78 kDa glucose-regulated protein homolog (GRP78_NEUCR)	grp78	VI	72.287	74.74	3.33	169.093					Single Protein		P78695	2	5	2	0	2	0	34	38	100	Confident
147	P50125	Homocysteine synthase (CYSD_EMENI)	cysD		47.2622	63.84	8.24	211.076					Single Protein		P50125	3	4	3	2	3	2	16	22	100	Confident
149	Q01982	Glyceraldehyde-3-phosphate dehydrogenase (G3P_PHACH)	GPD	V	36.2366	76.26	13.65	95.9738					Single Protein		Q01982	5	6	3	2	5	4	9	13	100	Confident
153	D4NXE7	40S ribosomal protein S1 (RS3A_MAGO7)	RPS1	1	29.2569	100	7.03	459.963					Related Proteins	B2VUE4, L7IK19, Q0UFP1	B2VUE4, D4NXE7, L7IK19, Q0UFP1	2	4	2	1	4	2	13	33	100	Confident
159	Q5B0C0	Heat shock 70 kDa protein (HSP7M_EMENI)	AN6010		72.3278	85.44	4.35	95.1135					Single Protein		Q5B0C0	2	5	3	2	4	2	7	11	100	Confident
160	P37211	ATP synthase subunit alpha, mitochondrial (ATPA_NEUCR)	atp-1	I	59.4852	80.94	8.71	156.453					Single Protein		P37211	4	4	1	1	2	2	22	33	100	Confident
161	Q7RV85	Enolase (ENO_NEUCR)	emp-7	I	47.5647	86.99	13.24	445.482					Single Protein		Q7RV85	5	8	2	1	2	1	99	122	100	Confident
163	Q5B135	Enolase (ENO_EMENI)	enoA	4	47.4624	85.62	14.61	558.132					Single Protein		Q5B135	4	8	2	1	2	1	100	123	100	Confident
175	P11146	Heat shock 70 kDa protein cognate 2 (HSP7B_DROME)	Hsc70-2	3R	69.6789	78.67	4.42	39.1631					Single Protein		P11146	2	4	3	1	3	1	5	8	100	Confident
180	P37210	Histone H2B (H2B_NEUCR)	hh2b		14.832	100	24.09	457.652					Related Proteins	A1CJ09, A1D8G9, A2QY49, L7I1W3, P0CT13, P23754, Q0CBD1, Q1E5N0, Q2HH38, Q2U5A9, Q4HTT2, Q4WWC5, Q7Z9J4, Q875B7, Q8J1K2	A1CJ09, A1D8G9, A2QY49, L7I1W3, P0CT13, P23754, P37210, Q0CBD1, Q1E5N0, Q2HH38, Q2U5A9, Q4HTT2, Q4WWC5, Q7Z9J4, Q875B7, Q8J1K2	3	3	1	1	1	1	11	31	100	Confident
181	P33125	Heat shock protein 82 (HSP82_AJECA)	HSP82	XVI	77.3694	87.48	5.6	41.8492					Single Protein		P33125	3	4	2	1	3	2	4	8	100	Confident
182	P23704	ATP synthase subunit beta, mitochondrial (ATPB_NEUCR)	atp-2	II	55.4989	83.24	13.49	302.231					Single Protein		P23704	5	10	2	1	2	1	38	50	100	Confident
183	Q92441	Homocysteine/cysteine synthase (CYSD_KLULA)	MET17	XII	48.0765	63.74	4.95	135.501					Single Protein		Q92441	2	3	2	1	2	1	9	12	99.4737	Confident
184	Q8NKF4	60S ribosomal protein L3 (RL3_ASPFU)	rpl3	6	44.4167	93.11	7.14	204.807					Single Protein		Q8NKF4	2	2	2	2	2	2	8	9	100	Confident
190	P53498	Actin (ACT_CHLRE)			41.8089	64.72	10.61	335.269					Related Proteins	P20904	P20904, P53498	3	5	1	1	1	1	50	68	100	Confident
192	Q5I2J3	Tubulin alpha chain (TBA_GIBZE)	TUB1	XIII	49.9391	68.37	11.14	823.776					Single Protein		Q5I2J3	3	5	1	1	1	1	30	38	100	Confident
194	O60101	Phosphoglycerate kinase (PGK_SCHPO)	pgk1	II	43.9361	100	9.18	968.757					Single Protein		O60101	3	5	2	1	2	1	48	79	100	Confident
201	P11977	Phosphoglycerate kinase (PGK_EMENI)	pgkA	5	44.8817	93.11	9.26	325.275					Single Protein		P11977	4	7	2	1	2	1	26	69	100	Confident
202	Q96US8	Glyceraldehyde-3-phosphate dehydrogenase (G3P_SCLSC)	GPD	V	36.7667	55.62	9.76	483.415					Related Proteins	P28844, P29497	P28844, P29497, Q96US8	3	7	0	0	3	2	107	151	100	Confident
204	P26783	40S ribosomal protein S5 (RS5_YEAST)	RPS5	18	25.0233	69.33	6.22	901.746					Related Proteins	O14277, Q9P3T6	O14277, P26783, Q9P3T6	2	3	2	2	2	2	19	31	100	Confident
210	P41756	Phosphoglycerate kinase (PGK_ASPOR)	pgkA	5	44.3557	93.29	7.67	91.9859					Related Proteins	P09188, P33161, P38667	P09188, P33161, P38667, P41756	2	2	0	0	0	0	13	26	100	Confident
214	P82610	5-methyltetrahydropteroyltriglutamate--homocysteine methyltransferase (METE_CANAL)	MET6	V	85.6486	78.49	3.39	311.694					Single Protein		P82610	2	4	3	1	4	2	31	38	100	Confident
223	Q9LKI8	Tubulin beta chain (TBB_THAWE)			49.4876	54.85	5.42	194.023					Single Protein		Q9LKI8	2	3	1	1	2	1	14	19	100	Confident
224	Q8X1P0	Catalase (CATA_BLUGH)	CAT1	4	78.9617	51.39	4.87	84.7649					Single Protein		Q8X1P0	3	3	2	2	3	3	6	7	100	Confident
1	P05317	60S acidic ribosomal protein P0 (RLA0_YEAST)	RPP0	XII	33.6963	61.54	3.85	501.778					Related Proteins	Q96TJ5, Q9C3Z6	P05317, Q96TJ5, Q9C3Z6	1	1	1	1	1	1	9	10	100	Doubtful
2	P53026	60S ribosomal protein L10a (RL10A_MOUSE)	Rpl10a	17	24.9006	100	5.99	98.6598					Related Proteins	P53027, P62906, P62907, Q4R5P3, Q5E9E6, Q6PC69, Q7ZYS8, Q90YV8, Q963B6	P53026, P53027, P62906, P62907, Q4R5P3, Q5E9E6, Q6PC69, Q7ZYS8, Q90YV8, Q963B6	1	1	0	0	0	0	2	6	100	Doubtful
3	O13437	Formate dehydrogenase (FDH_CANBO)	FDH1	XV	40.3449	85.71	3.85	88.2247					Related Proteins	P33677, Q03134, Q67U69, Q9SXP2, Q9ZRI8	O13437, P33677, Q03134, Q67U69, Q9SXP2, Q9ZRI8	1	1	0	0	1	1	6	7	100	Doubtful
5	O18334	Ras-related protein Rab6 (RAB6_DROME)	Rab6	2L	23.4657	87.98	0	0					Related and Unrelated Proteins	A4FV54, A5WW21, A6QR46, O00194, O04157, O24461, O24466, O35963, O42819, O76173, O80501, O94655, O95716, P01123, P05714, P07560, P10536, P10948, P10949, P11023, P11620, P16976, P17608, P17609, P20336, P20337, P20338, P20340, P20340-2, P20340-4, P20790, P20791, P22125, P22127, P22128, P23640, P24409, P25228, P28186, P28188, P31022, P31584, P33723, P34139, P34140, P34141, P34143, P34213, P35276, P35…	A4FV54, A5WW21, A6QR46, O00194, O04157, O18334, O24461, O24466, O35963, O42819, O76173, O80501, O94655, O95716, P01123, P05714, P07560, P10536, P10948, P10949, P11023, P11620, P16976, P17608, P17609, P20336, P20337, P20338, P20340, P20340-2, P20340-4, P20790, P20791, P22125, P22127, P22128, P23640, P24409, P25228, P28186, P28188, P31022, P31584, P33723, P34139, P34140, P34141, P34143, P34213, P35…	0	1	0	0	0	0	1	1	96	Doubtful
6	P26518	Glyceraldehyde-3-phosphate dehydrogenase, cytosolic (G3PC_MAGLI)	GAPC	DS545241.1	36.9592	85.92	4.4	47.0877					Related Proteins	Q41595	P26518, Q41595	1	1	0	0	0	0	3	6	99.4924	Doubtful
7	Q6FPW3	Glyceraldehyde-3-phosphate dehydrogenase 1 (G3P1_CANGA)	GPD1	5	35.8963	60.84	4.22	36.0424					Single Protein		Q6FPW3	1	1	1	1	1	1	1	2	100	Doubtful
9	Q4P914	Catalase-peroxidase (KATG_USTMA)	katG		82.7192	75.03	2.54	14.9924					Single Protein		Q4P914	1	1	1	1	1	1	1	1	100	Doubtful
10	B1KDU3	Peptide chain release factor 1 (RF1_SHEWM)	prfA		40.4754	84.76	4.43	129.753					Single Protein		B1KDU3	1	1	1	1	1	1	4	17	99.4924	Doubtful
11	Q6C603	60S ribosomal protein L7 (RL7_YARLI)	RPL7	2	28.3015	100	4	128.455					Related Proteins	Q7SBD5	Q6C603, Q7SBD5	1	1	1	1	1	1	3	6	99.4924	Doubtful
12	A1CL63	40S ribosomal protein S0 (RSSA_ASPCL)	rps0		32.1922	54.7	4.03	55.4642					Related Proteins	A1D695, A6RMY2, A7F2R3, B0XWG9, B2VY36, B6H2I7, B6Q3G2, B8M6L1, B8N513, C0NKW7, C0S3U2, C1G1P4, C1GUB6, C5PA09, Q0CQF6, Q0UR95, Q1E1R2, Q2UBZ9, Q4WYK1, Q5B8F8	A1CL63, A1D695, A6RMY2, A7F2R3, B0XWG9, B2VY36, B6H2I7, B6Q3G2, B8M6L1, B8N513, C0NKW7, C0S3U2, C1G1P4, C1GUB6, C5PA09, Q0CQF6, Q0UR95, Q1E1R2, Q2UBZ9, Q4WYK1, Q5B8F8	1	1	0	0	0	0	1	4	100	Doubtful
19	Q6BJ25	Elongation factor 2 (EF2_DEBHA)	EFT1	VI	93.1352	71.73	1.19	31.6081					Single Protein		Q6BJ25	1	2	0	0	0	0	10	15	92.8571	Doubtful
21	P87256	3-isopropylmalate dehydrogenase A (LEU3A_ASPNG)	leu2A		38.6462	65.84	3.86	185.844					Single Protein		P87256	1	2	2	1	2	1	5	8	100	Doubtful
22	Q10284	Heat shock protein sks2 (HSP75_SCHPO)	sks2	II	67.1639	75.2	2.28	59.47					Single Protein		Q10284	1	1	1	1	1	1	3	9	100	Doubtful
24	P87222	Heat shock protein SSB1 (HSP75_CANAW)	SSB1	IV	66.4385	68.03	0	0					Single Protein		P87222	0	4	4	0	4	0	3	9	81.25	Doubtful
25	O43026	Glyceraldehyde-3-phosphate dehydrogenase 2 (G3P2_SCHPO)	gpd3	II	35.6523	81.49	4.48	312.367					Related Proteins	O44104, O44105, P07486, P07487, P09094, P17878, P20287, P26518, P26519, P26520, P26521, P34924, P44304, P53429, P78958, Q01597, Q39769, Q6K5G8, Q7FAH2, Q9C136	O43026, O44104, O44105, P07486, P07487, P09094, P17878, P20287, P26518, P26519, P26520, P26521, P34924, P44304, P53429, P78958, Q01597, Q39769, Q6K5G8, Q7FAH2, Q9C136	1	3	0	0	0	0	26	38	100	Doubtful
26	P04909	Histone H2A-alpha (H2A1_SCHPO)	hta1	III	13.8697	60.61	6.82	486.572					Related Proteins	A1CJ10, A1D8G8, L7HZV6, O74268, P04910, P08844, P0C952, P0C953, P0CT12, Q0CBD2, Q0U1A1, Q1E5N1, Q2HH37, Q2U5A8, Q4HTT1, Q4WWC6, Q875B8, Q8X132	A1CJ10, A1D8G8, L7HZV6, O74268, P04909, P04910, P08844, P0C952, P0C953, P0CT12, Q0CBD2, Q0U1A1, Q1E5N1, Q2HH37, Q2U5A8, Q4HTT1, Q4WWC6, Q875B8, Q8X132	1	1	0	0	0	0	12	15	99.4737	Doubtful
27	Q09188	ADP,ATP carrier protein (ADT_SCHPO)	anc1	II	34.9981	69.57	3.42	117.204					Single Protein		Q09188	1	2	2	1	2	1	3	5	99.4924	Doubtful
29	P87018	Ras-like protein (RAS_BOTFU)	ras1	I	23.7475	75.94	5.66	100.987					Single Protein		P87018	1	2	2	1	2	1	2	4	100	Doubtful
30	Q9HGZ2	Glucose-6-phosphate isomerase (G6PI_ASPOR)	pgiA		61.1759	64.74	5.06	155.892					Single Protein		Q9HGZ2	1	1	1	1	1	1	6	6	100	Doubtful
35	A4QVR2	Histone H2A.Z (H2AZ_MAGO7)	HTZ1	supercont1.14	15.2644	82.39	9.86	226.153					Related Proteins	Q0UG93, Q2GUP0, Q873G4	A4QVR2, Q0UG93, Q2GUP0, Q873G4	1	1	1	1	1	1	3	3	100	Doubtful
36	A6RMY2	40S ribosomal protein S0 (RSSA_BOTFB)	rps0		31.7019	54.73	4.39	55.7531					Related Proteins	A7F2R3, C0NKW7, C0S3U2, C1G1P4, C1GUB6, C4JYP8, C5FD74, C5PA09, Q0UR95, Q1E1R2	A6RMY2, A7F2R3, C0NKW7, C0S3U2, C1G1P4, C1GUB6, C4JYP8, C5FD74, C5PA09, Q0UR95, Q1E1R2	1	1	0	0	0	0	1	1	100	Doubtful
37	Q9V3G1	60S ribosomal protein L8 (RL8_DROME)	RpL8	2L	27.8752	89.84	4.69	125.444					Related Proteins	Q6RYS3, Q95V39	Q6RYS3, Q95V39, Q9V3G1	1	1	1	1	1	1	3	5	100	Doubtful
41	Q75F65	Thiamine thiazole synthase (THI4_ASHGO)	THI4	VII	35.8501	61.33	3.63	57.7586					Single Protein		Q75F65	1	2	0	0	0	0	3	9	96.2963	Doubtful
42	P62820	Ras-related protein Rab-1A (RAB1A_HUMAN)	RAB1A	2	22.6634	100	7.8	52.2175					Related and Unrelated Proteins	P22125, P33723, P62820-2, P62820-3, P62821, P62822, Q06AU7, Q2HJH2, Q4R8X3, Q52NJ2, Q5RE13, Q6NYB7, Q92928, Q9H0U4	P22125, P33723, P62820, P62820-2, P62820-3, P62821, P62822, Q06AU7, Q2HJH2, Q4R8X3, Q52NJ2, Q5RE13, Q6NYB7, Q92928, Q9H0U4	1	1	0	0	0	0	1	1	100	Doubtful
43	P17329	Glyceraldehyde-3-phosphate dehydrogenase 2 (G3P2_CAEEL)	gpd-2	X	36.4328	58.06	0	0					Related Proteins	P17330, P32809, P32810	P17329, P17330, P32809, P32810	0	3	1	0	1	0	1	28	81.25	Doubtful
44	P0CT73	40S ribosomal protein S11-A (RS11A_SCHPO)	rps1101	I	17.4894	100	7.24	352.125					Related Proteins	P0CT74	P0CT73, P0CT74	1	1	1	1	1	1	5	5	100	Doubtful
46	Q0ULD0	Nascent polypeptide-associated complex subunit beta (NACB_PHANO)	EGD1	7	17.5719	100	7.5	200.711					Single Protein		Q0ULD0	1	2	2	1	2	1	4	7	100	Doubtful
47	P80534	Glyceraldehyde-3-phosphate dehydrogenase, muscle (G3P_JACOR)			39.3881	82.92	0	0					Related and Unrelated Proteins	O59841, P17244, P51640	O59841, P17244, P51640, P80534	0	1	1	0	1	0	1	1	96.2963	Doubtful
48	A7ETG2	Leucine aminopeptidase 1 (LAP1_SCLS1)	lap1		43.2628	75.19	3.62	10.3127					Related Proteins	B2WMR5, E3S6P9, E4ZHQ5, Q0U6L1	A7ETG2, B2WMR5, E3S6P9, E4ZHQ5, Q0U6L1	1	1	0	0	1	1	1	1	100	Doubtful
49	A5A3E0	POTE ankyrin domain family member F (POTEF_HUMAN)	POTEF	2	121.367	70.6	1.49	4.76236					Related and Unrelated Proteins	A2BDB0, A5DQP9, O13419, O15998, O16808, O17320, O17502, O17503, O18499, O18500, O18840, O42161, O65316, O74258, O93400, P02572, P02574, P02576, P02578, P04751, P04752, P04829, P07829, P07830, P07836, P07837, P08023, P10365, P10981, P10987, P10989, P10990, P10995, P12431, P12716, P12717, P14235, P15475, P17126, P17128, P17304, P18499, P18600, P18601, P18603, P20359, P20399, P26198, P27130, P29751,…	A2BDB0, A5A3E0, A5DQP9, O13419, O15998, O16808, O17320, O17502, O17503, O18499, O18500, O18840, O42161, O65316, O74258, O93400, P02572, P02574, P02576, P02578, P04751, P04752, P04829, P07829, P07830, P07836, P07837, P08023, P10365, P10981, P10987, P10989, P10990, P10995, P12431, P12716, P12717, P14235, P15475, P17126, P17128, P17304, P18499, P18600, P18601, P18603, P20359, P20399, P26198, P27130,…	1	1	0	0	0	0	4	7	100	Doubtful
50	Q09717	Ran-specific GTPase-activating protein 1 (RANG_SCHPO)	sbp1	II	24.135	78.6	5.12	99.5776					Single Protein		Q09717	1	1	1	1	1	1	2	2	100	Doubtful
52	O59858	Glutathione peroxidase (GPX1_SCHPO)	gpx1	II	18.0492	81.65	6.33	67.7506					Related Proteins	O32770, Q9CFV1	O32770, O59858, Q9CFV1	1	1	1	1	1	1	1	1	100	Doubtful
53	D4AT77	Aconitate hydratase, mitochondrial (ACON_ARTBC)	ARB_07441		84.0063	61.42	0	0					Related Proteins	C8VG90, Q4WLN1	C8VG90, D4AT77, Q4WLN1	0	1	0	0	0	0	1	1	96	Doubtful
54	O93918	Pyruvate carboxylase (PYC_ASPTE)	pyc		131.14	74.27	1.17	5.55217					Related Proteins	Q0CLK1, Q9HES8	O93918, Q0CLK1, Q9HES8	1	1	0	0	0	0	1	1	100	Doubtful
55	P17783	Malate dehydrogenase, mitochondrial (MDHM_CITLA)	MMDH		36.1782	75.79	3.17	237.127					Related and Unrelated Proteins	A3N1U6, B0BQN0, B3H269, P83373, P85920, P86074, Q43744, Q7VP41, Q9LKA3, Q9SN86, Q9ZP06	A3N1U6, B0BQN0, B3H269, P17783, P83373, P85920, P86074, Q43744, Q7VP41, Q9LKA3, Q9SN86, Q9ZP06	1	1	1	1	1	1	7	10	100	Doubtful
57	C1FNC3	UDP-N-acetylmuramoylalanine--D-glutamate ligase (MURD_CLOBJ)	murD		51.6135	86.46	0	0					Single Protein		C1FNC3	0	1	1	0	1	0	1	2	97.0588	Doubtful
58	D4AY02	Probable peptidyl-prolyl cis-trans isomerase ARB_01071 (CYPB_ARTBC)	ARB_01071		24.7486	89.82	4.87	31.577					Related and Unrelated Proteins	O93826, Q2UGK2, Q4WP12, Q7S7Z6, Q7S7Z6-2, Q8X166	D4AY02, O93826, Q2UGK2, Q4WP12, Q7S7Z6, Q7S7Z6-2, Q8X166	1	1	0	0	1	1	2	2	100	Doubtful
59	B9WYE6	Versiconal hemiacetal acetate reductase (VRDA_ASPPA)	vrdA		38.6737	82.51	3.5	34.5309					Related and Unrelated Proteins	G2TRN6, Q9P7U2	B9WYE6, G2TRN6, Q9P7U2	1	1	1	1	1	1	1	2	100	Doubtful
60	Q963B6	60S ribosomal protein L10a (RL10A_SPOFR)	RpL10A		24.5021	84.33	5.99	58.495					Related Proteins	Q7RZS0	Q7RZS0, Q963B6	1	1	0	0	0	0	1	1	100	Doubtful
61	Q9I767	5'-nucleotidase (5NTD_PSEAE)	PA0065		24.9355	89.59	0	0					Single Protein		Q9I767	0	1	1	0	1	0	1	2	97.0588	Doubtful
62	O73885	Heat shock cognate 71 kDa protein (HSP7C_CHICK)	HSPA8	15	70.7833	70.12	1.86	9.26003					Related and Unrelated Proteins	A1A3P5, A2Q0Z1, B8DT62, P10591, P10592, P11142, P11142-2, P11147, P12076, P16474, P19120, P19378, P20583, P22202, P36604, P41797, P59769, P63017, P63018, P83616, P83617, Q30Q10, Q5NVM9, Q6BZH1, Q6FW50, Q71U34	A1A3P5, A2Q0Z1, B8DT62, O73885, P10591, P10592, P11142, P11142-2, P11147, P12076, P16474, P19120, P19378, P20583, P22202, P36604, P41797, P59769, P63017, P63018, P83616, P83617, Q30Q10, Q5NVM9, Q6BZH1, Q6FW50, Q71U34	1	1	0	0	0	0	1	2	100	Doubtful
63	P23639	Proteasome subunit alpha type-2 (PSA2_YEAST)	PRE8	XIII	27.1451	68.8	5.2	62.236					Related Proteins	A2YVR7, O23708, O73672, P17220, P24495, P25787, P40301, P49722, Q10KF0, Q3T0Y5, Q54DM7, Q8L4A7, Q8X077	A2YVR7, O23708, O73672, P17220, P23639, P24495, P25787, P40301, P49722, Q10KF0, Q3T0Y5, Q54DM7, Q8L4A7, Q8X077	1	1	0	0	1	1	3	3	100	Doubtful
64	P41825	Heat shock protein 70 A1 (HSP71_ANOAL)	HSP70A1		70.2076	76.41	2.5	1.73027					Related Proteins	P41826, P41827	P41825, P41826, P41827	1	3	1	0	1	0	4	6	80.7692	Doubtful
66	Q9LXG1	40S ribosomal protein S9-1 (RS91_ARATH)	RPS9B	5	23.0222	100	8.59	162.191					Related Proteins	P52810	P52810, Q9LXG1	1	1	0	0	1	1	6	6	100	Doubtful
67	P48826	Glucose-6-phosphate 1-dehydrogenase (G6PD_ASPNG)	gsdA		58.913	94.51	4.9	83.9576					Single Protein		P48826	1	1	1	1	1	1	4	10	100	Doubtful
68	P38009	Bifunctional purine biosynthesis protein ADE17 (PUR92_YEAST)	ADE17	XIII	65.2228	91.89	0	0					Related Proteins	C1CWJ7, O74928	C1CWJ7, O74928, P38009	0	1	0	0	1	0	1	1	92.8571	Doubtful
71	P00890	Citrate synthase, mitochondrial (CISY1_YEAST)	CIT1	XIV	53.327	77.45	2.51	160.971					Single Protein		P00890	1	2	2	1	2	1	6	11	100	Doubtful
72	P83778	Malate dehydrogenase, cytoplasmic (MDHC_CANAL)	MDH1	A3	35.9821	64.39	3.86	40.3947					Single Protein		P83778	1	2	2	1	2	1	1	3	100	Doubtful
73	A7EJY3	ATP-dependent RNA helicase ded1 (DED1_SCLS1)	ded1		71.1755	66.96	3.69	57.142					Related Proteins	Q0UWA6, Q1DJF0, Q6CB69	A7EJY3, Q0UWA6, Q1DJF0, Q6CB69	1	1	0	0	1	1	3	4	100	Doubtful
74	P23618	Thiamine thiazole synthase (THI4_FUSOX)	sti35		34.5566	67.19	0	0					Related Proteins	C7Z8P6, J9N5G7, P23617	C7Z8P6, J9N5G7, P23617, P23618	0	3	2	0	2	0	1	3	92.8571	Doubtful
76	P26784	60S ribosomal protein L16-A (RL16A_YEAST)	RPL16A	IX	22.1874	100	0	0					Related and Unrelated Proteins	P26785, Q52813	P26784, P26785, Q52813	0	1	1	0	1	0	0	4	96.2963	Doubtful
79	A3PI00	NAD/NADP-dependent betaine aldehyde dehydrogenase (BETB_RHOS1)	betB		50.7481	56.31	0	0					Single Protein		A3PI00	0	1	1	0	1	0	0	25	81.25	Doubtful
80	O13792	ATP-dependent RNA helicase uap56 (SUB2_SCHPO)	uap56	I	49.2001	77.42	2.3	29.4082					Related Proteins	A1CMQ7, A1DL85, A2R0B5, A4RBS3, A6R603, A7EIX7, Q0CGJ9, Q1DI07, Q2H4D0, Q2U6P7, Q4WCW2, Q5ASK8	A1CMQ7, A1DL85, A2R0B5, A4RBS3, A6R603, A7EIX7, O13792, Q0CGJ9, Q1DI07, Q2H4D0, Q2U6P7, Q4WCW2, Q5ASK8	1	1	0	0	1	1	1	1	100	Doubtful
82	Q0UTQ6	Eukaryotic translation initiation factor 3 subunit F (EIF3F_PHANO)	SNOG_04858		37.5448	63.16	3.8	99.1166					Single Protein		Q0UTQ6	1	2	2	1	2	1	2	4	100	Doubtful
85	P46561	ATP synthase subunit beta, mitochondrial (ATPB_CAEEL)	atp-2	II	57.4909	82.9	4.65	7.14639					Single Protein		P46561	2	4	1	0	1	0	11	15	81.25	Doubtful
86	B2AND4	Mannitol-1-phosphate 5-dehydrogenase (MTLD_PODAN)	Pa_6_10260		44.1276	80.1	3.78	26.9637					Single Protein		B2AND4	1	1	1	1	1	1	1	2	100	Doubtful
87	Q9P7B2	40S ribosomal protein S8-B (RS8B_SCHPO)	rps802	I	22.55	100	7	160.569					Related Proteins	O14049	O14049, Q9P7B2	1	1	1	1	1	1	3	4	100	Doubtful
88	O16027	Glyceraldehyde-3-phosphate dehydrogenase 1 (Fragment) (G3P1_GLORO)	GPD-1		34.5579	83.33	4.32	462.544					Related Proteins	P24753	O16027, P24753	1	2	1	1	1	1	14	20	100	Doubtful
90	P00369	NADP-specific glutamate dehydrogenase (DHE4_NEUCR)	gdh		48.8225	81.5	3.96	102.682					Related Proteins	P00370, Q9HGU3, Q9HGU4	P00369, P00370, Q9HGU3, Q9HGU4	1	1	0	0	0	0	4	5	100	Doubtful
93	P22774	Heat shock 70 kDa protein, mitochondrial (HSP7M_SCHPO)	ssp1	III	72.9319	81.16	2.37	15.8822					Related and Unrelated Proteins	P22774-2, P39987, P59769, P83616, P83617	P22774, P22774-2, P39987, P59769, P83616, P83617	1	1	0	0	0	0	1	2	100	Doubtful
94	P32614	Fumarate reductase 1 (FRDS_YEAST)	FRD1	V	50.8124	70.64	2.98	397.448					Single Protein		P32614	1	2	2	1	2	1	15	17	100	Doubtful
95	Q651D5	Probable aquaporin PIP2-7 (PIP27_ORYSJ)	PIP2-7	9	30.2971	47.59	5.52	66.0777					Related Proteins	Q651D5-2	Q651D5, Q651D5-2	1	1	1	1	1	1	1	3	100	Doubtful
96	O93918	Pyruvate carboxylase (PYC_ASPTE)	pyc		131.14	74.27	0.84	5.55217					Related Proteins	P11154, P78992, Q0CLK1, Q8X1T3	O93918, P11154, P78992, Q0CLK1, Q8X1T3	1	1	0	0	0	0	1	3	100	Doubtful
97	P00369	NADP-specific glutamate dehydrogenase (DHE4_NEUCR)	gdh		48.8225	81.5	2.42	12.8352					Related Proteins	O93934, P14657, P15111, P18819, P31026, P78804, Q8RQP4, Q8Z6F6, Q9HFR6, Q9HGU3, Q9HGU4, Q9URS1	O93934, P00369, P14657, P15111, P18819, P31026, P78804, Q8RQP4, Q8Z6F6, Q9HFR6, Q9HGU3, Q9HGU4, Q9URS1	1	1	0	0	0	0	1	1	100	Doubtful
98	A4QUL1	Protein transport protein SEC24 (SEC24_MAGO7)	SEC24	IX	104.565	55.27	0	0					Related Proteins	Q2HH63, Q7S4P3, Q86ZK8	A4QUL1, Q2HH63, Q7S4P3, Q86ZK8	0	1	0	0	1	0	1	1	96	Doubtful
99	P00549	Pyruvate kinase 1 (KPYK1_YEAST)	CDC19	I	54.5103	73.4	2	17.1548					Related Proteins	P52489, Q12669, Q6FIS9, Q759A9, Q875S4, Q875Z9	P00549, P52489, Q12669, Q6FIS9, Q759A9, Q875S4, Q875Z9	1	2	0	0	0	0	4	11	100	Doubtful
100	A4R1J7	Protein transport protein SEC23 (SEC23_MAGO7)	SEC23	supercont1.7	85.8628	60.65	1.69	5.97688					Related Proteins	Q0US25, Q1DY01, Q2HB00, Q5BGR9, Q9C284	A4R1J7, Q0US25, Q1DY01, Q2HB00, Q5BGR9, Q9C284	1	1	0	0	1	1	1	2	100	Doubtful
104	A8I2V9	Lipoyl synthase, chloroplastic (LISC_CHLRE)	LIP1P	DS496112	46.6506	62.09	3.49	66.0777					Single Protein		A8I2V9	1	1	1	1	1	1	2	10	100	Doubtful
106	A5N3H7	ATP synthase subunit beta (ATPB_CLOK5)	atpD		50.6711	82.33	5.39	9.39132					Single Protein		A5N3H7	2	3	1	0	1	0	11	14	81.25	Doubtful
107	A2Q908	Eukaryotic translation initiation factor 3 subunit B (EIF3B_ASPNC)	prt1		84.1935	77.7	0	0					Related Proteins	Q2URB7	A2Q908, Q2URB7	0	1	1	0	1	0	1	1	96	Doubtful
108	O04331	Prohibitin-3, mitochondrial (PHB3_ARATH)	PHB3	5	30.381	73.29	0	0					Related Proteins	P40961, Q9LK25	O04331, P40961, Q9LK25	0	1	1	0	1	0	1	1	97.0588	Doubtful
110	P08679	Citrate synthase, peroxisomal (CISY2_YEAST)	CIT2	III	51.3814	82.17	2.39	28.319					Related Proteins	P43635	P08679, P43635	1	1	1	1	1	1	1	2	100	Doubtful
111	Q9C285	60S ribosomal protein L12 (RL12_NEUCR)	rpl-12	IV	17.6826	100	9.09	259.505					Single Protein		Q9C285	1	1	1	1	1	1	4	6	100	Doubtful
112	P23301	Eukaryotic translation initiation factor 5A-1 (IF5A1_YEAST)	HYP2	V	17.1033	68.15	7.64	1295.46					Related Proteins	O94083, P38672	O94083, P23301, P38672	1	1	1	1	1	1	19	22	100	Doubtful
113	O93988	ATP-citrate synthase subunit 1 (ACL1_SORMK)	ACL1		72.9387	78.93	2.23	16.7521					Related Proteins	Q8X097	O93988, Q8X097	1	1	1	1	1	1	1	1	100	Doubtful
114	Q9P843	60S ribosomal protein L27 (RL27_CANAX)	RPL27	11	15.5046	100	10.29	1259.36					Single Protein		Q9P843	1	1	1	1	1	1	16	17	100	Doubtful
116	O13426	Serine hydroxymethyltransferase, cytosolic (GLYC_CANAL)	SHM2	5	52.0056	72.13	2.98	81.3007					Related Proteins	P34898	O13426, P34898	1	2	2	1	2	1	3	6	100	Doubtful
117	Q9C2B9	60S ribosomal protein L38 (RL38_NEUCR)	rpl-38	V	9.14313	100	18.75	133.807					Single Protein		Q9C2B9	1	2	2	1	2	1	1	10	100	Doubtful
119	A1RSA3	Replication factor C large subunit (RFCL_PYRIL)	rfcL		48.3061	93.85	0	0					Single Protein		A1RSA3	0	1	1	0	1	0	0	35	81.25	Doubtful
121	P07828	Actin-18 (ACT18_DICDI)	act18	5	42.5043	54.47	0	0					Single Protein		P07828	0	1	1	0	1	0	1	1	96	Doubtful
122	Q4I1H6	Sorting nexin-3 (SNX3_GIBZE)	SNX3	IV	18.4165	100	10.19	272.728					Related Proteins	Q7SH92	Q4I1H6, Q7SH92	1	1	1	1	1	1	4	4	100	Doubtful
124	Q9M084	Aspartate--tRNA ligase 2, cytoplasmic (SYDC2_ARATH)	IBI1		62.8783	81.72	1.61	81.2493					Related Proteins	Q8H104	Q8H104, Q9M084	1	1	1	1	1	1	4	5	100	Doubtful
125	Q27788	Pyruvate kinase (KPYK_TRYBO)	PYK		54.5992	89.76	2.01	21.4952					Single Protein		Q27788	1	1	1	1	1	1	1	3	100	Doubtful
126	Q9P6M8	mRNA export factor crp79 (PABPX_SCHPO)	crp79	I	79.0131	72.54	0	0					Single Protein		Q9P6M8	0	1	1	0	1	0	1	6	96.2963	Doubtful
127	A1TW90	Phosphoglycerate kinase (PGK_ACIAC)	pgk		41.0565	64.23	0	0					Related Proteins	A1WD35, B9MI90, Q47A08, Q5P7K8	A1TW90, A1WD35, B9MI90, Q47A08, Q5P7K8	0	1	1	0	1	0	1	6	96.2963	Doubtful
131	Q9P546	40S ribosomal protein S0-B (RSSA2_SCHPO)	rps002	I	31.401	65.85	4.18	283.19					Related Proteins	A1CL63, A1D695, A2QE32, A3LRZ0, A5DGG9, A5DZP6, A6RMY2, A7F2R3, B0XWG9, B2VY36, B6H2I7, B6K180, B6K1S2, B6K2L2, B6Q3G2, B8M6L1, B8N513, B9WEC5, C0NKW7, C0S3U2, C1G1P4, C1GUB6, C4Y2C6, C4YNR7, C5G8P1, C5JKQ2, O42817, Q0CQF6, Q0UR95, Q2UBZ9, Q4WYK1, Q5B8F8, Q6BW39, Q96VK7, Q9Y7L8	A1CL63, A1D695, A2QE32, A3LRZ0, A5DGG9, A5DZP6, A6RMY2, A7F2R3, B0XWG9, B2VY36, B6H2I7, B6K180, B6K1S2, B6K2L2, B6Q3G2, B8M6L1, B8N513, B9WEC5, C0NKW7, C0S3U2, C1G1P4, C1GUB6, C4Y2C6, C4YNR7, C5G8P1, C5JKQ2, O42817, Q0CQF6, Q0UR95, Q2UBZ9, Q4WYK1, Q5B8F8, Q6BW39, Q96VK7, Q9P546, Q9Y7L8	1	1	0	0	0	0	5	6	100	Doubtful
133	P21856	Rab GDP dissociation inhibitor alpha (GDIA_BOVIN)	GDI1	X	50.5331	79.64	4.25	183.657					Related Proteins	O97555, P31150, P50395, P50395-2, P50396, P50397, P50398, P50399, P60028, Q5RCE1, Q61598, Q61598-2, Q6Q7J2, Q7YQM0, Q8HXX7	O97555, P21856, P31150, P50395, P50395-2, P50396, P50397, P50398, P50399, P60028, Q5RCE1, Q61598, Q61598-2, Q6Q7J2, Q7YQM0, Q8HXX7	1	3	2	1	3	1	7	12	100	Doubtful
135	Q1K6I4	Thiamine thiazole synthase (THI4_NEUCR)	NCU06110		36.8406	53.78	4.07	123.515					Related Proteins	A7EWL8, Q3V7I4, Q5ANB7	A7EWL8, Q1K6I4, Q3V7I4, Q5ANB7	1	1	0	0	0	0	6	7	100	Doubtful
136	Q4WLN1	Aconitate hydratase, mitochondrial (ACON_ASPFU)	acoA		85.4752	63.28	0	0					Related Proteins	C8VG90	C8VG90, Q4WLN1	0	2	0	0	0	0	2	2	97.0588	Doubtful
137	P42656	DNA damage checkpoint protein rad24 (RAD24_SCHPO)	rad24	I	30.0639	85.19	3.7	139.625					Single Protein		P42656	1	3	2	1	3	1	5	14	99.4737	Doubtful
138	Q01558	Glyceraldehyde-3-phosphate dehydrogenase, cytosolic (G3PC_LEIME)	GAPC	DS545241.1	35.6203	76.44	3.32	129.361					Single Protein		Q01558	1	5	2	1	2	1	4	36	100	Doubtful
141	P20287	Glyceraldehyde-3-phosphate dehydrogenase (G3P_SCHMA)			36.3546	78.11	3.25	87.0936					Related Proteins	P09317, P35143, P54117	P09317, P20287, P35143, P54117	1	1	0	0	0	0	11	15	100	Doubtful
143	Q1K6I4	Thiamine thiazole synthase (THI4_NEUCR)	NCU06110		36.8406	53.78	3.49	61.7573					Related Proteins	E3JV98, Q75F65, Q9UVF8	E3JV98, Q1K6I4, Q75F65, Q9UVF8	1	1	0	0	0	0	3	4	100	Doubtful
148	P61859	Calmodulin (CALM_NEUCR)	cmd-1	V	16.9859	75.17	11.41	95.5767					Related Proteins	P60204, P60205, P60206, P61860, P61861, Q9UWF0	P60204, P60205, P60206, P61859, P61860, P61861, Q9UWF0	1	3	3	1	3	1	2	6	100	Doubtful
150	A1CUJ5	Carboxypeptidase Y homolog A (CBPYA_ASPCL)	cpyA		60.8868	57.27	2.21	27.3775					Related Proteins	B6HPP6	A1CUJ5, B6HPP6	1	1	1	1	1	1	1	1	100	Doubtful
151	P78983	Heat shock 70 kDa protein (Fragment) (HSP70_ALTAL)	HSP70		16.2228	74.34	7.24	568.385					Single Protein		P78983	1	1	1	1	1	1	6	7	100	Doubtful
152	P51660	Peroxisomal multifunctional enzyme type 2 (DHB4_MOUSE)	Hsd17b4	18	79.432	72.65	1.77	8.80312					Related Proteins	P97852	P51660, P97852	1	2	0	0	2	1	1	7	100	Doubtful
154	O42630	Vacuolar protease A (CARP_ASPFU)	pep2		43.3277	48.99	0	0					Single Protein		O42630	0	2	2	0	2	0	2	6	96.2963	Doubtful
155	Q7RVI1	40S ribosomal protein S5 (RS5_NEUCR)	rps-5	IV	23.6654	85.45	7.04	58.8164					Single Protein		Q7RVI1	1	2	1	1	1	1	1	2	100	Doubtful
156	Q7RVN0	60S ribosomal protein L11 (RL11_NEUCR)	rpl-11		20.0716	100	8.05	184.562					Single Protein		Q7RVN0	1	1	1	1	1	1	3	4	100	Doubtful
157	P32324	Elongation factor 2 (EF2_YEAST)	EFT1	VI	93.2302	73.16	1.19	30.1067					Related Proteins	A5DI11, Q6BJ25, Q6CPQ9, Q754C8, Q874B9, Q875S0	A5DI11, P32324, Q6BJ25, Q6CPQ9, Q754C8, Q874B9, Q875S0	1	1	0	0	0	0	9	13	100	Doubtful
158	P46614	Pyruvate kinase (KPYK_CANAL)	CDC19	I	55.4097	75.99	3.77	21.2393					Related Proteins	Q10208, Q6FV12, Q759A9, Q7RVA8, Q875M9, Q875S4	P46614, Q10208, Q6FV12, Q759A9, Q7RVA8, Q875M9, Q875S4	1	1	0	0	0	0	4	5	100	Doubtful
162	L7HZV6	Histone H2A (H2A_MAGOY)	HTA1	supercont1.32	14.2918	61.76	16.91	1180.65					Related Proteins	A1CJ10, A1D8G8, A3LZZ0, O74268, P08844, P0C952, P0C953, P0CT12, Q0CBD2, Q0U1A1, Q2HH37, Q2U5A8, Q4HTT1, Q4WWC6, Q6BKW8, Q875B8, Q8X132	A1CJ10, A1D8G8, A3LZZ0, L7HZV6, O74268, P08844, P0C952, P0C953, P0CT12, Q0CBD2, Q0U1A1, Q2HH37, Q2U5A8, Q4HTT1, Q4WWC6, Q6BKW8, Q875B8, Q8X132	1	2	0	0	0	0	15	23	100	Doubtful
164	Q38680	V-type proton ATPase subunit B 2 (VATB2_ACEAT)			54.6809	81.3	0	0					Related Proteins	Q38681	Q38680, Q38681	0	1	1	0	1	0	1	2	81.25	Doubtful
165	Q06118	Peptidyl-prolyl cis-trans isomerase A (PPIA_STRAQ)	ppiA	3	17.7048	100	10.91	648.763					Single Protein		Q06118	2	3	3	2	3	2	11	51	100	Doubtful
166	Q00049	Norsolorinic acid reductase (NORA_ASPFN)	norA		43.7505	76.8	2.84	92.0166					Related Proteins	Q00258	Q00049, Q00258	1	1	1	1	1	1	3	3	100	Doubtful
167	A5US83	60 kDa chaperonin 1 (CH601_ROSS1)	groL1		58.8151	84.43	0	0					Single Protein		A5US83	0	2	2	0	2	0	1	3	96	Doubtful
168	Q25BI3	DNA polymerase (DPOL_HIS1I)			81.8866	62.06	0	0					Single Protein		Q25BI3	0	1	1	0	1	0	1	1	81.25	Doubtful
169	P85814	Triosephosphate isomerase (Fragments) (TPIS_PLAOI)			8.92964	100	17.44	348.522					Related and Unrelated Proteins	A0L8V0, A1VDB2, A4G646, A6SY03, B1YLE0, B3E9Q8, P21820, Q2RLU0, Q3A4X5, Q72BF9, Q8XXP9, Q9M4S8, Q9SKP6	A0L8V0, A1VDB2, A4G646, A6SY03, B1YLE0, B3E9Q8, P21820, P85814, Q2RLU0, Q3A4X5, Q72BF9, Q8XXP9, Q9M4S8, Q9SKP6	1	1	0	0	1	1	14	15	100	Doubtful
170	P11141	Heat shock 70 kDa protein F, mitochondrial (HSP7F_CAEEL)	hsp-6	V	70.8007	81.13	1.83	17.5485					Related and Unrelated Proteins	O35501, P38646, P38647, P48721, P86233, Q3ZCH0, Q5R511, Q5ZM98	O35501, P11141, P38646, P38647, P48721, P86233, Q3ZCH0, Q5R511, Q5ZM98	1	1	1	1	1	1	1	2	100	Doubtful
171	Q2URJ3	F-actin-capping protein subunit beta (CAPZB_ASPOR)	cap2		30.0139	69.55	3.76	40.2428					Related Proteins	Q4INI2, Q4WKB4, Q5BGP0, Q7SCP4	Q2URJ3, Q4INI2, Q4WKB4, Q5BGP0, Q7SCP4	1	1	0	0	1	1	2	3	100	Doubtful
172	Q94518	Nascent polypeptide-associated complex subunit alpha (NACA_DROME)	Nacalpha	2R	23.0067	64.52	5.99	1223.38					Single Protein		Q94518	1	1	1	1	1	1	16	17	100	Doubtful
173	Q9C2U0	Fructose-bisphosphate aldolase (ALF_KLULA)	FBA1	XI	39.575	84.76	6.09	696.836					Related Proteins	Q96UH7, Q9URB4	Q96UH7, Q9C2U0, Q9URB4	1	1	0	0	1	1	47	54	100	Doubtful
174	A1CH78	ATP-dependent RNA helicase ded1 (DED1_ASPCL)	ded1		72.1208	65.05	1.62	18.813					Related Proteins	A1CXK7, C8V8H4, Q4WP13	A1CH78, A1CXK7, C8V8H4, Q4WP13	1	1	1	1	1	1	1	2	100	Doubtful
176	P02299	Histone H3 (H3_DROME)	His3		15.3785	76.47	0	0					Related Proteins	A2XHJ3, A2Y533, A3LXD5, A5DFC5, A5DWE2, A5PK61, P02301, P02302, P06353, P06902, P08437, P08898, P08903, P09988, P0CO04, P0CO05, P10651, P22843, P50564, P59169, P59226, P61830, P61831, P61833, P61836, P68427, P68428, P68429, P68430, P68431, P68432, P68433, P69244, P69245, P69246, P69248, P83864, P84227, P84228, P84229, P84230, P84231, P84232, P84233, P84234, P84235, P84236, P84237, P84238, P84239,…	A2XHJ3, A2Y533, A3LXD5, A5DFC5, A5DWE2, A5PK61, P02299, P02301, P02302, P06353, P06902, P08437, P08898, P08903, P09988, P0CO04, P0CO05, P10651, P22843, P50564, P59169, P59226, P61830, P61831, P61833, P61836, P68427, P68428, P68429, P68430, P68431, P68432, P68433, P69244, P69245, P69246, P69248, P83864, P84227, P84228, P84229, P84230, P84231, P84232, P84233, P84234, P84235, P84236, P84237, P84238,…	0	1	0	0	1	0	1	6	80.7692	Doubtful
177	Q466D4	Nucleoside diphosphate kinase (NDK_METBF)	ndk		16.1173	78.52	6.04	91.4923					Related Proteins	Q7Z8P9, Q8PU77, Q8TFN0, Q8TQL6	Q466D4, Q7Z8P9, Q8PU77, Q8TFN0, Q8TQL6	1	1	0	0	0	0	1	11	99.4924	Doubtful
178	Q92407	Glucokinase (HXKG_ASPNG)	glkA	1	54.5029	80.81	2.22	71.2057					Single Protein		Q92407	1	1	1	1	1	1	3	3	100	Doubtful
179	Q01475	Small COPII coat GTPase sar1 (SAR1_SCHPO)	sar1	II	21.266	100	6.84	225.36					Related Proteins	A1CRG9, A1D4D1, A3LTA2, A5DR82, A5E5G3, P0C583, P0C950, P0C951, P0CT16, P0CT17, Q0CUN7, Q2HA55, Q4WJS7, Q59S78, Q5BGB9, Q6BVA7, Q877B9	A1CRG9, A1D4D1, A3LTA2, A5DR82, A5E5G3, P0C583, P0C950, P0C951, P0CT16, P0CT17, Q01475, Q0CUN7, Q2HA55, Q4WJS7, Q59S78, Q5BGB9, Q6BVA7, Q877B9	1	1	1	1	1	1	4	5	100	Doubtful
185	Q5AWS6	Cell division control protein 48 (CDC48_EMENI)	cdc48	I	90.4842	76.18	1.82	28.319					Single Protein		Q5AWS6	1	3	3	1	3	1	2	4	100	Doubtful
186	O74233	Phosphoglycerate kinase (PGK_FUNMO)	PGK	3	44.7365	93.99	3.61	1183.68					Related Proteins	O00940, P38667, P41756, P50311	O00940, O74233, P38667, P41756, P50311	1	1	0	0	0	0	46	56	100	Doubtful
187	Q9UUY8	Nucleoside diphosphate kinase (NDK_NEUCR)	ndk-1	V	16.8895	84.21	11.18	70.425					Related Proteins	Q7Z8P9, Q8TFN0	Q7Z8P9, Q8TFN0, Q9UUY8	1	1	0	0	0	0	1	1	100	Doubtful
188	P85978	Superoxide dismutase [Cu-Zn] (SODC_ASPNG)	sodC	4	15.9658	62.99	6.49	1044.35					Related Proteins	A2QMY6, Q877B5, Q8X1S6, Q9HEY7, Q9Y8D9	A2QMY6, P85978, Q877B5, Q8X1S6, Q9HEY7, Q9Y8D9	1	1	1	1	1	1	12	21	100	Doubtful
189	C5P4Z8	Subtilisin-like protease CPC735_031240 (SUB8_COCP7)	CPC735_031240		52.8426	49.5	2.62	228.975					Single Protein		C5P4Z8	1	2	1	1	2	1	8	12	100	Doubtful
191	O74685	S-(hydroxymethyl)glutathione dehydrogenase (FADH_PICPA)	FLD1		40.5333	71.24	2.64	218.461					Single Protein		O74685	1	1	1	1	1	1	6	6	100	Doubtful
193	Q7SDU2	60S ribosomal protein L24 (RL24_NEUCR)	rpl-24		17.6008	100	8.33	686.192					Single Protein		Q7SDU2	1	2	2	1	2	1	10	19	100	Doubtful
195	Q04178	Hypoxanthine-guanine phosphoribosyltransferase (HPRT_YEAST)	HPT1	2	25.1749	88.69	5.43	96.8741					Single Protein		Q04178	1	1	1	1	1	1	2	2	100	Doubtful
196	P83783	Adenosylhomocysteinase (SAHH_CANAL)	SAH1	V	49.0408	59.78	2.44	167.259					Related Proteins	O13639, Q8GGL7, Q9KZM1	O13639, P83783, Q8GGL7, Q9KZM1	1	1	1	1	1	1	5	6	100	Doubtful
197	O08807	Peroxiredoxin-4 (PRDX4_MOUSE)	Prdx4	X	31.0331	73.36	4.01	78.1357					Related and Unrelated Proteins	O74887, P0CB50, P35700, Q13162, Q17172, Q26695, Q5E947, Q63716, Q6DV14, Q8T6C4, Q90384, Q91191, Q9BGI2, Q9JKY1, Q9Y7F0, Q9Z0V5	O08807, O74887, P0CB50, P35700, Q13162, Q17172, Q26695, Q5E947, Q63716, Q6DV14, Q8T6C4, Q90384, Q91191, Q9BGI2, Q9JKY1, Q9Y7F0, Q9Z0V5	1	2	0	0	2	1	2	9	100	Doubtful
198	P11410	Glucose-6-phosphate 1-dehydrogenase (G6PD_CYBJA)			56.9933	89.29	2.02	21.6254					Related Proteins	P11412, P41764	P11410, P11412, P41764	1	1	1	1	1	1	1	1	100	Doubtful
199	Q9BXF3	Cat eye syndrome critical region protein 2 (CECR2_HUMAN)	CECR2	22	164.109	64.22	0	0					Related Proteins	Q9BXF3-3	Q9BXF3, Q9BXF3-3	0	2	2	0	2	0	1	5	92.8571	Doubtful
200	P0C0W9	60S ribosomal protein L11-A (RL11A_YEAST)	RPL11A	XVI	19.7074	100	0	0					Related Proteins	Q3E757, Q6FTK4	P0C0W9, Q3E757, Q6FTK4	0	1	0	0	1	0	0	5	96.2963	Doubtful
203	Q4P0V4	Peptidyl-prolyl cis-trans isomerase D (PPID_USTMA)	CPR6	XII	43.61	67.59	3.52	146.138					Single Protein		Q4P0V4	1	1	1	1	1	1	4	5	100	Doubtful
205	P60010	Actin (ACT_YEAST)	ACT1	II	41.6629	64.53	10.13	67.4531					Related Proteins	P17128, P53455, P60009, P60011, Q75D00, Q8X119	P17128, P53455, P60009, P60010, P60011, Q75D00, Q8X119	3	6	0	0	0	0	48	66	81.25	Doubtful
206	Q5BCG1	3'(2'),5'-bisphosphate nucleotidase (DPNP_EMENI)	AN1769		37.1443	68.47	3.13	79.5881					Single Protein		Q5BCG1	1	1	1	1	1	1	2	2	100	Doubtful
207	P10591	Heat shock protein SSA1 (HSP71_YEAST)	SSA1	I	69.6146	70.09	2.02	97.4756					Related Proteins	O93866, P40918, P41797, P46587, P53421, P53623, Q00043, Q01233, Q5B2V1, Q96W30	O93866, P10591, P40918, P41797, P46587, P53421, P53623, Q00043, Q01233, Q5B2V1, Q96W30	1	1	0	0	0	0	11	11	100	Doubtful
208	P18241	Tubulin beta-1 chain (TBB1_BRUPA)			50.1591	60.27	8.04	60.6321					Single Protein		P18241	2	3	2	1	2	1	10	20	100	Doubtful
209	P18253	Peptidyl-prolyl cis-trans isomerase (CYPH_SCHPO)	ppi1	II	17.3907	79.01	8.64	919.926					Single Protein		P18253	1	3	2	0	3	1	22	33	100	Doubtful
211	Q0QHL3	Probable citrate synthase, mitochondrial (CISY_GLOMM)			51.8308	73.98	3.01	43.1637					Related Proteins	A4H9H8, A4HXU4, P34575, Q16P20, Q17GM7, Q4QDX3, Q61JF9, Q9W401, Q9W401-2	A4H9H8, A4HXU4, P34575, Q0QHL3, Q16P20, Q17GM7, Q4QDX3, Q61JF9, Q9W401, Q9W401-2	1	1	0	0	1	1	3	4	100	Doubtful
212	A7F1E9	NAD(P)H-hydrate epimerase (NNRE_SCLS1)	SS1G_11419		26.0703	54.2	0	0					Related Proteins	C7Z508, Q0UZH1	A7F1E9, C7Z508, Q0UZH1	0	1	1	0	1	0	1	2	96.2963	Doubtful
213	A7F4H5	Carboxypeptidase Y homolog A (CBPYA_SCLS1)	cpyA		61.1117	52.75	2.56	29.4892					Related Proteins	B2AWD5, D1ZG13, Q2H9G6, Q7RXW8	A7F4H5, B2AWD5, D1ZG13, Q2H9G6, Q7RXW8	1	1	0	0	1	1	3	5	100	Doubtful
215	A9W613	DNA gyrase inhibitor YacG (YACG_METEP)	yacG		8.0889	100	0	0					Single Protein		A9W613	0	1	1	0	1	0	1	1	97.0588	Doubtful
216	B1KNJ0	Nucleoside diphosphate kinase (NDK_SHEWM)	ndk		15.4537	53.85	11.89	107.046					Single Protein		B1KNJ0	1	1	1	1	1	1	1	1	100	Doubtful
217	E9PAV3	Nascent polypeptide-associated complex subunit alpha, muscle-specific form (NACAM_HUMAN)	NACA	12	205.295	64.73	0	0					Related Proteins	E9PAV3-2, P70670, Q13765, Q5E9A1, Q5R9I9, Q60817, Q68F90, Q6IP73, Q6QN10, Q8AWF2, Q8JIU7, Q9BZK3	E9PAV3, E9PAV3-2, P70670, Q13765, Q5E9A1, Q5R9I9, Q60817, Q68F90, Q6IP73, Q6QN10, Q8AWF2, Q8JIU7, Q9BZK3	0	1	0	0	1	0	1	2	92.8571	Doubtful
218	Q12067	Metal homeostasis factor ATX2 (ATX2_YEAST)	ATX2	XV	34.3861	17.89	0	0					Single Protein		Q12067	0	1	1	0	1	0	1	1	96.2963	Doubtful
219	O59953	60S ribosomal protein L5 (RL5_NEUCR)	rpl-5	II	34.3906	84.72	7.64	71.1269					Single Protein		O59953	1	1	1	1	1	1	2	2	100	Doubtful
220	P32636	Glyceraldehyde-3-phosphate dehydrogenase 2 (G3P2_AGABI)	gpd2	I	36.5467	68.64	3.85	47.5056					Related Proteins	P32638, Q00584, Q8TFJ2	P32636, P32638, Q00584, Q8TFJ2	1	4	0	0	1	1	3	34	99.4924	Doubtful
221	Q0RUF3	Pyridoxine/pyridoxamine 5'-phosphate oxidase (PDXH_FRAAA)	pdxH		26.5734	86.72	4.98	256.091					Related Proteins	Q2JGW9	Q0RUF3, Q2JGW9	1	1	1	1	1	1	5	5	100	Doubtful
222	P02309	Histone H4 (H4_YEAST)	HHF1	V	11.3614	100	12.62	207.856					Related Proteins	P04914, P23750, P23751, Q6ZXX3, Q711M0, Q757K0, Q75AX1, Q76MU7, Q7LKT3, Q8J1L3, Q8NIG3, Q8NIQ8, Q9HDF5	P02309, P04914, P23750, P23751, Q6ZXX3, Q711M0, Q757K0, Q75AX1, Q76MU7, Q7LKT3, Q8J1L3, Q8NIG3, Q8NIQ8, Q9HDF5	1	2	0	0	2	1	4	5	100	Doubtful
69	P04264	Keratin, type II cytoskeletal 1 (K2C1_HUMAN)	KRT1	12	65.999	65.22	8.07	146.408					Related Proteins	A5A6M6	A5A6M6, P04264	4	8	6	3	8	4	11	23	100	Confident

## Sheet: Uniprot PSM Report
	Protein(s)	Sequence	AAs Before	AAs After	Position	Modified Sequence	Variable Modifications	Fixed Modifications	Spectrum File	Spectrum Title	Spectrum Scan Number	RT	m/z	Measured Charge	Identification Charge	Theoretical Mass	Isotope Number	Precursor m/z Error [ppm]	Localization Confidence	Probabilistic PTM score	D-score	Confidence [%]	Validation
1	Q9LKI8	LHFFMVGYAPLTSR	PR	GS	263	NH2-LHFFM<ox>VGYAPLTSR-COOH		Oxidation of M(5)	carla_lasiodip.mgf	Locus:1.1.1.3834.6 File:"carla.wiff"		3798	552.285	3+	3+	1653.83	0	-0.520837				94.5946	Confident
2	P17730, P19089, P20445, P28844, P29497, P32637, P35143, P53430, P54117, P54118, P78958, P87197, Q12552, Q8WZN0, Q96US8, Q9HGY7, Q9P8C0	LVSWYDNEWGYSR	VK; VK; IK; VK; VK; VK; VK; VK; VK; VK; VK; VK; VK; VK; VK; IK; VK	RV; RV; RV; RV; RV; RV; RV; RV; RV; RV; RV; RV; RV; RV; RV; RV; RV	310; 309; 309; 309; 309; 309; 310; 310; 309; 309; 310; 309; 309; 309; 310; 311; 309	NH2-LVSWYDNEWGYSR-COOH			carla_lasiodip.mgf	Locus:1.1.1.3887.29 File:"carla.wiff"		3968	837.88	2+	2+	1673.75	0	-1.77446				100	Confident
3	O74233, P09188, P14228, P24590, P33161, P41756	IVIIGGGDTATVAAK	GK; GS; GK; GK; GS; GS	YG; YK; YG; YG; YK; YG	367; 366; 367; 368; 368; 368	NH2-IVIIGGGDTATVAAK-COOH			carla_lasiodip.mgf	Locus:1.1.1.3426.38 File:"carla.wiff"		2510	693.405	2+	2+	1384.79	0	1.779				100	Confident
4	P17730	NPADIKWSETGAEYVVESTGVFTTTEK	ER	AK	81	NH2-NPADIKWSETGAEYVVESTGVFTTTEK-COOH			carla_lasiodip.mgf	Locus:1.1.1.4161.19 File:"carla.wiff"		4845	987.476	3+	3+	2958.41	1	-4.00039				97.2973	Confident
5	P24590	IVLPTDFITADKFDK	VK	DA	280	NH2-IVLPTDFITADKFDK-COOH			carla_lasiodip.mgf	Locus:1.1.1.3837.45 File:"carla.wiff"		3810	861.967	2+	2+	1721.92	0	-2.51805				100	Confident
6	P17730, P19089, P20445, P28844, P29497, P32637, P35143, P53430, P54117, P54118, P78958, P87197, Q12552, Q8WZN0, Q96US8, Q9HGY7, Q9P8C0	LVSWYDNEWGYSR	VK; VK; IK; VK; VK; VK; VK; VK; VK; VK; VK; VK; VK; VK; VK; IK; VK	RV; RV; RV; RV; RV; RV; RV; RV; RV; RV; RV; RV; RV; RV; RV; RV; RV	310; 309; 309; 309; 309; 309; 310; 310; 309; 309; 310; 309; 309; 309; 310; 311; 309	NH2-LVSWYDNEWGYSR-COOH			carla_lasiodip.mgf	Locus:1.1.1.3967.34 File:"carla.wiff"		4223	837.882	2+	2+	1673.75	0	1.68665				99.3243	Confident
7	P53430	VPTSNVSVVDLTAR	MR	LE	235	NH2-VPTSNVSVVDLTAR-COOH			carla_lasiodip.mgf	Locus:1.1.1.3638.18 File:"carla.wiff"		3178	729.902	2+	2+	1456.79	1	-2.2381				100	Confident
8	A0LWS7, A0PLQ1, A0QLZ6, A0QQC8, A1ANV0, A1KFH2, A1SPX5, A1T2S3, A1UA31, A2Q0Z1, A3PTN4, A4T112, A4X148, A5TZ77, A8LWM4, B1MIX5, B1VMF3, B2HPS1, B3E7W9, B8ZTB7, C1AK26, O73885, O93866, P08108, P0A5C0, P11142, P16474, P19120, P19378, P19993, P25840, P26413, P26791, P37899, P47773, P59769, P63017, P63018, P78695, P83616, P83617, P9WMJ8, P9WMJ9, Q00488, Q01233, Q05558, Q0RBC4, Q1BEV1, Q39PT7, Q54215,…	FELTGIPPAPR	GM; GS; GS; GS; GN; GS; GN; GS; GS; GK; GS; GS; GT; GS; GT; GS; GM; GS; GN; GS; GS; GK; GK; GK; GS; GK; GK; GK; GK; GS; GK; GK; GK; GK; GK; GK; GK; GK; GK; GK; GK; GS; GS; GS; GK; GM; GM; GS; GN; GM; GK; GK; GK; GS; GK; GK; GN; GM; GK; GK; GK; GK; GK	GV; GV; GV; GV; GI; GI; GI; GV; GV; GV; GV; GV; GM; GI; GM; GV; GV; GV; GV; GV; GI; GV; GV; GV; GI; GV; GV; GV; GV; GV; GV; GV; GV; GV; GV; GV; GV; GV; GV; GV; GV; GI; GI; GV; GV; GV; GL; GV; GV; GV; GT; GV; GV; GV; GI; GV; GV; GV; GV; GV; GV; GV; GV	430; 431; 431; 431; 452; 431; 429; 431; 431; 459; 431; 431; 429; 431; 429; 431; 428; 431; 452; 431; 431; 459; 458; 459; 431; 459; 502; 459; 459; 431; 465; 464; 467; 465; 459; 501; 459; 459; 491; 501; 501; 431; 431; 431; 458; 428; 430; 431; 452; 428; 460; 457; 459; 431; 488; 459; 452; 428; 459; 327; 458; 492; 459	NH2-FELTGIPPAPR-COOH			carla_lasiodip.mgf	Locus:1.1.1.3581.22 File:"carla.wiff"		2998	599.336	2+	2+	1196.66	0	2.41007				100	Confident
9	P83779, P87208, Q0CNV1	NPVILVDACAIR	AS; AK; AK	HN; HR; HR	215; 221; 222	NH2-NPVILVDAC<cmm>AIR-COOH		Carbamidomethylation of C(9)	carla_lasiodip.mgf	Locus:1.1.1.3615.30 File:"carla.wiff"		3106	670.873	2+	2+	1339.73	0	1.96849				100	Confident
10	A4QUL1, Q2HH63, Q7S4P3, Q86ZK8	LWAQTLLVEDR	LK; LK; LK; LK	AD; AD; AD; AD	929; 917; 920; 916	NH2-LWAQTLLVEDR-COOH			carla_lasiodip.mgf	Locus:1.1.1.3763.29 File:"carla.wiff"		3573	672.346	2+	2+	1342.72	0	-34.8419				99.1935	Doubtful
11	O74233, P09188, P14228, P24590, P33161, P41756	IVIIGGGDTATVAAK	GK; GS; GK; GK; GS; GS	YG; YK; YG; YG; YK; YG	367; 366; 367; 368; 368; 368	NH2-IVIIGGGDTATVAAK-COOH			carla_lasiodip.mgf	Locus:1.1.1.3436.34 File:"carla.wiff"		2541	693.403	2+	2+	1384.79	0	-0.528455				100	Confident
12	A2QEN5, A6R3R5, A6RJ45, A7EGL7, Q0CXD0, Q0UU86, Q1DQ20, Q2UPY3, Q4WX43, Q5B948	GVYAYGFERPSAIQQR	LR; LR; LR; LR; LR; LR; LR; LR; LR; LR	AI; AI; AI; AI; AI; AI; AI; AI; AI; AI	39; 39; 39; 39; 37; 37; 39; 62; 39; 39	NH2-GVYAYGFERPSAIQQR-COOH			carla_lasiodip.mgf	Locus:1.1.1.3401.29 File:"carla.wiff"		2431	614.649	3+	3+	1840.92	0	1.37729				100	Confident
13	P24634, P38668, Q9C413	LIAQVVSSITSSLR	NR; NR; NR	FD; FD; FD	232; 231; 231	NH2-LIAQVVSSITSSLR-COOH			carla_lasiodip.mgf	Locus:1.1.1.4065.27 File:"carla.wiff"		4536	737.434	2+	2+	1472.86	0	-1.75999				99.4505	Confident
14	P0CT06, P28298, Q6T267, Q86ZF1, Q96TP5, Q96WZ5	VLVPISEHINR	GK; GK; GK; GK; GK; GK	LV; LV; LV; LV; LV; LV	222; 213; 213; 213; 214; 215	NH2-VLVPISEHINR-COOH			carla_lasiodip.mgf	Locus:1.1.1.3322.30 File:"carla.wiff"		2182	638.871	2+	2+	1275.73	0	-1.93547				100	Confident
15	O42786, P05220, P10874, P16040, P17938, P22013, P22014, P31863, P31864, P32928, P33127, P40904, P40905, P41388, P41799, P53373, P53374, P53375, P53376, Q3KVN1, Q4HZS8, Q4R9N3, Q4WA70, Q6QDC9, Q86ZP5, Q8WZE0, Q9UV72	GHYTEGAELVDQVLDVVR	AK; AK; AK; AK; AK; AK; AK; AK; AK; AK; AK; AK; AK; AK; AK; AK; AK; AK; AK; AK; AK; AK; AK; AK; AK; AK; AK	RE; RE; RE; RE; RE; RE; RE; RE; RE; RE; RE; RE; RE; RE; RE; RE; RE; RE; RE; RE; RE; RE; RE; RE; RE; KE; RE	104; 104; 104; 104; 104; 104; 104; 104; 106; 107; 104; 104; 104; 104; 104; 104; 104; 104; 104; 104; 104; 104; 104; 104; 104; 104; 104	NH2-GHYTEGAELVDQVLDVVR-COOH			carla_lasiodip.mgf	Locus:1.1.1.3997.9 File:"carla.wiff"		4318	667.341	3+	3+	1999	0	0.350382				100	Confident
16	P20445	TAATNIIPSSTGAAK	GR	AV	200	NH2-TAATNIIPSSTGAAK-COOH			carla_lasiodip.mgf	Locus:1.1.1.3235.43 File:"carla.wiff"		1909	701.881	2+	2+	1401.75	0	1.06076				100	Confident
17	A0L8V0, A1VDB2, A4G646, A6SY03, B1YLE0, B3E9Q8, P21820, P85814, Q2RLU0, Q3A4X5, Q72BF9, Q8XXP9, Q9M4S8, Q9SKP6	IVVAYEPVWAIGTGK	QQ; QS; AK; AK; KN; TQ; TN; ER; RD; EQ; QS; GH; EN; DN	VA; VA; TA; TA; SA; TA; VA; VA; TA; TA; VA; TA; VA; VA	165; 165; 161; 161; 162; 162; 161; 57; 161; 162; 165; 162; 219; 220	NH2-IVVAYEPVWAIGTGK-COOH			carla_lasiodip.mgf	Locus:1.1.1.3840.5 File:"carla.wiff"		3817	534.968	3+	3+	1601.88	0	0.461903				100	Confident
18	Q96UH7, Q9C2U0, Q9URB4	FAIPAINVTSSSTVVAALEAAR	KV; HK; KG	DK; DN; DN	31; 31; 30	NH2-FAIPAINVTSSSTVVAALEAAR-COOH			carla_lasiodip.mgf	Locus:1.1.1.4197.17 File:"carla.wiff"		4957	1094.61	2+, 3+, 4+	2+	2187.19	0	7.08684				100	Confident
19	Q06118	ITFNLFDDVVPK	GR	TA	19	NH2-ITFNLFDDVVPK-COOH			carla_lasiodip.mgf	Locus:1.1.1.3977.15 File:"carla.wiff"		4255	704.36	2+	2+	1406.74	0	-27.2013				96.6387	Doubtful
20	P17730, P19089, P20445, P28844, P29497, P32637, P35143, P53430, P54117, P54118, P78958, P87197, Q12552, Q8WZN0, Q96US8, Q9HGY7, Q9P8C0	LVSWYDNEWGYSR	VK; VK; IK; VK; VK; VK; VK; VK; VK; VK; VK; VK; VK; VK; VK; IK; VK	RV; RV; RV; RV; RV; RV; RV; RV; RV; RV; RV; RV; RV; RV; RV; RV; RV	310; 309; 309; 309; 309; 309; 310; 310; 309; 309; 310; 309; 309; 309; 310; 311; 309	NH2-LVSWYDNEWGYSR-COOH			carla_lasiodip.mgf	Locus:1.1.1.3912.35 File:"carla.wiff"		4048	837.883	2+	2+	1673.75	0	2.64144				100	Confident
21	Q4P0V4	VIPKFMIQGGDFTR	HR	AD	77	NH2-VIPKFM<ox>IQGGDFTR-COOH		Oxidation of M(6)	carla_lasiodip.mgf	Locus:1.1.1.3686.16 File:"carla.wiff"		3329	542.279	3+	3+	1623.84	0	-18.2729				100	Confident
22	D4ACE5, Q059U7, Q9ULD6, Q9ULD6-4	QRIGQLIIWR	AQ; AK; AK; AK	EV; EV; EV; EV	558; 558; 554; 535	NH2-QRIGQLIIWR-COOH			carla_lasiodip.mgf	Locus:1.1.1.3984.12 File:"carla.wiff"		4277	641.882	2+	2+	1281.77	0	-13.6528				92.5	Confident
23	Q5I2J3	IHFPLVAYSPVISAAK	PR	AA	265	NH2-IHFPLVAYSPVISAAK-COOH			carla_lasiodip.mgf	Locus:1.1.1.3784.36 File:"carla.wiff"		3640	856.992	2+	2+	1711.97	0	2.05338				100	Confident
24	P42656	YLAEFAVGEKR	YR	QH	133	NH2-YLAEFAVGEKR-COOH			carla_lasiodip.mgf	Locus:1.1.1.3415.32 File:"carla.wiff"		2474	641.843	2+	2+	1281.67	0	-0.225489				91.5966	Confident
25	A5DI11, P32324, Q6BJ25, Q6CPQ9, Q754C8, Q874B9, Q875S0	STLTDSLVQR	GK; GK; GK; GK; GK; GK; GK	AG; AG; AG; AG; AG; AG; AG	33; 33; 33; 33; 33; 33; 33	NH2-STLTDSLVQR-COOH			carla_lasiodip.mgf	Locus:1.1.1.3302.21 File:"carla.wiff"		2118	560.302	2+	2+	1118.59	0	-2.59215				100	Confident
26	A1ALL7, A1AP52, A5G9D8, A6TK65, A7HT52, B3EA01, B3PQ68, B5EFI7, B5ZSN7, B9LZ84, C6E9F1, P00830, P22068, P23704, P49376, Q1MAZ2, Q39Q56, Q39ZU1, Q3A605, Q74GY0	VVDLIAPYAR	IK; IK; IK; IK; IK; IK; IK; IK; IK; IK; IK; IK; IK; IK; IK; IK; IK; IK; IK; IK	GG; GG; GG; GG; GG; GG; GG; GG; GG; GG; GG; GG; GG; GG; GG; GG; GG; GG; GG; GG	140; 140; 140; 136; 134; 140; 138; 140; 141; 140; 140; 173; 186; 178; 167; 141; 140; 138; 138; 140	NH2-VVDLIAPYAR-COOH			carla_lasiodip.mgf	Locus:1.1.1.3643.14 File:"carla.wiff"		3194	558.825	2+	2+	1115.63	0	2.10496				100	Confident
27	P53430	VPTSNVSVVDLTAR	MR	LE	235	NH2-VPTSNVSVVDLTAR-COOH			carla_lasiodip.mgf	Locus:1.1.1.3622.34 File:"carla.wiff"		3128	729.403	2+	2+	1456.79	0	1.4326				100	Confident
28	B2VUE4, D4NXE7, L7IK19, Q0UFP1, Q871N9	IFEVSLADLQK	GR; GR; GR; GR; GR	DE; DE; DE; DE; DE	64; 65; 65; 64; 65	NH2-IFEVSLADLQK-COOH			carla_lasiodip.mgf	Locus:1.1.1.3770.16 File:"carla.wiff"		3595	631.854	2+	2+	1261.69	0	1.14252				98.9362	Confident
29	P42040, P84208, Q6RG04, Q6W3C0, Q7RV85, Q96VP4, Q9HDT3	SGETEDVTIADIVVGLR	HR; ; HR; HR; HR; HR; HR	AG; IE; AG; AG; SG; SG; SG	379; 1; 377; 376; 377; 377; 377	NH2-SGETEDVTIADIVVGLR-COOH			carla_lasiodip.mgf	Locus:1.1.1.4038.3 File:"carla.wiff"		4449	591.98	3+	3+	1772.92	0	1.27394				100	Confident
30	P0CT73, P0CT74	NLAAHVSPAFR	HK; HK	IN; IN	103; 103	NH2-NLAAHVSPAFR-COOH			carla_lasiodip.mgf	Locus:1.1.1.3244.26 File:"carla.wiff"		1937	591.825	2+	2+	1181.63	0	3.80743				100	Confident
31	Q96UH7, Q9C2U0, Q9URB4	FAIPAINVTSSSTVVAALEAAR	KV; HK; KG	DK; DN; DN	31; 31; 30	NH2-FAIPAINVTSSSTVVAALEAAR-COOH			carla_lasiodip.mgf	Locus:1.1.1.4121.16 File:"carla.wiff"		4716	730.407	3+	3+	2187.19	1	2.27523				100	Confident
32	P42882	NFPVTSIGSLLDEPFTGVVYLK	AR	DS	74	NH2-NFPVTSIGSLLDEPFTGVVYLK-COOH			carla_lasiodip.mgf	Locus:1.1.1.4162.10 File:"carla.wiff"		4849	1198.64	2+	2+	2395.27	0	-3.36509				100	Confident
33	P53430	VPTSNVSVVDLTAR	MR	LE	235	NH2-VPTSNVSVVDLTAR-COOH			carla_lasiodip.mgf	Locus:1.1.1.3489.10 File:"carla.wiff"		2707	486.603	3+	3+	1456.79	0	-0.127812				100	Confident
34	P00830, P23704, P49376, P85446	GISELGIYPAVDPLDSK	SR; SR; SR; MR	SR; SR; SR; SR	371; 376; 365; 86	NH2-GISELGIYPAVDPLDSK-COOH			carla_lasiodip.mgf	Locus:1.1.1.3852.39 File:"carla.wiff"		3857	887.465	2+	2+	1772.92	0	-2.58255				100	Confident
35	P10097, P17878, P32637, Q00640, Q5MJ86	AGISLNDNFVK	AR; AK; AK; AK; AG	LV; LV; LV; LV; LI	297; 301; 298; 299; 299	NH2-AGISLNDNFVK-COOH			carla_lasiodip.mgf	Locus:1.1.1.3535.25 File:"carla.wiff"		2853	589.315	2+	2+	1176.61	0	1.15369				98.3333	Confident
36	A2BDB0, A2XLF2, O13419, O16808, O17320, O18499, O18500, O18840, O42161, O65314, O65315, O65316, O81221, O93400, P00544, P02572, P02574, P02576, P02578, P02581, P04829, P07829, P07830, P07836, P0DM41, P0DM42, P10365, P10981, P10982, P10984, P10986, P10987, P10990, P12431, P12716, P12717, P13363, P15475, P17126, P18499, P18602, P18603, P20359, P20904, P22131, P22132, P23344, P24263, P26182, P26197,…	VAPEEHPVLLTEAPLNPK	LR; LR; LR; LR; LR; LR; LR; LR; LR; LR; LR; LR; LR; LR; LR; LR; LR; LR; LR; LR; LR; LR; LR; LR; LR; LR; LR; LR; LR; LR; LR; LR; LR; LR; LR; LR; LR; LR; LR; LR; LR; LR; LR; LR; LR; LR; LR; MR; LR; LR; LR; LR; LR; LR; LR; LR; LR; LR; LR; LR, FN, NX, XX, XX, XX; LR; LR; LR; LR; LR; LR; LR; LR; LR; LR; LR; LR; LR; LR; LR; LR; LR; LR; LR; LR; LR; LR; LR; LR; LR; LR; LR; LR; LR; LR; LR; LR; LR; LR; LR;…	AN; AN; SN; AN; AN; AN; AN; AN; AN; AN; AN; AN; AN; AN; AN; AN; AN; AN; AN; YN; AN; AN; AN; AN; AN; AN; SN; AN; SN; AN; AN; AN; AN; AN; AN; AN; AN; AN; AN; AN; AN; AN; SN; AN; AN; AN; AN; AN; AN; SN; AN; AN; AN; AN; AN; AN; AN; AN; AN; AN, XX, XX, XX, XS, SV; AN; AN; AN; AN; AN; AN; AN; AN; AN; AN; AN; AN; QN; AN; AN; AN; VN; SN; AN; AN; AN; AN; AN; AN; AN; AN; AN; AN; AN; AN; AN; AN; AN; AN; AN;…	96; 98; 96; 97; 97; 97; 97; 96; 96; 99; 98; 98; 98; 96; 118; 97; 97; 97; 96; 98; 97; 97; 97; 97; 97; 97; 96; 97; 98; 97; 97; 97; 97; 97; 97; 97; 96; 97; 97; 97; 48; 97; 96; 98; 97; 96; 100; 94; 97; 98; 96; 92; 52; 97; 97; 97; 97; 98; 98; 98, 131, 132, 133, 134, 135; 78; 98; 96; 97; 97; 97; 97; 97; 97; 97; 97; 98; 96; 96; 97; 97; 96; 96; 97; 98; 92; 94; 97; 97; 97; 97; 97; 97; 97; 97; 97; 97; 97; …	NH2-VAPEEHPVLLTEAPLNPK-COOH			carla_lasiodip.mgf	Locus:1.1.1.3484.39 File:"carla.wiff"		2693	977.536	2+	2+	1953.06	0	0.470374				100	Confident
37	P0CT73, P0CT74	NLAAHVSPAFR	HK; HK	IN; IN	103; 103	NH2-NLAAHVSPAFR-COOH			carla_lasiodip.mgf	Locus:1.1.1.3242.30 File:"carla.wiff"		1931	591.825	2+	2+	1181.63	0	3.80743				100	Confident
38	Q12560, Q5B135, Q6RG04, Q96X30, Q96X46, Q9HDT3	KPYVLPVPFQNVLNGGSHAGGR	TK; TK; TK; TK; TK; TK	LA; LA; LA; LA; LA; LA	142; 142; 142; 142; 142; 142	NH2-KPYVLPVPFQNVLNGGSHAGGR-COOH			carla_lasiodip.mgf	Locus:1.1.1.3758.31 File:"carla.wiff"		3558	770.08	3+	3+	2306.23	1	-6.13531				98.6577	Confident
39	P24590	TILWNGPAGVFEFEK	AK	FA	333	NH2-TILWNGPAGVFEFEK-COOH			carla_lasiodip.mgf	Locus:1.1.1.4048.27 File:"carla.wiff"		4482	854.932	2+	2+	1706.87	1	-11.8881				100	Confident
40	C4YMW2, O00057, P36597, P42882, P42883, P43534, P47183, Q07748, Q5A3Y5	IGYVGEFGK	KR; KR; KR; KK; KK; KK; KK; KK; KR	IQ; IQ; IQ; IQ; IQ; IQ; IQ; IQ; IQ	111; 111; 110; 111; 111; 111; 111; 111; 111	NH2-IGYVGEFGK-COOH			carla_lasiodip.mgf	Locus:1.1.1.3380.8 File:"carla.wiff"		2364	485.257	2+	2+	968.497	0	2.17904				100	Confident
41	P53430	VPTSNVSVVDLTAR	MR	LE	235	NH2-VPTSNVSVVDLTAR-COOH			carla_lasiodip.mgf	Locus:1.1.1.3592.33 File:"carla.wiff"		3033	729.402	2+	2+	1456.79	0	1.02131				100	Confident
42	P11977	LSITDVDLKDKR	SK	VL	7	NH2-LSITDVDLKDKR-COOH			carla_lasiodip.mgf	Locus:1.1.1.3273.13 File:"carla.wiff"		2027	468.27	3+	3+	1401.78	0	3.64967				100	Confident
43	C5P4Z8	AVTVGASTLADER	EK	AY	331	NH2-AVTVGASTLADER-COOH			carla_lasiodip.mgf	Locus:1.1.1.3252.38 File:"carla.wiff"		1963	645.339	2+	2+	1288.66	0	1.51318				100	Confident
44	A5DI11, P32324, Q6BJ25, Q6CPQ9, Q754C8, Q874B9, Q875S0	STLTDSLVQR	GK; GK; GK; GK; GK; GK; GK	AG; AG; AG; AG; AG; AG; AG	33; 33; 33; 33; 33; 33; 33	NH2-STLTDSLVQR-COOH			carla_lasiodip.mgf	Locus:1.1.1.3310.18 File:"carla.wiff"		2144	560.302	2+	2+	1118.59	0	-2.59215				98.3193	Confident
45	P02723	YFPTQALNFAFR	IR	DK	87	NH2-YFPTQALNFAFR-COOH			carla_lasiodip.mgf	Locus:1.1.1.3955.20 File:"carla.wiff"		4184	737.876	2+	2+	1473.74	0	-2.05842				99.1935	Confident
46	Q7SDU2	FQNGKSESLFLQR	FR	KN	31	NH2-FQNGKSESLFLQR-COOH			carla_lasiodip.mgf	Locus:1.1.1.3410.17 File:"carla.wiff"		2458	518.937	3+	3+	1552.8	1	-8.78944				100	Confident
47	P53430	VPTSNVSVVDLTAR	MR	LE	235	NH2-VPTSNVSVVDLTAR-COOH			carla_lasiodip.mgf	Locus:1.1.1.4289.2 File:"carla.wiff"		5228	729.396	2+	2+	1456.79	0	-7.47881				100	Confident
48	Q96UH7, Q9C2U0, Q9URB4	FAIPAINVTSSSTVVAALEAAR	KV; HK; KG	DK; DN; DN	31; 31; 30	NH2-FAIPAINVTSSSTVVAALEAAR-COOH			carla_lasiodip.mgf	Locus:1.1.1.4260.30 File:"carla.wiff"		5138	1094.6	2+, 3+, 4+	2+	2187.19	0	-2.0489				100	Confident
49	P17730, P19089, P20445, P28844, P29497, P32637, P35143, P53430, P54117, P54118, P78958, P87197, Q12552, Q8WZN0, Q96US8, Q9HGY7, Q9P8C0	LVSWYDNEWGYSR	VK; VK; IK; VK; VK; VK; VK; VK; VK; VK; VK; VK; VK; VK; VK; IK; VK	RV; RV; RV; RV; RV; RV; RV; RV; RV; RV; RV; RV; RV; RV; RV; RV; RV	310; 309; 309; 309; 309; 309; 310; 310; 309; 309; 310; 309; 309; 309; 310; 311; 309	NH2-LVSWYDNEWGYSR-COOH			carla_lasiodip.mgf	Locus:1.1.1.3763.44 File:"carla.wiff"		3574	838.376	2+	2+	1673.75	1	-8.43104				100	Confident
50	O16027, P24753	VPTPNVSVVDLTAR	FR; FR	LE; LE	241; 218	NH2-VPTPNVSVVDLTAR-COOH			carla_lasiodip.mgf	Locus:1.1.1.3523.38 File:"carla.wiff"		2815	734.927	2+	2+	1466.81	1	17.8371				100	Doubtful
51	P78567	AMAILNSFVNDIFER	NK	IA	75	NH2-AM<ox>AILNSFVNDIFER-COOH		Oxidation of M(2)	carla_lasiodip.mgf	Locus:1.1.1.4106.32 File:"carla.wiff"		4668	878.937	2+	2+	1754.87	1	-6.29733				100	Confident
52	P53430	VPTSNVSVVDLTAR	MR	LE	235	NH2-VPTSNVSVVDLTAR-COOH			carla_lasiodip.mgf	Locus:1.1.1.3479.41 File:"carla.wiff"		2677	729.399	2+	2+	1456.79	0	-2.95455				100	Confident
53	Q12560, Q5B135, Q76KF9, Q7RV85, Q96VP4, Q96X30, Q9HDT3	GVPLYAHISDLAGTK	EK; EK; EK; EK; EK; EK; EK	KP; KP; KP; KP; KP; KP; KP	127; 127; 127; 127; 127; 127; 127	NH2-GVPLYAHISDLAGTK-COOH			carla_lasiodip.mgf	Locus:1.1.1.3587.8 File:"carla.wiff"		3016	514.617	3+	3+	1540.82	0	2.73856				100	Confident
54	P53430	VPTSNVSVVDLTAR	MR	LE	235	NH2-VPTSNVSVVDLTAR-COOH			carla_lasiodip.mgf	Locus:1.1.1.4317.2 File:"carla.wiff"		5258	729.401	2+	2+	1456.79	0	-0.486778				100	Confident
55	P24590	TILWNGPAGVFEFEK	AK	FA	333	NH2-TILWNGPAGVFEFEK-COOH			carla_lasiodip.mgf	Locus:1.1.1.4015.5 File:"carla.wiff"		4375	570.291	3+	3+	1706.87	1	-10.7561				100	Confident
56	P42040, Q96VP4, Q9HDT3	AIVPSGASTGSHEACELRDGDK	HR; HR; HR	SK; TK; SK	33; 33; 33	NH2-AIVPSGASTGSHEAC<cmm>ELRDGDK-COOH		Carbamidomethylation of C(15)	carla_lasiodip.mgf	Locus:1.1.1.3204.18 File:"carla.wiff"		1810	753.023	3+	3+	2256.04	0	1.76948				100	Confident
57	P42882	NFPVTSIGSLLDEPFTGVVYLK	AR	DS	74	NH2-NFPVTSIGSLLDEPFTGVVYLK-COOH			carla_lasiodip.mgf	Locus:1.1.1.4166.12 File:"carla.wiff"		4861	1198.64	2+	2+	2395.27	0	-3.36509				100	Confident
58	P17730, P19089, P20445, P28844, P29497, P32637, P35143, P53430, P54117, P54118, P78958, P87197, Q12552, Q8WZN0, Q96US8, Q9HGY7, Q9P8C0	LVSWYDNEWGYSR	VK; VK; IK; VK; VK; VK; VK; VK; VK; VK; VK; VK; VK; VK; VK; IK; VK	RV; RV; RV; RV; RV; RV; RV; RV; RV; RV; RV; RV; RV; RV; RV; RV; RV	310; 309; 309; 309; 309; 309; 310; 310; 309; 309; 310; 309; 309; 309; 310; 311; 309	NH2-LVSWYDNEWGYSR-COOH			carla_lasiodip.mgf	Locus:1.1.1.3909.33 File:"carla.wiff"		4038	837.883	2+	2+	1673.75	0	2.64144				100	Confident
59	O00940, O74233, P38667, P41756, P50311	LGDVYINDAFGTAHR	TR; TA; TK; TA; TK	AH; AH; AH; AH; AH	134; 156; 157; 157; 155	NH2-LGDVYINDAFGTAHR-COOH			carla_lasiodip.mgf	Locus:1.1.1.3562.21 File:"carla.wiff"		2938	550.607	3+	3+	1647.8	1	-2.30375				100	Confident
60	P42882	NFPVTSIGSLLDEPFTGVVYLK	AR	DS	74	NH2-NFPVTSIGSLLDEPFTGVVYLK-COOH			carla_lasiodip.mgf	Locus:1.1.1.4238.22 File:"carla.wiff"		5067	1198.64	2+	2+	2395.27	0	-1.69654				100	Confident
61	A5DI11, P32324, Q6BJ25, Q6CPQ9, Q754C8, Q874B9, Q875S0	STLTDSLVQR	GK; GK; GK; GK; GK; GK; GK	AG; AG; AG; AG; AG; AG; AG	33; 33; 33; 33; 33; 33; 33	NH2-STLTDSLVQR-COOH			carla_lasiodip.mgf	Locus:1.1.1.3314.13 File:"carla.wiff"		2156	560.302	2+	2+	1118.59	0	-2.59215				91.0569	Confident
62	O60101, O74233, O94123, P00560, P08891, P08892, P08893, P09188, P11977, P14228, P14828, P24590, P27362, P29407, P33161, P38667, P41756, P41757, P46273, Q6BLA0, Q6FKY1, Q757Q0, Q7ZA46	LSHVSTGGGASLELLEGK	DA; DK; EK; DK; AR; LS; AR; DK; DK; DK; DK; DK; NE; DK; DK; DK; AK; DK; EK; DK; DK; EK; DK	AL; DL; TL; EL; TL; TL; TL; EL; EL; EL; EL; EL; EL; TL; EL; AL; VL; EL; DL; EL; EL; DL; EL	386; 388; 388; 387; 476; 479; 391; 387; 391; 388; 387; 389; 388; 388; 389; 389; 389; 388; 388; 387; 387; 387; 387	NH2-LSHVSTGGGASLELLEGK-COOH			carla_lasiodip.mgf	Locus:1.1.1.3489.27 File:"carla.wiff"		2707	585.648	3+	3+	1753.92	0	0.308888				100	Confident
63	A0ALL3, A0M791, A0Q2Z4, A0RL95, A0T0D2, A0T0R6, A1ALL7, A1AP52, A1B8P0, A1BCJ2, A1UR49, A1VFJ5, A2RFC2, A2RMI2, A3CM14, A3PIB9, A4ITI9, A4J999, A4SC45, A4VVJ9, A4W1V7, A4WUM7, A4YKE0, A5CYE2, A5E950, A5FLS1, A5G9D8, A5HY52, A5IUP8, A5N3H7, A5V3X5, A5VIR1, A5VSE1, A6GVV9, A6L4L7, A6L8P2, A6QIU7, A6TK65, A6U3I8, A6UDM1, A7FQH9, A7G9Q9, A7GV56, A7HIX7, A7HT52, A7IH31, A7X4U3, A7Z9Q0, A8AYG1, A8F004,…	FTQAGSEVSALLGR	FR; FR; FR; FR; FR; FR; FR; FR; FR; FR; FR; FR; FR; FR; FR; FR; FR; FR; FR; FR; FR; FR; FR; FR; FR; FR; FR; FR; FR; FR; FR; FR; FR; FR; FR; FR; FR; FR; FR; FR; FR; FR; FR; FR; FR; FR; FR; FR; FR; FR; FR; YR; FR; FR; FR; FR; FR; FR; FR; FR; FR; FR; FR; FR; FR; FR; FR; FR; FR; FR; FR; FR; FR; FR; FR; FR; FR; FR; FR; FR; FR; FR; FR; FR; FR; FR; FR; FR; FR; FR; FR; FR; FR; FR; FR; FR; FR; FR; FR; FR;…	MP; MP; IP; MP; MP; MP; IP; IP; IP; MP; IP; MP; MP; MP; MP; IP; MP; MP; MP; MP; MP; IP; IP; MP; IP; MP; IP; IP; MP; IP; IP; IP; IP; MP; MP; MP; MP; MP; MP; IP; IP; IP; MP; IP; IP; IP; MP; MP; MP; VP; IP; MP; IP; IP; IP; IP; IP; MP; MP; MP; MP; IP; MP; IP; MP; IP; IP; MP; MP; MP; MP; IP; IP; IP; IP; MP; IP; IP; IP; MP; MP; IP; MP; IP; MP; MP; MP; IP; MP; MP; IP; IP; MP; MP; MP; MP; MP; MP; MP; MP;…	257; 287; 251; 255; 262; 261; 256; 256; 257; 250; 319; 255; 254; 255; 254; 258; 257; 256; 250; 254; 254; 258; 263; 256; 263; 287; 256; 249; 254; 249; 267; 252; 304; 287; 291; 288; 254; 252; 254; 292; 249; 249; 250; 266; 261; 261; 254; 257; 254; 260; 260; 257; 260; 260; 260; 261; 257; 252; 252; 254; 257; 260; 259; 304; 255; 304; 260; 258; 251; 255; 254; 249; 249; 252; 252; 254; 250; 250; 256; 250;…	NH2-FTQAGSEVSALLGR-COOH			carla_lasiodip.mgf	Locus:1.1.1.3672.18 File:"carla.wiff"		3285	718.382	2+	2+	1434.75	0	1.49969				100	Confident
64	O42786, P05220, P10874, P16040, P17938, P22013, P22014, P31863, P31864, P32928, P33127, P40904, P40905, P41388, P41799, P53373, P53374, P53375, P53376, Q3KVN1, Q4HZS8, Q4R9N3, Q4WA70, Q6QDC9, Q86ZP5, Q8WZE0, Q9UV72	GHYTEGAELVDQVLDVVR	AK; AK; AK; AK; AK; AK; AK; AK; AK; AK; AK; AK; AK; AK; AK; AK; AK; AK; AK; AK; AK; AK; AK; AK; AK; AK; AK	RE; RE; RE; RE; RE; RE; RE; RE; RE; RE; RE; RE; RE; RE; RE; RE; RE; RE; RE; RE; RE; RE; RE; RE; RE; KE; RE	104; 104; 104; 104; 104; 104; 104; 104; 106; 107; 104; 104; 104; 104; 104; 104; 104; 104; 104; 104; 104; 104; 104; 104; 104; 104; 104	NH2-GHYTEGAELVDQVLDVVR-COOH			carla_lasiodip.mgf	Locus:1.1.1.4007.9 File:"carla.wiff"		4350	667.341	3+	3+	1999	0	0.350382				100	Confident
65	O14277, P26783, Q9P3T6	VNQALALITIGAR	RR; RR; RR	EA; EA; EA	146; 168; 146	NH2-VNQALALITIGAR-COOH			carla_lasiodip.mgf	Locus:1.1.1.3787.23 File:"carla.wiff"		3649	670.407	2+	2+	1338.8	0	0.38264				100	Confident
66	P53430	VPTSNVSVVDLTAR	MR	LE	235	NH2-VPTSNVSVVDLTAR-COOH			carla_lasiodip.mgf	Locus:1.1.1.3512.10 File:"carla.wiff"		2779	486.605	3+	3+	1456.79	0	2.54377				100	Confident
67	P50125	LFGLKEFGNIYSR	AR	IM	48	NH2-LFGLKEFGNIYSR-COOH			carla_lasiodip.mgf	Locus:1.1.1.3765.4 File:"carla.wiff"		3579	515.283	3+	3+	1542.82	0	4.59763				100	Confident
68	O59949, P32186, P34825, P41745, Q01372, Q01520, Q01765, Q09069	YYVTVIDAPGHR	PK; PK; PK; PK; PK; PK; PK; PK	DF; DF; DF; DF; DF; DF; DF; DF	85; 85; 86; 85; 86; 86; 86; 86	NH2-YYVTVIDAPGHR-COOH			carla_lasiodip.mgf	Locus:1.1.1.3331.13 File:"carla.wiff"		2209	464.242	3+	3+	1389.7	0	0.0512084				90	Confident
69	Q7RV85	VDKFLIDLDGTPNK	SK	TK	90	NH2-VDKFLIDLDGTPNK-COOH			carla_lasiodip.mgf	Locus:1.1.1.3564.17 File:"carla.wiff"		2944	525.621	3+	3+	1573.84	0	3.8035				100	Confident
70	A0LWS7, A0PLQ1, A0QLZ6, A0QQC8, A1ANV0, A1KFH2, A1SPX5, A1T2S3, A1UA31, A2Q0Z1, A3PTN4, A4T112, A4X148, A5TZ77, A8LWM4, B1MIX5, B1VMF3, B2HPS1, B3E7W9, B8ZTB7, C1AK26, O73885, O93866, P08108, P0A5C0, P11142, P16474, P19120, P19378, P19993, P25840, P26413, P26791, P37899, P47773, P59769, P63017, P63018, P78695, P83616, P83617, P9WMJ8, P9WMJ9, Q00488, Q01233, Q05558, Q0RBC4, Q1BEV1, Q39PT7, Q54215,…	FELTGIPPAPR	GM; GS; GS; GS; GN; GS; GN; GS; GS; GK; GS; GS; GT; GS; GT; GS; GM; GS; GN; GS; GS; GK; GK; GK; GS; GK; GK; GK; GK; GS; GK; GK; GK; GK; GK; GK; GK; GK; GK; GK; GK; GS; GS; GS; GK; GM; GM; GS; GN; GM; GK; GK; GK; GS; GK; GK; GN; GM; GK; GK; GK; GK; GK	GV; GV; GV; GV; GI; GI; GI; GV; GV; GV; GV; GV; GM; GI; GM; GV; GV; GV; GV; GV; GI; GV; GV; GV; GI; GV; GV; GV; GV; GV; GV; GV; GV; GV; GV; GV; GV; GV; GV; GV; GV; GI; GI; GV; GV; GV; GL; GV; GV; GV; GT; GV; GV; GV; GI; GV; GV; GV; GV; GV; GV; GV; GV	430; 431; 431; 431; 452; 431; 429; 431; 431; 459; 431; 431; 429; 431; 429; 431; 428; 431; 452; 431; 431; 459; 458; 459; 431; 459; 502; 459; 459; 431; 465; 464; 467; 465; 459; 501; 459; 459; 491; 501; 501; 431; 431; 431; 458; 428; 430; 431; 452; 428; 460; 457; 459; 431; 488; 459; 452; 428; 459; 327; 458; 492; 459	NH2-FELTGIPPAPR-COOH			carla_lasiodip.mgf	Locus:1.1.1.3595.20 File:"carla.wiff"		3042	599.339	2+	2+	1196.66	0	6.91507				100	Confident
71	P50125	LISNLANVGDSK	FK	TL	367	NH2-LISNLANVGDSK-COOH			carla_lasiodip.mgf	Locus:1.1.1.3328.33 File:"carla.wiff"		2201	615.837	2+	2+	1229.66	0	-1.72017				100	Confident
72	Q6W3C0	LAFQEFMIVPSEAPSFTEAMR	GR	QG	164	NH2-LAFQEFM<ox>IVPSEAPSFTEAM<ox>R-COOH		Oxidation of M(7, 20)	carla_lasiodip.mgf	Locus:1.1.1.3936.51 File:"carla.wiff"		4125	1217.07	2+	2+	2432.14	0	-3.19306				92.5	Confident
73	Q5I2J3	IHFPLVAYSPVISAAK	PR	AA	265	NH2-IHFPLVAYSPVISAAK-COOH			carla_lasiodip.mgf	Locus:1.1.1.3793.12 File:"carla.wiff"		3668	571.664	3+	3+	1711.97	0	2.88222				100	Confident
74	O13287	DYFGAHTFK	QR	VL	475	NH2-DYFGAHTFK-COOH			carla_lasiodip.mgf	Locus:1.1.1.3281.30 File:"carla.wiff"		2053	543.256	2+	2+	1084.5	0	-1.05645				99.1935	Confident
75	P53430	VPTSNVSVVDLTAR	MR	LE	235	NH2-VPTSNVSVVDLTAR-COOH			carla_lasiodip.mgf	Locus:1.1.1.3568.36 File:"carla.wiff"		2957	729.402	2+	2+	1456.79	0	0.610011				100	Confident
76	P42040, Q6RG04, Q96VP4, Q9HDT3	GNPTVEVDIVTETGLHR	SR; SR; SR; SR	AI; AI; AI; AI	16; 16; 16; 16	NH2-GNPTVEVDIVTETGLHR-COOH			carla_lasiodip.mgf	Locus:1.1.1.3619.27 File:"carla.wiff"		3118	612.989	3+	3+	1835.94	0	3.22465				99.1071	Confident
77	P19115, P27069, P46295, Q5UAM9	IFASFNDTFVHVTDLSGR	AR; AR; AH; AH	ET; ET; ET; ET	32; 19; 35; 33	NH2-IFASFNDTFVHVTDLSGR-COOH			carla_lasiodip.mgf	Locus:1.1.1.3883.15 File:"carla.wiff"		3955	676.337	3+	3+	2025	1	-4.81952				100	Confident
78	P10097, P17878, P32637, Q00640, Q5MJ86	AGISLNDNFVK	AR; AK; AK; AK; AG	LV; LV; LV; LV; LI	297; 301; 298; 299; 299	NH2-AGISLNDNFVK-COOH			carla_lasiodip.mgf	Locus:1.1.1.3531.28 File:"carla.wiff"		2840	589.315	2+	2+	1176.61	0	1.15369				100	Confident
79	P02309, P04914, P23750, P23751, Q6ZXX3, Q711M0, Q757K0, Q75AX1, Q76MU7, Q7LKT3, Q8J1L3, Q8NIG3, Q8NIQ8, Q9HDF5	TVTSLDVVYALKR	RK; RK; RK; RK; RK; RK; RK; RK; RK; RK; RK; RK; RK; RK	QG; QG; QG; QG; QG; QG; QG; QG; QG; QG; QG; QG; QG; QG	81; 81; 81; 81; 81; 81; 81; 81; 81; 81; 81; 81; 81; 81	NH2-TVTSLDVVYALKR-COOH			carla_lasiodip.mgf	Locus:1.1.1.3581.7 File:"carla.wiff"		2997	488.953	3+	3+	1463.83	0	1.83488				100	Confident
80	A0L8V0, A1VDB2, A4G646, A6SY03, B1YLE0, B3E9Q8, P21820, P85814, Q2RLU0, Q3A4X5, Q72BF9, Q8XXP9, Q9M4S8, Q9SKP6	IVVAYEPVWAIGTGK	QQ; QS; AK; AK; KN; TQ; TN; ER; RD; EQ; QS; GH; EN; DN	VA; VA; TA; TA; SA; TA; VA; VA; TA; TA; VA; TA; VA; VA	165; 165; 161; 161; 162; 162; 161; 57; 161; 162; 165; 162; 219; 220	NH2-IVVAYEPVWAIGTGK-COOH			carla_lasiodip.mgf	Locus:1.1.1.3838.5 File:"carla.wiff"		3811	534.968	3+	3+	1601.88	0	0.461903				100	Confident
81	A2BDB0, A2XLF2, A2XNS1, A3C6D7, A5A3E0, A5DQP9, O13419, O15998, O16808, O17320, O17502, O17503, O18500, O18840, O42161, O65314, O65315, O65316, O74258, O81221, O93400, P00544, P02572, P02574, P02576, P02578, P02580, P02581, P02582, P04751, P04752, P04829, P07829, P07830, P07836, P07837, P08023, P0C539, P0C540, P0C542, P0CG38, P0CJ46, P0CJ47, P0DM41, P0DM42, P10365, P10981, P10982, P10984, P10986,…	AVFPSIVGRPR	PR; PR; PR; PR; PR; PR; PR; PR; PR; PR; PR; PR; PR; PR; PR; PR; PR; PR; PR; PR; PR; PR; PR; PR; PR; PR; PR; PR; PR; PR; PR; PR; PR; PR; PR; PR; PR; PR; PR; PR; PR; PR; PR; PR; PR; PR; PR; PR; PR; PR; PR; PR; PR; PR; PR; PR; PR; PR; PR; PR; PR; PR; PR; PR; PR; PR; PR; PR; PR; PR; PR; PR; PR; PR; PR; PR; PR; AR; AR; PR; PR, FN, NX, XX, XX, XX, XX, XX, XX, XX, XX, XX, XX; PR; PR; PR; PR; PR; PR; PR;…	HQ; HT; HT; HT; QQ; HQ; HH; HQ; HQ; HQ; HQ; HQ; HQ; HQ; HQ; HQ; HQ; HQ; HQ; HT; HQ; HQ; HQ; HQ; HT; HT; HT; HT; HT; HQ; HQ; HQ; YT; HT; HQ; HQ; HQ; HT; HT; HT; QQ; HT; HT; HQ; HQ; HH; HQ; HQ; HQ; HQ; HQ; HH; HQ; HQ; HV; HH; HQ; HQ; HQ; HQ; HQ; HQ; HQ; HQ; HQ; HQ; HQ; HH; HQ; HT; HT; HQ; HQ; HQ; HQ; HQ; HQ; HT; HT; HA; HT, XX, XX, XX, XX, XX, XX, XX, XX, XX, XX, XS, SV; HT; HS; HT; HT; QQ; HQ; HQ;…	29; 31; 31; 31; 729; 14; 29; 32; 30; 30; 34; 29; 30; 29; 29; 32; 31; 31; 30; 31; 29; 51; 30; 30; 30; 29; 31; 31; 30; 31; 31; 30; 30; 30; 30; 30; 31; 31; 30; 30; 729; 31; 31; 30; 30; 29; 30; 31; 30; 30; 30; 29; 30; 31; 30; 30; 30; 30; 30; 30; 30; 29; 30; 30; 30; 30; 30; 29; 31; 31; 31; 31; 32; 32; 29; 30; 30; 30; 30; 31; 31, 131, 132, 133, 134, 135, 136, 137, 138, 139, 140, 141, 142; 11; 31; 11; 3…	NH2-AVFPSIVGRPR-COOH			carla_lasiodip.mgf	Locus:1.1.1.3385.2 File:"carla.wiff"		2379	400.241	3+	3+	1197.7	0	2.20247				100	Confident
82	P82610	VQSSVLGFPR	M	IG	2	NH2-VQSSVLGFPR-COOH			carla_lasiodip.mgf	Locus:1.1.1.3461.19 File:"carla.wiff"		2619	545.306	2+	2+	1088.6	0	-0.913469				91.7355	Confident
83	O42786, P05220, P05304, P11857, P16040, P17938, P22012, P22014, P33127, P40904, P40905, P41388, P41741, P41799, P41937, P53373, P53374, P53376, Q00264, Q2U2U3, Q3KVN1, Q4HZS8, Q4R9N3, Q52NY7, Q6QDC9, Q86ZP5, Q9N2N6, Q9NFZ6, Q9NFZ7, Q9UV72	AGPFGQLFRPDNFVFGQSGAGNNWAK	VR; VR; VR; VR; VR; VR; VR; VR; VR; VR; VR; VR; VR; VR; VR; VR; VR; VR; VR; VR; VR; VR; VR; VR; VR; VR; VR; VR; VR; VR	GH; GH; GH; GH; GH; GH; GH; GH; GH; GH; GH; GH; GH; GH; GH; GH; GH; GH; GH; GH; GH; GH; GH; GH; GH; GH; GH; GH; GH; GH	78; 78; 78; 78; 78; 78; 78; 78; 78; 78; 78; 78; 78; 78; 78; 78; 78; 78; 78; 78; 78; 78; 78; 78; 78; 78; 78; 78; 78; 78	NH2-AGPFGQLFRPDNFVFGQSGAGNNWAK-COOH			carla_lasiodip.mgf	Locus:1.1.1.3994.40 File:"carla.wiff"		4309	928.453	3+	3+	2781.34	1	-2.10672				100	Confident
84	P42882	NFPVTSIGSLLDEPFTGVVYLK	AR	DS	74	NH2-NFPVTSIGSLLDEPFTGVVYLK-COOH			carla_lasiodip.mgf	Locus:1.1.1.4285.5 File:"carla.wiff"		5215	799.429	3+	3+	2395.27	0	-1.22735				100	Confident
85	P42040, P84208, Q6RG04, Q6W3C0, Q7RV85, Q96VP4, Q9HDT3	SGETEDVTIADIVVGLR	HR; ; HR; HR; HR; HR; HR	AG; IE; AG; AG; SG; SG; SG	379; 1; 377; 376; 377; 377; 377	NH2-SGETEDVTIADIVVGLR-COOH			carla_lasiodip.mgf	Locus:1.1.1.4034.4 File:"carla.wiff"		4436	591.98	3+	3+	1772.92	0	1.27394				100	Confident
86	P30575	IEEELGSEAIYAGK	LR	DF	419	NH2-IEEELGSEAIYAGK-COOH			carla_lasiodip.mgf	Locus:1.1.1.3431.46 File:"carla.wiff"		2526	754.879	2+	2+	1507.74	0	2.41307				100	Confident
87	Q12640	AVPIVEAMAALVIMDAVLAQQAR	PR	HT	374	NH2-AVPIVEAM<ox>AALVIM<ox>DAVLAQQAR-COOH		Oxidation of M(8, 14)	carla_lasiodip.mgf	Locus:1.1.1.4113.26 File:"carla.wiff"		4691	804.771	3+	3+	2411.29	0	0.303524				94.5946	Confident
88	Q01359	YEKEFDAVQDVFELQR	AR	NL	55	NH2-YEKEFDAVQDVFELQR-COOH			carla_lasiodip.mgf	Locus:1.1.1.3773.15 File:"carla.wiff"		3605	672.664	3+	3+	2014.96	0	3.39428				100	Confident
89	P17730, P19089, P20445, P28844, P29497, P32637, P35143, P53430, P54117, P54118, P78958, P87197, Q12552, Q8WZN0, Q96US8, Q9HGY7, Q9P8C0	LVSWYDNEWGYSR	VK; VK; IK; VK; VK; VK; VK; VK; VK; VK; VK; VK; VK; VK; VK; IK; VK	RV; RV; RV; RV; RV; RV; RV; RV; RV; RV; RV; RV; RV; RV; RV; RV; RV	310; 309; 309; 309; 309; 309; 310; 310; 309; 309; 310; 309; 309; 309; 310; 311; 309	NH2-LVSWYDNEWGYSR-COOH			carla_lasiodip.mgf	Locus:1.1.1.3748.40 File:"carla.wiff"		3526	838.376	2+	2+	1673.75	1	-8.43104				100	Confident
90	Q5BCG1	IWALDPIDGTK	GR	GF	129	NH2-IWALDPIDGTK-COOH			carla_lasiodip.mgf	Locus:1.1.1.3717.20 File:"carla.wiff"		3428	614.834	2+	2+	1227.65	0	2.20273				100	Confident
91	B2VUE4, D4NXE7, L7IK19, Q0UFP1, Q871N9	IFEVSLADLQK	GR; GR; GR; GR; GR	DE; DE; DE; DE; DE	64; 65; 65; 64; 65	NH2-IFEVSLADLQK-COOH			carla_lasiodip.mgf	Locus:1.1.1.3768.17 File:"carla.wiff"		3589	631.854	2+	2+	1261.69	0	1.14252				100	Confident
92	C5P4Z8	AVTVGASTLADER	EK	AY	331	NH2-AVTVGASTLADER-COOH			carla_lasiodip.mgf	Locus:1.1.1.3254.39 File:"carla.wiff"		1969	645.339	2+	2+	1288.66	0	1.51318				99.3548	Confident
93	P42040, P84208, Q6RG04, Q6W3C0, Q7RV85, Q96VP4, Q9HDT3	SGETEDVTIADIVVGLR	HR; ; HR; HR; HR; HR; HR	AG; IE; AG; AG; SG; SG; SG	379; 1; 377; 376; 377; 377; 377	NH2-SGETEDVTIADIVVGLR-COOH			carla_lasiodip.mgf	Locus:1.1.1.4070.35 File:"carla.wiff"		4553	887.464	2+	2+	1772.92	0	-0.879529				100	Confident
94	P17730, P19089, P20445, P28844, P29497, P32637, P35143, P53430, P54117, P54118, P78958, P87197, Q12552, Q8WZN0, Q96US8, Q9HGY7, Q9P8C0	LVSWYDNEWGYSR	VK; VK; IK; VK; VK; VK; VK; VK; VK; VK; VK; VK; VK; VK; VK; IK; VK	RV; RV; RV; RV; RV; RV; RV; RV; RV; RV; RV; RV; RV; RV; RV; RV; RV	310; 309; 309; 309; 309; 309; 310; 310; 309; 309; 310; 309; 309; 309; 310; 311; 309	NH2-LVSWYDNEWGYSR-COOH			carla_lasiodip.mgf	Locus:1.1.1.3777.39 File:"carla.wiff"		3618	837.882	2+	2+	1673.75	0	1.5673				100	Confident
95	P48826	IFTPLLHYLDDNKEIIPMEYPYGSR	WR	GP	453	NH2-IFTPLLHYLDDNKEIIPM<ox>EYPYGSR-COOH		Oxidation of M(18)	carla_lasiodip.mgf	Locus:1.1.1.3924.44 File:"carla.wiff"		4087	1014.18	3+	3+	3039.51	0	0.320559				98.4848	Confident
96	Q7RZS0, Q963B6	NFLETVELQIGLK	KR; KR	NY; NY	27; 27	NH2-NFLETVELQIGLK-COOH			carla_lasiodip.mgf	Locus:1.1.1.4092.13 File:"carla.wiff"		4623	752.425	2+	2+	1502.83	0	0.533158				100	Confident
97	P17730, P19089, P20445, P28844, P29497, P32637, P35143, P53430, P54117, P54118, P78958, P87197, Q12552, Q8WZN0, Q96US8, Q9HGY7, Q9P8C0	LVSWYDNEWGYSR	VK; VK; IK; VK; VK; VK; VK; VK; VK; VK; VK; VK; VK; VK; VK; IK; VK	RV; RV; RV; RV; RV; RV; RV; RV; RV; RV; RV; RV; RV; RV; RV; RV; RV	310; 309; 309; 309; 309; 309; 310; 310; 309; 309; 310; 309; 309; 309; 310; 311; 309	NH2-LVSWYDNEWGYSR-COOH			carla_lasiodip.mgf	Locus:1.1.1.3938.27 File:"carla.wiff"		4131	837.884	2+	2+	1673.75	0	3.23818				100	Confident
98	P37211	ILQWEADFLAHLK	AK	TN	502	NH2-ILQWEADFLAHLK-COOH			carla_lasiodip.mgf	Locus:1.1.1.4013.3 File:"carla.wiff"		4369	528.625	3+	3+	1582.85	0	2.27451				100	Confident
99	P24590	TILWNGPAGVFEFEK	AK	FA	333	NH2-TILWNGPAGVFEFEK-COOH			carla_lasiodip.mgf	Locus:1.1.1.4044.30 File:"carla.wiff"		4469	854.932	2+	2+	1706.87	1	-11.8881				91.0569	Confident
100	P93371	YPIEHGIVSNWDDMKKIWHHTFYNELR	LK	VA	51	NH2-YPIEHGIVSNWDDM<ox>KKIWHHTFYNELR-COOH		Oxidation of M(14)	carla_lasiodip.mgf	Locus:1.1.1.3730.35 File:"carla.wiff"		3469	862.157	4+	4+	3443.65	1	-16.5403				100	Confident
101	P42882	NFPVTSIGSLLDEPFTGVVYLK	AR	DS	74	NH2-NFPVTSIGSLLDEPFTGVVYLK-COOH			carla_lasiodip.mgf	Locus:1.1.1.4140.27 File:"carla.wiff"		4778	1198.64	2+	2+	2395.27	0	-3.36509				100	Confident
102	Q12560, Q5B135, Q6RG04, Q96X30, Q96X46, Q9HDT3	KPYVLPVPFQNVLNGGSHAGGR	TK; TK; TK; TK; TK; TK	LA; LA; LA; LA; LA; LA	142; 142; 142; 142; 142; 142	NH2-KPYVLPVPFQNVLNGGSHAGGR-COOH			carla_lasiodip.mgf	Locus:1.1.1.3715.19 File:"carla.wiff"		3421	577.812	4+	4+	2306.23	1	-4.86718				100	Confident
103	B1KDU3	SFTAFQQATEDLEAAK	VK	EM	51	NH2-SFTAFQQATEDLEAAK-COOH			carla_lasiodip.mgf	Locus:1.1.1.3323.50 File:"carla.wiff"		2186	878.908	2+	2+	1755.83	0	-17.1216				94.9275	Confident
104	Q94518	NILFVINNPDVYK	SK	NP	101	NH2-NILFVINNPDVYK-COOH			carla_lasiodip.mgf	Locus:1.1.1.3852.29 File:"carla.wiff"		3857	774.923	2+	2+	1547.83	0	-1.63373				100	Confident
105	P00369, P00370, Q9HGU3, Q9HGU4	HIGADTDVPAGDIGVGGR	HK; YR; HK; HK	EI; EV; EI; EI	143; 157; 143; 143	NH2-HIGADTDVPAGDIGVGGR-COOH			carla_lasiodip.mgf	Locus:1.1.1.3278.33 File:"carla.wiff"		2045	853.925	2+	2+	1705.84	0	-1.70614				100	Confident
106	O94083, P23301, P38672	VHLVAIDIFTGK	AK; AK; AK	KL; KL; KL	56; 57; 63	NH2-VHLVAIDIFTGK-COOH			carla_lasiodip.mgf	Locus:1.1.1.3771.3 File:"carla.wiff"		3598	438.26	3+	3+	1311.76	0	2.1284				100	Confident
107	P42040, P84208, Q6RG04, Q6W3C0, Q7RV85, Q96VP4, Q9HDT3	SGETEDVTIADIVVGLR	HR; ; HR; HR; HR; HR; HR	AG; IE; AG; AG; SG; SG; SG	379; 1; 377; 376; 377; 377; 377	NH2-SGETEDVTIADIVVGLR-COOH			carla_lasiodip.mgf	Locus:1.1.1.4054.31 File:"carla.wiff"		4501	887.462	2+	2+	1772.92	0	-2.90778				100	Confident
108	O48658, O48659, O48660, O48661, O82147, Q09741, Q12074, Q96556, Q96557, Q9SMB1, Q9Y8H7, Q9ZS45, Q9ZTR0, Q9ZTR1, Q9ZUB3	VLVIGGGDGGVLR	KK; KK; KK; KK; KK; KK; KK; KK; KK; KK; KK; KK; KK; KK; KK	EV; EV; EV; EV; EV; EV; EV; EV; EV; EV; EV; EV; EV; EV; EV	104; 96; 102; 128; 104; 92; 92; 96; 106; 111; 90; 131; 131; 123; 124	NH2-VLVIGGGDGGVLR-COOH			carla_lasiodip.mgf	Locus:1.1.1.3543.25 File:"carla.wiff"		2878	606.361	2+	2+	1210.7	0	2.86634				100	Confident
109	Q94518	NILFVINNPDVYK	SK	NP	101	NH2-NILFVINNPDVYK-COOH			carla_lasiodip.mgf	Locus:1.1.1.3850.26 File:"carla.wiff"		3850	774.923	2+	2+	1547.83	0	-1.63373				100	Confident
110	P05317, Q96TJ5, Q9C3Z6	TSFFQALGVPTK	GK; GK; GK	IA; IA; IA	133; 133; 133	NH2-TSFFQALGVPTK-COOH			carla_lasiodip.mgf	Locus:1.1.1.3818.12 File:"carla.wiff"		3747	648.354	2+	2+	1294.69	0	0.701355				100	Confident
111	O60101	ALPGVVALSSK	GK		404	NH2-ALPGVVALSSK-COOH			carla_lasiodip.mgf	Locus:1.1.1.3430.16 File:"carla.wiff"		2521	521.32	2+	2+	1040.62	0	2.73503				100	Confident
112	A0L8V0, A1VDB2, A4G646, A6SY03, B1YLE0, B3E9Q8, P21820, P85814, Q2RLU0, Q3A4X5, Q72BF9, Q8XXP9, Q9M4S8, Q9SKP6	IVVAYEPVWAIGTGK	QQ; QS; AK; AK; KN; TQ; TN; ER; RD; EQ; QS; GH; EN; DN	VA; VA; TA; TA; SA; TA; VA; VA; TA; TA; VA; TA; VA; VA	165; 165; 161; 161; 162; 162; 161; 57; 161; 162; 165; 162; 219; 220	NH2-IVVAYEPVWAIGTGK-COOH			carla_lasiodip.mgf	Locus:1.1.1.3835.32 File:"carla.wiff"		3803	801.947	2+	2+	1601.88	0	-1.79701				100	Confident
113	Q96UH7, Q9C2U0, Q9URB4	FAIPAINVTSSSTVVAALEAAR	KV; HK; KG	DK; DN; DN	31; 31; 30	NH2-FAIPAINVTSSSTVVAALEAAR-COOH			carla_lasiodip.mgf	Locus:1.1.1.4200.18 File:"carla.wiff"		4966	1094.61	2+, 3+, 4+	2+	2187.19	0	8.91399				100	Confident
114	A0KTS5, A0L4Z2, A0M353, A0RPW7, A1ANV0, A1B4E9, A1BET8, A1RGN1, A1S8K7, A1U614, A1UUC3, A2BZ91, A2Q0Z1, A3D7T4, A3PNM1, A3QGW2, A4SFB1, A4WW89, A4Y9Q3, A5FGL1, A5FPU4, A5GDC8, A6GXZ1, A6Q421, A6UEY0, A6WRU9, A7GXU4, A7HZ39, A7I2D4, A7IC65, A7ZEB5, A8FYU0, A8H760, A8IPT1, A9ILH7, A9L0R8, A9W6R7, B0TQC2, B0U3J8, B0UR84, B1KRT2, B1LZ51, B1ZGR1, B2I6F6, B2IBR4, B2SQU4, B2UKV6, B3CNB5, B3E7W9, B3EHR1,…	IINEPTAAAIAYGLDKK	KR; LR; RR; LR; LR; LR; KR; KR; KR; KR; LR; LR; LR; KR; LR; KR; KR; LR; KR; MR; LR; LR; MR; LR; LR; KR; LR; LR; LR; LR; LR; KR; KR; LR; LR; KR; LR; KR; KR; LR; KR; LR; LR; KR; LR; KR; RR; LR; LR; KR; KR; LR; KR; KR; KR; LR; KR; LR; LR; LR; LR; KR; KR; LR; KR; LR; LR; LR; LR; AR; LR; MR; LR; MR; LR; LR; MR; LR; LR; LR; LR; LR; LR; MR; LR; LR; MR; LR; LR; MR; LR; VR; LR; VR; LR; LR; MR; LR; AR; MR;…	QG; DG; SQ; EA; KE; DS; QS; QG; QG; SG; DG; SN; VG; QG; DT; QG; TS; DT; QG; GN; KD; KD; GI; EA; EG; QG; EA; EG; ES; SA; EA; QG; QG; NS; DG; QG; KA; QG; GG; KS; QG; KS; KS; GG; GS; GG; SN; HG; KD; MS; NQ; DG; KE; QS; KE; KD; GG; KE; EG; GK; KA; QG; QG; GA; RG; ES; GE; KD; KD; GG; EG; AT; VG; GT; VG; VG; AS; GR; GH; GK; GK; VG; VG; AT; AV; GC; GG; GG; GC; TE; VG; DG; VG; DG; SQ; GG; AT; AT; GG; AT;…	167; 168; 166; 167; 168; 167; 165; 167; 167; 168; 168; 167; 172; 167; 167; 167; 165; 167; 167; 166; 173; 168; 166; 167; 168; 167; 167; 168; 167; 168; 167; 167; 167; 168; 168; 167; 168; 167; 169; 168; 167; 168; 168; 169; 168; 169; 170; 167; 168; 165; 168; 168; 165; 165; 165; 168; 167; 168; 168; 149; 168; 167; 167; 168; 168; 167; 167; 168; 168; 202; 168; 176; 172; 173; 172; 170; 176; 170; 173; 170;…	NH2-IINEPTAAAIAYGLDKK-COOH			carla_lasiodip.mgf	Locus:1.1.1.3577.24 File:"carla.wiff"		2985	596.67	3+	3+	1786.98	0	2.44173				100	Confident
115	O60101, O74233, O94123, P00560, P08891, P08892, P08893, P09188, P11977, P14228, P14828, P24590, P27362, P29407, P33161, P38667, P41756, P41757, P46273, Q6BLA0, Q6FKY1, Q757Q0, Q7ZA46	LSHVSTGGGASLELLEGK	DA; DK; EK; DK; AR; LS; AR; DK; DK; DK; DK; DK; NE; DK; DK; DK; AK; DK; EK; DK; DK; EK; DK	AL; DL; TL; EL; TL; TL; TL; EL; EL; EL; EL; EL; EL; TL; EL; AL; VL; EL; DL; EL; EL; DL; EL	386; 388; 388; 387; 476; 479; 391; 387; 391; 388; 387; 389; 388; 388; 389; 389; 389; 388; 388; 387; 387; 387; 387	NH2-LSHVSTGGGASLELLEGK-COOH			carla_lasiodip.mgf	Locus:1.1.1.3487.26 File:"carla.wiff"		2701	585.648	3+	3+	1753.92	0	0.308888				100	Confident
116	O59949, P32186, P34825, P41745, Q01372, Q01520, Q01765, Q09069	YYVTVIDAPGHR	PK; PK; PK; PK; PK; PK; PK; PK	DF; DF; DF; DF; DF; DF; DF; DF	85; 85; 86; 85; 86; 86; 86; 86	NH2-YYVTVIDAPGHR-COOH			carla_lasiodip.mgf	Locus:1.1.1.3330.39 File:"carla.wiff"		2207	695.859	2+	2+	1389.7	0	-0.899761				100	Confident
117	P37211	ILQWEADFLAHLK	AK	TN	502	NH2-ILQWEADFLAHLK-COOH			carla_lasiodip.mgf	Locus:1.1.1.4017.29 File:"carla.wiff"		4383	792.431	2+	2+	1582.85	0	-1.71399				90.7563	Confident
118	O60101	ALPGVVALSSK	GK		404	NH2-ALPGVVALSSK-COOH			carla_lasiodip.mgf	Locus:1.1.1.3483.12 File:"carla.wiff"		2688	521.318	2+	2+	1040.62	0	-1.29322				100	Confident
119	A2BDB0, A2XLF2, O13419, O16808, O17320, O18499, O18500, O18840, O42161, O65314, O65315, O65316, O81221, O93400, P00544, P02572, P02574, P02576, P02578, P02581, P04829, P07829, P07830, P07836, P0DM41, P0DM42, P10365, P10981, P10982, P10984, P10986, P10987, P10990, P12431, P12716, P12717, P13363, P15475, P17126, P18499, P18602, P18603, P20359, P20904, P22131, P22132, P23344, P24263, P26182, P26197,…	VAPEEHPVLLTEAPLNPK	LR; LR; LR; LR; LR; LR; LR; LR; LR; LR; LR; LR; LR; LR; LR; LR; LR; LR; LR; LR; LR; LR; LR; LR; LR; LR; LR; LR; LR; LR; LR; LR; LR; LR; LR; LR; LR; LR; LR; LR; LR; LR; LR; LR; LR; LR; LR; MR; LR; LR; LR; LR; LR; LR; LR; LR; LR; LR; LR; LR, FN, NX, XX, XX, XX; LR; LR; LR; LR; LR; LR; LR; LR; LR; LR; LR; LR; LR; LR; LR; LR; LR; LR; LR; LR; LR; LR; LR; LR; LR; LR; LR; LR; LR; LR; LR; LR; LR; LR; LR;…	AN; AN; SN; AN; AN; AN; AN; AN; AN; AN; AN; AN; AN; AN; AN; AN; AN; AN; AN; YN; AN; AN; AN; AN; AN; AN; SN; AN; SN; AN; AN; AN; AN; AN; AN; AN; AN; AN; AN; AN; AN; AN; SN; AN; AN; AN; AN; AN; AN; SN; AN; AN; AN; AN; AN; AN; AN; AN; AN; AN, XX, XX, XX, XS, SV; AN; AN; AN; AN; AN; AN; AN; AN; AN; AN; AN; AN; QN; AN; AN; AN; VN; SN; AN; AN; AN; AN; AN; AN; AN; AN; AN; AN; AN; AN; AN; AN; AN; AN; AN;…	96; 98; 96; 97; 97; 97; 97; 96; 96; 99; 98; 98; 98; 96; 118; 97; 97; 97; 96; 98; 97; 97; 97; 97; 97; 97; 96; 97; 98; 97; 97; 97; 97; 97; 97; 97; 96; 97; 97; 97; 48; 97; 96; 98; 97; 96; 100; 94; 97; 98; 96; 92; 52; 97; 97; 97; 97; 98; 98; 98, 131, 132, 133, 134, 135; 78; 98; 96; 97; 97; 97; 97; 97; 97; 97; 97; 98; 96; 96; 97; 97; 96; 96; 97; 98; 92; 94; 97; 97; 97; 97; 97; 97; 97; 97; 97; 97; 97; …	NH2-VAPEEHPVLLTEAPLNPK-COOH			carla_lasiodip.mgf	Locus:1.1.1.3475.34 File:"carla.wiff"		2664	652.026	3+	3+	1953.06	0	-0.182432				100	Confident
120	P17730	NPADIKWSETGAEYVVESTGVFTTTEK	ER	AK	81	NH2-NPADIKWSETGAEYVVESTGVFTTTEK-COOH			carla_lasiodip.mgf	Locus:1.1.1.4278.10 File:"carla.wiff"		5196	987.478	3+	3+	2958.41	1	-1.26523				100	Confident
121	O60101	ALPGVVALSSK	GK		404	NH2-ALPGVVALSSK-COOH			carla_lasiodip.mgf	Locus:1.1.1.3471.10 File:"carla.wiff"		2650	521.819	2+	2+	1040.62	1	-2.20901				100	Confident
122	A2BDB0, A2XLF2, A2XNS1, A3C6D7, A5A3E0, A5DQP9, O13419, O15998, O16808, O17320, O17502, O17503, O18499, O18500, O18840, O42161, O65314, O65315, O65316, O74258, O81221, O93400, P00544, P02572, P02576, P02578, P02580, P02581, P04751, P04752, P04829, P07829, P07830, P07836, P07837, P0C539, P0C540, P0C542, P0CG38, P0CG39, P0CJ46, P0CJ47, P0DM41, P0DM42, P10365, P10981, P10982, P10984, P10986, P10987,…	IWHHTFYNELR	EK; EK; EK; EK; EK; EK; EK; EK; EK; EK; EK; EK; EK; EK; EK; EK; EK; EK; EK; EK; EK; EK; EK; EK; EK; EK; EK; EK; EK; EK; EK; EK; EK; EK; EK; EK; EK; EK; EK; EK; EK; EK; EK; EK; EK; EK; EK; EK; EK; EK; EK; EK; EK; EK; EK; EK; EK; EK; EK; EK; EK; EK; EK; EK; EK; EK; EK; EK; EK; EK; EK; EK; MR; EK; EK; EK; EK; EK; EK; EK; EK; EK; EK; EK; EK; EK; EK; EK, FN, NX, XX, XX, XX, XX, XX, XX, XX, XX, XX, XX;…	VA; VA; VA; VA; VA; VA; VA; VA; VA; VA; IA; IA; VA; VA; VA; VA; VA; VA; VA; VA; VA; VA; VA; VA; VA; VA; VV; VA; VA; VA; VA; VA; VA; VA; VA; VA; VA; VA; VA; VA; VA; VA; VA; VA; VA; VA; VA; VA; VA; VA; AA; VA; VA; VA; VA; VA; VA; VA; VA; VS; VA; VA; VA; VP; VA; VA; VA; VA; VA; VA; VA; VA; AS; VA; VA; VA; VA; VA; VA; VA; VA; VA; VA; VA; VA; VA; VA; VA, XX, XX, XX, XX, XX, XX, XX, XX, XX, XX, XS, SV;…	85; 87; 87; 87; 785; 70; 85; 88; 86; 86; 90; 85; 86; 86; 85; 85; 88; 87; 87; 86; 87; 85; 107; 86; 86; 85; 87; 87; 87; 87; 86; 86; 86; 86; 86; 87; 86; 86; 785; 748; 87; 87; 86; 86; 85; 86; 87; 86; 86; 86; 86; 85; 86; 87; 86; 86; 86; 86; 86; 85; 86; 86; 85; 86; 86; 86; 86; 37; 86; 85; 87; 86; 86; 86; 86; 87; 88; 85; 81; 85; 41; 86; 86; 86; 86; 87; 87; 87, 131, 132, 133, 134, 135, 136, 137, 138, 139…	NH2-IWHHTFYNELR-COOH			carla_lasiodip.mgf	Locus:1.1.1.3350.46 File:"carla.wiff"		2271	758.38	2+	2+	1514.74	0	2.08688				100	Confident
123	P35143, P53430, Q12552	VINDKFGIVEGLMTTVHSYTATQK	AK; AK; AK	TV; VV; VV	163; 163; 162	NH2-VINDKFGIVEGLM<ox>TTVHSYTATQK-COOH		Oxidation of M(13)	carla_lasiodip.mgf	Locus:1.1.1.3928.14 File:"carla.wiff"		4098	668.092	4+	4+	2667.36	1	-8.63352				97.3333	Confident
124	P02723, P27080	TIASDGIAGLYR	RK; RK	GF; GF	171; 166	NH2-TIASDGIAGLYR-COOH			carla_lasiodip.mgf	Locus:1.1.1.3562.26 File:"carla.wiff"		2938	618.834	2+	2+	1235.65	0	2.62267				99.4565	Confident
125	P20904, P53498	EITALAPSAMK	TK; SK	IK; IK	318; 318	NH2-EITALAPSAM<ox>K-COOH		Oxidation of M(10)	carla_lasiodip.mgf	Locus:1.1.1.3328.18 File:"carla.wiff"		2200	574.305	2+	2+	1146.6	0	0.16256				100	Confident
126	A7EWL8, Q1K6I4, Q3V7I4, Q5ANB7	MGPTFGAMALSGVK	NR; NR; NR; NR	AA; AA; AA; AA	295; 312; 286; 316	NH2-M<ox>GPTFGAM<ox>ALSGVK-COOH		Oxidation of M(1, 8)	carla_lasiodip.mgf	Locus:1.1.1.3448.31 File:"carla.wiff"		2579	700.34	2+	2+	1397.67	1	-4.44086				100	Confident
127	O00940, O74233, P38667, P41756, P50311	LGDVYLNDAFGTAHR	TR; TA; TK; TA; TK	AH; AH; AH; AH; AH	134; 156; 157; 157; 155	NH2-LGDVYLNDAFGTAHR-COOH			carla_lasiodip.mgf	Locus:1.1.1.3550.14 File:"carla.wiff"		2900	550.275	3+	3+	1647.8	0	2.51496				100	Confident
128	A0A320, A0ALL5, A0JY66, A0K2Y1, A0KQY0, A0L2T0, A0LDA2, A0LSL4, A0PUK2, A0Q2Z6, A0Q8E1, A0QCX6, A0RL97, A0RR28, A0T0F1, A0T0P4, A0ZZ20, A1A3C7, A1ALL5, A1AXU4, A1B8N8, A1BJF5, A1E9I8, A1E9S1, A1EA05, A1JTC8, A1K1S0, A1KI96, A1KW13, A1R7V5, A1RQB2, A1SBU2, A1SHI9, A1T0Z1, A1TJ39, A1UR47, A1V8T3, A1VFJ3, A1VIV0, A1VXI8, A1WF56, A1WZT3, A1XFU0, A1XGM3, A2BT25, A2RFC4, A2RMI4, A2S6K0, A2SC68, A2T317,…	EAYPGDVFYLHSR	GR; GR; GR; GR; GR; GR; GR; GR; GR; GR; GR; GR; GR; GR; GR; GR; GR; GR; GR; GR; GR; GR; GR; GR; GR; GR; GR; GR; GR; GR; GR; GR; GR; GR; GR; GR; GR; GR; GR; GR; GR; GR; GR; GR; GR; GR; GR; GR; GR; GR; GR; GR; GR; GR; GR; GR; GR; GR; GR; GR; GR; GR; GR; GR; GR; GR; GR; GR; GR; GR; GR; GR; GR; GR; GR; GR; GR; GR; GR; GR; GR; GR; GR; GR; GR; GR; GR; GR; GR; AR; GR; GR; GR; GR; GR; GR; GR; GR; GR; RR;…	LL; LL; LL; LL; LL; LL; LL; LL; LL; LL; LL; LL; LL; LL; LL; LL; LL; LL; LL; LL; LL; LL; LL; LL; LL; LL; LL; LL; LL; LL; LL; LL; LL; LL; LL; LL; LL; LL; LL; LL; LL; LL; LL; LL; LL; LL; LL; LL; LL; LL; LL; LL; LL; LL; LL; LL; LL; LL; LL; LL; LL; LL; LL; LL; LL; LL; LL; LL; LL; LL; LL; LL; LL; LL; LL; LL; LL; LL; LL; LL; LL; LL; LL; LL; LL; LL; LL; LL; LL; LL; LL; LL; LL; LL; LL; LL; LL; LL; LL; LL;…	285; 284; 296; 284; 284; 284; 289; 296; 295; 284; 284; 295; 284; 286; 285; 285; 285; 296; 284; 284; 293; 286; 285; 285; 285; 284; 284; 295; 284; 296; 284; 284; 296; 284; 289; 294; 284; 284; 289; 284; 289; 284; 285; 285; 285; 284; 284; 284; 289; 287; 284; 285; 285; 284; 284; 284; 285; 294; 284; 295; 285; 285; 284; 284; 284; 295; 285; 285; 285; 285; 285; 285; 285; 285; 285; 285; 285; 284; 284; 284;…	NH2-EAYPGDVFYLHSR-COOH			carla_lasiodip.mgf	Locus:1.1.1.3514.43 File:"carla.wiff"		2787	777.375	2+	2+	1552.73	0	2.96175				100	Confident
129	Q6RYS3, Q95V39, Q9V3G1	GVVKDIIHDPGR	IK; IK; IR	GA; GA; GA	43; 43; 43	NH2-GVVKDIIHDPGR-COOH			carla_lasiodip.mgf	Locus:1.1.1.3218.31 File:"carla.wiff"		1854	653.369	2+	2+	1304.72	0	2.11471				100	Confident
130	A2Q0Z0, P02993, P0CT31, P0CT32, P0CT53, P0CT54, P0CT55, P0CY35, P10126, P13549, P14963, P34825, P41752, P50256, P50257, P62629, P62630, P62631, P62632, P68103, P68104, P68105, Q00251, Q01372, Q01520, Q01765, Q05639, Q09069, Q32PH8, Q59QD6, Q5R1X2, Q5R4R8, Q5VTE0, Q66RN5, Q71V39, Q8LPC4, Q90835	EHALLAYTLGVK	TR; TR; TR; TR; TR; TR; TR; TR; TR; TR; TR; TR; TR; TR; TK; TR; TR; TR; TR; TR; TR; TR; TR; TR; TR; TR; TR; TR; TR; TR; TR; TR; TR; TR; TR; TR; TR	QL; QL; QM; QM; QL; QL; QL; QL; QL; QL; QM; QL; QL; QM; QL; QL; QL; QL; QL; QL; QL; QL; QL; QL; QL; QL; QL; QL; QL; QL; QL; QL; QL; QL; QL; QM; QL	135; 135; 135; 135; 135; 135; 135; 135; 135; 135; 135; 136; 135; 135; 133; 135; 135; 135; 135; 135; 135; 135; 135; 136; 136; 136; 135; 136; 135; 135; 135; 135; 135; 135; 135; 135; 135	NH2-EHALLAYTLGVK-COOH			carla_lasiodip.mgf	Locus:1.1.1.3546.26 File:"carla.wiff"		2888	657.875	2+	2+	1313.73	0	0.235825				100	Confident
131	P11977	LSITDVDLKDKR	SK	VL	7	NH2-LSITDVDLKDKR-COOH			carla_lasiodip.mgf	Locus:1.1.1.3271.12 File:"carla.wiff"		2021	468.27	3+	3+	1401.78	0	3.64967				100	Confident
132	A2BDB0, A2XLF2, A2XNS1, A3C6D7, A5A3E0, A5DQP9, O13419, O15998, O16808, O17320, O17502, O17503, O18500, O18840, O42161, O65314, O65315, O65316, O74258, O81221, O93400, P00544, P02572, P02574, P02576, P02578, P02580, P02581, P02582, P04751, P04752, P04829, P07829, P07830, P07836, P07837, P08023, P0C539, P0C540, P0C542, P0CG38, P0CJ46, P0CJ47, P0DM41, P0DM42, P10365, P10981, P10982, P10984, P10986,…	AVFPSIVGRPR	PR; PR; PR; PR; PR; PR; PR; PR; PR; PR; PR; PR; PR; PR; PR; PR; PR; PR; PR; PR; PR; PR; PR; PR; PR; PR; PR; PR; PR; PR; PR; PR; PR; PR; PR; PR; PR; PR; PR; PR; PR; PR; PR; PR; PR; PR; PR; PR; PR; PR; PR; PR; PR; PR; PR; PR; PR; PR; PR; PR; PR; PR; PR; PR; PR; PR; PR; PR; PR; PR; PR; PR; PR; PR; PR; PR; PR; AR; AR; PR; PR, FN, NX, XX, XX, XX, XX, XX, XX, XX, XX, XX, XX; PR; PR; PR; PR; PR; PR; PR;…	HQ; HT; HT; HT; QQ; HQ; HH; HQ; HQ; HQ; HQ; HQ; HQ; HQ; HQ; HQ; HQ; HQ; HQ; HT; HQ; HQ; HQ; HQ; HT; HT; HT; HT; HT; HQ; HQ; HQ; YT; HT; HQ; HQ; HQ; HT; HT; HT; QQ; HT; HT; HQ; HQ; HH; HQ; HQ; HQ; HQ; HQ; HH; HQ; HQ; HV; HH; HQ; HQ; HQ; HQ; HQ; HQ; HQ; HQ; HQ; HQ; HQ; HH; HQ; HT; HT; HQ; HQ; HQ; HQ; HQ; HQ; HT; HT; HA; HT, XX, XX, XX, XX, XX, XX, XX, XX, XX, XX, XS, SV; HT; HS; HT; HT; QQ; HQ; HQ;…	29; 31; 31; 31; 729; 14; 29; 32; 30; 30; 34; 29; 30; 29; 29; 32; 31; 31; 30; 31; 29; 51; 30; 30; 30; 29; 31; 31; 30; 31; 31; 30; 30; 30; 30; 30; 31; 31; 30; 30; 729; 31; 31; 30; 30; 29; 30; 31; 30; 30; 30; 29; 30; 31; 30; 30; 30; 30; 30; 30; 30; 29; 30; 30; 30; 30; 30; 29; 31; 31; 31; 31; 32; 32; 29; 30; 30; 30; 30; 31; 31, 131, 132, 133, 134, 135, 136, 137, 138, 139, 140, 141, 142; 11; 31; 11; 3…	NH2-AVFPSIVGRPR-COOH			carla_lasiodip.mgf	Locus:1.1.1.3384.21 File:"carla.wiff"		2377	599.858	2+	2+	1197.7	0	2.68482				100	Confident
133	A2BDB0, A5A3E0, A5DQP9, O13419, O15998, O16808, O17320, O17502, O17503, O18499, O18500, O18840, O42161, O65316, O74258, O93400, P02572, P02574, P02576, P02578, P04751, P04752, P04829, P07829, P07830, P07836, P07837, P08023, P10365, P10981, P10987, P10989, P10990, P10995, P12431, P12716, P12717, P14235, P15475, P17126, P17128, P17304, P18499, P18600, P18601, P18603, P20359, P20399, P26198, P27130,…	SYELPDGQVITIGNER	EK; EK; EK; EK; EK; EK; EK; EK; EK; EK; EK; EK; EK; EK; EK; EK; EK; EK; EK; EK; EK; EK; EK; EK; EK; EK; EK; EK; EK; EK; EK; EK; EK; EK; EK; EK; EK; EK; EK; EK; EK; EK; EK; EK; EK; EK; EK; EK; EK; EK; EK; EK; EK; EK; EK; EK; EK; DK; EK; EK; EK; EK; EK; EK; EK; EK; EK; EK; EK; EK; EK; EK; EK; EK; EK; EK; EK; EK; EK; EK; EK; EK; EK; EK; EK; EK; EK; EK; EK; EK; EK; EK; EK; EK; EK; EK; EK; EK; EK; EK;…	FR; FR; FR; FR; FR; FR; FR; FR; FR; FR; FR; FR; FR; FR; FR; FR; FR; FR; FR; FR; FR; FR; FR; FR; FR; FR; FR; FR; FR; FR; FR; FR; FR; FR; FR; FR; FR; FR; FR; FR; FR; FR; FR; FR; FR; FR; FR; FR; FR; FR; FR; FR; FR; FR; FR; FR; FR; FR; FR; FR; FR; FR; FR; FR; FR; FR; FR; FR; FR; FR; FR; FR; FR; FR; FR; FR; FR; FR; FR; FR; FR; FR; FR; FR; FR; FR; FR; FR; FR; FR; FR; FR; FR; FR; FR; FR; FR; FR; FR; FR;…	239; 939; 224; 239; 242; 240; 240; 244; 239; 240; 240; 239; 239; 241; 240; 239; 240; 240; 240; 239; 241; 241; 240; 240; 240; 240; 240; 241; 239; 240; 240; 239; 240; 241; 240; 240; 240; 240; 240; 240; 239; 240; 240; 240; 240; 240; 239; 241; 242; 242; 239; 240; 240; 240; 240; 240; 239; 186; 240; 240; 240; 239; 239; 241; 240; 240; 239; 239; 240; 235; 242; 240; 240; 240; 240; 242; 240; 240; 240; 240;…	NH2-SYELPDGQVITIGNER-COOH			carla_lasiodip.mgf	Locus:1.1.1.3708.42 File:"carla.wiff"		3400	895.952	2+	2+	1789.88	0	3.2394				100	Confident
134	A2AQ07, A6NNZ2, O17449, O42786, O44388, P02554, P04350, P05219, P05220, P07437, P08841, P09203, P09206, P09207, P09244, P09652, P09653, P10653, P10874, P11833, P12456, P13602, P16040, P17938, P18241, P18700, P22012, P22014, P24637, P30156, P30157, P30883, P31863, P31864, P32882, P33127, P35394, P36221, P40904, P40905, P41386, P41387, P41388, P41741, P41742, P41799, P41937, P52275, P53373, P53374,…	LAVNMVPFPR	RK; RK; RK; RK; RK; RK; RK; RK; RK; RK; RK; RK; RK; RK; RK; RK; RK; RK; RK; RK; RK; RK; RK; RK; RK; RK; RK; RK; RK; RK; RK; RK; RK; RK; RK; RK; RK; RK; RK; RK; RK; RK; RK; RK; RK; RK; RK; RK; RK; RK; RK; RK; RK; RK; RK; RK; RK; RK; RK; RK; RK; RK; RK; RK; RK; RK; RK; RK; RK; RK; RK; RK; RK; RK; RK; RK; RK; RK; RK; RK; RK; RK; RK; RK; RK; RK; RK; RK; RK; RK; RK; RK; RK; RK; RK; RK; RK; RK; RK; RK;…	LH; LH; LH; LH; LH; LH; LH; LH; LH; LH; LH; LH; LH; LH; LH; LH; LH; LH; LH; LH; LH; LH; LH; LH; LH; LH; LH; LH; LH; LH; LH; LH; LH; LH; LH; LH; LH; LH; LH; LH; LH; LH; LH; LH; LH; LH; LH; LH; LH; LH; LH; LH; LH; LH; LH; LH; LH; LH; LH; LH; LH; LH; LH; LH; LH; LH; LH; LH; LH; LH; LH; LH; LH; LH; LH; LH; LH; LH; LH; LH; LH; LH; LH; LH; LH; LH; LH; LH; LH; LH; LH; LH; LH; LH; LH; LH; LH; LH; LH; LH;…	253; 253; 253; 253; 253; 253; 253; 253; 253; 253; 259; 253; 253; 253; 253; 253; 253; 253; 253; 253; 253; 253; 253; 253; 253; 98; 253; 253; 253; 253; 253; 253; 253; 255; 253; 253; 253; 253; 253; 253; 179; 253; 253; 253; 254; 253; 253; 253; 253; 253; 253; 253; 253; 253; 253; 253; 253; 253; 253; 21; 253; 253; 253; 199; 253; 253; 253; 181; 253; 253; 253; 257; 253; 253; 253; 253; 253; 253; 253; 253; 2…	NH2-LAVNM<ox>VPFPR-COOH		Oxidation of M(5)	carla_lasiodip.mgf	Locus:1.1.1.3523.21 File:"carla.wiff"		2815	580.318	2+	2+	1158.62	0	-0.95018				100	Confident
135	Q756H2	IEEELGSKAIYAGK	LR	KF	416	NH2-IEEELGSKAIYAGK-COOH			carla_lasiodip.mgf	Locus:1.1.1.3403.40 File:"carla.wiff"		2437	754.386	2+	2+	1506.79	0	-23.5463				93.3333	Doubtful
136	Q756H2	IEEELGSKAIYAGK	LR	KF	416	NH2-IEEELGSKAIYAGK-COOH			carla_lasiodip.mgf	Locus:1.1.1.3415.42 File:"carla.wiff"		2475	754.383	2+	2+	1506.79	0	-27.1253				100	Doubtful
137	A2Q0Z0, A5DPE3, O42820, O49169, O59949, O64937, P02993, P02994, P05303, P06805, P08736, P0CN30, P0CN31, P0CT31, P0CT32, P0CT53, P0CT54, P0CT55, P0CY35, P0DH99, P10126, P13549, P14864, P14865, P14963, P17507, P17508, P17786, P19039, P25166, P25698, P27592, P27634, P28295, P29520, P29521, P32186, P34823, P34824, P34825, P41745, P41752, P43643, P50256, P50257, P51554, P53013, P54959, P62629, P62630,…	IGGIGTVPVGR	YK; YK; YK; YK; YK; YK; YK; YK; YK; YK; YK; YK; YK; YK; YK; YK; YK; YK; YK; YK; YK; YK; YK; YK; YK; YK; YK; YK; YK; YK; YK; YK; YK; YK; YK; YK; YK; YK; YK; YK; YK; YK; YK; YK; YK; YK; YK; YK; YK; YK; YK; YK; YK; YK; YK; YK; YK; YK; YK; YK; YK; YK; YK; YK; LR; TK; YK; YK; YK; YK; YK; YK; YK; YK; YK; YK; YK; YK; YK; YK; YK; YK; YK; YK; YK; YK; YK; YK; YK; YK; YK; YK; YK; YK; YK; YK; YK; YK; YK; YK;…	VE; VE; VE; VE; VE; VE; VE; VE; VE; VE; VE; VE; VE; VE; VE; VE; VE; VE; VE; VE; VE; VE; VE; VE; VE; VE; VE; VE; VE; VE; VE; VE; LE; VE; VE; VE; VE; VE; VE; IE; VE; VE; VE; VE; VE; VE; VE; VE; VE; VE; VE; VE; VE; VE; VE; VE; VE; VE; VE; VE; VE; VE; VE; VE; ; VE; VE; VE; VE; VE; IE; IE; IE; VE; VE; VE; VE; IE; VE; VE; VE; VE; VE; VE; VE; VE; VE; VE; VE; VE; VE; VE; VE; VE; VE; VE; VE; VE; VE; VE; V…	256; 254; 254; 244; 254; 244; 256; 254; 256; 254; 256; 254; 254; 244; 244; 254; 254; 254; 254; 244; 256; 256; 254; 254; 244; 256; 256; 244; 256; 244; 244; 256; 205; 254; 256; 244; 253; 244; 244; 255; 254; 254; 244; 248; 272; 258; 256; 246; 256; 256; 256; 256; 256; 256; 235; 256; 242; 242; 242; 242; 242; 242; 242; 242; 9; 244; 244; 244; 242; 253; 255; 255; 255; 244; 245; 256; 141; 255; 244; 242; 2…	NH2-IGGIGTVPVGR-COOH			carla_lasiodip.mgf	Locus:1.1.1.3317.22 File:"carla.wiff"		2166	513.308	2+	2+	1024.6	0	-1.44321				100	Confident
138	P28844, P29497, Q96US8	YDSTHGQFKGDIK	LK; LK; LK	VD; VD; VL	48; 48; 49	NH2-YDSTHGQFKGDIK-COOH			carla_lasiodip.mgf	Locus:1.1.1.2984.3 File:"carla.wiff"		1363	499.245	3+	3+	1494.71	0	2.71326				91.6667	Confident
139	P02723	GFGPSVAGIVVYR	YR	GL	183	NH2-GFGPSVAGIVVYR-COOH			carla_lasiodip.mgf	Locus:1.1.1.3702.22 File:"carla.wiff"		3380	661.366	2+	2+	1320.72	0	-0.433951				99.1935	Confident
140	P24590	TILWNGPAGVFEFEK	AK	FA	333	NH2-TILWNGPAGVFEFEK-COOH			carla_lasiodip.mgf	Locus:1.1.1.3990.33 File:"carla.wiff"		4296	854.441	2+	2+	1706.87	0	0.140188				100	Confident
141	P53430	VPTSNVSVVDLTAR	MR	LE	235	NH2-VPTSNVSVVDLTAR-COOH			carla_lasiodip.mgf	Locus:1.1.1.3506.11 File:"carla.wiff"		2760	486.603	3+	3+	1456.79	0	0.0776945				100	Confident
142	P53430	VPTSNVSVVDLTAR	MR	LE	235	NH2-VPTSNVSVVDLTAR-COOH			carla_lasiodip.mgf	Locus:1.1.1.3602.35 File:"carla.wiff"		3065	729.402	2+	2+	1456.79	0	0.74711				100	Confident
143	P19115	EGELVFGVAR	IR	IF	22	NH2-EGELVFGVAR-COOH			carla_lasiodip.mgf	Locus:1.1.1.3504.15 File:"carla.wiff"		2754	538.791	2+	2+	1075.57	0	0.592291				100	Confident
144	P20445	TAATNIIPSSTGAAKAVGK	GR	VI	200	NH2-TAATNIIPSSTGAAKAVGK-COOH			carla_lasiodip.mgf	Locus:1.1.1.3259.32 File:"carla.wiff"		1985	879.491	2+	2+	1756.97	0	-0.491978				100	Confident
145	P14228	ELPGVVALSSK	GK		406	NH2-ELPGVVALSSK-COOH			carla_lasiodip.mgf	Locus:1.1.1.3451.23 File:"carla.wiff"		2588	550.824	2+	2+	1098.63	1	1.65131				100	Confident
146	P53430	VPTSNVSVVDLTAR	MR	LE	235	NH2-VPTSNVSVVDLTAR-COOH			carla_lasiodip.mgf	Locus:1.1.1.3439.43 File:"carla.wiff"		2551	729.401	2+	2+	1456.79	0	-1.30937				100	Confident
147	P13471, P14130, P19115, P19950, P19951, P42036, P46295, P48150, P62263, P62264, P62265, P93377, Q08699, Q1HR24, Q54EG3, Q5UAM9, Q6XI08, Q7QBX2, Q7QEH1, Q9CAX6, Q9SIH0	TPGPGAQSALR	TK; TK; TR; TK; TK; TK; TK; TK; TK; TK; TK; TK; TK; TK; SK; TK; TK; TK; TK; TK; TK	AL; AL; AL; AL; AL; AL; AL; AL; AL; AL; AL; AL; AL; AL; AL; AL; AL; AL; AL; AL; AL	107; 107; 106; 105; 106; 106; 109; 108; 107; 107; 107; 22; 107; 107; 108; 107; 107; 108; 108; 106; 106	NH2-TPGPGAQSALR-COOH			carla_lasiodip.mgf	Locus:1.1.1.3128.2 File:"carla.wiff"		1570	527.787	2+	2+	1053.56	0	2.40656				100	Confident
148	P42882	NFPVTSIGSLLDEPFTGVVYLK	AR	DS	74	NH2-NFPVTSIGSLLDEPFTGVVYLK-COOH			carla_lasiodip.mgf	Locus:1.1.1.4207.24 File:"carla.wiff"		4989	1198.64	2+	2+	2395.27	0	-0.862258				100	Confident
149	P17730, P19089, P20445, P28844, P29497, P32637, P35143, P53430, P54117, P54118, P78958, P87197, Q12552, Q8WZN0, Q96US8, Q9HGY7, Q9P8C0	LVSWYDNEWGYSR	VK; VK; IK; VK; VK; VK; VK; VK; VK; VK; VK; VK; VK; VK; VK; IK; VK	RV; RV; RV; RV; RV; RV; RV; RV; RV; RV; RV; RV; RV; RV; RV; RV; RV	310; 309; 309; 309; 309; 309; 310; 310; 309; 309; 310; 309; 309; 309; 310; 311; 309	NH2-LVSWYDNEWGYSR-COOH			carla_lasiodip.mgf	Locus:1.1.1.3761.43 File:"carla.wiff"		3568	838.376	2+	2+	1673.75	1	-8.43104				100	Confident
150	P17730	NPADIKWSETGAEYVVESTGVFTTTEK	ER	AK	81	NH2-NPADIKWSETGAEYVVESTGVFTTTEK-COOH			carla_lasiodip.mgf	Locus:1.1.1.4111.35 File:"carla.wiff"		4684	987.478	3+	3+	2958.41	1	-1.56913				97.2973	Confident
151	P17730, P19089, P20445, P28844, P29497, P32637, P35143, P53430, P54117, P54118, P78958, P87197, Q12552, Q8WZN0, Q96US8, Q9HGY7, Q9P8C0	LVSWYDNEWGYSR	VK; VK; IK; VK; VK; VK; VK; VK; VK; VK; VK; VK; VK; VK; VK; IK; VK	RV; RV; RV; RV; RV; RV; RV; RV; RV; RV; RV; RV; RV; RV; RV; RV; RV	310; 309; 309; 309; 309; 309; 310; 310; 309; 309; 310; 309; 309; 309; 310; 311; 309	NH2-LVSWYDNEWGYSR-COOH			carla_lasiodip.mgf	Locus:1.1.1.3787.40 File:"carla.wiff"		3650	837.882	2+	2+	1673.75	0	1.5673				100	Confident
152	P42882	YYGMTADDYTAVR	TK	CG	128	NH2-YYGM<ox>TADDYTAVR-COOH		Oxidation of M(4)	carla_lasiodip.mgf	Locus:1.1.1.3191.12 File:"carla.wiff"		1769	514.562	3+	3+	1540.65	0	9.10917				94.0299	Confident
153	O42786, P05220, P05304, P11857, P16040, P17938, P22012, P22014, P33127, P40904, P40905, P41388, P41741, P41799, P41937, P53373, P53374, P53376, Q00264, Q2U2U3, Q3KVN1, Q4HZS8, Q4R9N3, Q52NY7, Q6QDC9, Q86ZP5, Q9N2N6, Q9NFZ6, Q9NFZ7, Q9UV72	AGPFGQLFRPDNFVFGQSGAGNNWAK	VR; VR; VR; VR; VR; VR; VR; VR; VR; VR; VR; VR; VR; VR; VR; VR; VR; VR; VR; VR; VR; VR; VR; VR; VR; VR; VR; VR; VR; VR	GH; GH; GH; GH; GH; GH; GH; GH; GH; GH; GH; GH; GH; GH; GH; GH; GH; GH; GH; GH; GH; GH; GH; GH; GH; GH; GH; GH; GH; GH	78; 78; 78; 78; 78; 78; 78; 78; 78; 78; 78; 78; 78; 78; 78; 78; 78; 78; 78; 78; 78; 78; 78; 78; 78; 78; 78; 78; 78; 78	NH2-AGPFGQLFRPDNFVFGQSGAGNNWAK-COOH			carla_lasiodip.mgf	Locus:1.1.1.4000.42 File:"carla.wiff"		4329	928.453	3+	3+	2781.34	1	-2.10672				100	Confident
154	Q06118	ITFNLFDDVVPK	GR	TA	19	NH2-ITFNLFDDVVPK-COOH			carla_lasiodip.mgf	Locus:1.1.1.3975.12 File:"carla.wiff"		4248	704.36	2+	2+	1406.74	0	-27.2013				93.2773	Doubtful
155	Q1MAZ2, Q8UC76	LVLEVAQHLGENVVR	NR; NR	TI; TI	47; 51	NH2-LVLEVAQHLGENVVR-COOH			carla_lasiodip.mgf	Locus:1.1.1.3667.8 File:"carla.wiff"		3269	559.323	3+	3+	1674.94	0	3.25801				100	Confident
156	P10097, P17878, P32637, Q00640, Q5MJ86	AGISLNDNFVK	AR; AK; AK; AK; AG	LV; LV; LV; LV; LI	297; 301; 298; 299; 299	NH2-AGISLNDNFVK-COOH			carla_lasiodip.mgf	Locus:1.1.1.3479.19 File:"carla.wiff"		2676	589.314	2+	2+	1176.61	0	0.474936				100	Confident
157	P20445	TAATNIIPSSTGAAKAVGK	GR	VI	200	NH2-TAATNIIPSSTGAAKAVGK-COOH			carla_lasiodip.mgf	Locus:1.1.1.3252.26 File:"carla.wiff"		1962	586.664	3+	3+	1756.97	0	1.90805				100	Confident
158	P17730, P19089, P20445, P28844, P29497, P32637, P35143, P53430, P54117, P54118, P78958, P87197, Q12552, Q8WZN0, Q96US8, Q9HGY7, Q9P8C0	LVSWYDNEWGYSR	VK; VK; IK; VK; VK; VK; VK; VK; VK; VK; VK; VK; VK; VK; VK; IK; VK	RV; RV; RV; RV; RV; RV; RV; RV; RV; RV; RV; RV; RV; RV; RV; RV; RV	310; 309; 309; 309; 309; 309; 310; 310; 309; 309; 310; 309; 309; 309; 310; 311; 309	NH2-LVSWYDNEWGYSR-COOH			carla_lasiodip.mgf	Locus:1.1.1.3764.39 File:"carla.wiff"		3577	838.376	2+	2+	1673.75	1	-8.43104				100	Confident
159	Q8PXI1, Q8THH4	AKNISDAWYR	IR; IR	GL; GL	13; 13	NH2-AKNISDAWYR-COOH			carla_lasiodip.mgf	Locus:1.1.1.3378.24 File:"carla.wiff"		2358	612.317	2+	2+	1222.61	0	7.32996				96.6387	Confident
160	E3JV98, Q1K6I4, Q75F65, Q9UVF8	HAALFTSTVLSK	VK; VK; VK; VK	VL; VL; VL; VL	157; 158; 150; 159	NH2-HAALFTSTVLSK-COOH			carla_lasiodip.mgf	Locus:1.1.1.3407.32 File:"carla.wiff"		2450	637.859	2+	2+	1273.7	0	0.478488				100	Confident
161	P0C1H8, P18253	VIPQFMLQGGDFTR	HR; HR	GD; GN	53; 54	NH2-VIPQFM<ox>LQGGDFTR-COOH		Oxidation of M(6)	carla_lasiodip.mgf	Locus:1.1.1.3755.34 File:"carla.wiff"		3548	813.406	2+	2+	1623.81	1	-8.25459				94.3548	Confident
162	P53430	VPTSNVSVVDLTAR	MR	LE	235	NH2-VPTSNVSVVDLTAR-COOH			carla_lasiodip.mgf	Locus:1.1.1.3473.48 File:"carla.wiff"		2658	729.399	2+	2+	1456.79	0	-2.95455				100	Confident
163	P42882	NFPVTSIGSLLDEPFTGVVYLK	AR	DS	74	NH2-NFPVTSIGSLLDEPFTGVVYLK-COOH			carla_lasiodip.mgf	Locus:1.1.1.4180.20 File:"carla.wiff"		4906	1198.64	2+, 3+, 4+	2+	2395.27	0	-4.19937				100	Confident
164	P00830, P49376, Q55CS9	AHGGFSVFTGVGER	AK; AK; AK	TR; TR; TR	210; 204; 276	NH2-AHGGFSVFTGVGER-COOH			carla_lasiodip.mgf	Locus:1.1.1.3456.31 File:"carla.wiff"		2604	710.85	2+	2+	1419.69	0	-3.28112				100	Confident
165	P17730	NPADIKWSETGAEYVVESTGVFTTTEK	ER	AK	81	NH2-NPADIKWSETGAEYVVESTGVFTTTEK-COOH			carla_lasiodip.mgf	Locus:1.1.1.4273.17 File:"carla.wiff"		5180	987.478	3+	3+	2958.41	1	-1.26523				100	Confident
166	P00549, P52489, Q12669, Q6FIS9, Q759A9, Q875S4, Q875Z9	TSIIGTIGPK	RR; RR; RR; RR; RR; RR; RR	TN; TN; TN; TN; TN; TN; TN	21; 23; 35; 22; 22; 22; 22	NH2-TSIIGTIGPK-COOH			carla_lasiodip.mgf	Locus:1.1.1.3393.18 File:"carla.wiff"		2405	494.278	2+	2+	985.581	1	-43.4429				100	Doubtful
167	P42882	NFPVTSIGSLLDEPFTGVVYLK	AR	DS	74	NH2-NFPVTSIGSLLDEPFTGVVYLK-COOH			carla_lasiodip.mgf	Locus:1.1.1.4205.28 File:"carla.wiff"		4982	1198.64	2+	2+	2395.27	0	-0.862258				100	Confident
168	P53430	VPTSNVSVVDLTAR	MR	LE	235	NH2-VPTSNVSVVDLTAR-COOH			carla_lasiodip.mgf	Locus:1.1.1.3780.24 File:"carla.wiff"		3627	729.403	2+	2+	1456.79	0	1.981				99.3333	Confident
169	A1CL63, A1D695, A2QE32, A3LRZ0, A5DGG9, A5DZP6, A6RMY2, A7F2R3, B0XWG9, B2VY36, B6H2I7, B6K180, B6K1S2, B6K2L2, B6Q3G2, B8M6L1, B8N513, B9WEC5, C0NKW7, C0S3U2, C1G1P4, C1GUB6, C4Y2C6, C4YNR7, C5G8P1, C5JKQ2, O42817, Q0CQF6, Q0UR95, Q2UBZ9, Q4WYK1, Q5B8F8, Q6BW39, Q96VK7, Q9P546, Q9Y7L8	FTPGNFTNYITR	GR; GR; GR; GR; GR; GR; GR; GR; GR; GR; GR; GR; GR; GR; GR; GR; GR; GR; GR; GR; GR; GR; GR; GR; GR; GR; GR; GR; GR; GR; GR; GR; GR; GR; GR; GR	SF; SF; SF; SF; SF; SF; SF; SF; SF; SF; SF; TY; TY; TF; SF; SF; SF; SF; SF; SF; SF; SF; SF; SF; SF; SF; SF; SF; SF; SF; SF; SF; SF; SF; TY; TY	105; 105; 105; 102; 102; 102; 105; 105; 105; 105; 105; 105; 106; 106; 105; 105; 105; 102; 105; 105; 105; 105; 102; 102; 105; 105; 102; 105; 105; 105; 105; 105; 102; 102; 106; 105	NH2-FTPGNFTNYITR-COOH			carla_lasiodip.mgf	Locus:1.1.1.3714.18 File:"carla.wiff"		3418	716.352	2+	2+	1429.7	1	-8.46655				97.561	Confident
170	A2QMY6, P85978, Q877B5, Q8X1S6, Q9HEY7, Q9Y8D9	LIGAESVLGR	VK; VK; IK; IK; IK; IK	TL; TL; TL; TL; TL; TL	107; 107; 107; 106; 107; 107	NH2-LIGAESVLGR-COOH			carla_lasiodip.mgf	Locus:1.1.1.3417.13 File:"carla.wiff"		2480	507.802	2+	2+	1013.59	0	1.67664				92.5	Confident
171	P26518, Q41595	AAGFNIIPSSTGAAK	GR; GR	AV; AV	205; 206	NH2-AAGFNIIPSSTGAAK-COOH			carla_lasiodip.mgf	Locus:1.1.1.3245.44 File:"carla.wiff"		1941	702.882	2+	2+	1403.74	0	5.81065				99.4505	Confident
172	A2QMY6, P85978, Q877B5, Q8X1S6, Q9HEY7, Q9Y8D9	LIGAESVLGR	VK; VK; IK; IK; IK; IK	TL; TL; TL; TL; TL; TL	107; 107; 107; 106; 107; 107	NH2-LIGAESVLGR-COOH			carla_lasiodip.mgf	Locus:1.1.1.3407.17 File:"carla.wiff"		2449	507.801	2+	2+	1013.59	0	1.28278				92.437	Confident
173	Q1MAZ2, Q8UC76	LVLEVAQHLGENVVR	NR; NR	TI; TI	47; 51	NH2-LVLEVAQHLGENVVR-COOH			carla_lasiodip.mgf	Locus:1.1.1.3671.42 File:"carla.wiff"		3283	838.479	2+	2+	1674.94	0	1.51661				100	Confident
174	O00940, O74233, P38667, P41756, P50311	LGDVYINDAFGTAHR	TR; TA; TK; TA; TK	AH; AH; AH; AH; AH	134; 156; 157; 157; 155	NH2-LGDVYINDAFGTAHR-COOH			carla_lasiodip.mgf	Locus:1.1.1.3540.18 File:"carla.wiff"		2868	550.275	3+	3+	1647.8	0	2.51496				100	Confident
175	P09317, P20287, P35143, P54117	AGISLNNNFVK	AA; AK; AK; AK	LV; LV; LV; LV	299; 300; 299; 298	NH2-AGISLNNNFVK-COOH			carla_lasiodip.mgf	Locus:1.1.1.3471.25 File:"carla.wiff"		2651	588.822	2+	2+	1175.63	0	-0.360588				100	Confident
176	Q4P0V4	VIPKFMIQGGDFTR	HR	AD	77	NH2-VIPKFM<ox>IQGGDFTR-COOH		Oxidation of M(6)	carla_lasiodip.mgf	Locus:1.1.1.3699.9 File:"carla.wiff"		3370	542.279	3+	3+	1623.84	0	-18.2729				100	Confident
177	P53430	VPTSNVSVVDLTAR	MR	LE	235	NH2-VPTSNVSVVDLTAR-COOH			carla_lasiodip.mgf	Locus:1.1.1.4291.2 File:"carla.wiff"		5234	729.399	2+	2+	1456.79	0	-4.05134				100	Confident
178	P53430	VPTSNVSVVDLTAR	MR	LE	235	NH2-VPTSNVSVVDLTAR-COOH			carla_lasiodip.mgf	Locus:1.1.1.3476.9 File:"carla.wiff"		2666	486.603	3+	3+	1456.79	0	-0.127812				100	Confident
179	A2SST6, A3CS72, A7IAU7, B8GFQ7, O29100, P11593, P16140, P22550, P22663, Q12WL0, Q2FP51, Q46FH4, Q59PT0, Q60187, Q8TIJ0	GIYPPINVLPSLSR	RK; RK; RK; RK; AK; NR; NK; NR; RK; RK; RK; RK; NR; RK; RK	LM; LM; LM; LM; LM; LM; LM; LM; LM; LM; LM; LM; LM; LM; LM	335; 335; 335; 335; 335; 362; 368; 368; 336; 336; 335; 336; 368; 336; 336	NH2-GIYPPINVLPSLSR-COOH			carla_lasiodip.mgf	Locus:1.1.1.3890.26 File:"carla.wiff"		3977	763.438	2+	2+	1524.87	0	-3.3837				100	Confident
180	A1CJ10, A1D8G8, L7HZV6, O74268, P04909, P04910, P08844, P0C952, P0C953, P0CT12, Q0CBD2, Q0U1A1, Q1E5N1, Q2HH37, Q2U5A8, Q4HTT1, Q4WWC6, Q875B8, Q8X132	AGLAFPVGR	SK; SK; SK; SK; AK; AK; SK; SK; SK; SK; SK; SK; SK; SK; SK; SK; SK; SK; SK	VH; VH; VH; VH; VH; VH; VH; VH; VH; VH; VH; VH; VH; VH; VH; VH; VH; VH; VH	23; 23; 24; 24; 23; 23; 23; 23; 23; 24; 23; 24; 23; 24; 23; 24; 23; 24; 24	NH2-AGLAFPVGR-COOH			carla_lasiodip.mgf	Locus:1.1.1.3447.5 File:"carla.wiff"		2574	444.259	2+	2+	886.502	0	1.30633				98.3193	Confident
181	P53430	VPTSNVSVVDLTAR	MR	LE	235	NH2-VPTSNVSVVDLTAR-COOH			carla_lasiodip.mgf	Locus:1.1.1.3472.15 File:"carla.wiff"		2654	486.603	3+	3+	1456.79	0	-0.127812				100	Confident
182	O43026, O44104, O44105, P07486, P07487, P09094, P17878, P20287, P26518, P26519, P26520, P26521, P34924, P44304, P53429, P78958, Q01597, Q39769, Q6K5G8, Q7FAH2, Q9C136	VIPALNGKLTGMAFR	GK; GK; GK; GK; GK; GK; GK; GK; GK; GK; GK; GK; GK; GK; GK; GK; GK; GK; GK; GK; GK	VP; VP; VP; VP; VP; VP; VP; VP; VP; VP; VP; VP; VP; VP; VP; VP; VP; VP; VP; VP; VP	220; 217; 207; 217; 217; 211; 222; 221; 224; 221; 222; 223; 225; 218; 220; 220; 217; 225; 222; 222; 219	NH2-VIPALNGKLTGM<ox>AFR-COOH		Oxidation of M(12)	carla_lasiodip.mgf	Locus:1.1.1.3552.45 File:"carla.wiff"		2907	802.946	2+	2+	1602.89	1	-11.272				100	Confident
183	Q1MAZ2, Q8UC76	LVLEVAQHLGENVVR	NR; NR	TI; TI	47; 51	NH2-LVLEVAQHLGENVVR-COOH			carla_lasiodip.mgf	Locus:1.1.1.3670.37 File:"carla.wiff"		3280	838.479	2+	2+	1674.94	0	1.51661				100	Confident
184	P24590	TILWNGPAGVFEFEK	AK	FA	333	NH2-TILWNGPAGVFEFEK-COOH			carla_lasiodip.mgf	Locus:1.1.1.3998.37 File:"carla.wiff"		4322	854.441	2+	2+	1706.87	0	0.140188				99.4536	Confident
185	P24634, P38668, Q9C413	LIAQVVSSITSSLR	NR; NR; NR	FD; FD; FD	232; 231; 231	NH2-LIAQVVSSITSSLR-COOH			carla_lasiodip.mgf	Locus:1.1.1.4050.3 File:"carla.wiff"		4487	491.961	3+	3+	1472.86	0	2.72908				100	Confident
186	P0CT73, P0CT74	NLAAHVSPAFR	HK; HK	IN; IN	103; 103	NH2-NLAAHVSPAFR-COOH			carla_lasiodip.mgf	Locus:1.1.1.3250.25 File:"carla.wiff"		1956	591.825	2+	2+	1181.63	0	3.80743				96.8504	Confident
187	O16027, P24753	VPTPNVSVVDLTAR	FR; FR	LE; LE	241; 218	NH2-VPTPNVSVVDLTAR-COOH			carla_lasiodip.mgf	Locus:1.1.1.3553.35 File:"carla.wiff"		2910	734.372	2+	2+	1466.81	0	-54.0879				100	Doubtful
188	O74233, P09188, P14228, P24590, P33161, P41756	IVIIGGGDTATVAAK	GK; GS; GK; GK; GS; GS	YG; YK; YG; YG; YK; YG	367; 366; 367; 368; 368; 368	NH2-IVIIGGGDTATVAAK-COOH			carla_lasiodip.mgf	Locus:1.1.1.3453.46 File:"carla.wiff"		2595	693.403	2+	2+	1384.79	0	-0.528455				92.0635	Confident
189	P42882	NFPVTSIGSLLDEPFTGVVYLK	AR	DS	74	NH2-NFPVTSIGSLLDEPFTGVVYLK-COOH			carla_lasiodip.mgf	Locus:1.1.1.4195.14 File:"carla.wiff"		4951	1198.64	2+	2+	2395.27	0	2.47486				100	Confident
190	O93931	DISDASVYPEYAIPK	IR	LY	52	NH2-DISDASVYPEYAIPK-COOH			carla_lasiodip.mgf	Locus:1.1.1.3711.49 File:"carla.wiff"		3410	834.413	2+	2+	1666.81	0	2.05488				96.6387	Confident
191	A2BDB0, A2XLF2, A2XNS1, A3C6D7, A5A3E0, A5DQP9, O13419, O15998, O16808, O17320, O17502, O17503, O18500, O18840, O42161, O65314, O65315, O65316, O74258, O81221, O93400, P00544, P02572, P02574, P02576, P02578, P02580, P02581, P02582, P04751, P04752, P04829, P07829, P07830, P07836, P07837, P08023, P0C539, P0C540, P0C542, P0CG38, P0CJ46, P0CJ47, P0DM41, P0DM42, P10365, P10981, P10982, P10984, P10986,…	AVFPSLVGRPR	PR; PR; PR; PR; PR; PR; PR; PR; PR; PR; PR; PR; PR; PR; PR; PR; PR; PR; PR; PR; PR; PR; PR; PR; PR; PR; PR; PR; PR; PR; PR; PR; PR; PR; PR; PR; PR; PR; PR; PR; PR; PR; PR; PR; PR; PR; PR; PR; PR; PR; PR; PR; PR; PR; PR; PR; PR; PR; PR; PR; PR; PR; PR; PR; PR; PR; PR; PR; PR; PR; PR; PR; PR; PR; PR; PR; PR; AR; AR; PR; PR, FN, NX, XX, XX, XX, XX, XX, XX, XX, XX, XX, XX; PR; PR; PR; PR; PR; PR; PR;…	HQ; HT; HT; HT; QQ; HQ; HH; HQ; HQ; HQ; HQ; HQ; HQ; HQ; HQ; HQ; HQ; HQ; HQ; HT; HQ; HQ; HQ; HQ; HT; HT; HT; HT; HT; HQ; HQ; HQ; YT; HT; HQ; HQ; HQ; HT; HT; HT; QQ; HT; HT; HQ; HQ; HH; HQ; HQ; HQ; HQ; HQ; HH; HQ; HQ; HV; HH; HQ; HQ; HQ; HQ; HQ; HQ; HQ; HQ; HQ; HQ; HQ; HH; HQ; HT; HT; HQ; HQ; HQ; HQ; HQ; HQ; HT; HT; HA; HT, XX, XX, XX, XX, XX, XX, XX, XX, XX, XX, XS, SV; HT; HS; HT; HT; QQ; HQ; HQ;…	29; 31; 31; 31; 729; 14; 29; 32; 30; 30; 34; 29; 30; 29; 29; 32; 31; 31; 30; 31; 29; 51; 30; 30; 30; 29; 31; 31; 30; 31; 31; 30; 30; 30; 30; 30; 31; 31; 30; 30; 729; 31; 31; 30; 30; 29; 30; 31; 30; 30; 30; 29; 30; 31; 30; 30; 30; 30; 30; 30; 30; 29; 30; 30; 30; 30; 30; 29; 31; 31; 31; 31; 32; 32; 29; 30; 30; 30; 30; 31; 31, 131, 132, 133, 134, 135, 136, 137, 138, 139, 140, 141, 142; 11; 31; 11; 3…	NH2-AVFPSLVGRPR-COOH			carla_lasiodip.mgf	Locus:1.1.1.3397.2 File:"carla.wiff"		2417	400.241	3+	3+	1197.7	0	2.20247				98.4848	Confident
192	P42882	NFPVTSIGSLLDEPFTGVVYLK	AR	DS	74	NH2-NFPVTSIGSLLDEPFTGVVYLK-COOH			carla_lasiodip.mgf	Locus:1.1.1.4168.18 File:"carla.wiff"		4868	1198.63	2+, 3+, 4+	2+	2395.27	0	-11.7079				100	Confident
193	P00830, P23704, P49376, P85446	GISELGIYPAVDPLDSK	SR; SR; SR; MR	SR; SR; SR; SR	371; 376; 365; 86	NH2-GISELGIYPAVDPLDSK-COOH			carla_lasiodip.mgf	Locus:1.1.1.3850.36 File:"carla.wiff"		3851	887.465	2+	2+	1772.92	0	-2.58255				100	Confident
194	P24590	TILWNGPAGVFEFEK	AK	FA	333	NH2-TILWNGPAGVFEFEK-COOH			carla_lasiodip.mgf	Locus:1.1.1.4056.27 File:"carla.wiff"		4507	854.932	2+	2+	1706.87	1	-11.654				100	Confident
195	O94083, P23301, P38672	VHLVAIDIFTGK	AK; AK; AK	KL; KL; KL	56; 57; 63	NH2-VHLVAIDIFTGK-COOH			carla_lasiodip.mgf	Locus:1.1.1.3780.17 File:"carla.wiff"		3627	656.886	2+	2+	1311.76	0	1.80766				100	Confident
196	P53430	VPTSNVSVVDLTAR	MR	LE	235	NH2-VPTSNVSVVDLTAR-COOH			carla_lasiodip.mgf	Locus:1.1.1.3580.41 File:"carla.wiff"		2996	729.402	2+	2+	1456.79	0	1.02131				100	Confident
197	P42656	YLAEFAVGEK	YR	RQ	133	NH2-YLAEFAVGEK-COOH			carla_lasiodip.mgf	Locus:1.1.1.3553.21 File:"carla.wiff"		2909	563.796	2+	2+	1125.57	0	6.04971				95.8333	Confident
198	P42882	NFPVTSIGSLLDEPFTGVVYLK	AR	DS	74	NH2-NFPVTSIGSLLDEPFTGVVYLK-COOH			carla_lasiodip.mgf	Locus:1.1.1.4203.27 File:"carla.wiff"		4976	1198.64	2+	2+	2395.27	0	-0.862258				100	Confident
199	O93918, Q0CLK1, Q9HES8	LLAIGPLSEQTGQR	LK; LK; LK	EV; EV; EV	1074; 1074; 1073	NH2-LLAIGPLSEQTGQR-COOH			carla_lasiodip.mgf	Locus:1.1.1.3590.39 File:"carla.wiff"		3027	741.915	2+	2+	1481.82	0	-3.06274				100	Confident
200	O16027, P24753	VPTPNVSVVDLTAR	FR; FR	LE; LE	241; 218	NH2-VPTPNVSVVDLTAR-COOH			carla_lasiodip.mgf	Locus:1.1.1.3485.45 File:"carla.wiff"		2696	734.886	2+	2+	1466.81	1	-36.9005				100	Doubtful
201	O13639, P83783, Q8GGL7, Q9KZM1	VADLSLAAFGR	YK; YK; FK; FK	KE; KD; KE; KE	8; 11; 14; 12	NH2-VADLSLAAFGR-COOH			carla_lasiodip.mgf	Locus:1.1.1.3657.14 File:"carla.wiff"		3238	560.313	2+	2+	1118.61	0	3.42584				99.1935	Confident
202	Q8NKF4	HGSLAFLPR	PR	KR	11	NH2-HGSLAFLPR-COOH			carla_lasiodip.mgf	Locus:1.1.1.3359.18 File:"carla.wiff"		2298	499.283	2+	2+	996.55	0	1.5501				100	Confident
203	P42040, Q6RG04, Q96VP4, Q9HDT3	GNPTVEVDIVTETGLHR	SR; SR; SR; SR	AI; AI; AI; AI	16; 16; 16; 16	NH2-GNPTVEVDIVTETGLHR-COOH			carla_lasiodip.mgf	Locus:1.1.1.3579.47 File:"carla.wiff"		2993	918.978	2+	2+	1835.94	0	2.12545				100	Confident
204	O14277, P26783, Q9P3T6	VNQALALITIGAR	RR; RR; RR	EA; EA; EA	146; 168; 146	NH2-VNQALALITIGAR-COOH			carla_lasiodip.mgf	Locus:1.1.1.3789.19 File:"carla.wiff"		3656	670.407	2+	2+	1338.8	0	0.38264				100	Confident
205	P17730	NPADIKWSETGAEYVVESTGVFTTTEK	ER	AK	81	NH2-NPADIKWSETGAEYVVESTGVFTTTEK-COOH			carla_lasiodip.mgf	Locus:1.1.1.4147.31 File:"carla.wiff"		4800	987.476	3+	3+	2958.41	1	-4.00039				100	Confident
206	P24590	TILWNGPAGVFEFEK	AK	FA	333	NH2-TILWNGPAGVFEFEK-COOH			carla_lasiodip.mgf	Locus:1.1.1.4014.30 File:"carla.wiff"		4373	854.932	2+	2+	1706.87	1	-12.0051				100	Confident
207	P17730, P19089, P20445, P28844, P29497, P32637, P35143, P53430, P54117, P54118, P78958, P87197, Q12552, Q8WZN0, Q96US8, Q9HGY7, Q9P8C0	LVSWYDNEWGYSR	VK; VK; IK; VK; VK; VK; VK; VK; VK; VK; VK; VK; VK; VK; VK; IK; VK	RV; RV; RV; RV; RV; RV; RV; RV; RV; RV; RV; RV; RV; RV; RV; RV; RV	310; 309; 309; 309; 309; 309; 310; 310; 309; 309; 310; 309; 309; 309; 310; 311; 309	NH2-LVSWYDNEWGYSR-COOH			carla_lasiodip.mgf	Locus:1.1.1.3752.38 File:"carla.wiff"		3539	838.376	2+	2+	1673.75	1	-8.43104				100	Confident
208	O22504, P04771, P07694, P08281, P08282, P11600, P13564, P14636, P14655, P14656, P15102, P20477, P25462, P34497, P38561, P38562, P52783, Q42624, Q42688, Q43066, Q43127, Q43785, Q9C2U9, Q9LVI8, Q9UUN6, Q9XQ94	FSWGVANR	HK; NT; NV; ND; NT; ND; SD; ST; DN; NT; NT; DK; GT; DK; NT; NT; NT; DQ; SD; NV; DQ; NT; DS; NT; DS; NT	GA; GS; GS; GC; GA; GC; GC; GA; GC; GA; GC; AV; GC; GC; GA; GA; GA; GC; GC; GS; GC; GA; GT; GA; GT; GC	303; 304; 304; 362; 303; 185; 366; 304; 360; 304; 361; 348; 355; 318; 304; 304; 305; 360; 332; 304; 362; 304; 304; 304; 307; 360	NH2-FSWGVANR-COOH			carla_lasiodip.mgf	Locus:1.1.1.3394.5 File:"carla.wiff"		2407	468.74	2+	2+	935.461	0	4.15715				93.3333	Confident
209	P05317, Q96TJ5, Q9C3Z6	TSFFQALGVPTK	GK; GK; GK	IA; IA; IA	133; 133; 133	NH2-TSFFQALGVPTK-COOH			carla_lasiodip.mgf	Locus:1.1.1.3810.18 File:"carla.wiff"		3722	648.354	2+	2+	1294.69	0	0.701355				100	Confident
210	A0LWS7, A0PLQ1, A0QLZ6, A0QQC8, A1ANV0, A1KFH2, A1SPX5, A1T2S3, A1UA31, A2Q0Z1, A3PTN4, A4T112, A4X148, A5TZ77, A8LWM4, B1MIX5, B1VMF3, B2HPS1, B3E7W9, B8ZTB7, C1AK26, O73885, O93866, P08108, P0A5C0, P11142, P16474, P19120, P19378, P19993, P25840, P26413, P26791, P37899, P47773, P59769, P63017, P63018, P78695, P83616, P83617, P9WMJ8, P9WMJ9, Q00488, Q01233, Q05558, Q0RBC4, Q1BEV1, Q39PT7, Q54215,…	FELTGIPPAPR	GM; GS; GS; GS; GN; GS; GN; GS; GS; GK; GS; GS; GT; GS; GT; GS; GM; GS; GN; GS; GS; GK; GK; GK; GS; GK; GK; GK; GK; GS; GK; GK; GK; GK; GK; GK; GK; GK; GK; GK; GK; GS; GS; GS; GK; GM; GM; GS; GN; GM; GK; GK; GK; GS; GK; GK; GN; GM; GK; GK; GK; GK; GK	GV; GV; GV; GV; GI; GI; GI; GV; GV; GV; GV; GV; GM; GI; GM; GV; GV; GV; GV; GV; GI; GV; GV; GV; GI; GV; GV; GV; GV; GV; GV; GV; GV; GV; GV; GV; GV; GV; GV; GV; GV; GI; GI; GV; GV; GV; GL; GV; GV; GV; GT; GV; GV; GV; GI; GV; GV; GV; GV; GV; GV; GV; GV	430; 431; 431; 431; 452; 431; 429; 431; 431; 459; 431; 431; 429; 431; 429; 431; 428; 431; 452; 431; 431; 459; 458; 459; 431; 459; 502; 459; 459; 431; 465; 464; 467; 465; 459; 501; 459; 459; 491; 501; 501; 431; 431; 431; 458; 428; 430; 431; 452; 428; 460; 457; 459; 431; 488; 459; 452; 428; 459; 327; 458; 492; 459	NH2-FELTGIPPAPR-COOH			carla_lasiodip.mgf	Locus:1.1.1.3609.19 File:"carla.wiff"		3086	599.337	2+	2+	1196.66	0	2.74378				100	Confident
211	O42943	FIASAGTYANLVR	KK	QA	334	NH2-FIASAGTYANLVR-COOH			carla_lasiodip.mgf	Locus:1.1.1.3589.28 File:"carla.wiff"		3023	691.871	2+	2+	1381.74	0	-5.74695				92	Confident
212	P42882	NFPVTSIGSLLDEPFTGVVYLK	AR	DS	74	NH2-NFPVTSIGSLLDEPFTGVVYLK-COOH			carla_lasiodip.mgf	Locus:1.1.1.4230.23 File:"carla.wiff"		5042	1198.64	2+, 3+, 4+	2+	2395.27	0	-0.0279794				100	Confident
213	P38674	NDTLALIGYGSQGHGQGLNLR	FK	DN	83	NH2-NDTLALIGYGSQGHGQGLNLR-COOH			carla_lasiodip.mgf	Locus:1.1.1.3644.27 File:"carla.wiff"		3197	728.712	3+	3+	2183.11	0	1.98636				98.4848	Confident
214	A2BDB0, A2XLF2, O13419, O16808, O17320, O18499, O18500, O18840, O42161, O65314, O65315, O65316, O81221, O93400, P00544, P02572, P02574, P02576, P02578, P02581, P04829, P07829, P07830, P07836, P0DM41, P0DM42, P10365, P10981, P10982, P10984, P10986, P10987, P10990, P12431, P12716, P12717, P13363, P15475, P17126, P18499, P18602, P18603, P20359, P20904, P22131, P22132, P23344, P24263, P26182, P26197,…	VAPEEHPVLLTEAPLNPK	LR; LR; LR; LR; LR; LR; LR; LR; LR; LR; LR; LR; LR; LR; LR; LR; LR; LR; LR; LR; LR; LR; LR; LR; LR; LR; LR; LR; LR; LR; LR; LR; LR; LR; LR; LR; LR; LR; LR; LR; LR; LR; LR; LR; LR; LR; LR; MR; LR; LR; LR; LR; LR; LR; LR; LR; LR; LR; LR; LR, FN, NX, XX, XX, XX; LR; LR; LR; LR; LR; LR; LR; LR; LR; LR; LR; LR; LR; LR; LR; LR; LR; LR; LR; LR; LR; LR; LR; LR; LR; LR; LR; LR; LR; LR; LR; LR; LR; LR; LR;…	AN; AN; SN; AN; AN; AN; AN; AN; AN; AN; AN; AN; AN; AN; AN; AN; AN; AN; AN; YN; AN; AN; AN; AN; AN; AN; SN; AN; SN; AN; AN; AN; AN; AN; AN; AN; AN; AN; AN; AN; AN; AN; SN; AN; AN; AN; AN; AN; AN; SN; AN; AN; AN; AN; AN; AN; AN; AN; AN; AN, XX, XX, XX, XS, SV; AN; AN; AN; AN; AN; AN; AN; AN; AN; AN; AN; AN; QN; AN; AN; AN; VN; SN; AN; AN; AN; AN; AN; AN; AN; AN; AN; AN; AN; AN; AN; AN; AN; AN; AN;…	96; 98; 96; 97; 97; 97; 97; 96; 96; 99; 98; 98; 98; 96; 118; 97; 97; 97; 96; 98; 97; 97; 97; 97; 97; 97; 96; 97; 98; 97; 97; 97; 97; 97; 97; 97; 96; 97; 97; 97; 48; 97; 96; 98; 97; 96; 100; 94; 97; 98; 96; 92; 52; 97; 97; 97; 97; 98; 98; 98, 131, 132, 133, 134, 135; 78; 98; 96; 97; 97; 97; 97; 97; 97; 97; 97; 98; 96; 96; 97; 97; 96; 96; 97; 98; 92; 94; 97; 97; 97; 97; 97; 97; 97; 97; 97; 97; 97; …	NH2-VAPEEHPVLLTEAPLNPK-COOH			carla_lasiodip.mgf	Locus:1.1.1.3477.33 File:"carla.wiff"		2670	652.026	3+	3+	1953.06	0	-0.182432				100	Confident
215	O43026, O44104, O44105, P07486, P07487, P09094, P17878, P20287, P26518, P26519, P26520, P26521, P34924, P44304, P53429, P78958, Q01597, Q39769, Q6K5G8, Q7FAH2, Q9C136	VLPALNGKLTGMAFR	GK; GK; GK; GK; GK; GK; GK; GK; GK; GK; GK; GK; GK; GK; GK; GK; GK; GK; GK; GK; GK	VP; VP; VP; VP; VP; VP; VP; VP; VP; VP; VP; VP; VP; VP; VP; VP; VP; VP; VP; VP; VP	220; 217; 207; 217; 217; 211; 222; 221; 224; 221; 222; 223; 225; 218; 220; 220; 217; 225; 222; 222; 219	NH2-VLPALNGKLTGM<ox>AFR-COOH		Oxidation of M(12)	carla_lasiodip.mgf	Locus:1.1.1.3734.32 File:"carla.wiff"		3482	802.93	2+	2+	1602.89	1	-30.7124				97.561	Doubtful
216	Q4I1H6, Q7SH92	FLKIVVGHPLLQTGSK	EK; EK	VL; VL	108; 111	NH2-FLKIVVGHPLLQTGSK-COOH			carla_lasiodip.mgf	Locus:1.1.1.3682.12 File:"carla.wiff"		3317	579.675	3+	3+	1736.03	0	-17.5413				100	Confident
217	P24590	TILWNGPAGVFEFEK	AK	FA	333	NH2-TILWNGPAGVFEFEK-COOH			carla_lasiodip.mgf	Locus:1.1.1.4024.28 File:"carla.wiff"		4405	854.932	2+	2+	1706.87	1	-12.0051				100	Confident
218	A4QCV0, A6TU30, A8MFY2, B0S8S8, B0SRL5, P42040, Q1GI52, Q3AFC8, Q756H2, Q8FQS7, Q8NRS1, Q8PT81	LGANAILGVSMAVAK	SR; AK; SK; SK; SK; TK; GR; GK; SK; SR; SR; SN	AA; AA; AA; AA; AA; AA; AA; AA; AA; AA; AA; AA	105; 106; 106; 109; 109; 106; 106; 106; 106; 105; 105; 116	NH2-LGANAILGVSM<ox>AVAK-COOH		Oxidation of M(11)	carla_lasiodip.mgf	Locus:1.1.1.3625.41 File:"carla.wiff"		3138	715.908	2+	2+	1429.8	0	2.90657				100	Confident
219	P42040, Q6RG04, Q96VP4, Q9HDT3	GNPTVEVDIVTETGLHR	SR; SR; SR; SR	AI; AI; AI; AI	16; 16; 16; 16	NH2-GNPTVEVDIVTETGLHR-COOH			carla_lasiodip.mgf	Locus:1.1.1.3620.48 File:"carla.wiff"		3122	918.974	2+	2+	1835.94	0	-2.44486				100	Confident
220	A1CJ10, A1D8G8, A3LZZ0, L7HZV6, O74268, P08844, P0C952, P0C953, P0CT12, Q0CBD2, Q0U1A1, Q2HH37, Q2U5A8, Q4HTT1, Q4WWC6, Q6BKW8, Q875B8, Q8X132	LLGHVTIAQGGVLPNIHQNLLPK	NK; NK; NK; NK; NK; NK; NK; NK; NK; NK; NK; NK; NK; NK; NK; NK; NK; NK	KT; KT; KS; KT; KT; KT; KT; KT; KT; KT; KT; KT; KT; KT; KT; KS; KT; KT	98; 98; 97; 99; 99; 98; 98; 98; 99; 98; 99; 99; 98; 99; 98; 97; 99; 99	NH2-LLGHVTIAQGGVLPNIHQNLLPK-COOH			carla_lasiodip.mgf	Locus:1.1.1.3710.31 File:"carla.wiff"		3406	811.477	3+	3+	2431.41	0	1.52911				100	Confident
221	P20445	TAATNIIPSSTGAAKAVGK	GR	VI	200	NH2-TAATNIIPSSTGAAKAVGK-COOH			carla_lasiodip.mgf	Locus:1.1.1.3260.21 File:"carla.wiff"		1987	586.664	3+	3+	1756.97	0	1.90805				100	Confident
222	A4QCV0, A6TU30, A8MFY2, B0S8S8, B0SRL5, P42040, Q1GI52, Q3AFC8, Q756H2, Q8FQS7, Q8NRS1, Q8PT81	LGANAILGVSMAVAK	SR; AK; SK; SK; SK; TK; GR; GK; SK; SR; SR; SN	AA; AA; AA; AA; AA; AA; AA; AA; AA; AA; AA; AA	105; 106; 106; 109; 109; 106; 106; 106; 106; 105; 105; 116	NH2-LGANAILGVSM<ox>AVAK-COOH		Oxidation of M(11)	carla_lasiodip.mgf	Locus:1.1.1.3678.28 File:"carla.wiff"		3305	716.407	2+	2+	1429.8	1	-0.693656				92.437	Confident
223	Q01359	EFDAVQDVFELQR	EK	NL	58	NH2-EFDAVQDVFELQR-COOH			carla_lasiodip.mgf	Locus:1.1.1.3874.37 File:"carla.wiff"		3927	798.388	2+	2+	1594.76	0	-0.932684				100	Confident
224	Q466D4, Q7Z8P9, Q8PU77, Q8TFN0, Q8TQL6	GDFALDVGR	VR; IR; IR; IR; IR	NV; NV; NV; NV; NV	103; 105; 103; 105; 103	NH2-GDFALDVGR-COOH			carla_lasiodip.mgf	Locus:1.1.1.3398.11 File:"carla.wiff"		2420	475.242	2+	2+	948.466	0	3.10609				91.7355	Confident
225	O43026, O44104, O44105, P07486, P07487, P09094, P17878, P20287, P26518, P26519, P26520, P26521, P34924, P44304, P53429, P78958, Q01597, Q39769, Q6K5G8, Q7FAH2, Q9C136	VLPALNGKLTGMAFR	GK; GK; GK; GK; GK; GK; GK; GK; GK; GK; GK; GK; GK; GK; GK; GK; GK; GK; GK; GK; GK	VP; VP; VP; VP; VP; VP; VP; VP; VP; VP; VP; VP; VP; VP; VP; VP; VP; VP; VP; VP; VP	220; 217; 207; 217; 217; 211; 222; 221; 224; 221; 222; 223; 225; 218; 220; 220; 217; 225; 222; 222; 219	NH2-VLPALNGKLTGM<ox>AFR-COOH		Oxidation of M(12)	carla_lasiodip.mgf	Locus:1.1.1.3558.45 File:"carla.wiff"		2926	802.946	2+	2+	1602.89	1	-11.272				99.1935	Confident
226	P17730	NPADIKWSETGAEYVVESTGVFTTTEK	ER	AK	81	NH2-NPADIKWSETGAEYVVESTGVFTTTEK-COOH			carla_lasiodip.mgf	Locus:1.1.1.4254.12 File:"carla.wiff"		5118	987.478	3+	3+	2958.41	1	-1.26523				100	Confident
227	P32449	ELASGLSFPVGFK	HR	NG	189	NH2-ELASGLSFPVGFK-COOH			carla_lasiodip.mgf	Locus:1.1.1.3820.14 File:"carla.wiff"		3754	676.362	2+	2+	1350.72	0	-6.28749				99.1935	Confident
228	Q756H2	IEEELGSKAIYAGK	LR	KF	416	NH2-IEEELGSKAIYAGK-COOH			carla_lasiodip.mgf	Locus:1.1.1.3381.26 File:"carla.wiff"		2368	754.386	2+	2+	1506.79	0	-23.5463				99.3103	Doubtful
229	O43026, O44104, O44105, P07486, P07487, P09094, P17878, P20287, P26518, P26519, P26520, P26521, P34924, P44304, P53429, P78958, Q01597, Q39769, Q6K5G8, Q7FAH2, Q9C136	VLPALNGKLTGMAFR	GK; GK; GK; GK; GK; GK; GK; GK; GK; GK; GK; GK; GK; GK; GK; GK; GK; GK; GK; GK; GK	VP; VP; VP; VP; VP; VP; VP; VP; VP; VP; VP; VP; VP; VP; VP; VP; VP; VP; VP; VP; VP	220; 217; 207; 217; 217; 211; 222; 221; 224; 221; 222; 223; 225; 218; 220; 220; 217; 225; 222; 222; 219	NH2-VLPALNGKLTGM<ox>AFR-COOH		Oxidation of M(12)	carla_lasiodip.mgf	Locus:1.1.1.3570.21 File:"carla.wiff"		2963	535.633	3+	3+	1602.89	1	-10.5031				100	Confident
230	P11977, P14228	LSITDVDLK	SK; NK	DK; GK	7; 7	NH2-LSITDVDLK-COOH			carla_lasiodip.mgf	Locus:1.1.1.3537.11 File:"carla.wiff"		2859	502.288	2+	2+	1002.56	0	2.31004				90.7563	Confident
231	A5VSE3, A9IYX0, A9M839, A9WWS4, B2S7M5, C0RF52, P24487, Q2YLI5, Q57B86, Q6FYM1, Q6G1W7, Q8FYR3, Q8YJ37, Q98EV6	VVDALGNPIDGKGPLK	GR; GR; GR; GR; GR; GR; GR; GR; GR; GR; GR; GR; GR; GR	AK; ET; AK; AK; AK; AK; TT; AK; AK; AT; AT; AK; AK; AT	107; 107; 107; 107; 107; 107; 135; 107; 107; 107; 107; 107; 107; 107	NH2-VVDALGNPIDGKGPLK-COOH			carla_lasiodip.mgf	Locus:1.1.1.3403.15 File:"carla.wiff"		2436	531.64	3+	3+	1591.89	0	3.20644				100	Confident
232	Q4P0V4	VIPKFMIQGGDFTR	HR	AD	77	NH2-VIPKFM<ox>IQGGDFTR-COOH		Oxidation of M(6)	carla_lasiodip.mgf	Locus:1.1.1.3701.9 File:"carla.wiff"		3376	542.279	3+	3+	1623.84	0	-18.2729				100	Confident
233	A0L8V0, A1VDB2, A4G646, A6SY03, B1YLE0, B3E9Q8, P21820, P85814, Q2RLU0, Q3A4X5, Q72BF9, Q8XXP9, Q9M4S8, Q9SKP6	IVVAYEPVWAIGTGK	QQ; QS; AK; AK; KN; TQ; TN; ER; RD; EQ; QS; GH; EN; DN	VA; VA; TA; TA; SA; TA; VA; VA; TA; TA; VA; TA; VA; VA	165; 165; 161; 161; 162; 162; 161; 57; 161; 162; 165; 162; 219; 220	NH2-IVVAYEPVWAIGTGK-COOH			carla_lasiodip.mgf	Locus:1.1.1.3836.6 File:"carla.wiff"		3805	534.968	3+	3+	1601.88	0	0.461903				100	Confident
234	Q12560, Q5B135, Q6RG04, Q96X30, Q96X46, Q9HDT3	KPYVLPVPFQNVLNGGSHAGGR	TK; TK; TK; TK; TK; TK	LA; LA; LA; LA; LA; LA	142; 142; 142; 142; 142; 142	NH2-KPYVLPVPFQNVLNGGSHAGGR-COOH			carla_lasiodip.mgf	Locus:1.1.1.3745.34 File:"carla.wiff"		3516	770.08	3+	3+	2306.23	1	-5.87548				100	Confident
235	Q9P843	SHPFPHAIVAGIER	TK	AP	35	NH2-SHPFPHAIVAGIER-COOH			carla_lasiodip.mgf	Locus:1.1.1.3381.14 File:"carla.wiff"		2367	510.946	3+	3+	1529.81	0	3.637				100	Confident
236	A4FV54, A5WW21, A6QR46, O00194, O04157, O18334, O24461, O24466, O35963, O42819, O76173, O80501, O94655, O95716, P01123, P05714, P07560, P10536, P10948, P10949, P11023, P11620, P16976, P17608, P17609, P20336, P20337, P20338, P20340, P20340-2, P20340-4, P20790, P20791, P22125, P22127, P22128, P23640, P24409, P25228, P28186, P28188, P31022, P31584, P33723, P34139, P34140, P34141, P34143, P34213, P35…	LQIWDTAGQER	IK; TN; VR; VH; VT; VR; FT; IK; IK; VK; IK; VR; VT; IK; VK; VK; VK; IK; VK; IK; IK; VK; VK; VR; IK; IK; VK; VK; VR; IR; IR; IK; IK; IK; IK; IK; IH; IK; VK; IK; IK; FT; IK; VK; IK; IK; IK; VK; IR; IK; VR; IR; IK; IK; IR; IR; VR; IK; VK; IK; VR; VK; IR; VK; IH; IH; IK; VK; VR; VR; IK; IK; IK; VK; VK; VK; IK; IK; IK; IK; IK; VR; IK; IK; IK; IK; IK; IK; IK; IK; IK; FT; IK; IK; IK; IK; FS; IK; TI; IK;…	FR; FR; FR; FR; FQ; FR; FQ; FR; FR; FR; FK; FR; FQ; YR; FR; FR; FR; FR; YR; YR; YR; FR; FR; FR; FR; YR; YR; FR; FR; FR; FR; FR; FR; FR; FH; FR; FR; FH; YR; FR; FR; FQ; FR; FR; FR; FR; FR; FK; FR; YR; FR; FR; FR; FH; FN; FN; YQ; FR; FR; FR; FR; FR; FN; FR; FR; FR; FR; FR; YQ; YQ; FR; FR; FR; FR; FR; FR; FH; FH; FR; FR; FR; FR; FR; FR; FR; YR; YR; YR; YR; FR; FR; FQ; FR; FR; FR; YR; FK; GR; FR; FR;…	59; 518; 64; 70; 59; 63; 59; 66; 84; 71; 84; 60; 59; 73; 59; 64; 71; 59; 73; 81; 73; 59; 59; 62; 60; 73; 73; 64; 64; 64; 31; 66; 66; 59; 60; 59; 70; 60; 72; 66; 59; 59; 59; 59; 59; 59; 59; 59; 62; 73; 64; 64; 59; 60; 92; 92; 59; 59; 64; 59; 56; 59; 57; 116; 70; 70; 59; 64; 59; 59; 59; 59; 59; 59; 59; 94; 60; 60; 59; 62; 62; 64; 62; 62; 62; 81; 81; 73; 73; 59; 66; 59; 59; 59; 62; 73; 103; 59; 573;…	NH2-LQIWDTAGQER-COOH			carla_lasiodip.mgf	Locus:1.1.1.3461.44 File:"carla.wiff"		2620	658.835	2+	2+	1315.65	0	2.11234				99.1935	Confident
237	P19115	EGELVFGVAR	IR	IF	22	NH2-EGELVFGVAR-COOH			carla_lasiodip.mgf	Locus:1.1.1.3506.16 File:"carla.wiff"		2760	538.791	2+	2+	1075.57	0	0.592291				100	Confident
238	A2BDB0, A2XLF2, A2XNS1, A3C6D7, A5A3E0, A5DQP9, O13419, O15998, O16808, O17320, O17502, O17503, O18500, O18840, O42161, O65314, O65315, O65316, O74258, O81221, O93400, P00544, P02572, P02574, P02576, P02578, P02580, P02581, P02582, P04751, P04752, P04829, P07829, P07830, P07836, P07837, P08023, P0C539, P0C540, P0C542, P0CG38, P0CJ46, P0CJ47, P0DM41, P0DM42, P10365, P10981, P10982, P10984, P10986,…	AVFPSLVGRPR	PR; PR; PR; PR; PR; PR; PR; PR; PR; PR; PR; PR; PR; PR; PR; PR; PR; PR; PR; PR; PR; PR; PR; PR; PR; PR; PR; PR; PR; PR; PR; PR; PR; PR; PR; PR; PR; PR; PR; PR; PR; PR; PR; PR; PR; PR; PR; PR; PR; PR; PR; PR; PR; PR; PR; PR; PR; PR; PR; PR; PR; PR; PR; PR; PR; PR; PR; PR; PR; PR; PR; PR; PR; PR; PR; PR; PR; AR; AR; PR; PR, FN, NX, XX, XX, XX, XX, XX, XX, XX, XX, XX, XX; PR; PR; PR; PR; PR; PR; PR;…	HQ; HT; HT; HT; QQ; HQ; HH; HQ; HQ; HQ; HQ; HQ; HQ; HQ; HQ; HQ; HQ; HQ; HQ; HT; HQ; HQ; HQ; HQ; HT; HT; HT; HT; HT; HQ; HQ; HQ; YT; HT; HQ; HQ; HQ; HT; HT; HT; QQ; HT; HT; HQ; HQ; HH; HQ; HQ; HQ; HQ; HQ; HH; HQ; HQ; HV; HH; HQ; HQ; HQ; HQ; HQ; HQ; HQ; HQ; HQ; HQ; HQ; HH; HQ; HT; HT; HQ; HQ; HQ; HQ; HQ; HQ; HT; HT; HA; HT, XX, XX, XX, XX, XX, XX, XX, XX, XX, XX, XS, SV; HT; HS; HT; HT; QQ; HQ; HQ;…	29; 31; 31; 31; 729; 14; 29; 32; 30; 30; 34; 29; 30; 29; 29; 32; 31; 31; 30; 31; 29; 51; 30; 30; 30; 29; 31; 31; 30; 31; 31; 30; 30; 30; 30; 30; 31; 31; 30; 30; 729; 31; 31; 30; 30; 29; 30; 31; 30; 30; 30; 29; 30; 31; 30; 30; 30; 30; 30; 30; 30; 29; 30; 30; 30; 30; 30; 29; 31; 31; 31; 31; 32; 32; 29; 30; 30; 30; 30; 31; 31, 131, 132, 133, 134, 135, 136, 137, 138, 139, 140, 141, 142; 11; 31; 11; 3…	NH2-AVFPSLVGRPR-COOH			carla_lasiodip.mgf	Locus:1.1.1.3399.2 File:"carla.wiff"		2423	400.241	3+	3+	1197.7	0	2.20247				95.3488	Confident
239	P42040, P84208, Q6RG04, Q6W3C0, Q7RV85, Q96VP4, Q9HDT3	SGETEDVTIADIVVGLR	HR; ; HR; HR; HR; HR; HR	AG; IE; AG; AG; SG; SG; SG	379; 1; 377; 376; 377; 377; 377	NH2-SGETEDVTIADIVVGLR-COOH			carla_lasiodip.mgf	Locus:1.1.1.4036.3 File:"carla.wiff"		4442	591.98	3+	3+	1772.92	0	1.27394				100	Confident
240	A0LWS7, A0PLQ1, A0QLZ6, A0QQC8, A1ANV0, A1KFH2, A1SPX5, A1T2S3, A1UA31, A2Q0Z1, A3PTN4, A4T112, A4X148, A5TZ77, A8LWM4, B1MIX5, B1VMF3, B2HPS1, B3E7W9, B8ZTB7, C1AK26, O73885, O93866, P08108, P0A5C0, P11142, P16474, P19120, P19378, P19993, P25840, P26413, P26791, P37899, P47773, P59769, P63017, P63018, P78695, P83616, P83617, P9WMJ8, P9WMJ9, Q00488, Q01233, Q05558, Q0RBC4, Q1BEV1, Q39PT7, Q54215,…	FELTGIPPAPR	GM; GS; GS; GS; GN; GS; GN; GS; GS; GK; GS; GS; GT; GS; GT; GS; GM; GS; GN; GS; GS; GK; GK; GK; GS; GK; GK; GK; GK; GS; GK; GK; GK; GK; GK; GK; GK; GK; GK; GK; GK; GS; GS; GS; GK; GM; GM; GS; GN; GM; GK; GK; GK; GS; GK; GK; GN; GM; GK; GK; GK; GK; GK	GV; GV; GV; GV; GI; GI; GI; GV; GV; GV; GV; GV; GM; GI; GM; GV; GV; GV; GV; GV; GI; GV; GV; GV; GI; GV; GV; GV; GV; GV; GV; GV; GV; GV; GV; GV; GV; GV; GV; GV; GV; GI; GI; GV; GV; GV; GL; GV; GV; GV; GT; GV; GV; GV; GI; GV; GV; GV; GV; GV; GV; GV; GV	430; 431; 431; 431; 452; 431; 429; 431; 431; 459; 431; 431; 429; 431; 429; 431; 428; 431; 452; 431; 431; 459; 458; 459; 431; 459; 502; 459; 459; 431; 465; 464; 467; 465; 459; 501; 459; 459; 491; 501; 501; 431; 431; 431; 458; 428; 430; 431; 452; 428; 460; 457; 459; 431; 488; 459; 452; 428; 459; 327; 458; 492; 459	NH2-FELTGIPPAPR-COOH			carla_lasiodip.mgf	Locus:1.1.1.3585.19 File:"carla.wiff"		3010	599.336	2+	2+	1196.66	0	2.41007				100	Confident
241	Q12560, Q5B135, Q6RG04, Q96X30, Q96X46, Q9HDT3	KPYVLPVPFQNVLNGGSHAGGR	TK; TK; TK; TK; TK; TK	LA; LA; LA; LA; LA; LA	142; 142; 142; 142; 142; 142	NH2-KPYVLPVPFQNVLNGGSHAGGR-COOH			carla_lasiodip.mgf	Locus:1.1.1.3750.10 File:"carla.wiff"		3531	577.811	4+	4+	2306.23	1	-7.81057				100	Confident
242	O00940, O74233, P38667, P41756, P50311	LGDVYINDAFGTAHR	TR; TA; TK; TA; TK	AH; AH; AH; AH; AH	134; 156; 157; 157; 155	NH2-LGDVYINDAFGTAHR-COOH			carla_lasiodip.mgf	Locus:1.1.1.3570.26 File:"carla.wiff"		2963	550.285	3+	3+	1647.8	0	20.3243				100	Doubtful
243	Q7RVN0	VLEQLSGQTPVYSK	AK	AR	38	NH2-VLEQLSGQTPVYSK-COOH			carla_lasiodip.mgf	Locus:1.1.1.3365.47 File:"carla.wiff"		2318	774.918	2+	2+	1547.82	0	1.24149				100	Confident
244	P17730	NPADIKWSETGAEYVVESTGVFTTTEK	ER	AK	81	NH2-NPADIKWSETGAEYVVESTGVFTTTEK-COOH			carla_lasiodip.mgf	Locus:1.1.1.4137.27 File:"carla.wiff"		4768	987.477	3+	3+	2958.41	1	-2.37955				100	Confident
245	P55537, Q45222	MLHRVMAEERFPAPWGPLIEAMAAIR	TR; TR	AH; VQ	252; 251	NH2-M<ox>LHRVM<ox>AEERFPAPWGPLIEAM<ox>AAIR-COOH		Oxidation of M(1, 6, 22)	carla_lasiodip.mgf	Locus:1.1.1.3783.36 File:"carla.wiff"		3637	761.171	4+	4+	3039.52	1	42.132				95.3488	Doubtful
246	P42040, Q96VP4, Q9HDT3	AIVPSGASTGSHEACELR	HR; HR; HR	DG; DG; DG	33; 33; 33	NH2-AIVPSGASTGSHEAC<cmm>ELR-COOH		Carbamidomethylation of C(15)	carla_lasiodip.mgf	Locus:1.1.1.3223.51 File:"carla.wiff"		1871	921.448	2+	2+	1840.87	0	3.95392				100	Confident
247	P32637	FGIVEGLMTTVHSYTATQKTVDGPSAK	DK	DW	167	NH2-FGIVEGLM<ox>TTVHSYTATQKTVDGPSAK-COOH		Oxidation of M(8)	carla_lasiodip.mgf	Locus:1.1.1.3807.48 File:"carla.wiff"		3714	952.149	3+	3+	2853.42	0	1.36919				100	Confident
248	B2VUE4, D4NXE7, L7IK19, Q0UFP1, Q871N9	IFEVSLADLQK	GR; GR; GR; GR; GR	DE; DE; DE; DE; DE	64; 65; 65; 64; 65	NH2-IFEVSLADLQK-COOH			carla_lasiodip.mgf	Locus:1.1.1.3766.16 File:"carla.wiff"		3582	631.854	2+	2+	1261.69	0	1.14252				96.6667	Confident
249	P17730	NPADIKWSETGAEYVVESTGVFTTTEK	ER	AK	81	NH2-NPADIKWSETGAEYVVESTGVFTTTEK-COOH			carla_lasiodip.mgf	Locus:1.1.1.4169.26 File:"carla.wiff"		4870	987.475	3+	3+	2958.41	1	-4.30429				100	Confident
250	P17730	NPADIKWSETGAEYVVESTGVFTTTEK	ER	AK	81	NH2-NPADIKWSETGAEYVVESTGVFTTTEK-COOH			carla_lasiodip.mgf	Locus:1.1.1.4121.41 File:"carla.wiff"		4717	987.481	3+	3+	2958.41	1	1.16603				100	Confident
251	P0CT73, P0CT74	NLAAHVSPAFR	HK; HK	IN; IN	103; 103	NH2-NLAAHVSPAFR-COOH			carla_lasiodip.mgf	Locus:1.1.1.3246.22 File:"carla.wiff"		1943	591.825	2+	2+	1181.63	0	3.80743				100	Confident
252	P42882	NFPVTSIGSLLDEPFTGVVYLK	AR	DS	74	NH2-NFPVTSIGSLLDEPFTGVVYLK-COOH			carla_lasiodip.mgf	Locus:1.1.1.4105.48 File:"carla.wiff"		4666	1198.64	2+	2+	2395.27	0	-1.69654				100	Confident
253	O43026, O44104, O44105, P07486, P07487, P09094, P17878, P20287, P26518, P26519, P26520, P26521, P34924, P44304, P53429, P78958, Q01597, Q39769, Q6K5G8, Q7FAH2, Q9C136	VIPALNGKLTGMAFR	GK; GK; GK; GK; GK; GK; GK; GK; GK; GK; GK; GK; GK; GK; GK; GK; GK; GK; GK; GK; GK	VP; VP; VP; VP; VP; VP; VP; VP; VP; VP; VP; VP; VP; VP; VP; VP; VP; VP; VP; VP; VP	220; 217; 207; 217; 217; 211; 222; 221; 224; 221; 222; 223; 225; 218; 220; 220; 217; 225; 222; 222; 219	NH2-VIPALNGKLTGM<ox>AFR-COOH		Oxidation of M(12)	carla_lasiodip.mgf	Locus:1.1.1.3568.19 File:"carla.wiff"		2957	535.633	3+	3+	1602.89	1	-10.5031				100	Confident
254	P42040	VNQIGTITEAINAAK	LK	DS	350	NH2-VNQIGTITEAINAAK-COOH			carla_lasiodip.mgf	Locus:1.1.1.3596.42 File:"carla.wiff"		3046	772.423	2+	2+	1541.84	1	-9.2164				100	Confident
255	A4QCV0, A6TU30, A8MFY2, B0S8S8, B0SRL5, P42040, Q1GI52, Q3AFC8, Q756H2, Q8FQS7, Q8NRS1, Q8PT81	LGANAILGVSMAVAK	SR; AK; SK; SK; SK; TK; GR; GK; SK; SR; SR; SN	AA; AA; AA; AA; AA; AA; AA; AA; AA; AA; AA; AA	105; 106; 106; 109; 109; 106; 106; 106; 106; 105; 105; 116	NH2-LGANAILGVSM<ox>AVAK-COOH		Oxidation of M(11)	carla_lasiodip.mgf	Locus:1.1.1.3624.28 File:"carla.wiff"		3134	715.908	2+	2+	1429.8	0	2.90657				100	Confident
256	Q12560, Q5B135, Q6RG04, Q96X30, Q96X46, Q9HDT3	KPYVLPVPFQNVLNGGSHAGGR	TK; TK; TK; TK; TK; TK	LA; LA; LA; LA; LA; LA	142; 142; 142; 142; 142; 142	NH2-KPYVLPVPFQNVLNGGSHAGGR-COOH			carla_lasiodip.mgf	Locus:1.1.1.3717.17 File:"carla.wiff"		3427	577.812	4+	4+	2306.23	1	-4.86718				100	Confident
257	A2Q908, Q2URB7	TSVSFFAPEK	PK; PK	KG; KG	490; 491	NH2-TSVSFFAPEK-COOH			carla_lasiodip.mgf	Locus:1.1.1.3466.17 File:"carla.wiff"		2635	556.781	2+	2+	1111.55	0	-6.04216				99.1935	Confident
258	B5YJD3, P05694, P82610, Q9UT19	LPLFPTTTIGSFPQTK	LK; FN; YN; LK	EV; DI; DI; EI	413; 436; 438; 434	NH2-LPLFPTTTIGSFPQTK-COOH			carla_lasiodip.mgf	Locus:1.1.1.3878.39 File:"carla.wiff"		3940	874.484	2+	2+	1746.96	0	-1.12949				100	Confident
259	O74905, Q10232, Q54XI5	KFLDGIYVSER	IR; IR; VR	GN; GN; NV	172; 172; 172	NH2-KFLDGIYVSER-COOH			carla_lasiodip.mgf	Locus:1.1.1.3505.37 File:"carla.wiff"		2758	663.856	2+	2+	1325.7	0	-1.13293				100	Confident
260	P53430	VPTSNVSVVDLTAR	MR	LE	235	NH2-VPTSNVSVVDLTAR-COOH			carla_lasiodip.mgf	Locus:1.1.1.3586.30 File:"carla.wiff"		3014	729.402	2+	2+	1456.79	0	-0.0754824				100	Confident
261	A2BDB0, A2XLF2, A2XNS1, A3C6D7, A5A3E0, A5DQP9, O13419, O15998, O16808, O17320, O17502, O17503, O18500, O18840, O42161, O65314, O65315, O65316, O74258, O81221, O93400, P00544, P02572, P02574, P02576, P02578, P02580, P02581, P02582, P04751, P04752, P04829, P07829, P07830, P07836, P07837, P08023, P0C539, P0C540, P0C542, P0CG38, P0CJ46, P0CJ47, P0DM41, P0DM42, P10365, P10981, P10982, P10984, P10986,…	AVFPSIVGRPR	PR; PR; PR; PR; PR; PR; PR; PR; PR; PR; PR; PR; PR; PR; PR; PR; PR; PR; PR; PR; PR; PR; PR; PR; PR; PR; PR; PR; PR; PR; PR; PR; PR; PR; PR; PR; PR; PR; PR; PR; PR; PR; PR; PR; PR; PR; PR; PR; PR; PR; PR; PR; PR; PR; PR; PR; PR; PR; PR; PR; PR; PR; PR; PR; PR; PR; PR; PR; PR; PR; PR; PR; PR; PR; PR; PR; PR; AR; AR; PR; PR, FN, NX, XX, XX, XX, XX, XX, XX, XX, XX, XX, XX; PR; PR; PR; PR; PR; PR; PR;…	HQ; HT; HT; HT; QQ; HQ; HH; HQ; HQ; HQ; HQ; HQ; HQ; HQ; HQ; HQ; HQ; HQ; HQ; HT; HQ; HQ; HQ; HQ; HT; HT; HT; HT; HT; HQ; HQ; HQ; YT; HT; HQ; HQ; HQ; HT; HT; HT; QQ; HT; HT; HQ; HQ; HH; HQ; HQ; HQ; HQ; HQ; HH; HQ; HQ; HV; HH; HQ; HQ; HQ; HQ; HQ; HQ; HQ; HQ; HQ; HQ; HQ; HH; HQ; HT; HT; HQ; HQ; HQ; HQ; HQ; HQ; HT; HT; HA; HT, XX, XX, XX, XX, XX, XX, XX, XX, XX, XX, XS, SV; HT; HS; HT; HT; QQ; HQ; HQ;…	29; 31; 31; 31; 729; 14; 29; 32; 30; 30; 34; 29; 30; 29; 29; 32; 31; 31; 30; 31; 29; 51; 30; 30; 30; 29; 31; 31; 30; 31; 31; 30; 30; 30; 30; 30; 31; 31; 30; 30; 729; 31; 31; 30; 30; 29; 30; 31; 30; 30; 30; 29; 30; 31; 30; 30; 30; 30; 30; 30; 30; 29; 30; 30; 30; 30; 30; 29; 31; 31; 31; 31; 32; 32; 29; 30; 30; 30; 30; 31; 31, 131, 132, 133, 134, 135, 136, 137, 138, 139, 140, 141, 142; 11; 31; 11; 3…	NH2-AVFPSIVGRPR-COOH			carla_lasiodip.mgf	Locus:1.1.1.3398.31 File:"carla.wiff"		2421	599.858	2+	2+	1197.7	0	2.68482				99.1935	Confident
262	P53430	VPTSNVSVVDLTAR	MR	LE	235	NH2-VPTSNVSVVDLTAR-COOH			carla_lasiodip.mgf	Locus:1.1.1.3505.43 File:"carla.wiff"		2758	729.401	2+	2+	1456.79	0	-0.898075				100	Confident
263	P53430	VPTSNVSVVDLTAR	MR	LE	235	NH2-VPTSNVSVVDLTAR-COOH			carla_lasiodip.mgf	Locus:1.1.1.4167.5 File:"carla.wiff"		4863	729.4	2+	2+	1456.79	0	-1.58357				100	Confident
264	O14277, P26783, Q9P3T6	RVNQALALITIGAR	LR; LR; LR	EA; EA; EA	145; 167; 145	NH2-RVNQALALITIGAR-COOH			carla_lasiodip.mgf	Locus:1.1.1.3649.39 File:"carla.wiff"		3213	748.458	2+	2+	1494.9	0	1.73826				100	Confident
265	B7JW48, B7KL24, P30575, P42040, Q12560, Q31QJ8, Q5B135, Q5N3P4, Q6RG04, Q6W3C0, Q76KF9, Q7RV85, Q870B9, Q96X30, Q96X46, Q9HDT3	IAMDVASSEFYK	IA; IA; VG; IK; MK; VA; IH; VA; MK; IK; IK; VK; VD; IK; IS; IK	DG; DG; DG; AD; AD; NG; PE; NG; ED; ED; ED; ED; DG; AD; TD; AD	244; 244; 245; 243; 243; 243; 243; 243; 243; 242; 243; 243; 244; 243; 243; 243	NH2-IAM<ox>DVASSEFYK-COOH		Oxidation of M(3)	carla_lasiodip.mgf	Locus:1.1.1.3348.42 File:"carla.wiff"		2264	688.824	2+	2+	1375.63	0	0.347702				100	Confident
266	Q756H2	IEEELGSKAIYAGK	LR	KF	416	NH2-IEEELGSKAIYAGK-COOH			carla_lasiodip.mgf	Locus:1.1.1.3389.40 File:"carla.wiff"		2393	754.386	2+	2+	1506.79	0	-23.5463				100	Doubtful
267	P82610	VQSSVLGFPR	M	IG	2	NH2-VQSSVLGFPR-COOH			carla_lasiodip.mgf	Locus:1.1.1.3473.16 File:"carla.wiff"		2657	545.306	2+	2+	1088.6	0	-0.913469				99.3631	Confident
268	P53430	VPTSNVSVVDLTAR	MR	LE	235	NH2-VPTSNVSVVDLTAR-COOH			carla_lasiodip.mgf	Locus:1.1.1.3477.45 File:"carla.wiff"		2671	729.399	2+	2+	1456.79	0	-2.95455				100	Confident
269	Q9FME4	AGRPKQVTDFFEK	VR	ME	188	NH2-AGRPKQVTDFFEK-COOH			carla_lasiodip.mgf	Locus:1.1.1.3906.26 File:"carla.wiff"		4028	761.883	2+	2+	1521.79	0	-27.5165				94.4444	Doubtful
270	P06106, P50125, Q92441	GFGGVLSFGVK	SN; KR; EN	DL; GE; DL	340; 342; 339	NH2-GFGGVLSFGVK-COOH			carla_lasiodip.mgf	Locus:1.1.1.3742.4 File:"carla.wiff"		3506	534.298	2+	2+	1066.58	0	0.857624				97.561	Confident
271	P24590	TILWNGPAGVFEFEK	AK	FA	333	NH2-TILWNGPAGVFEFEK-COOH			carla_lasiodip.mgf	Locus:1.1.1.4020.34 File:"carla.wiff"		4392	854.932	2+	2+	1706.87	1	-12.0051				100	Confident
272	O00940, O74233, P38667, P41756, P50311	LGDVYINDAFGTAHR	TR; TA; TK; TA; TK	AH; AH; AH; AH; AH	134; 156; 157; 157; 155	NH2-LGDVYINDAFGTAHR-COOH			carla_lasiodip.mgf	Locus:1.1.1.3579.42 File:"carla.wiff"		2993	825.401	2+	2+	1647.8	1	-9.47174				99.2958	Confident
273	P42882	NFPVTSIGSLLDEPFTGVVYLK	AR	DS	74	NH2-NFPVTSIGSLLDEPFTGVVYLK-COOH			carla_lasiodip.mgf	Locus:1.1.1.4127.46 File:"carla.wiff"		4737	1198.64	2+	2+	2395.27	0	-2.53081				100	Confident
274	B2VUE4, D4NXE7, L7IK19, Q0UFP1	IFEVSLADLQKDEDHAFR	GR; GR; GR; GR	KV; KI; KI; KV	64; 65; 65; 64	NH2-IFEVSLADLQKDEDHAFR-COOH			carla_lasiodip.mgf	Locus:1.1.1.3756.10 File:"carla.wiff"		3550	534.022	4+	4+	2132.05	0	1.80759				100	Confident
275	P04970, P17331, P28844, P29497, Q12552, Q8X1X3, Q96US8, Q9HFX1	YDSTHGQFK	FK; FK; LK; LK; LK; LK; LK; LK	GT; GT; GD; GD; GT; GD; GD; GT	49; 49; 48; 48; 48; 48; 49; 48	NH2-YDSTHGQFK-COOH			carla_lasiodip.mgf	Locus:1.1.1.1658.2 File:"carla.wiff"		742	541.751	2+	2+	1081.48	0	4.03687				97.541	Confident
276	P53430	VPTSNVSVVDLTAR	MR	LE	235	NH2-VPTSNVSVVDLTAR-COOH			carla_lasiodip.mgf	Locus:1.1.1.4237.7 File:"carla.wiff"		5063	729.401	2+	2+	1456.79	0	-1.30937				90.7563	Confident
277	P83779, P87208, Q0CNV1	NPVILVDACAIR	AS; AK; AK	HN; HR; HR	215; 221; 222	NH2-NPVILVDAC<cmm>AIR-COOH		Carbamidomethylation of C(9)	carla_lasiodip.mgf	Locus:1.1.1.3612.2 File:"carla.wiff"		3095	447.585	3+	3+	1339.73	0	3.92087				100	Confident
278	P87018	INVDNAFYDIVR	SR	EI	156	NH2-INVDNAFYDIVR-COOH			carla_lasiodip.mgf	Locus:1.1.1.3903.25 File:"carla.wiff"		4019	719.869	2+	2+	1437.73	0	-1.51526				100	Confident
279	A7F4H5, B2AWD5, D1ZG13, Q2H9G6, Q7RXW8	NFLFQGDWMQPFHR	NR; NR; NR; NR; NR	LV; LV; LV; LV; LV	433; 438; 438; 438; 438	NH2-NFLFQGDWM<ox>QPFHR-COOH		Oxidation of M(9)	carla_lasiodip.mgf	Locus:1.1.1.3823.15 File:"carla.wiff"		3764	613.619	3+	3+	1837.84	0	-1.18869				99.1071	Confident
280	P53430	VPTSNVSVVDLTAR	MR	LE	235	NH2-VPTSNVSVVDLTAR-COOH			carla_lasiodip.mgf	Locus:1.1.1.3847.36 File:"carla.wiff"		3841	729.899	2+, 3+, 4+	2+	1456.79	1	-6.21397				100	Confident
281	P42040, P84208, Q6RG04, Q6W3C0, Q7RV85, Q96VP4, Q9HDT3	SGETEDVTIADIVVGLR	HR; ; HR; HR; HR; HR; HR	AG; IE; AG; AG; SG; SG; SG	379; 1; 377; 376; 377; 377; 377	NH2-SGETEDVTIADIVVGLR-COOH			carla_lasiodip.mgf	Locus:1.1.1.4060.39 File:"carla.wiff"		4521	887.462	2+	2+	1772.92	0	-2.90778				100	Confident
282	Q8NKF4	HGSLAFLPR	PR	KR	11	NH2-HGSLAFLPR-COOH			carla_lasiodip.mgf	Locus:1.1.1.3357.15 File:"carla.wiff"		2292	499.283	2+	2+	996.55	0	1.5501				100	Confident
283	A1CJ10, A1D8G8, L7HZV6, O74268, P04909, P04910, P08844, P0C952, P0C953, P0CT12, Q0CBD2, Q0U1A1, Q1E5N1, Q2HH37, Q2U5A8, Q4HTT1, Q4WWC6, Q875B8, Q8X132	AGLAFPVGR	SK; SK; SK; SK; AK; AK; SK; SK; SK; SK; SK; SK; SK; SK; SK; SK; SK; SK; SK	VH; VH; VH; VH; VH; VH; VH; VH; VH; VH; VH; VH; VH; VH; VH; VH; VH; VH; VH	23; 23; 24; 24; 23; 23; 23; 23; 23; 24; 23; 24; 23; 24; 23; 24; 23; 24; 24	NH2-AGLAFPVGR-COOH			carla_lasiodip.mgf	Locus:1.1.1.3455.6 File:"carla.wiff"		2600	444.259	2+	2+	886.502	0	1.30633				97.0588	Confident
284	P28295	TLLDAIDAIDPPQRPSDKPLRLPLQDVYK	GK	IG	225	NH2-TLLDAIDAIDPPQRPSDKPLRLPLQDVYK-COOH			carla_lasiodip.mgf	Locus:1.1.1.3918.50 File:"carla.wiff"		4068	1096.94	3+	3+	3286.79	1	4.34338				100	Confident
285	P10097, P17878, P32637, Q00640, Q5MJ86	AGISLNDNFVK	AR; AK; AK; AK; AG	LV; LV; LV; LV; LI	297; 301; 298; 299; 299	NH2-AGISLNDNFVK-COOH			carla_lasiodip.mgf	Locus:1.1.1.3521.27 File:"carla.wiff"		2808	589.315	2+	2+	1176.61	0	1.15369				99.2806	Confident
286	P02309, P04914, P23750, P23751, Q6ZXX3, Q711M0, Q757K0, Q75AX1, Q76MU7, Q7LKT3, Q8J1L3, Q8NIG3, Q8NIQ8, Q9HDF5	TVTSLDVVYALKR	RK; RK; RK; RK; RK; RK; RK; RK; RK; RK; RK; RK; RK; RK	QG; QG; QG; QG; QG; QG; QG; QG; QG; QG; QG; QG; QG; QG	81; 81; 81; 81; 81; 81; 81; 81; 81; 81; 81; 81; 81; 81	NH2-TVTSLDVVYALKR-COOH			carla_lasiodip.mgf	Locus:1.1.1.3579.9 File:"carla.wiff"		2991	488.953	3+	3+	1463.83	0	1.83488				100	Confident
287	O13437, P33677, Q03134, Q67U69, Q9SXP2, Q9ZRI8	GYGGDVWFPQPAPK	LR; LR; LR; VA; VA; IA	DH; DH; EH; DH; DH; DH	278; 278; 279; 304; 302; 303	NH2-GYGGDVWFPQPAPK-COOH			carla_lasiodip.mgf	Locus:1.1.1.3630.32 File:"carla.wiff"		3153	759.874	2+	2+	1517.73	0	1.53515				100	Confident
288	P33125	SGDETTSLTDYVTR	TK	MP	442	NH2-SGDETTSLTDYVTR-COOH			carla_lasiodip.mgf	Locus:1.1.1.3507.43 File:"carla.wiff"		2765	773.384	2+	2+	1543.7	1	31.8924				96.0317	Doubtful
289	P53430	VPTSNVSVVDLTAR	MR	LE	235	NH2-VPTSNVSVVDLTAR-COOH			carla_lasiodip.mgf	Locus:1.1.1.3684.35 File:"carla.wiff"		3324	729.405	2+	2+	1456.79	0	5.13427				100	Confident
290	P42040, Q96VP4, Q9HDT3	AIVPSGASTGSHEACELRDGDK	HR; HR; HR	SK; TK; SK	33; 33; 33	NH2-AIVPSGASTGSHEAC<cmm>ELRDGDK-COOH		Carbamidomethylation of C(15)	carla_lasiodip.mgf	Locus:1.1.1.3206.19 File:"carla.wiff"		1816	753.023	3+	3+	2256.04	0	1.76948				100	Confident
291	P32420	DLVPDLTQFYK	VK	QY	149	NH2-DLVPDLTQFYK-COOH			carla_lasiodip.mgf	Locus:1.1.1.3906.12 File:"carla.wiff"		4028	669.849	2+	2+	1337.69	0	-2.44145				99.1935	Confident
292	A0LWS7, A0PLQ1, A0QLZ6, A0QQC8, A1ANV0, A1KFH2, A1SPX5, A1T2S3, A1UA31, A2Q0Z1, A3PTN4, A4T112, A4X148, A5TZ77, A8LWM4, B1MIX5, B1VMF3, B2HPS1, B3E7W9, B8ZTB7, C1AK26, O73885, O93866, P08108, P0A5C0, P11142, P16474, P19120, P19378, P19993, P25840, P26413, P26791, P37899, P47773, P59769, P63017, P63018, P78695, P83616, P83617, P9WMJ8, P9WMJ9, Q00488, Q01233, Q05558, Q0RBC4, Q1BEV1, Q39PT7, Q54215,…	FELTGIPPAPR	GM; GS; GS; GS; GN; GS; GN; GS; GS; GK; GS; GS; GT; GS; GT; GS; GM; GS; GN; GS; GS; GK; GK; GK; GS; GK; GK; GK; GK; GS; GK; GK; GK; GK; GK; GK; GK; GK; GK; GK; GK; GS; GS; GS; GK; GM; GM; GS; GN; GM; GK; GK; GK; GS; GK; GK; GN; GM; GK; GK; GK; GK; GK	GV; GV; GV; GV; GI; GI; GI; GV; GV; GV; GV; GV; GM; GI; GM; GV; GV; GV; GV; GV; GI; GV; GV; GV; GI; GV; GV; GV; GV; GV; GV; GV; GV; GV; GV; GV; GV; GV; GV; GV; GV; GI; GI; GV; GV; GV; GL; GV; GV; GV; GT; GV; GV; GV; GI; GV; GV; GV; GV; GV; GV; GV; GV	430; 431; 431; 431; 452; 431; 429; 431; 431; 459; 431; 431; 429; 431; 429; 431; 428; 431; 452; 431; 431; 459; 458; 459; 431; 459; 502; 459; 459; 431; 465; 464; 467; 465; 459; 501; 459; 459; 491; 501; 501; 431; 431; 431; 458; 428; 430; 431; 452; 428; 460; 457; 459; 431; 488; 459; 452; 428; 459; 327; 458; 492; 459	NH2-FELTGIPPAPR-COOH			carla_lasiodip.mgf	Locus:1.1.1.3597.23 File:"carla.wiff"		3048	599.339	2+	2+	1196.66	0	6.91507				100	Confident
293	Q7RV85	VDKFLIDLDGTPNK	SK	TK	90	NH2-VDKFLIDLDGTPNK-COOH			carla_lasiodip.mgf	Locus:1.1.1.3565.44 File:"carla.wiff"		2948	787.927	2+	2+	1573.84	0	2.07764				100	Confident
294	C7Z8P6, J9N5G7, P23617, P23618, Q4WMX7	WDDFKFAPIR	GK; GQ; GK; GQ; GK	ES; ES; ES; ES; ES	43; 41; 45; 41; 46	NH2-WDDFKFAPIR-COOH			carla_lasiodip.mgf	Locus:1.1.1.3624.20 File:"carla.wiff"		3134	648.325	2+	2+	1293.65	1	-14.4443				99.3377	Confident
295	Q96UH7, Q9C2U0, Q9URB4	FAIPAINVTSSSTVVAALEAAR	KV; HK; KG	DK; DN; DN	31; 31; 30	NH2-FAIPAINVTSSSTVVAALEAAR-COOH			carla_lasiodip.mgf	Locus:1.1.1.4137.30 File:"carla.wiff"		4768	1094.65	2+	2+	2187.19	0	39.9755				100	Doubtful
296	P42882	NFPVTSIGSLLDEPFTGVVYLK	AR	DS	74	NH2-NFPVTSIGSLLDEPFTGVVYLK-COOH			carla_lasiodip.mgf	Locus:1.1.1.4258.35 File:"carla.wiff"		5132	1198.64	2+	2+	2395.27	0	-1.69654				100	Confident
297	P0C1H8, P18253	VIPQFMLQGGDFTR	HR; HR	GD; GN	53; 54	NH2-VIPQFM<ox>LQGGDFTR-COOH		Oxidation of M(6)	carla_lasiodip.mgf	Locus:1.1.1.3690.33 File:"carla.wiff"		3343	812.914	2+	2+	1623.81	0	3.28101				100	Confident
298	P53430	VPTSNVSVVDLTAR	MR	LE	235	NH2-VPTSNVSVVDLTAR-COOH			carla_lasiodip.mgf	Locus:1.1.1.4278.7 File:"carla.wiff"		5195	729.399	2+	2+	1456.79	0	-4.05134				100	Confident
299	P42882	NFPVTSIGSLLDEPFTGVVYLK	AR	DS	74	NH2-NFPVTSIGSLLDEPFTGVVYLK-COOH			carla_lasiodip.mgf	Locus:1.1.1.4264.27 File:"carla.wiff"		5151	1198.64	2+	2+	2395.27	0	-0.862258				100	Confident
300	O14277, P26783, Q9P3T6	VNQALALITIGAR	RR; RR; RR	EA; EA; EA	146; 168; 146	NH2-VNQALALITIGAR-COOH			carla_lasiodip.mgf	Locus:1.1.1.3779.18 File:"carla.wiff"		3624	670.407	2+	2+	1338.8	0	0.979293				100	Confident
301	P20445	VINDNFGIIEGLMTTVHSYTATQK	AK	VV	162	NH2-VINDNFGIIEGLM<ox>TTVHSYTATQK-COOH		Oxidation of M(13)	carla_lasiodip.mgf	Locus:1.1.1.3924.22 File:"carla.wiff"		4086	668.092	4+	4+	2667.32	1	4.987				100	Confident
302	Q96UH7, Q9C2U0, Q9URB4	FAIPAINVTSSSTVVAALEAAR	KV; HK; KG	DK; DN; DN	31; 31; 30	NH2-FAIPAINVTSSSTVVAALEAAR-COOH			carla_lasiodip.mgf	Locus:1.1.1.4120.45 File:"carla.wiff"		4714	1095.1	2+	2+	2187.19	1	-2.66777				100	Confident
303	O59855, O93866, P40918, P53421, P87047, Q00043, Q01233, Q10265, Q5B2V1, Q92260, Q96W30, Q99170	DAGIIAGLNVLR	TK; TK; TK; TK; TK; TK; TK; TK; TK; TK; TK; TK	II; II; II; II; II; II; II; II; II; II; II; IV	158; 158; 158; 158; 157; 158; 158; 158; 158; 28; 158; 193	NH2-DAGIIAGLNVLR-COOH			carla_lasiodip.mgf	Locus:1.1.1.3864.7 File:"carla.wiff"		3894	606.357	2+	2+	1210.7	0	-3.89533				100	Confident
304	P20445	TAATNIIPSSTGAAKAVGK	GR	VI	200	NH2-TAATNIIPSSTGAAKAVGK-COOH			carla_lasiodip.mgf	Locus:1.1.1.3264.28 File:"carla.wiff"		2000	586.664	3+	3+	1756.97	0	1.90805				99.1071	Confident
305	P53430	VPTSNVSVVDLTAR	MR	LE	235	NH2-VPTSNVSVVDLTAR-COOH			carla_lasiodip.mgf	Locus:1.1.1.3497.41 File:"carla.wiff"		2733	729.399	2+	2+	1456.79	0	-2.95455				100	Confident
306	C4YMW2, O00057, P36597, P42882, P42883, P43534, P47183, Q07748, Q5A3Y5	IGYVGEFGK	KR; KR; KR; KK; KK; KK; KK; KK; KR	IQ; IQ; IQ; IQ; IQ; IQ; IQ; IQ; IQ	111; 111; 110; 111; 111; 111; 111; 111; 111	NH2-IGYVGEFGK-COOH			carla_lasiodip.mgf	Locus:1.1.1.3366.11 File:"carla.wiff"		2320	485.258	2+	2+	968.497	0	4.23981				100	Confident
307	P53430	VPTSNVSVVDLTAR	MR	LE	235	NH2-VPTSNVSVVDLTAR-COOH			carla_lasiodip.mgf	Locus:1.1.1.3598.33 File:"carla.wiff"		3052	729.402	2+	2+	1456.79	0	0.74711				100	Confident
308	Q2URJ3, Q4INI2, Q4WKB4, Q5BGP0, Q7SCP4	NLLQEVYFGK	MR; MR; MR; MR; MR	AK; AK; AK; AK; AK	224; 240; 261; 224; 246	NH2-NLLQEVYFGK-COOH			carla_lasiodip.mgf	Locus:1.1.1.3793.16 File:"carla.wiff"		3668	605.829	2+	2+	1209.64	0	3.19671				100	Confident
309	Q12560, Q5B135, Q6RG04, Q96X30, Q96X46, Q9HDT3	KPYVLPVPFQNVLNGGSHAGGR	TK; TK; TK; TK; TK; TK	LA; LA; LA; LA; LA; LA	142; 142; 142; 142; 142; 142	NH2-KPYVLPVPFQNVLNGGSHAGGR-COOH			carla_lasiodip.mgf	Locus:1.1.1.3762.33 File:"carla.wiff"		3570	770.08	3+	3+	2306.23	1	-6.13531				88.5246	Doubtful
310	Q9C285	ATGGEVGASSALAPK	LR	IG	17	NH2-ATGGEVGASSALAPK-COOH			carla_lasiodip.mgf	Locus:1.1.1.3191.14 File:"carla.wiff"		1769	658.347	2+	2+	1314.68	0	1.74905				100	Confident
311	Q01982, Q39769, Q96UF1	LEKPASYDEIK	VR; VR; VR	QA; AA; AT	248; 254; 249	NH2-LEKPASYDEIK-COOH			carla_lasiodip.mgf	Locus:1.1.1.3189.4 File:"carla.wiff"		1761	431.564	3+	3+	1291.67	0	3.4666				100	Confident
312	O13437, P33677, Q03134, Q67U69, Q9SXP2, Q9ZRI8	GYGGDVWFPQPAPK	LR; LR; LR; VA; VA; IA	DH; DH; EH; DH; DH; DH	278; 278; 279; 304; 302; 303	NH2-GYGGDVWFPQPAPK-COOH			carla_lasiodip.mgf	Locus:1.1.1.3632.33 File:"carla.wiff"		3160	759.874	2+	2+	1517.73	0	1.53515				100	Confident
313	P00369, P00370, Q9HGU3, Q9HGU4	HIGADTDVPAGDIGVGGR	HK; YR; HK; HK	EI; EV; EI; EI	143; 157; 143; 143	NH2-HIGADTDVPAGDIGVGGR-COOH			carla_lasiodip.mgf	Locus:1.1.1.3276.36 File:"carla.wiff"		2038	853.925	2+	2+	1705.84	0	-1.70614				100	Confident
314	P10097, P17878, P32637, Q00640, Q5MJ86	AGISLNDNFVK	AR; AK; AK; AK; AG	LV; LV; LV; LV; LI	297; 301; 298; 299; 299	NH2-AGISLNDNFVK-COOH			carla_lasiodip.mgf	Locus:1.1.1.3503.26 File:"carla.wiff"		2751	589.314	2+	2+	1176.61	0	0.135558				92.5	Confident
315	P42040, P84208, Q6RG04, Q6W3C0, Q7RV85, Q96VP4, Q9HDT3	SGETEDVTIADIVVGLR	HR; ; HR; HR; HR; HR; HR	AG; IE; AG; AG; SG; SG; SG	379; 1; 377; 376; 377; 377; 377	NH2-SGETEDVTIADIVVGLR-COOH			carla_lasiodip.mgf	Locus:1.1.1.4066.32 File:"carla.wiff"		4540	887.464	2+	2+	1772.92	0	-1.33025				100	Confident
316	Q9P843	SHPFPHAIVAGIER	TK	AP	35	NH2-SHPFPHAIVAGIER-COOH			carla_lasiodip.mgf	Locus:1.1.1.3382.46 File:"carla.wiff"		2372	765.91	2+	2+	1529.81	0	-3.55695				100	Confident
317	P53430	VPTSNVSVVDLTAR	MR	LE	235	NH2-VPTSNVSVVDLTAR-COOH			carla_lasiodip.mgf	Locus:1.1.1.3507.39 File:"carla.wiff"		2765	729.401	2+	2+	1456.79	0	-0.898075				100	Confident
318	Q9P843	SHPFPHAIVAGIER	TK	AP	35	NH2-SHPFPHAIVAGIER-COOH			carla_lasiodip.mgf	Locus:1.1.1.3383.11 File:"carla.wiff"		2373	510.946	3+	3+	1529.81	0	3.637				100	Confident
319	P53430	VPTSNVSVVDLTAR	MR	LE	235	NH2-VPTSNVSVVDLTAR-COOH			carla_lasiodip.mgf	Locus:1.1.1.3776.27 File:"carla.wiff"		3615	729.403	2+	2+	1456.79	0	1.981				100	Confident
320	A2BDB0, A2XLF2, O13419, O16808, O17320, O18499, O18500, O18840, O42161, O65314, O65315, O65316, O81221, O93400, P00544, P02572, P02574, P02576, P02578, P02581, P04829, P07829, P07830, P07836, P0DM41, P0DM42, P10365, P10981, P10982, P10984, P10986, P10987, P10990, P12431, P12716, P12717, P13363, P15475, P17126, P18499, P18602, P18603, P20359, P20904, P22131, P22132, P23344, P24263, P26182, P26197,…	VAPEEHPVLLTEAPLNPK	LR; LR; LR; LR; LR; LR; LR; LR; LR; LR; LR; LR; LR; LR; LR; LR; LR; LR; LR; LR; LR; LR; LR; LR; LR; LR; LR; LR; LR; LR; LR; LR; LR; LR; LR; LR; LR; LR; LR; LR; LR; LR; LR; LR; LR; LR; LR; MR; LR; LR; LR; LR; LR; LR; LR; LR; LR; LR; LR; LR, FN, NX, XX, XX, XX; LR; LR; LR; LR; LR; LR; LR; LR; LR; LR; LR; LR; LR; LR; LR; LR; LR; LR; LR; LR; LR; LR; LR; LR; LR; LR; LR; LR; LR; LR; LR; LR; LR; LR; LR;…	AN; AN; SN; AN; AN; AN; AN; AN; AN; AN; AN; AN; AN; AN; AN; AN; AN; AN; AN; YN; AN; AN; AN; AN; AN; AN; SN; AN; SN; AN; AN; AN; AN; AN; AN; AN; AN; AN; AN; AN; AN; AN; SN; AN; AN; AN; AN; AN; AN; SN; AN; AN; AN; AN; AN; AN; AN; AN; AN; AN, XX, XX, XX, XS, SV; AN; AN; AN; AN; AN; AN; AN; AN; AN; AN; AN; AN; QN; AN; AN; AN; VN; SN; AN; AN; AN; AN; AN; AN; AN; AN; AN; AN; AN; AN; AN; AN; AN; AN; AN;…	96; 98; 96; 97; 97; 97; 97; 96; 96; 99; 98; 98; 98; 96; 118; 97; 97; 97; 96; 98; 97; 97; 97; 97; 97; 97; 96; 97; 98; 97; 97; 97; 97; 97; 97; 97; 96; 97; 97; 97; 48; 97; 96; 98; 97; 96; 100; 94; 97; 98; 96; 92; 52; 97; 97; 97; 97; 98; 98; 98, 131, 132, 133, 134, 135; 78; 98; 96; 97; 97; 97; 97; 97; 97; 97; 97; 98; 96; 96; 97; 97; 96; 96; 97; 98; 92; 94; 97; 97; 97; 97; 97; 97; 97; 97; 97; 97; 97; …	NH2-VAPEEHPVLLTEAPLNPK-COOH			carla_lasiodip.mgf	Locus:1.1.1.3485.33 File:"carla.wiff"		2695	652.026	3+	3+	1953.06	0	-0.182432				100	Confident
321	P53430	VPTSNVSVVDLTAR	MR	LE	235	NH2-VPTSNVSVVDLTAR-COOH			carla_lasiodip.mgf	Locus:1.1.1.3501.14 File:"carla.wiff"		2744	486.603	3+	3+	1456.79	0	0.0776945				89.8551	Confident
322	O14277, P26783, Q9P3T6	RVNQALALITIGAR	LR; LR; LR	EA; EA; EA	145; 167; 145	NH2-RVNQALALITIGAR-COOH			carla_lasiodip.mgf	Locus:1.1.1.3643.7 File:"carla.wiff"		3193	499.308	3+	3+	1494.9	0	1.61928				100	Confident
323	P53430	VPTSNVSVVDLTAR	MR	LE	235	NH2-VPTSNVSVVDLTAR-COOH			carla_lasiodip.mgf	Locus:1.1.1.3458.37 File:"carla.wiff"		2610	729.401	2+	2+	1456.79	0	-1.30937				97.5	Confident
324	B5YJD3, P05694, P82610, Q9UT19	LPLFPTTTIGSFPQTK	LK; FN; YN; LK	EV; DI; DI; EI	413; 436; 438; 434	NH2-LPLFPTTTIGSFPQTK-COOH			carla_lasiodip.mgf	Locus:1.1.1.3902.40 File:"carla.wiff"		4016	874.477	2+	2+	1746.96	0	-9.47726				92.0635	Confident
325	P42040, Q6RG04, Q96VP4, Q9HDT3	GNPTVEVDIVTETGLHR	SR; SR; SR; SR	AI; AI; AI; AI	16; 16; 16; 16	NH2-GNPTVEVDIVTETGLHR-COOH			carla_lasiodip.mgf	Locus:1.1.1.4071.7 File:"carla.wiff"		4555	612.989	3+	3+	1835.94	0	3.71406				98.4848	Confident
326	P24590	IVLPTDFITADKFDK	VK	DA	280	NH2-IVLPTDFITADKFDK-COOH			carla_lasiodip.mgf	Locus:1.1.1.3834.9 File:"carla.wiff"		3798	574.982	3+	3+	1721.92	0	0.975437				100	Confident
327	Q9YW20	IVATIVGILR	DK	SI	93	NH2-IVATIVGILR-COOH			carla_lasiodip.mgf	Locus:1.1.1.3804.4 File:"carla.wiff"		3702	527.855	2+	2+	1053.69	0	4.00836				91.6667	Confident
328	P42040, Q6RG04, Q96VP4, Q9HDT3	GNPTVEVDIVTETGLHR	SR; SR; SR; SR	AI; AI; AI; AI	16; 16; 16; 16	NH2-GNPTVEVDIVTETGLHR-COOH			carla_lasiodip.mgf	Locus:1.1.1.3567.24 File:"carla.wiff"		2954	612.988	3+	3+	1835.94	0	2.57211				100	Confident
329	P78712	HGPWFGGSLLGQTPEFR	QR	SY	394	NH2-HGPWFGGSLLGQTPEFR-COOH			carla_lasiodip.mgf	Locus:1.1.1.3807.47 File:"carla.wiff"		3714	943.474	2+	2+	1884.93	0	3.67299				100	Confident
330	O22504, P04771, P07694, P08281, P08282, P11600, P13564, P14636, P14655, P14656, P15102, P20477, P25462, P34497, P38561, P38562, P52783, Q42624, Q42688, Q43066, Q43127, Q43785, Q9C2U9, Q9LVI8, Q9UUN6, Q9XQ94	FSWGVANR	HK; NT; NV; ND; NT; ND; SD; ST; DN; NT; NT; DK; GT; DK; NT; NT; NT; DQ; SD; NV; DQ; NT; DS; NT; DS; NT	GA; GS; GS; GC; GA; GC; GC; GA; GC; GA; GC; AV; GC; GC; GA; GA; GA; GC; GC; GS; GC; GA; GT; GA; GT; GC	303; 304; 304; 362; 303; 185; 366; 304; 360; 304; 361; 348; 355; 318; 304; 304; 305; 360; 332; 304; 362; 304; 304; 304; 307; 360	NH2-FSWGVANR-COOH			carla_lasiodip.mgf	Locus:1.1.1.3396.9 File:"carla.wiff"		2414	468.74	2+	2+	935.461	0	4.15715				93.3333	Confident
331	Q12560, Q5B135, Q6RG04, Q96X30, Q96X46, Q9HDT3	KPYVLPVPFQNVLNGGSHAGGR	TK; TK; TK; TK; TK; TK	LA; LA; LA; LA; LA; LA	142; 142; 142; 142; 142; 142	NH2-KPYVLPVPFQNVLNGGSHAGGR-COOH			carla_lasiodip.mgf	Locus:1.1.1.3718.26 File:"carla.wiff"		3431	770.081	3+	3+	2306.23	1	-5.09601				100	Confident
332	P42882	NFPVTSIGSLLDEPFTGVVYLK	AR	DS	74	NH2-NFPVTSIGSLLDEPFTGVVYLK-COOH			carla_lasiodip.mgf	Locus:1.1.1.4201.35 File:"carla.wiff"		4970	1198.64	2+	2+	2395.27	0	-0.862258				100	Confident
333	Q12560, Q5B135, Q6RG04, Q96X30, Q96X46, Q9HDT3	KPYVLPVPFQNVLNGGSHAGGR	TK; TK; TK; TK; TK; TK	LA; LA; LA; LA; LA; LA	142; 142; 142; 142; 142; 142	NH2-KPYVLPVPFQNVLNGGSHAGGR-COOH			carla_lasiodip.mgf	Locus:1.1.1.3764.34 File:"carla.wiff"		3577	770.079	3+	3+	2306.23	1	-7.43443				100	Confident
334	P53430	VPTSNVSVVDLTAR	MR	LE	235	NH2-VPTSNVSVVDLTAR-COOH			carla_lasiodip.mgf	Locus:1.1.1.4274.9 File:"carla.wiff"		5182	729.397	2+	2+	1456.79	0	-5.83363				100	Confident
335	A2QEN5, A6R3R5, A6RJ45, A7EGL7, Q0CXD0, Q0UU86, Q1DQ20, Q2UPY3, Q4WX43, Q5B948	GVYAYGFERPSAIQQR	LR; LR; LR; LR; LR; LR; LR; LR; LR; LR	AI; AI; AI; AI; AI; AI; AI; AI; AI; AI	39; 39; 39; 39; 37; 37; 39; 62; 39; 39	NH2-GVYAYGFERPSAIQQR-COOH			carla_lasiodip.mgf	Locus:1.1.1.3399.32 File:"carla.wiff"		2424	614.649	3+	3+	1840.92	0	1.37729				100	Confident
336	O43109, P02829, P15108, P33125, P40292, P46598, Q8J2M3	TGQFGWSANMER	IR; IR; IR; IR; IR; IR; IR	IM; IM; IM; IM; IM; IM; IM	572; 580; 576; 572; 577; 577; 575	NH2-TGQFGWSANM<ox>ER-COOH		Oxidation of M(10)	carla_lasiodip.mgf	Locus:1.1.1.3276.30 File:"carla.wiff"		2038	700.307	2+	2+	1398.6	0	-0.143629				100	Confident
337	P53430	VPTSNVSVVDLTAR	MR	LE	235	NH2-VPTSNVSVVDLTAR-COOH			carla_lasiodip.mgf	Locus:1.1.1.3485.44 File:"carla.wiff"		2696	729.399	2+	2+	1456.79	0	-2.95455				100	Confident
338	P09317, P20287, P35143, P54117	AGISLNNNFVK	AA; AK; AK; AK	LV; LV; LV; LV	299; 300; 299; 298	NH2-AGISLNNNFVK-COOH			carla_lasiodip.mgf	Locus:1.1.1.3433.32 File:"carla.wiff"		2531	588.82	2+	2+	1175.63	0	-4.09686				92.437	Confident
339	O00057, P42882	VALLEPNDPSDVTEIIGSGK	IK; LK	AD; VD	37; 37	NH2-VALLEPNDPSDVTEIIGSGK-COOH			carla_lasiodip.mgf	Locus:1.1.1.3785.47 File:"carla.wiff"		3644	1027.54	2+	2+	2053.06	0	2.69176				100	Confident
340	A5A6M6, P04104, P04264, P35908, Q6EIY9, Q6EIZ1, Q6IFZ6, Q6IFZ9, Q6IG01, Q6IG03, Q6IMF3, Q6NXH9, Q7Z794, Q9R0H5	FLEQQNQVLQTK	VR; VR; VR; VR; VR; VR; VR; VR; VR; VR; VR; VR; VR; VR	WE; WE; WE; WE; WE; WE; WE; WE; WE; WE; WE; WE; WE; WE	195; 208; 200; 198; 201; 210; 187; 126; 187; 151; 199; 151; 184; 151	NH2-FLEQQNQVLQTK-COOH			carla_lasiodip.mgf	Locus:1.1.1.3308.43 File:"carla.wiff"		2138	738.395	2+	2+	1474.78	0	-1.18191				99.3333	Confident
341	A7EJY3, Q0UWA6, Q1DJF0, Q6CB69	GLDIPNVTHVVNYDLPTDIDDYVHR	AR; AR; AR; AR	IG; IG; IG; IG	508; 523; 505; 481	NH2-GLDIPNVTHVVNYDLPTDIDDYVHR-COOH			carla_lasiodip.mgf	Locus:1.1.1.3911.19 File:"carla.wiff"		4044	720.859	4+	4+	2879.41	0	-1.41923				98.6577	Confident
342	P53430	VPTSNVSVVDLTAR	MR	LE	235	NH2-VPTSNVSVVDLTAR-COOH			carla_lasiodip.mgf	Locus:1.1.1.4165.4 File:"carla.wiff"		4857	729.4	2+	2+	1456.79	0	-1.58357				100	Confident
343	P42882	NFPVTSIGSLLDEPFTGVVYLK	AR	DS	74	NH2-NFPVTSIGSLLDEPFTGVVYLK-COOH			carla_lasiodip.mgf	Locus:1.1.1.4109.19 File:"carla.wiff"		4677	799.43	3+	3+	2395.27	0	0.27372				100	Confident
344	Q96X45	LWGDNYFNPK	ER	TK	246	NH2-LWGDNYFNPK-COOH			carla_lasiodip.mgf	Locus:1.1.1.3644.15 File:"carla.wiff"		3197	627.305	2+	2+	1252.59	0	6.03739				92.5	Confident
345	A4QCV0, A6TU30, A8MFY2, B0S8S8, B0SRL5, P42040, Q1GI52, Q3AFC8, Q756H2, Q8FQS7, Q8NRS1, Q8PT81	LGANAILGVSMAVAK	SR; AK; SK; SK; SK; TK; GR; GK; SK; SR; SR; SN	AA; AA; AA; AA; AA; AA; AA; AA; AA; AA; AA; AA	105; 106; 106; 109; 109; 106; 106; 106; 106; 105; 105; 116	NH2-LGANAILGVSM<ox>AVAK-COOH		Oxidation of M(11)	carla_lasiodip.mgf	Locus:1.1.1.3654.33 File:"carla.wiff"		3229	715.904	2+	2+	1429.8	0	-1.84266				97.541	Confident
346	P20445	TAATNIIPSSTGAAK	GR	AV	200	NH2-TAATNIIPSSTGAAK-COOH			carla_lasiodip.mgf	Locus:1.1.1.3251.42 File:"carla.wiff"		1960	701.881	2+	2+	1401.75	0	1.48818				100	Confident
347	Q6W3C0, Q7RV85	FLIDLDGTPNK	DK; DK	AK; TK	93; 93	NH2-FLIDLDGTPNK-COOH			carla_lasiodip.mgf	Locus:1.1.1.3661.26 File:"carla.wiff"		3251	616.831	2+	2+	1231.64	0	2.42692				99.2701	Confident
348	P42882	NFPVTSIGSLLDEPFTGVVYLK	AR	DS	74	NH2-NFPVTSIGSLLDEPFTGVVYLK-COOH			carla_lasiodip.mgf	Locus:1.1.1.4122.21 File:"carla.wiff"		4719	799.434	3+	3+	2395.27	0	5.1522				98.4848	Confident
349	Q10284	QFTAQEISAMVLTK	KK	MK	115	NH2-QFTAQEISAM<ox>VLTK-COOH		Oxidation of M(10)	carla_lasiodip.mgf	Locus:1.1.1.3867.5 File:"carla.wiff"		3903	528.274	3+	3+	1581.81	0	-5.40968				95.3488	Confident
350	A7ETG2, B2WMR5, E3S6P9, E4ZHQ5, Q0U6L1	AGYPSAFVIESDFK	SK; SK; SK; SK; SK	YS; YS; YS; YS; YS	334; 335; 335; 334; 335	NH2-AGYPSAFVIESDFK-COOH			carla_lasiodip.mgf	Locus:1.1.1.3781.34 File:"carla.wiff"		3631	765.877	2+	2+	1529.74	0	-0.628651				100	Confident
351	O00057, P42882	VALLEPNDPSDVTEIIGSGK	IK; LK	AD; VD	37; 37	NH2-VALLEPNDPSDVTEIIGSGK-COOH			carla_lasiodip.mgf	Locus:1.1.1.3791.47 File:"carla.wiff"		3663	1027.54	2+	2+	2053.06	0	0.74536				100	Confident
352	Q96UH7, Q9C2U0, Q9URB4	FAIPAINVTSSSTVVAALEAAR	KV; HK; KG	DK; DN; DN	31; 31; 30	NH2-FAIPAINVTSSSTVVAALEAAR-COOH			carla_lasiodip.mgf	Locus:1.1.1.4141.39 File:"carla.wiff"		4781	1094.6	2+	2+	2187.19	0	-3.87605				100	Confident
353	O60101	ALPGVVALSSK	GK		404	NH2-ALPGVVALSSK-COOH			carla_lasiodip.mgf	Locus:1.1.1.3459.13 File:"carla.wiff"		2613	521.319	2+	2+	1040.62	0	0.0495292				100	Confident
354	P52810, Q9LXG1	HIDFALTSPFGGGRPGR	QK; QK	VR; VK	153; 157	NH2-HIDFALTSPFGGGRPGR-COOH			carla_lasiodip.mgf	Locus:1.1.1.3563.21 File:"carla.wiff"		2941	595.646	3+	3+	1783.91	0	2.44551				100	Confident
355	O97555, O97556, P21856, P31150, P50395, P50395-2, P50396, P50397, P50398, P50399, P60028, Q10305, Q5RCE1, Q61598, Q61598-2, Q6Q7J2, Q7YQM0, Q8HXX7	SPYIYPLYGLGELPQGFAR	GK; GK; GK; GK; GK; GK; GK; GK; GK; GK; GK; GK; GK; GK; GK; GK; GK; GK	LS; LS; LS; LS; LS; LS; LS; LS; LS; LS; LS; LS; LS; LS; LS; LS; LS; LS	222; 222; 222; 222; 222; 177; 222; 222; 222; 222; 222; 221; 222; 222; 186; 222; 222; 222	NH2-SPYIYPLYGLGELPQGFAR-COOH			carla_lasiodip.mgf	Locus:1.1.1.4085.39 File:"carla.wiff"		4601	1071.55	2+	2+	2140.1	1	-8.04551				97.561	Confident
356	A4QCV0, A6TU30, A8MFY2, B0S8S8, B0SRL5, P42040, Q1GI52, Q3AFC8, Q756H2, Q8FQS7, Q8NRS1, Q8PT81	LGANAILGVSMAVAK	SR; AK; SK; SK; SK; TK; GR; GK; SK; SR; SR; SN	AA; AA; AA; AA; AA; AA; AA; AA; AA; AA; AA; AA	105; 106; 106; 109; 109; 106; 106; 106; 106; 105; 105; 116	NH2-LGANAILGVSM<ox>AVAK-COOH		Oxidation of M(11)	carla_lasiodip.mgf	Locus:1.1.1.3623.13 File:"carla.wiff"		3130	477.608	3+	3+	1429.8	0	4.94493				100	Confident
357	Q09717	FANSENANLFK	IR	EN	188	NH2-FANSENANLFK-COOH			carla_lasiodip.mgf	Locus:1.1.1.3348.35 File:"carla.wiff"		2264	627.811	2+	2+	1253.6	0	2.22693				100	Confident
358	Q4P0V4	VIPKFMIQGGDFTR	HR	AD	77	NH2-VIPKFM<ox>IQGGDFTR-COOH		Oxidation of M(6)	carla_lasiodip.mgf	Locus:1.1.1.3727.6 File:"carla.wiff"		3458	542.607	3+	3+	1623.84	1	-29.9855				89.8551	Doubtful
359	O43026, O44104, O44105, P07486, P07487, P09094, P17878, P20287, P26518, P26519, P26520, P26521, P34924, P44304, P53429, P78958, Q01597, Q39769, Q6K5G8, Q7FAH2, Q9C136	VLPALNGKLTGMAFR	GK; GK; GK; GK; GK; GK; GK; GK; GK; GK; GK; GK; GK; GK; GK; GK; GK; GK; GK; GK; GK	VP; VP; VP; VP; VP; VP; VP; VP; VP; VP; VP; VP; VP; VP; VP; VP; VP; VP; VP; VP; VP	220; 217; 207; 217; 217; 211; 222; 221; 224; 221; 222; 223; 225; 218; 220; 220; 217; 225; 222; 222; 219	NH2-VLPALNGKLTGM<ox>AFR-COOH		Oxidation of M(12)	carla_lasiodip.mgf	Locus:1.1.1.3582.12 File:"carla.wiff"		3001	535.633	3+	3+	1602.89	1	-10.5031				94.5946	Confident
360	O00057, P42882	VAILEPNDPSDVTELIGSGK	IK; LK	AD; VD	37; 37	NH2-VAILEPNDPSDVTELIGSGK-COOH			carla_lasiodip.mgf	Locus:1.1.1.3776.21 File:"carla.wiff"		3614	685.361	3+	3+	2053.06	0	2.02098				100	Confident
361	B7JW48, B7KL24, P30575, P42040, Q12560, Q31QJ8, Q5B135, Q5N3P4, Q6RG04, Q6W3C0, Q76KF9, Q7RV85, Q870B9, Q96X30, Q96X46, Q9HDT3	IAMDVASSEFYK	IA; IA; VG; IK; MK; VA; IH; VA; MK; IK; IK; VK; VD; IK; IS; IK	DG; DG; DG; AD; AD; NG; PE; NG; ED; ED; ED; ED; DG; AD; TD; AD	244; 244; 245; 243; 243; 243; 243; 243; 243; 242; 243; 243; 244; 243; 243; 243	NH2-IAM<ox>DVASSEFYK-COOH		Oxidation of M(3)	carla_lasiodip.mgf	Locus:1.1.1.3358.42 File:"carla.wiff"		2296	688.826	2+	2+	1375.63	0	3.8319				100	Confident
362	O60101	ALPGVVALSSK	GK		404	NH2-ALPGVVALSSK-COOH			carla_lasiodip.mgf	Locus:1.1.1.3479.8 File:"carla.wiff"		2675	521.318	2+	2+	1040.62	0	-1.29322				100	Confident
363	Q4R9N3	MNVYFNEASNNKFVPR	ER	AV	47	NH2-M<ox>NVYFNEASNNKFVPR-COOH		Oxidation of M(1)	carla_lasiodip.mgf	Locus:1.1.1.3473.36 File:"carla.wiff"		2658	649.641	3+	3+	1944.92	1	-9.40255				97.2973	Confident
364	P53430	VPTSNVSVVDLTAR	MR	LE	235	NH2-VPTSNVSVVDLTAR-COOH			carla_lasiodip.mgf	Locus:1.1.1.3474.11 File:"carla.wiff"		2660	486.603	3+	3+	1456.79	0	-0.127812				100	Confident
365	Q94518	NILFVINNPDVYK	SK	NP	101	NH2-NILFVINNPDVYK-COOH			carla_lasiodip.mgf	Locus:1.1.1.3847.4 File:"carla.wiff"		3840	516.951	3+	3+	1547.83	0	-2.71366				100	Confident
366	Q756H2	IEEELGSKAIYAGK	LR	KF	416	NH2-IEEELGSKAIYAGK-COOH			carla_lasiodip.mgf	Locus:1.1.1.3387.40 File:"carla.wiff"		2387	754.386	2+	2+	1506.79	0	-23.5463				100	Doubtful
367	P0CT73, P0CT74	NLAAHVSPAFR	HK; HK	IN; IN	103; 103	NH2-NLAAHVSPAFR-COOH			carla_lasiodip.mgf	Locus:1.1.1.3248.25 File:"carla.wiff"		1949	591.825	2+	2+	1181.63	0	3.80743				94.2623	Confident
368	P17730, P19089, P20445, P28844, P29497, P32637, P35143, P53430, P54117, P54118, P78958, P87197, Q12552, Q8WZN0, Q96US8, Q9HGY7, Q9P8C0	LVSWYDNEWGYSR	VK; VK; IK; VK; VK; VK; VK; VK; VK; VK; VK; VK; VK; VK; VK; IK; VK	RV; RV; RV; RV; RV; RV; RV; RV; RV; RV; RV; RV; RV; RV; RV; RV; RV	310; 309; 309; 309; 309; 309; 310; 310; 309; 309; 310; 309; 309; 309; 310; 311; 309	NH2-LVSWYDNEWGYSR-COOH			carla_lasiodip.mgf	Locus:1.1.1.3811.40 File:"carla.wiff"		3726	837.882	2+	2+	1673.75	0	1.5673				100	Confident
369	O00057, P42882	VALLEPNDPSDVTEIIGSGK	IK; LK	AD; VD	37; 37	NH2-VALLEPNDPSDVTEIIGSGK-COOH			carla_lasiodip.mgf	Locus:1.1.1.3787.49 File:"carla.wiff"		3650	1027.54	2+	2+	2053.06	0	0.74536				100	Confident
370	O74233, P09188, P14228, P24590, P33161, P41756	IVIIGGGDTATVAAK	GK; GS; GK; GK; GS; GS	YG; YK; YG; YG; YK; YG	367; 366; 367; 368; 368; 368	NH2-IVIIGGGDTATVAAK-COOH			carla_lasiodip.mgf	Locus:1.1.1.3416.39 File:"carla.wiff"		2478	693.405	2+	2+	1384.79	0	1.779				100	Confident
371	P53430	VPTSNVSVVDLTAR	MR	LE	235	NH2-VPTSNVSVVDLTAR-COOH			carla_lasiodip.mgf	Locus:1.1.1.3475.48 File:"carla.wiff"		2665	729.399	2+	2+	1456.79	0	-2.95455				100	Confident
372	Q96X45	FSVSPVVQR	MK	SV	484	NH2-FSVSPVVQR-COOH			carla_lasiodip.mgf	Locus:1.1.1.3295.16 File:"carla.wiff"		2096	509.787	2+	2+	1017.56	0	-0.473193				100	Confident
373	P32637	FGIVEGLMTTVHSYTATQKTVDGPSAK	DK	DW	167	NH2-FGIVEGLM<ox>TTVHSYTATQKTVDGPSAK-COOH		Oxidation of M(8)	carla_lasiodip.mgf	Locus:1.1.1.3809.48 File:"carla.wiff"		3720	952.149	3+	3+	2853.42	0	1.36919				100	Confident
374	P53430	VPTSNVSVVDLTAR	MR	LE	235	NH2-VPTSNVSVVDLTAR-COOH			carla_lasiodip.mgf	Locus:1.1.1.3582.33 File:"carla.wiff"		3002	729.402	2+	2+	1456.79	0	1.02131				100	Confident
375	Q7SDU2	FQNGKSESLFLQR	FR	KN	31	NH2-FQNGKSESLFLQR-COOH			carla_lasiodip.mgf	Locus:1.1.1.3412.15 File:"carla.wiff"		2464	518.937	3+	3+	1552.8	1	-8.78944				100	Confident
376	Q96UH7, Q9C2U0, Q9URB4	FAIPAINVTSSSTVVAALEAAR	KV; HK; KG	DK; DN; DN	31; 31; 30	NH2-FAIPAINVTSSSTVVAALEAAR-COOH			carla_lasiodip.mgf	Locus:1.1.1.4090.47 File:"carla.wiff"		4618	1094.6	2+	2+	2187.19	0	-2.0489				100	Confident
377	C4YMW2, O00057, P36597, P42882, P42883, P43534, P47183, Q07748, Q5A3Y5	IGYVGEFGK	KR; KR; KR; KK; KK; KK; KK; KK; KR	IQ; IQ; IQ; IQ; IQ; IQ; IQ; IQ; IQ	111; 111; 110; 111; 111; 111; 111; 111; 111	NH2-IGYVGEFGK-COOH			carla_lasiodip.mgf	Locus:1.1.1.3368.12 File:"carla.wiff"		2326	485.258	2+	2+	968.497	0	4.23981				99.3548	Confident
378	O00940, O74233, P38667, P41756, P50311	LGDVYINDAFGTAHR	TR; TA; TK; TA; TK	AH; AH; AH; AH; AH	134; 156; 157; 157; 155	NH2-LGDVYINDAFGTAHR-COOH			carla_lasiodip.mgf	Locus:1.1.1.3560.23 File:"carla.wiff"		2931	550.607	3+	3+	1647.8	1	-2.30375				100	Confident
379	P37211	ILQWEADFLAHLK	AK	TN	502	NH2-ILQWEADFLAHLK-COOH			carla_lasiodip.mgf	Locus:1.1.1.4009.24 File:"carla.wiff"		4357	792.431	2+	2+	1582.85	0	-1.71399				100	Confident
380	D4ACE5, Q059U7, Q9ULD6, Q9ULD6-4	QRIGQLIIWR	AQ; AK; AK; AK	EV; EV; EV; EV	558; 558; 554; 535	NH2-QRIGQLIIWR-COOH			carla_lasiodip.mgf	Locus:1.1.1.3988.9 File:"carla.wiff"		4289	641.882	2+	2+	1281.77	0	-13.6528				93.2773	Confident
381	A7EWL8, Q1K6I4, Q3V7I4, Q5ANB7	MGPTFGAMALSGVK	NR; NR; NR; NR	AA; AA; AA; AA	295; 312; 286; 316	NH2-M<ox>GPTFGAM<ox>ALSGVK-COOH		Oxidation of M(1, 8)	carla_lasiodip.mgf	Locus:1.1.1.3450.32 File:"carla.wiff"		2585	699.841	2+	2+	1397.67	0	-0.900884				100	Confident
382	P28844, P29497, Q96US8	YDSTHGQFKGDIK	LK; LK; LK	VD; VD; VL	48; 48; 49	NH2-YDSTHGQFKGDIK-COOH			carla_lasiodip.mgf	Locus:1.1.1.3052.2 File:"carla.wiff"		1448	499.246	3+	3+	1494.71	0	3.11387				94.5946	Confident
383	P24590	TILWNGPAGVFEFEK	AK	FA	333	NH2-TILWNGPAGVFEFEK-COOH			carla_lasiodip.mgf	Locus:1.1.1.4050.28 File:"carla.wiff"		4488	854.932	2+	2+	1706.87	1	-11.8881				99.1935	Confident
384	A2BDB0, A5A3E0, A5DQP9, O13419, O15998, O16808, O17320, O17502, O17503, O18499, O18500, O18840, O42161, O65316, O74258, O93400, P02572, P02574, P02576, P02578, P04751, P04752, P04829, P07829, P07830, P07836, P07837, P08023, P10365, P10981, P10987, P10989, P10990, P10995, P12431, P12716, P12717, P14235, P15475, P17126, P17128, P17304, P18499, P18600, P18601, P18603, P20359, P20399, P26198, P27130,…	SYELPDGQVITIGNER	EK; EK; EK; EK; EK; EK; EK; EK; EK; EK; EK; EK; EK; EK; EK; EK; EK; EK; EK; EK; EK; EK; EK; EK; EK; EK; EK; EK; EK; EK; EK; EK; EK; EK; EK; EK; EK; EK; EK; EK; EK; EK; EK; EK; EK; EK; EK; EK; EK; EK; EK; EK; EK; EK; EK; EK; EK; DK; EK; EK; EK; EK; EK; EK; EK; EK; EK; EK; EK; EK; EK; EK; EK; EK; EK; EK; EK; EK; EK; EK; EK; EK; EK; EK; EK; EK; EK; EK; EK; EK; EK; EK; EK; EK; EK; EK; EK; EK; EK; EK;…	FR; FR; FR; FR; FR; FR; FR; FR; FR; FR; FR; FR; FR; FR; FR; FR; FR; FR; FR; FR; FR; FR; FR; FR; FR; FR; FR; FR; FR; FR; FR; FR; FR; FR; FR; FR; FR; FR; FR; FR; FR; FR; FR; FR; FR; FR; FR; FR; FR; FR; FR; FR; FR; FR; FR; FR; FR; FR; FR; FR; FR; FR; FR; FR; FR; FR; FR; FR; FR; FR; FR; FR; FR; FR; FR; FR; FR; FR; FR; FR; FR; FR; FR; FR; FR; FR; FR; FR; FR; FR; FR; FR; FR; FR; FR; FR; FR; FR; FR; FR;…	239; 939; 224; 239; 242; 240; 240; 244; 239; 240; 240; 239; 239; 241; 240; 239; 240; 240; 240; 239; 241; 241; 240; 240; 240; 240; 240; 241; 239; 240; 240; 239; 240; 241; 240; 240; 240; 240; 240; 240; 239; 240; 240; 240; 240; 240; 239; 241; 242; 242; 239; 240; 240; 240; 240; 240; 239; 186; 240; 240; 240; 239; 239; 241; 240; 240; 239; 239; 240; 235; 242; 240; 240; 240; 240; 242; 240; 240; 240; 240;…	NH2-SYELPDGQVITIGNER-COOH			carla_lasiodip.mgf	Locus:1.1.1.3710.43 File:"carla.wiff"		3406	895.952	2+	2+	1789.88	0	3.2394				100	Confident
385	O00057, P42882	VALLEPNDPSDVTEIIGSGK	IK; LK	AD; VD	37; 37	NH2-VALLEPNDPSDVTEIIGSGK-COOH			carla_lasiodip.mgf	Locus:1.1.1.3788.19 File:"carla.wiff"		3652	685.361	3+	3+	2053.06	0	1.29144				100	Confident
386	P17730, P19089, P20445, P28844, P29497, P32637, P35143, P53430, P54117, P54118, P78958, P87197, Q12552, Q8WZN0, Q96US8, Q9HGY7, Q9P8C0	LVSWYDNEWGYSR	VK; VK; IK; VK; VK; VK; VK; VK; VK; VK; VK; VK; VK; VK; VK; IK; VK	RV; RV; RV; RV; RV; RV; RV; RV; RV; RV; RV; RV; RV; RV; RV; RV; RV	310; 309; 309; 309; 309; 309; 310; 310; 309; 309; 310; 309; 309; 309; 310; 311; 309	NH2-LVSWYDNEWGYSR-COOH			carla_lasiodip.mgf	Locus:1.1.1.3809.38 File:"carla.wiff"		3720	838.388	2+	2+	1673.75	1	5.8908				100	Confident
387	O42786, P05220, P10874, P16040, P17938, P22013, P22014, P31863, P31864, P32928, P33127, P40904, P40905, P41388, P41799, P53373, P53374, P53375, P53376, Q3KVN1, Q4HZS8, Q4R9N3, Q4WA70, Q6QDC9, Q86ZP5, Q8WZE0, Q9UV72	GHYTEGAELVDQVLDVVR	AK; AK; AK; AK; AK; AK; AK; AK; AK; AK; AK; AK; AK; AK; AK; AK; AK; AK; AK; AK; AK; AK; AK; AK; AK; AK; AK	RE; RE; RE; RE; RE; RE; RE; RE; RE; RE; RE; RE; RE; RE; RE; RE; RE; RE; RE; RE; RE; RE; RE; RE; RE; KE; RE	104; 104; 104; 104; 104; 104; 104; 104; 106; 107; 104; 104; 104; 104; 104; 104; 104; 104; 104; 104; 104; 104; 104; 104; 104; 104; 104	NH2-GHYTEGAELVDQVLDVVR-COOH			carla_lasiodip.mgf	Locus:1.1.1.4002.45 File:"carla.wiff"		4335	1000.5	2+	2+	1999	0	-2.8096				100	Confident
388	P42040	VNQIGTITEAINAAK	LK	DS	350	NH2-VNQIGTITEAINAAK-COOH			carla_lasiodip.mgf	Locus:1.1.1.3679.38 File:"carla.wiff"		3308	772.422	2+	2+	1541.84	1	-10.1232				93.3333	Confident
389	P42882	NFPVTSIGSLLDEPFTGVVYLK	AR	DS	74	NH2-NFPVTSIGSLLDEPFTGVVYLK-COOH			carla_lasiodip.mgf	Locus:1.1.1.4102.18 File:"carla.wiff"		4655	799.43	3+	3+	2395.27	0	0.27372				100	Confident
390	O43026, O44104, O44105, P07486, P07487, P09094, P17878, P20287, P26518, P26519, P26520, P26521, P34924, P44304, P53429, P78958, Q01597, Q39769, Q6K5G8, Q7FAH2, Q9C136	VIPALNGKLTGMAFR	GK; GK; GK; GK; GK; GK; GK; GK; GK; GK; GK; GK; GK; GK; GK; GK; GK; GK; GK; GK; GK	VP; VP; VP; VP; VP; VP; VP; VP; VP; VP; VP; VP; VP; VP; VP; VP; VP; VP; VP; VP; VP	220; 217; 207; 217; 217; 211; 222; 221; 224; 221; 222; 223; 225; 218; 220; 220; 217; 225; 222; 222; 219	NH2-VIPALNGKLTGM<ox>AFR-COOH		Oxidation of M(12)	carla_lasiodip.mgf	Locus:1.1.1.3555.15 File:"carla.wiff"		2915	535.634	3+	3+	1602.89	1	-8.44816				100	Confident
391	P53430	VPTSNVSVVDLTAR	MR	LE	235	NH2-VPTSNVSVVDLTAR-COOH			carla_lasiodip.mgf	Locus:1.1.1.3460.34 File:"carla.wiff"		2617	729.396	2+	2+	1456.79	0	-7.34171				100	Confident
392	P42040, Q6RG04, Q96VP4, Q9HDT3	GNPTVEVDIVTETGLHR	SR; SR; SR; SR	AI; AI; AI; AI	16; 16; 16; 16	NH2-GNPTVEVDIVTETGLHR-COOH			carla_lasiodip.mgf	Locus:1.1.1.3611.27 File:"carla.wiff"		3093	612.989	3+	3+	1835.94	0	3.22465				100	Confident
393	P82610	VQSSVLGFPR	M	IG	2	NH2-VQSSVLGFPR-COOH			carla_lasiodip.mgf	Locus:1.1.1.3493.18 File:"carla.wiff"		2719	545.8	2+	2+	1088.6	1	-13.7089				99.3631	Confident
394	P42040, Q6RG04, Q96VP4, Q9HDT3	GNPTVEVDIVTETGLHR	SR; SR; SR; SR	AI; AI; AI; AI	16; 16; 16; 16	NH2-GNPTVEVDIVTETGLHR-COOH			carla_lasiodip.mgf	Locus:1.1.1.3615.23 File:"carla.wiff"		3105	612.989	3+	3+	1835.94	0	3.22465				100	Confident
395	P53430	VPTSNVSVVDLTAR	MR	LE	235	NH2-VPTSNVSVVDLTAR-COOH			carla_lasiodip.mgf	Locus:1.1.1.3565.39 File:"carla.wiff"		2948	729.402	2+	2+	1456.79	0	0.610011				100	Confident
396	P37211	ILQWEADFLAHLK	AK	TN	502	NH2-ILQWEADFLAHLK-COOH			carla_lasiodip.mgf	Locus:1.1.1.4011.4 File:"carla.wiff"		4362	528.625	3+	3+	1582.85	0	2.27451				100	Confident
397	Q06118	ITFNLFDDVVPK	GR	TA	19	NH2-ITFNLFDDVVPK-COOH			carla_lasiodip.mgf	Locus:1.1.1.3981.16 File:"carla.wiff"		4267	704.36	2+	2+	1406.74	0	-27.2013				91.5966	Doubtful
398	P17730, P19089, P20445, P28844, P29497, P32637, P35143, P53430, P54117, P54118, P78958, P87197, Q12552, Q8WZN0, Q96US8, Q9HGY7, Q9P8C0	LVSWYDNEWGYSR	VK; VK; IK; VK; VK; VK; VK; VK; VK; VK; VK; VK; VK; VK; VK; IK; VK	RV; RV; RV; RV; RV; RV; RV; RV; RV; RV; RV; RV; RV; RV; RV; RV; RV	310; 309; 309; 309; 309; 309; 310; 310; 309; 309; 310; 309; 309; 309; 310; 311; 309	NH2-LVSWYDNEWGYSR-COOH			carla_lasiodip.mgf	Locus:1.1.1.3914.32 File:"carla.wiff"		4054	838.382	2+	2+	1673.75	1	-1.03142				91.7355	Confident
399	B5YJD3, P05694, P82610, Q9UT19	LPLFPTTTIGSFPQTK	LK; FN; YN; LK	EV; DI; DI; EI	413; 436; 438; 434	NH2-LPLFPTTTIGSFPQTK-COOH			carla_lasiodip.mgf	Locus:1.1.1.3892.43 File:"carla.wiff"		3984	874.484	2+	2+	1746.96	0	-1.12949				100	Confident
400	O93934, P00369, P14657, P15111, P18819, P31026, P78804, Q8RQP4, Q8Z6F6, Q9HFR6, Q9HGU3, Q9HGU4, Q9URS1	VQFNSAIGPYK	YR; YR; FR; WR; YR; FR; YR; FR; WR; YR; YR; YR; YR	GG; GG; GG; GG; GG; GG; GG; GG; GG; GG; GG; GG; GG	68; 68; 82; 82; 68; 82; 67; 82; 82; 67; 68; 68; 69	NH2-VQFNSAIGPYK-COOH			carla_lasiodip.mgf	Locus:1.1.1.3433.33 File:"carla.wiff"		2532	612.321	2+	2+	1222.63	0	-5.20612				100	Confident
401	B2VUE4, D4NXE7, L7IK19, Q0UFP1	IFEVSLADLQKDEDHAFR	GR; GR; GR; GR	KV; KI; KI; KV	64; 65; 65; 64	NH2-IFEVSLADLQKDEDHAFR-COOH			carla_lasiodip.mgf	Locus:1.1.1.3757.25 File:"carla.wiff"		3554	711.692	3+	3+	2132.05	0	0.158132				100	Confident
402	P17730, P19089, P20445, P28844, P29497, P32637, P35143, P53430, P54117, P54118, P78958, P87197, Q12552, Q8WZN0, Q96US8, Q9HGY7, Q9P8C0	LVSWYDNEWGYSR	VK; VK; IK; VK; VK; VK; VK; VK; VK; VK; VK; VK; VK; VK; VK; IK; VK	RV; RV; RV; RV; RV; RV; RV; RV; RV; RV; RV; RV; RV; RV; RV; RV; RV	310; 309; 309; 309; 309; 309; 310; 310; 309; 309; 310; 309; 309; 309; 310; 311; 309	NH2-LVSWYDNEWGYSR-COOH			carla_lasiodip.mgf	Locus:1.1.1.3931.32 File:"carla.wiff"		4108	837.889	2+	2+	1673.75	0	9.92171				100	Confident
403	A0L8V0, A1VDB2, A4G646, A6SY03, B1YLE0, B3E9Q8, P21820, P85814, Q2RLU0, Q3A4X5, Q72BF9, Q8XXP9, Q9M4S8, Q9SKP6	IVVAYEPVWAIGTGK	QQ; QS; AK; AK; KN; TQ; TN; ER; RD; EQ; QS; GH; EN; DN	VA; VA; TA; TA; SA; TA; VA; VA; TA; TA; VA; TA; VA; VA	165; 165; 161; 161; 162; 162; 161; 57; 161; 162; 165; 162; 219; 220	NH2-IVVAYEPVWAIGTGK-COOH			carla_lasiodip.mgf	Locus:1.1.1.3843.38 File:"carla.wiff"		3828	801.947	2+	2+	1601.88	0	-1.79701				100	Confident
404	Q9HFX1	HGVEYVVESTGVFTTTEK	GK	AS	89	NH2-HGVEYVVESTGVFTTTEK-COOH			carla_lasiodip.mgf	Locus:1.1.1.4157.33 File:"carla.wiff"		4832	992.507	2+	2+	1981.96	1	16.5353				92.5	Doubtful
405	P42040, Q6RG04, Q96VP4, Q9HDT3	GNPTVEVDIVTETGLHR	SR; SR; SR; SR	AI; AI; AI; AI	16; 16; 16; 16	NH2-GNPTVEVDIVTETGLHR-COOH			carla_lasiodip.mgf	Locus:1.1.1.3566.49 File:"carla.wiff"		2952	918.976	2+	2+	1835.94	0	0.275563				100	Confident
406	Q7RV85	VDKFLIDLDGTPNK	SK	TK	90	NH2-VDKFLIDLDGTPNK-COOH			carla_lasiodip.mgf	Locus:1.1.1.3572.21 File:"carla.wiff"		2969	525.621	3+	3+	1573.84	0	3.8035				100	Confident
407	P24590	TILWNGPAGVFEFEK	AK	FA	333	NH2-TILWNGPAGVFEFEK-COOH			carla_lasiodip.mgf	Locus:1.1.1.3993.7 File:"carla.wiff"		4305	569.964	3+	3+	1706.87	0	2.66865				100	Confident
408	C4YMW2, O00057, P36597, P42882, P42883, P43534, P47183, Q07748, Q5A3Y5	IGYVGEFGK	KR; KR; KR; KK; KK; KK; KK; KK; KR	IQ; IQ; IQ; IQ; IQ; IQ; IQ; IQ; IQ	111; 111; 110; 111; 111; 111; 111; 111; 111	NH2-IGYVGEFGK-COOH			carla_lasiodip.mgf	Locus:1.1.1.3398.14 File:"carla.wiff"		2420	485.759	2+	2+	968.497	1	2.63773				100	Confident
409	P53430	VPTSNVSVVDLTAR	MR	LE	235	NH2-VPTSNVSVVDLTAR-COOH			carla_lasiodip.mgf	Locus:1.1.1.3608.35 File:"carla.wiff"		3084	729.402	2+	2+	1456.79	0	0.74711				100	Confident
410	P42882	NFPVTSIGSLLDEPFTGVVYLK	AR	DS	74	NH2-NFPVTSIGSLLDEPFTGVVYLK-COOH			carla_lasiodip.mgf	Locus:1.1.1.4186.7 File:"carla.wiff"		4924	799.771	3+	3+	2395.27	1	9.09049				100	Confident
411	P53430	VPTSNVSVVDLTAR	MR	LE	235	NH2-VPTSNVSVVDLTAR-COOH			carla_lasiodip.mgf	Locus:1.1.1.3798.26 File:"carla.wiff"		3684	729.897	2+	2+	1456.79	1	-8.68174				94.2623	Confident
412	P48826	IFTPLLHYLDDNKEIIPMEYPYGSR	WR	GP	453	NH2-IFTPLLHYLDDNKEIIPM<ox>EYPYGSR-COOH		Oxidation of M(18)	carla_lasiodip.mgf	Locus:1.1.1.3923.28 File:"carla.wiff"		4083	760.885	4+	4+	3039.51	0	1.21531				87.931	Doubtful
413	P87252	LGDILILQGRPCQVIR	IR	IS	42	NH2-LGDILILQGRPC<cmm>QVIR-COOH		Carbamidomethylation of C(12)	carla_lasiodip.mgf	Locus:1.1.1.3695.22 File:"carla.wiff"		3358	617.694	3+	3+	1850.06	0	2.72426				100	Confident
414	B8MDN4	GLLVPTSTTDQELQHLR	RK	NS	69	NH2-GLLVPTSTTDQELQHLR-COOH			carla_lasiodip.mgf	Locus:1.1.1.3593.45 File:"carla.wiff"		3037	954.513	2+	2+	1907.01	0	0.213291				99.3939	Confident
415	P36597, P42882, P42883, P43534, P47183, Q07748	AMIHTLAAK	LK; FK; LK; LK; LK; LK	AR; AR; AR; AR; AR; AR	63; 63; 63; 63; 63; 63	NH2-AM<ox>IHTLAAK-COOH		Oxidation of M(2)	carla_lasiodip.mgf	Locus:1.1.1.2765.2 File:"carla.wiff"		1237	486.273	2+	2+	970.527	0	4.58613				94.2623	Confident
416	P17730	NPADIKWSETGAEYVVESTGVFTTTEK	ER	AK	81	NH2-NPADIKWSETGAEYVVESTGVFTTTEK-COOH			carla_lasiodip.mgf	Locus:1.1.1.4163.10 File:"carla.wiff"		4852	987.476	3+	3+	2958.41	1	-4.00039				100	Confident
417	Q94518	NILFVINNPDVYK	SK	NP	101	NH2-NILFVINNPDVYK-COOH			carla_lasiodip.mgf	Locus:1.1.1.3875.32 File:"carla.wiff"		3930	774.92	2+	2+	1547.83	0	-5.76316				98.4252	Confident
418	P42882	NFPVTSIGSLLDEPFTGVVYLK	AR	DS	74	NH2-NFPVTSIGSLLDEPFTGVVYLK-COOH			carla_lasiodip.mgf	Locus:1.1.1.4124.23 File:"carla.wiff"		4726	799.434	3+	3+	2395.27	0	5.1522				98.4848	Confident
419	P42882	NFPVTSIGSLLDEPFTGVVYLK	AR	DS	74	NH2-NFPVTSIGSLLDEPFTGVVYLK-COOH			carla_lasiodip.mgf	Locus:1.1.1.4242.24 File:"carla.wiff"		5080	1198.64	2+	2+	2395.27	0	-1.69654				100	Confident
420	Q5I2J3	IHFPLVAYSPVISAAK	PR	AA	265	NH2-IHFPLVAYSPVISAAK-COOH			carla_lasiodip.mgf	Locus:1.1.1.3774.42 File:"carla.wiff"		3609	856.992	2+	2+	1711.97	0	2.05338				100	Confident
421	P87252	YLGVDLFTK	HR	QL	69	NH2-YLGVDLFTK-COOH			carla_lasiodip.mgf	Locus:1.1.1.3769.4 File:"carla.wiff"		3591	528.293	2+	2+	1054.57	0	2.03471				99.2647	Confident
422	P02723	YFPTQALNFAFR	IR	DK	87	NH2-YFPTQALNFAFR-COOH			carla_lasiodip.mgf	Locus:1.1.1.3945.21 File:"carla.wiff"		4153	737.876	2+	2+	1473.74	0	-2.05842				100	Confident
423	P53430	VPTSNVSVVDLTAR	MR	LE	235	NH2-VPTSNVSVVDLTAR-COOH			carla_lasiodip.mgf	Locus:1.1.1.3518.10 File:"carla.wiff"		2798	486.605	3+	3+	1456.79	0	2.54377				100	Confident
424	P26518, Q41595	AAGFNIIPSSTGAAK	GR; GR	AV; AV	205; 206	NH2-AAGFNIIPSSTGAAK-COOH			carla_lasiodip.mgf	Locus:1.1.1.3245.43 File:"carla.wiff"		1941	702.882	2+	2+	1403.74	0	5.81065				99.1935	Confident
425	Q96UH7, Q9C2U0, Q9URB4	FAIPAINVTSSSTVVAALEAAR	KV; HK; KG	DK; DN; DN	31; 31; 30	NH2-FAIPAINVTSSSTVVAALEAAR-COOH			carla_lasiodip.mgf	Locus:1.1.1.4126.44 File:"carla.wiff"		4733	1095.1	2+	2+	2187.19	1	-2.66777				100	Confident
426	P0C1H8, P18253	VIPQFMLQGGDFTR	HR; HR	GD; GN	53; 54	NH2-VIPQFM<ox>LQGGDFTR-COOH		Oxidation of M(6)	carla_lasiodip.mgf	Locus:1.1.1.3696.32 File:"carla.wiff"		3362	812.914	2+	2+	1623.81	0	3.28101				100	Confident
427	P17730	NPADIKWSETGAEYVVESTGVFTTTEK	ER	AK	81	NH2-NPADIKWSETGAEYVVESTGVFTTTEK-COOH			carla_lasiodip.mgf	Locus:1.1.1.4125.40 File:"carla.wiff"		4730	987.481	3+	3+	2958.41	1	1.16603				100	Confident
428	A1CJ10, A1D8G8, L7HZV6, O74268, P04909, P04910, P08844, P0C952, P0C953, P0CT12, Q0CBD2, Q0U1A1, Q1E5N1, Q2HH37, Q2U5A8, Q4HTT1, Q4WWC6, Q875B8, Q8X132	AGLAFPVGR	SK; SK; SK; SK; AK; AK; SK; SK; SK; SK; SK; SK; SK; SK; SK; SK; SK; SK; SK	VH; VH; VH; VH; VH; VH; VH; VH; VH; VH; VH; VH; VH; VH; VH; VH; VH; VH; VH	23; 23; 24; 24; 23; 23; 23; 23; 23; 24; 23; 24; 23; 24; 23; 24; 23; 24; 24	NH2-AGLAFPVGR-COOH			carla_lasiodip.mgf	Locus:1.1.1.3457.5 File:"carla.wiff"		2606	444.259	2+	2+	886.502	0	1.30633				97.1014	Confident
429	P42882	NFPVTSIGSLLDEPFTGVVYLK	AR	DS	74	NH2-NFPVTSIGSLLDEPFTGVVYLK-COOH			carla_lasiodip.mgf	Locus:1.1.1.4188.21 File:"carla.wiff"		4932	1198.64	2+	2+	2395.27	0	2.47486				100	Confident
430	Q9HFX1	HGVEYVVESTGVFTTTEK	GK	AS	89	NH2-HGVEYVVESTGVFTTTEK-COOH			carla_lasiodip.mgf	Locus:1.1.1.4161.20 File:"carla.wiff"		4845	992.507	2+	2+	1981.96	1	16.5353				96.7213	Doubtful
431	A1CJ10, A1D8G8, A3LZZ0, L7HZV6, O74268, P08844, P0C952, P0C953, P0CT12, Q0CBD2, Q0U1A1, Q2HH37, Q2U5A8, Q4HTT1, Q4WWC6, Q6BKW8, Q875B8, Q8X132	LLGHVTIAQGGVLPNIHQNLLPK	NK; NK; NK; NK; NK; NK; NK; NK; NK; NK; NK; NK; NK; NK; NK; NK; NK; NK	KT; KT; KS; KT; KT; KT; KT; KT; KT; KT; KT; KT; KT; KT; KT; KS; KT; KT	98; 98; 97; 99; 99; 98; 98; 98; 99; 98; 99; 99; 98; 99; 98; 97; 99; 99	NH2-LLGHVTIAQGGVLPNIHQNLLPK-COOH			carla_lasiodip.mgf	Locus:1.1.1.3707.16 File:"carla.wiff"		3396	608.861	4+	4+	2431.41	0	3.18056				100	Confident
432	Q7RV85	VDKFLIDLDGTPNK	SK	TK	90	NH2-VDKFLIDLDGTPNK-COOH			carla_lasiodip.mgf	Locus:1.1.1.3570.20 File:"carla.wiff"		2963	525.621	3+	3+	1573.84	0	3.8035				100	Confident
433	P40292	HSEFISYPIYLHVLK	RK	ET	197	NH2-HSEFISYPIYLHVLK-COOH			carla_lasiodip.mgf	Locus:1.1.1.3722.13 File:"carla.wiff"		3443	616.003	3+	3+	1844.98	0	2.84882				100	Confident
434	O60101	ALPGVVALSSK	GK		404	NH2-ALPGVVALSSK-COOH			carla_lasiodip.mgf	Locus:1.1.1.3451.13 File:"carla.wiff"		2587	521.319	2+	2+	1040.62	0	0.0495292				100	Confident
435	Q6C603, Q7SBD5	QASNFLWPFK	FK; FK	LS; LS	203; 202	NH2-QASNFLWPFK-COOH			carla_lasiodip.mgf	Locus:1.1.1.3923.7 File:"carla.wiff"		4082	619.32	2+	2+	1236.63	0	-2.49981				99.4505	Confident
436	P24590	TILWNGPAGVFEFEK	AK	FA	333	NH2-TILWNGPAGVFEFEK-COOH			carla_lasiodip.mgf	Locus:1.1.1.4014.31 File:"carla.wiff"		4373	854.932	2+	2+	1706.87	1	-12.0051				100	Confident
437	B7JW48, B7KL24, P30575, P42040, Q12560, Q31QJ8, Q5B135, Q5N3P4, Q6RG04, Q6W3C0, Q76KF9, Q7RV85, Q870B9, Q96X30, Q96X46, Q9HDT3	IAMDVASSEFYK	IA; IA; VG; IK; MK; VA; IH; VA; MK; IK; IK; VK; VD; IK; IS; IK	DG; DG; DG; AD; AD; NG; PE; NG; ED; ED; ED; ED; DG; AD; TD; AD	244; 244; 245; 243; 243; 243; 243; 243; 243; 242; 243; 243; 244; 243; 243; 243	NH2-IAM<ox>DVASSEFYK-COOH		Oxidation of M(3)	carla_lasiodip.mgf	Locus:1.1.1.3362.38 File:"carla.wiff"		2308	688.826	2+	2+	1375.63	0	3.8319				100	Confident
438	P53430	VPTSNVSVVDLTAR	MR	LE	235	NH2-VPTSNVSVVDLTAR-COOH			carla_lasiodip.mgf	Locus:1.1.1.3563.42 File:"carla.wiff"		2942	729.403	2+	2+	1456.79	0	2.1181				100	Confident
439	P87047, Q96W30	APAIGIDLGTTYSCVGIFR	M; M	DD; DD	2; 2	NH2-APAIGIDLGTTYSC<cmm>VGIFR-COOH		Carbamidomethylation of C(14)	carla_lasiodip.mgf	Locus:1.1.1.3968.45 File:"carla.wiff"		4227	1006.02	2+	2+	2010.02	0	2.48486				100	Confident
440	O74233, P09188, P14228, P24590, P33161, P41756	IVIIGGGDTATVAAK	GK; GS; GK; GK; GS; GS	YG; YK; YG; YG; YK; YG	367; 366; 367; 368; 368; 368	NH2-IVIIGGGDTATVAAK-COOH			carla_lasiodip.mgf	Locus:1.1.1.3428.41 File:"carla.wiff"		2516	693.404	2+	2+	1384.79	0	1.20214				100	Confident
441	P53430	VPTSNVSVVDLTAR	MR	LE	235	NH2-VPTSNVSVVDLTAR-COOH			carla_lasiodip.mgf	Locus:1.1.1.3680.27 File:"carla.wiff"		3311	729.405	2+	2+	1456.79	0	5.13427				100	Confident
442	P53430	VPTSNVSVVDLTAR	MR	LE	235	NH2-VPTSNVSVVDLTAR-COOH			carla_lasiodip.mgf	Locus:1.1.1.3487.46 File:"carla.wiff"		2702	729.399	2+	2+	1456.79	0	-2.95455				100	Confident
443	O59949, P32186, P34825, P41745, Q01372, Q01520, Q01765, Q09069	YYVTVIDAPGHR	PK; PK; PK; PK; PK; PK; PK; PK	DF; DF; DF; DF; DF; DF; DF; DF	85; 85; 86; 85; 86; 86; 86; 86	NH2-YYVTVIDAPGHR-COOH			carla_lasiodip.mgf	Locus:1.1.1.3321.14 File:"carla.wiff"		2178	464.242	3+	3+	1389.7	0	0.0512084				100	Confident
444	P38674	NDTLALIGYGSQGHGQGLNLR	FK	DN	83	NH2-NDTLALIGYGSQGHGQGLNLR-COOH			carla_lasiodip.mgf	Locus:1.1.1.3644.26 File:"carla.wiff"		3197	728.712	3+	3+	2183.11	0	1.98636				100	Confident
445	P17730, P19089, P20445, P28844, P29497, P32637, P35143, P53430, P54117, P54118, P78958, P87197, Q12552, Q8WZN0, Q96US8, Q9HGY7, Q9P8C0	LVSWYDNEWGYSR	VK; VK; IK; VK; VK; VK; VK; VK; VK; VK; VK; VK; VK; VK; VK; IK; VK	RV; RV; RV; RV; RV; RV; RV; RV; RV; RV; RV; RV; RV; RV; RV; RV; RV	310; 309; 309; 309; 309; 309; 310; 310; 309; 309; 310; 309; 309; 309; 310; 311; 309	NH2-LVSWYDNEWGYSR-COOH			carla_lasiodip.mgf	Locus:1.1.1.3944.34 File:"carla.wiff"		4150	837.884	2+	2+	1673.75	0	3.23818				98.3193	Confident
446	A2BDB0, A2XLF2, A2XNS1, A3C6D7, A5A3E0, A5DQP9, O13419, O15998, O16808, O17320, O17502, O17503, O18499, O18500, O18840, O42161, O65314, O65315, O65316, O74258, O81221, O93400, P00544, P02572, P02576, P02578, P02580, P02581, P04751, P04752, P04829, P07829, P07830, P07836, P07837, P0C539, P0C540, P0C542, P0CG38, P0CG39, P0CJ46, P0CJ47, P0DM41, P0DM42, P10365, P10981, P10982, P10984, P10986, P10987,…	IWHHTFYNELR	EK; EK; EK; EK; EK; EK; EK; EK; EK; EK; EK; EK; EK; EK; EK; EK; EK; EK; EK; EK; EK; EK; EK; EK; EK; EK; EK; EK; EK; EK; EK; EK; EK; EK; EK; EK; EK; EK; EK; EK; EK; EK; EK; EK; EK; EK; EK; EK; EK; EK; EK; EK; EK; EK; EK; EK; EK; EK; EK; EK; EK; EK; EK; EK; EK; EK; EK; EK; EK; EK; EK; EK; MR; EK; EK; EK; EK; EK; EK; EK; EK; EK; EK; EK; EK; EK; EK; EK, FN, NX, XX, XX, XX, XX, XX, XX, XX, XX, XX, XX;…	VA; VA; VA; VA; VA; VA; VA; VA; VA; VA; IA; IA; VA; VA; VA; VA; VA; VA; VA; VA; VA; VA; VA; VA; VA; VA; VV; VA; VA; VA; VA; VA; VA; VA; VA; VA; VA; VA; VA; VA; VA; VA; VA; VA; VA; VA; VA; VA; VA; VA; AA; VA; VA; VA; VA; VA; VA; VA; VA; VS; VA; VA; VA; VP; VA; VA; VA; VA; VA; VA; VA; VA; AS; VA; VA; VA; VA; VA; VA; VA; VA; VA; VA; VA; VA; VA; VA; VA, XX, XX, XX, XX, XX, XX, XX, XX, XX, XX, XS, SV;…	85; 87; 87; 87; 785; 70; 85; 88; 86; 86; 90; 85; 86; 86; 85; 85; 88; 87; 87; 86; 87; 85; 107; 86; 86; 85; 87; 87; 87; 87; 86; 86; 86; 86; 86; 87; 86; 86; 785; 748; 87; 87; 86; 86; 85; 86; 87; 86; 86; 86; 86; 85; 86; 87; 86; 86; 86; 86; 86; 85; 86; 86; 85; 86; 86; 86; 86; 37; 86; 85; 87; 86; 86; 86; 86; 87; 88; 85; 81; 85; 41; 86; 86; 86; 86; 87; 87; 87, 131, 132, 133, 134, 135, 136, 137, 138, 139…	NH2-IWHHTFYNELR-COOH			carla_lasiodip.mgf	Locus:1.1.1.3342.48 File:"carla.wiff"		2246	758.38	2+	2+	1514.74	0	2.08688				100	Confident
447	P42882	NFPVTSIGSLLDEPFTGVVYLK	AR	DS	74	NH2-NFPVTSIGSLLDEPFTGVVYLK-COOH			carla_lasiodip.mgf	Locus:1.1.1.4179.37 File:"carla.wiff"		4903	1198.63	2+, 3+, 4+	2+	2395.27	0	-5.03365				94.9275	Confident
448	O59949, P32186, P34825, P41745, Q01372, Q01520, Q01765, Q09069	YYVTVIDAPGHR	PK; PK; PK; PK; PK; PK; PK; PK	DF; DF; DF; DF; DF; DF; DF; DF	85; 85; 86; 85; 86; 86; 86; 86	NH2-YYVTVIDAPGHR-COOH			carla_lasiodip.mgf	Locus:1.1.1.3328.40 File:"carla.wiff"		2201	695.859	2+	2+	1389.7	0	-0.899761				100	Confident
449	P10097, P17878, P32637, Q00640, Q5MJ86	AGISLNDNFVK	AR; AK; AK; AK; AG	LV; LV; LV; LV; LI	297; 301; 298; 299; 299	NH2-AGISLNDNFVK-COOH			carla_lasiodip.mgf	Locus:1.1.1.3505.31 File:"carla.wiff"		2758	589.314	2+	2+	1176.61	0	0.135558				96.8504	Confident
450	P42882	NFPVTSIGSLLDEPFTGVVYLK	AR	DS	74	NH2-NFPVTSIGSLLDEPFTGVVYLK-COOH			carla_lasiodip.mgf	Locus:1.1.1.4116.49 File:"carla.wiff"		4701	1198.64	2+	2+	2395.27	0	-1.69654				100	Confident
451	O59949, P32186, P34825, P41745, Q01372, Q01520, Q01765, Q09069	YYVTVIDAPGHR	PK; PK; PK; PK; PK; PK; PK; PK	DF; DF; DF; DF; DF; DF; DF; DF	85; 85; 86; 85; 86; 86; 86; 86	NH2-YYVTVIDAPGHR-COOH			carla_lasiodip.mgf	Locus:1.1.1.3325.10 File:"carla.wiff"		2190	464.242	3+	3+	1389.7	0	0.0512084				100	Confident
452	A4RC23, A6R5Z3, A6S6B0, A7F9B8, Q0ULD0, Q1DI23, Q2H4X9	LNVQPIQAIEEVNMFK	KK; KK; KK; KK; KK; KK; KK	SD; ED; SD; SD; SD; ED; SD	67; 47; 49; 49; 46; 47; 49	NH2-LNVQPIQAIEEVNM<ox>FK-COOH		Oxidation of M(14)	carla_lasiodip.mgf	Locus:1.1.1.3904.47 File:"carla.wiff"		4023	944.992	2+	2+	1887.98	0	-4.12041				99.1935	Confident
453	P53430	VPTSNVSVVDLTAR	MR	LE	235	NH2-VPTSNVSVVDLTAR-COOH			carla_lasiodip.mgf	Locus:1.1.1.3712.28 File:"carla.wiff"		3412	729.398	2+	2+	1456.79	0	-4.32554				100	Confident
454	P42040, P84208, Q6RG04, Q6W3C0, Q7RV85, Q96VP4, Q9HDT3	SGETEDVTIADIVVGLR	HR; ; HR; HR; HR; HR; HR	AG; IE; AG; AG; SG; SG; SG	379; 1; 377; 376; 377; 377; 377	NH2-SGETEDVTIADIVVGLR-COOH			carla_lasiodip.mgf	Locus:1.1.1.4037.35 File:"carla.wiff"		4447	887.463	2+	2+	1772.92	0	-2.11901				100	Confident
455	A0KTS5, A0L4Z2, A0M353, A0RPW7, A1ANV0, A1B4E9, A1BET8, A1RGN1, A1S8K7, A1U614, A1UUC3, A2BZ91, A2Q0Z1, A3D7T4, A3PNM1, A3QGW2, A4SFB1, A4WW89, A4Y9Q3, A5FGL1, A5FPU4, A5GDC8, A6GXZ1, A6Q421, A6UEY0, A6WRU9, A7GXU4, A7HZ39, A7I2D4, A7IC65, A7ZEB5, A8FYU0, A8H760, A8IPT1, A9ILH7, A9L0R8, A9W6R7, B0TQC2, B0U3J8, B0UR84, B1KRT2, B1LZ51, B1ZGR1, B2I6F6, B2IBR4, B2SQU4, B2UKV6, B3CNB5, B3E7W9, B3EHR1,…	IINEPTAAAIAYGLDKK	KR; LR; RR; LR; LR; LR; KR; KR; KR; KR; LR; LR; LR; KR; LR; KR; KR; LR; KR; MR; LR; LR; MR; LR; LR; KR; LR; LR; LR; LR; LR; KR; KR; LR; LR; KR; LR; KR; KR; LR; KR; LR; LR; KR; LR; KR; RR; LR; LR; KR; KR; LR; KR; KR; KR; LR; KR; LR; LR; LR; LR; KR; KR; LR; KR; LR; LR; LR; LR; AR; LR; MR; LR; MR; LR; LR; MR; LR; LR; LR; LR; LR; LR; MR; LR; LR; MR; LR; LR; MR; LR; VR; LR; VR; LR; LR; MR; LR; AR; MR;…	QG; DG; SQ; EA; KE; DS; QS; QG; QG; SG; DG; SN; VG; QG; DT; QG; TS; DT; QG; GN; KD; KD; GI; EA; EG; QG; EA; EG; ES; SA; EA; QG; QG; NS; DG; QG; KA; QG; GG; KS; QG; KS; KS; GG; GS; GG; SN; HG; KD; MS; NQ; DG; KE; QS; KE; KD; GG; KE; EG; GK; KA; QG; QG; GA; RG; ES; GE; KD; KD; GG; EG; AT; VG; GT; VG; VG; AS; GR; GH; GK; GK; VG; VG; AT; AV; GC; GG; GG; GC; TE; VG; DG; VG; DG; SQ; GG; AT; AT; GG; AT;…	167; 168; 166; 167; 168; 167; 165; 167; 167; 168; 168; 167; 172; 167; 167; 167; 165; 167; 167; 166; 173; 168; 166; 167; 168; 167; 167; 168; 167; 168; 167; 167; 167; 168; 168; 167; 168; 167; 169; 168; 167; 168; 168; 169; 168; 169; 170; 167; 168; 165; 168; 168; 165; 165; 165; 168; 167; 168; 168; 149; 168; 167; 167; 168; 168; 167; 167; 168; 168; 202; 168; 176; 172; 173; 172; 170; 176; 170; 173; 170;…	NH2-IINEPTAAAIAYGLDKK-COOH			carla_lasiodip.mgf	Locus:1.1.1.3574.48 File:"carla.wiff"		2977	894.5	2+	2+	1786.98	0	0.864833				100	Confident
456	P23704	FLSQPFTVAQVFTGIEGK	QR	LV	451	NH2-FLSQPFTVAQVFTGIEGK-COOH			carla_lasiodip.mgf	Locus:1.1.1.4085.34 File:"carla.wiff"		4601	985.024	2+	2+	1968.04	0	-0.617581				100	Confident
457	O94083, P23301, P38672	VHLVAIDIFTGK	AK; AK; AK	KL; KL; KL	56; 57; 63	NH2-VHLVAIDIFTGK-COOH			carla_lasiodip.mgf	Locus:1.1.1.3773.3 File:"carla.wiff"		3604	438.26	3+	3+	1311.76	0	2.1284				100	Confident
458	O42786, P05220, P05304, P11857, P16040, P17938, P22012, P22014, P33127, P40904, P40905, P41388, P41741, P41799, P41937, P53373, P53374, P53376, Q00264, Q2U2U3, Q3KVN1, Q4HZS8, Q4R9N3, Q52NY7, Q6QDC9, Q86ZP5, Q9N2N6, Q9NFZ6, Q9NFZ7, Q9UV72	AGPFGQLFRPDNFVFGQSGAGNNWAK	VR; VR; VR; VR; VR; VR; VR; VR; VR; VR; VR; VR; VR; VR; VR; VR; VR; VR; VR; VR; VR; VR; VR; VR; VR; VR; VR; VR; VR; VR	GH; GH; GH; GH; GH; GH; GH; GH; GH; GH; GH; GH; GH; GH; GH; GH; GH; GH; GH; GH; GH; GH; GH; GH; GH; GH; GH; GH; GH; GH	78; 78; 78; 78; 78; 78; 78; 78; 78; 78; 78; 78; 78; 78; 78; 78; 78; 78; 78; 78; 78; 78; 78; 78; 78; 78; 78; 78; 78; 78	NH2-AGPFGQLFRPDNFVFGQSGAGNNWAK-COOH			carla_lasiodip.mgf	Locus:1.1.1.3990.43 File:"carla.wiff"		4297	928.121	3+	3+	2781.34	0	-0.219451				100	Confident
459	O42786, P05220, P10874, P16040, P17938, P22013, P22014, P31863, P31864, P32928, P33127, P40904, P40905, P41388, P41799, P53373, P53374, P53375, P53376, Q3KVN1, Q4HZS8, Q4R9N3, Q4WA70, Q6QDC9, Q86ZP5, Q8WZE0, Q9UV72	GHYTEGAELVDQVLDVVR	AK; AK; AK; AK; AK; AK; AK; AK; AK; AK; AK; AK; AK; AK; AK; AK; AK; AK; AK; AK; AK; AK; AK; AK; AK; AK; AK	RE; RE; RE; RE; RE; RE; RE; RE; RE; RE; RE; RE; RE; RE; RE; RE; RE; RE; RE; RE; RE; RE; RE; RE; RE; KE; RE	104; 104; 104; 104; 104; 104; 104; 104; 106; 107; 104; 104; 104; 104; 104; 104; 104; 104; 104; 104; 104; 104; 104; 104; 104; 104; 104	NH2-GHYTEGAELVDQVLDVVR-COOH			carla_lasiodip.mgf	Locus:1.1.1.3997.10 File:"carla.wiff"		4318	667.341	3+	3+	1999	0	0.350382				100	Confident
460	P17730, P19089, P20445, P28844, P29497, P32637, P35143, P53430, P54117, P54118, P78958, P87197, Q12552, Q8WZN0, Q96US8, Q9HGY7, Q9P8C0	LVSWYDNEWGYSR	VK; VK; IK; VK; VK; VK; VK; VK; VK; VK; VK; VK; VK; VK; VK; IK; VK	RV; RV; RV; RV; RV; RV; RV; RV; RV; RV; RV; RV; RV; RV; RV; RV; RV	310; 309; 309; 309; 309; 309; 310; 310; 309; 309; 310; 309; 309; 309; 310; 311; 309	NH2-LVSWYDNEWGYSR-COOH			carla_lasiodip.mgf	Locus:1.1.1.3831.35 File:"carla.wiff"		3790	837.878	2+	2+	1673.75	0	-3.326				100	Confident
461	Q96UH7, Q9C2U0, Q9URB4	FAIPAINVTSSSTVVAALEAAR	KV; HK; KG	DK; DN; DN	31; 31; 30	NH2-FAIPAINVTSSSTVVAALEAAR-COOH			carla_lasiodip.mgf	Locus:1.1.1.4106.47 File:"carla.wiff"		4669	1094.6	2+	2+	2187.19	0	-6.61677				100	Confident
462	Q1MAZ2, Q8UC76	LVLEVAQHLGENVVR	NR; NR	TI; TI	47; 51	NH2-LVLEVAQHLGENVVR-COOH			carla_lasiodip.mgf	Locus:1.1.1.3677.9 File:"carla.wiff"		3301	559.323	3+	3+	1674.94	0	3.25801				100	Confident
463	P10097, P17878, P32637, Q00640, Q5MJ86	AGISLNDNFVK	AR; AK; AK; AK; AG	LV; LV; LV; LV; LI	297; 301; 298; 299; 299	NH2-AGISLNDNFVK-COOH			carla_lasiodip.mgf	Locus:1.1.1.3493.24 File:"carla.wiff"		2720	589.816	2+	2+	1176.61	1	0.513253				100	Confident
464	P17730, P19089, P20445, P28844, P29497, P32637, P35143, P53430, P54117, P54118, P78958, P87197, Q12552, Q8WZN0, Q96US8, Q9HGY7, Q9P8C0	LVSWYDNEWGYSR	VK; VK; IK; VK; VK; VK; VK; VK; VK; VK; VK; VK; VK; VK; VK; IK; VK	RV; RV; RV; RV; RV; RV; RV; RV; RV; RV; RV; RV; RV; RV; RV; RV; RV	310; 309; 309; 309; 309; 309; 310; 310; 309; 309; 310; 309; 309; 309; 310; 311; 309	NH2-LVSWYDNEWGYSR-COOH			carla_lasiodip.mgf	Locus:1.1.1.3940.33 File:"carla.wiff"		4137	837.884	2+	2+	1673.75	0	3.23818				99.1935	Confident
465	Q9C285	ATGGEVGASSALAPK	LR	IG	17	NH2-ATGGEVGASSALAPK-COOH			carla_lasiodip.mgf	Locus:1.1.1.3197.16 File:"carla.wiff"		1788	658.347	2+	2+	1314.68	0	1.74905				100	Confident
466	P50125	LISNLANVGDSK	FK	TL	367	NH2-LISNLANVGDSK-COOH			carla_lasiodip.mgf	Locus:1.1.1.3332.31 File:"carla.wiff"		2213	615.837	2+	2+	1229.66	0	-1.72017				99.1935	Confident
467	Q7SDU2	FQNGKSESLFLQR	FR	KN	31	NH2-FQNGKSESLFLQR-COOH			carla_lasiodip.mgf	Locus:1.1.1.3411.45 File:"carla.wiff"		2463	777.902	2+	2+	1552.8	1	-8.81027				100	Confident
468	P17730, P19089, P20445, P28844, P29497, P32637, P35143, P53430, P54117, P54118, P78958, P87197, Q12552, Q8WZN0, Q96US8, Q9HGY7, Q9P8C0	LVSWYDNEWGYSR	VK; VK; IK; VK; VK; VK; VK; VK; VK; VK; VK; VK; VK; VK; VK; IK; VK	RV; RV; RV; RV; RV; RV; RV; RV; RV; RV; RV; RV; RV; RV; RV; RV; RV	310; 309; 309; 309; 309; 309; 310; 310; 309; 309; 310; 309; 309; 309; 310; 311; 309	NH2-LVSWYDNEWGYSR-COOH			carla_lasiodip.mgf	Locus:1.1.1.3789.34 File:"carla.wiff"		3656	837.882	2+	2+	1673.75	0	1.5673				100	Confident
469	P28295	TLLDAIDAIDPPQRPSDKPLRLPLQDVYK	GK	IG	225	NH2-TLLDAIDAIDPPQRPSDKPLRLPLQDVYK-COOH			carla_lasiodip.mgf	Locus:1.1.1.3917.33 File:"carla.wiff"		4064	822.96	4+	4+	3286.79	1	4.80501				98.4848	Confident
470	A0A342, A0ALL3, A0JY64, A0LSL6, A0M791, A0Q2Z4, A0RL95, A0T0D2, A0T0R6, A0ZZ42, A1A3C5, A1ALL7, A1AP52, A1B8P0, A1E9T1, A1EA15, A1R7V3, A1SHJ1, A1T0Y9, A2T340, A3DIM9, A3PIB9, A4GG90, A4GYR7, A4ITI9, A4J999, A4QDH3, A4QJC2, A4QJK6, A4QJU0, A4QK25, A4QKB2, A4QKJ9, A4QKT8, A4QL26, A4QLB3, A4QLK1, A4QLU0, A4WUM7, A4XAW2, A4XKX0, A4YKE0, A5CDA5, A5CQ60, A5CYE2, A5E950, A5F459, A5FLS1, A5FZ54, A5G9D8,…	IGLFGGAGVGK	GK; GK; GK; GK; GK; GK; GK; GK; GK; GK; GK; GK; GK; GK; GK; GK; GK; GK; GK; GK; GK; GK; GK; GK; GK; GK; GK; GK; GK; GK; GK; GK; GK; GK; GK; GK; GK; GK; GK; GK; GK; GK; GK; GK; GK; GK; GK; GK; GK; GK; GK; GK; GK; GK; GK; GK; GK; GK; GK; GK; GK; GK; GK; GK; GK; GK; GK; GK; GK; GK; GK; GK; GK; GK; GK; GK; GK; GK; GK; GK; GK; GK; GK; GK; GK; GK; GK; GK; GK; GK; GK; GK; GK; GK; GK; GK; GK; GK; GK; GK;…	TV; TV; TV; TV; TV; TV; TV; TV; TV; TV; TV; TV; TV; TV; TV; TV; TV; TV; TV; TV; TV; TV; TV; TV; TV; TV; TV; TV; TV; TV; TV; TV; TV; TV; TV; TV; TV; TV; TV; TV; TV; TV; TV; TV; TV; TV; TV; TV; TV; TV; TV; TV; TV; TV; TV; TV; TV; TV; TV; TV; TV; TV; TV; TV; TV; TV; TV; TV; TV; TV; TV; TV; TV; TV; TV; TV; TV; TV; TV; TV; TV; TV; TV; TV; TV; TV; TV; TV; TV; TV; TV; TV; TV; TV; TV; TV; TV; TV; TV; TV;…	168; 154; 164; 171; 153; 149; 152; 152; 151; 168; 173; 153; 153; 147; 168; 168; 163; 165; 144; 166; 149; 148; 168; 168; 154; 153; 165; 168; 168; 168; 168; 168; 168; 168; 168; 172; 168; 168; 148; 167; 148; 150; 156; 166; 153; 150; 146; 153; 148; 153; 147; 151; 147; 152; 149; 195; 164; 153; 166; 155; 154; 148; 168; 168; 166; 168; 147; 151; 151; 183; 166; 191; 158; 147; 147; 147; 156; 147; 146; 147;…	NH2-IGLFGGAGVGK-COOH			carla_lasiodip.mgf	Locus:1.1.1.3506.12 File:"carla.wiff"		2760	488.284	2+	2+	974.555	0	-1.70884				100	Confident
471	P53430	VPTSNVSVVDLTAR	MR	LE	235	NH2-VPTSNVSVVDLTAR-COOH			carla_lasiodip.mgf	Locus:1.1.1.3421.41 File:"carla.wiff"		2494	729.403	2+	2+	1456.79	0	1.981				100	Confident
472	Q12560, Q5B135, Q6RG04, Q96X30, Q96X46, Q9HDT3	KPYVLPVPFQNVLNGGSHAGGR	TK; TK; TK; TK; TK; TK	LA; LA; LA; LA; LA; LA	142; 142; 142; 142; 142; 142	NH2-KPYVLPVPFQNVLNGGSHAGGR-COOH			carla_lasiodip.mgf	Locus:1.1.1.3709.12 File:"carla.wiff"		3402	577.812	4+	4+	2306.23	1	-4.86718				100	Confident
473	B1KDU3	SFTAFQQATEDLEAAK	VK	EM	51	NH2-SFTAFQQATEDLEAAK-COOH			carla_lasiodip.mgf	Locus:1.1.1.3343.48 File:"carla.wiff"		2249	878.906	2+, 3+, 4+	2+	1755.83	0	-19.0558				94.3548	Confident
474	Q6W3C0	LAFQEFMIVPSEAPSFTEAMR	GR	QG	164	NH2-LAFQEFM<ox>IVPSEAPSFTEAM<ox>R-COOH		Oxidation of M(7, 20)	carla_lasiodip.mgf	Locus:1.1.1.3939.36 File:"carla.wiff"		4134	811.718	3+	3+	2432.14	0	-2.40184				93.1034	Confident
475	A1CJT5, A1D7N3, A2QEN5, A4QVP2, A6RJ45, Q0CXD0, Q0UU86, Q1DQ20, Q2HFP1, Q2UPY3, Q4WX43, Q5B948, Q7RV88	KGVAINFVTADDVR	GR; GR; GR; GR; GR; GR; GR; GR; GR; GR; GR; GR; GR	MM; MM; MM; MM; MM; MM; MM; MM; MM; MM; MM; MM; MM	361; 361; 361; 359; 361; 359; 359; 361; 360; 384; 361; 361; 360	NH2-KGVAINFVTADDVR-COOH			carla_lasiodip.mgf	Locus:1.1.1.3470.40 File:"carla.wiff"		2649	752.908	2+	2+	1503.8	0	-1.92223				100	Confident
476	P82610	VQSSVLGFPR	M	IG	2	NH2-VQSSVLGFPR-COOH			carla_lasiodip.mgf	Locus:1.1.1.3491.27 File:"carla.wiff"		2714	545.306	2+	2+	1088.6	0	-0.730085				99.3631	Confident
477	A0KTS5, A0L4Z2, A0M353, A0RPW7, A1ANV0, A1B4E9, A1BET8, A1RGN1, A1S8K7, A1U614, A1UUC3, A2BZ91, A2Q0Z1, A3D7T4, A3PNM1, A3QGW2, A4SFB1, A4WW89, A4Y9Q3, A5FGL1, A5FPU4, A5GDC8, A6GXZ1, A6Q421, A6UEY0, A6WRU9, A7GXU4, A7HZ39, A7I2D4, A7IC65, A7ZEB5, A8FYU0, A8H760, A8IPT1, A9ILH7, A9L0R8, A9W6R7, B0TQC2, B0U3J8, B0UR84, B1KRT2, B1LZ51, B1ZGR1, B2I6F6, B2IBR4, B2SQU4, B2UKV6, B3CNB5, B3E7W9, B3EHR1,…	IINEPTAAAIAYGLDKK	KR; LR; RR; LR; LR; LR; KR; KR; KR; KR; LR; LR; LR; KR; LR; KR; KR; LR; KR; MR; LR; LR; MR; LR; LR; KR; LR; LR; LR; LR; LR; KR; KR; LR; LR; KR; LR; KR; KR; LR; KR; LR; LR; KR; LR; KR; RR; LR; LR; KR; KR; LR; KR; KR; KR; LR; KR; LR; LR; LR; LR; KR; KR; LR; KR; LR; LR; LR; LR; AR; LR; MR; LR; MR; LR; LR; MR; LR; LR; LR; LR; LR; LR; MR; LR; LR; MR; LR; LR; MR; LR; VR; LR; VR; LR; LR; MR; LR; AR; MR;…	QG; DG; SQ; EA; KE; DS; QS; QG; QG; SG; DG; SN; VG; QG; DT; QG; TS; DT; QG; GN; KD; KD; GI; EA; EG; QG; EA; EG; ES; SA; EA; QG; QG; NS; DG; QG; KA; QG; GG; KS; QG; KS; KS; GG; GS; GG; SN; HG; KD; MS; NQ; DG; KE; QS; KE; KD; GG; KE; EG; GK; KA; QG; QG; GA; RG; ES; GE; KD; KD; GG; EG; AT; VG; GT; VG; VG; AS; GR; GH; GK; GK; VG; VG; AT; AV; GC; GG; GG; GC; TE; VG; DG; VG; DG; SQ; GG; AT; AT; GG; AT;…	167; 168; 166; 167; 168; 167; 165; 167; 167; 168; 168; 167; 172; 167; 167; 167; 165; 167; 167; 166; 173; 168; 166; 167; 168; 167; 167; 168; 167; 168; 167; 167; 167; 168; 168; 167; 168; 167; 169; 168; 167; 168; 168; 169; 168; 169; 170; 167; 168; 165; 168; 168; 165; 165; 165; 168; 167; 168; 168; 149; 168; 167; 167; 168; 168; 167; 167; 168; 168; 202; 168; 176; 172; 173; 172; 170; 176; 170; 173; 170;…	NH2-IINEPTAAAIAYGLDKK-COOH			carla_lasiodip.mgf	Locus:1.1.1.3578.47 File:"carla.wiff"		2990	894.5	2+	2+	1786.98	0	0.864833				100	Confident
478	P42040, Q6RG04, Q96VP4, Q9HDT3	GNPTVEVDLVTETGLHR	SR; SR; SR; SR	AI; AI; AI; AI	16; 16; 16; 16	NH2-GNPTVEVDLVTETGLHR-COOH			carla_lasiodip.mgf	Locus:1.1.1.3595.25 File:"carla.wiff"		3042	612.988	3+	3+	1835.94	0	1.91957				100	Confident
479	O94128, P38669, Q5I2J3, Q92335	NLGLERPNYENLNR	RR; RR; RR; RR	LI; LI; LI; LI	216; 216; 216; 216	NH2-NLGLERPNYENLNR-COOH			carla_lasiodip.mgf	Locus:1.1.1.3314.15 File:"carla.wiff"		2156	567.962	3+	3+	1700.86	0	2.25362				86.4407	Doubtful
480	P11977	LSITDVDLKDKR	SK	VL	7	NH2-LSITDVDLKDKR-COOH			carla_lasiodip.mgf	Locus:1.1.1.3264.45 File:"carla.wiff"		2000	701.899	2+	2+	1401.78	0	0.3587				100	Confident
481	O43026, O44104, O44105, P07486, P07487, P09094, P17878, P20287, P26518, P26519, P26520, P26521, P34924, P44304, P53429, P78958, Q01597, Q39769, Q6K5G8, Q7FAH2, Q9C136	VLPALNGKLTGMAFR	GK; GK; GK; GK; GK; GK; GK; GK; GK; GK; GK; GK; GK; GK; GK; GK; GK; GK; GK; GK; GK	VP; VP; VP; VP; VP; VP; VP; VP; VP; VP; VP; VP; VP; VP; VP; VP; VP; VP; VP; VP; VP	220; 217; 207; 217; 217; 211; 222; 221; 224; 221; 222; 223; 225; 218; 220; 220; 217; 225; 222; 222; 219	NH2-VLPALNGKLTGM<ox>AFR-COOH		Oxidation of M(12)	carla_lasiodip.mgf	Locus:1.1.1.3556.44 File:"carla.wiff"		2920	802.946	2+	2+	1602.89	1	-11.272				97.561	Confident
482	O93866, P10591, P40918, P41797, P46587, P53421, P53623, Q00043, Q01233, Q5B2V1, Q96W30	TTPSFVAFTDTER	NR; NR; NR; NR; NR; NR; NR; NR; NR; NR; NR	LI; LI; LI; LI; LI; LI; LS; LI; LV; LI; LI	35; 35; 35; 35; 35; 35; 35; 35; 35; 35; 35	NH2-TTPSFVAFTDTER-COOH			carla_lasiodip.mgf	Locus:1.1.1.3592.34 File:"carla.wiff"		3033	736.358	2+	2+	1470.7	0	1.61172				100	Confident
483	Q96X45	LWGDNYFNPK	ER	TK	246	NH2-LWGDNYFNPK-COOH			carla_lasiodip.mgf	Locus:1.1.1.3636.8 File:"carla.wiff"		3171	627.305	2+	2+	1252.59	0	6.03739				96.8504	Confident
484	P35143, P53430, Q12552	VINDKFGIVEGLMTTVHSYTATQK	AK; AK; AK	TV; VV; VV	163; 163; 162	NH2-VINDKFGIVEGLM<ox>TTVHSYTATQK-COOH		Oxidation of M(13)	carla_lasiodip.mgf	Locus:1.1.1.3937.16 File:"carla.wiff"		4127	668.092	4+	4+	2667.36	1	-8.63352				99.1071	Confident
485	P35143, P53430, Q12552	VINDKFGIVEGLMTTVHSYTATQK	AK; AK; AK	TV; VV; VV	163; 163; 162	NH2-VINDKFGIVEGLM<ox>TTVHSYTATQK-COOH		Oxidation of M(13)	carla_lasiodip.mgf	Locus:1.1.1.3946.30 File:"carla.wiff"		4156	890.453	3+	3+	2667.36	1	-8.64559				95.3488	Confident
486	P53430	VPTSNVSVVDLTAR	MR	LE	235	NH2-VPTSNVSVVDLTAR-COOH			carla_lasiodip.mgf	Locus:1.1.1.3419.40 File:"carla.wiff"		2487	729.403	2+	2+	1456.79	0	1.981				100	Confident
487	B8MDN4	GLLVPTSTTDQELQHLR	RK	NS	69	NH2-GLLVPTSTTDQELQHLR-COOH			carla_lasiodip.mgf	Locus:1.1.1.3595.47 File:"carla.wiff"		3043	954.513	2+	2+	1907.01	0	0.213291				100	Confident
488	B7JW48, B7KL24, P30575, P42040, Q12560, Q31QJ8, Q5B135, Q5N3P4, Q6RG04, Q6W3C0, Q76KF9, Q7RV85, Q870B9, Q96X30, Q96X46, Q9HDT3	IAMDVASSEFYK	IA; IA; VG; IK; MK; VA; IH; VA; MK; IK; IK; VK; VD; IK; IS; IK	DG; DG; DG; AD; AD; NG; PE; NG; ED; ED; ED; ED; DG; AD; TD; AD	244; 244; 245; 243; 243; 243; 243; 243; 243; 242; 243; 243; 244; 243; 243; 243	NH2-IAM<ox>DVASSEFYK-COOH		Oxidation of M(3)	carla_lasiodip.mgf	Locus:1.1.1.3358.41 File:"carla.wiff"		2296	688.826	2+	2+	1375.63	0	3.8319				100	Confident
489	A1CJT5, A1D7N3, A2QEN5, A4QVP2, A6RJ45, Q0CXD0, Q0UU86, Q1DQ20, Q2HFP1, Q2UPY3, Q4WX43, Q5B948, Q7RV88	KGVAINFVTADDVR	GR; GR; GR; GR; GR; GR; GR; GR; GR; GR; GR; GR; GR	MM; MM; MM; MM; MM; MM; MM; MM; MM; MM; MM; MM; MM	361; 361; 361; 359; 361; 359; 359; 361; 360; 384; 361; 361; 360	NH2-KGVAINFVTADDVR-COOH			carla_lasiodip.mgf	Locus:1.1.1.3468.38 File:"carla.wiff"		2642	752.908	2+	2+	1503.8	0	-1.92223				100	Confident
490	P17730	NPADIKWSETGAEYVVESTGVFTTTEK	ER	AK	81	NH2-NPADIKWSETGAEYVVESTGVFTTTEK-COOH			carla_lasiodip.mgf	Locus:1.1.1.4127.36 File:"carla.wiff"		4736	987.481	3+	3+	2958.41	1	1.16603				100	Confident
491	Q5I2J3	IHFPLVAYSPVISAAK	PR	AA	265	NH2-IHFPLVAYSPVISAAK-COOH			carla_lasiodip.mgf	Locus:1.1.1.3779.4 File:"carla.wiff"		3623	571.664	3+	3+	1711.97	0	2.88222				100	Confident
492	P17730, P19089, P20445, P28844, P29497, P32637, P35143, P53430, P54117, P54118, P78958, P87197, Q12552, Q8WZN0, Q96US8, Q9HGY7, Q9P8C0	LVSWYDNEWGYSR	VK; VK; IK; VK; VK; VK; VK; VK; VK; VK; VK; VK; VK; VK; VK; IK; VK	RV; RV; RV; RV; RV; RV; RV; RV; RV; RV; RV; RV; RV; RV; RV; RV; RV	310; 309; 309; 309; 309; 309; 310; 310; 309; 309; 310; 309; 309; 309; 310; 311; 309	NH2-LVSWYDNEWGYSR-COOH			carla_lasiodip.mgf	Locus:1.1.1.3799.30 File:"carla.wiff"		3688	837.881	2+	2+	1673.75	0	0.493162				100	Confident
493	P19115, P27069, P46295, Q5UAM9	IFASFNDTFVHVTDLSGR	AR; AR; AH; AH	ET; ET; ET; ET	32; 19; 35; 33	NH2-IFASFNDTFVHVTDLSGR-COOH			carla_lasiodip.mgf	Locus:1.1.1.3838.47 File:"carla.wiff"		3813	1013.5	2+	2+	2025	0	-3.03045				100	Confident
494	P10653	AGPFGELFRPDNFVFGQSGAGNNWAK	VR	GH	78	NH2-AGPFGELFRPDNFVFGQSGAGNNWAK-COOH			carla_lasiodip.mgf	Locus:1.1.1.3998.42 File:"carla.wiff"		4322	928.453	3+	3+	2782.33	0	4.83724				100	Confident
495	P53430	VPTSNVSVVDLTAR	MR	LE	235	NH2-VPTSNVSVVDLTAR-COOH			carla_lasiodip.mgf	Locus:1.1.1.4282.2 File:"carla.wiff"		5207	729.399	2+	2+	1456.79	0	-4.05134				100	Confident
496	Q4K884	KVSMAEVGQWVSEAR	QR	KQ	524	NH2-KVSM<ox>AEVGQWVSEAR-COOH		Oxidation of M(4)	carla_lasiodip.mgf	Locus:1.1.1.3554.46 File:"carla.wiff"		2914	847.447	2+	2+	1691.83	1	26.6775				97.5207	Doubtful
497	O00057, P42882	VAILEPNDPSDVTELIGSGK	IK; LK	AD; VD	37; 37	NH2-VAILEPNDPSDVTELIGSGK-COOH			carla_lasiodip.mgf	Locus:1.1.1.3777.48 File:"carla.wiff"		3619	1027.54	2+	2+	2053.06	0	2.69176				100	Confident
498	A1CH78, A1CXK7, C8V8H4, Q4WP13	ELFGVPNDPTK	ER; ER; ER; ER	QS; QS; QN; QS	152; 153; 149; 151	NH2-ELFGVPNDPTK-COOH			carla_lasiodip.mgf	Locus:1.1.1.3467.34 File:"carla.wiff"		2639	608.816	2+	2+	1215.61	0	3.85514				100	Confident
499	A0LWS7, A0PLQ1, A0QLZ6, A0QQC8, A1ANV0, A1KFH2, A1SPX5, A1T2S3, A1UA31, A2Q0Z1, A3PTN4, A4T112, A4X148, A5TZ77, A8LWM4, B1MIX5, B1VMF3, B2HPS1, B3E7W9, B8ZTB7, C1AK26, O73885, O93866, P08108, P0A5C0, P11142, P16474, P19120, P19378, P19993, P25840, P26413, P26791, P37899, P47773, P59769, P63017, P63018, P78695, P83616, P83617, P9WMJ8, P9WMJ9, Q00488, Q01233, Q05558, Q0RBC4, Q1BEV1, Q39PT7, Q54215,…	FELTGIPPAPR	GM; GS; GS; GS; GN; GS; GN; GS; GS; GK; GS; GS; GT; GS; GT; GS; GM; GS; GN; GS; GS; GK; GK; GK; GS; GK; GK; GK; GK; GS; GK; GK; GK; GK; GK; GK; GK; GK; GK; GK; GK; GS; GS; GS; GK; GM; GM; GS; GN; GM; GK; GK; GK; GS; GK; GK; GN; GM; GK; GK; GK; GK; GK	GV; GV; GV; GV; GI; GI; GI; GV; GV; GV; GV; GV; GM; GI; GM; GV; GV; GV; GV; GV; GI; GV; GV; GV; GI; GV; GV; GV; GV; GV; GV; GV; GV; GV; GV; GV; GV; GV; GV; GV; GV; GI; GI; GV; GV; GV; GL; GV; GV; GV; GT; GV; GV; GV; GI; GV; GV; GV; GV; GV; GV; GV; GV	430; 431; 431; 431; 452; 431; 429; 431; 431; 459; 431; 431; 429; 431; 429; 431; 428; 431; 452; 431; 431; 459; 458; 459; 431; 459; 502; 459; 459; 431; 465; 464; 467; 465; 459; 501; 459; 459; 491; 501; 501; 431; 431; 431; 458; 428; 430; 431; 452; 428; 460; 457; 459; 431; 488; 459; 452; 428; 459; 327; 458; 492; 459	NH2-FELTGIPPAPR-COOH			carla_lasiodip.mgf	Locus:1.1.1.3569.16 File:"carla.wiff"		2960	599.336	2+	2+	1196.66	0	2.41007				99.4318	Confident
500	A2AQ07, A6NNZ2, O17449, O42786, O44388, P02554, P04350, P05219, P05220, P07437, P08841, P09203, P09206, P09207, P09244, P09652, P09653, P10653, P10874, P11833, P12456, P13602, P16040, P17938, P18241, P18700, P22012, P22014, P24637, P30156, P30157, P30883, P31863, P31864, P32882, P33127, P35394, P36221, P40904, P40905, P41386, P41387, P41388, P41741, P41742, P41799, P41937, P52275, P53373, P53374,…	LAVNMVPFPR	RK; RK; RK; RK; RK; RK; RK; RK; RK; RK; RK; RK; RK; RK; RK; RK; RK; RK; RK; RK; RK; RK; RK; RK; RK; RK; RK; RK; RK; RK; RK; RK; RK; RK; RK; RK; RK; RK; RK; RK; RK; RK; RK; RK; RK; RK; RK; RK; RK; RK; RK; RK; RK; RK; RK; RK; RK; RK; RK; RK; RK; RK; RK; RK; RK; RK; RK; RK; RK; RK; RK; RK; RK; RK; RK; RK; RK; RK; RK; RK; RK; RK; RK; RK; RK; RK; RK; RK; RK; RK; RK; RK; RK; RK; RK; RK; RK; RK; RK; RK;…	LH; LH; LH; LH; LH; LH; LH; LH; LH; LH; LH; LH; LH; LH; LH; LH; LH; LH; LH; LH; LH; LH; LH; LH; LH; LH; LH; LH; LH; LH; LH; LH; LH; LH; LH; LH; LH; LH; LH; LH; LH; LH; LH; LH; LH; LH; LH; LH; LH; LH; LH; LH; LH; LH; LH; LH; LH; LH; LH; LH; LH; LH; LH; LH; LH; LH; LH; LH; LH; LH; LH; LH; LH; LH; LH; LH; LH; LH; LH; LH; LH; LH; LH; LH; LH; LH; LH; LH; LH; LH; LH; LH; LH; LH; LH; LH; LH; LH; LH; LH;…	253; 253; 253; 253; 253; 253; 253; 253; 253; 253; 259; 253; 253; 253; 253; 253; 253; 253; 253; 253; 253; 253; 253; 253; 253; 98; 253; 253; 253; 253; 253; 253; 253; 255; 253; 253; 253; 253; 253; 253; 179; 253; 253; 253; 254; 253; 253; 253; 253; 253; 253; 253; 253; 253; 253; 253; 253; 253; 253; 21; 253; 253; 253; 199; 253; 253; 253; 181; 253; 253; 253; 257; 253; 253; 253; 253; 253; 253; 253; 253; 2…	NH2-LAVNM<ox>VPFPR-COOH		Oxidation of M(5)	carla_lasiodip.mgf	Locus:1.1.1.3529.26 File:"carla.wiff"		2834	580.318	2+	2+	1158.62	0	-0.95018				100	Confident
501	P53430	VPTSNVSVVDLTAR	MR	LE	235	NH2-VPTSNVSVVDLTAR-COOH			carla_lasiodip.mgf	Locus:1.1.1.3517.34 File:"carla.wiff"		2796	729.896	2+	2+	1456.79	1	-10.1898				100	Confident
502	B7JW48, B7KL24, P30575, P42040, Q12560, Q31QJ8, Q5B135, Q5N3P4, Q6RG04, Q6W3C0, Q76KF9, Q7RV85, Q870B9, Q96X30, Q96X46, Q9HDT3	IAMDVASSEFYK	IA; IA; VG; IK; MK; VA; IH; VA; MK; IK; IK; VK; VD; IK; IS; IK	DG; DG; DG; AD; AD; NG; PE; NG; ED; ED; ED; ED; DG; AD; TD; AD	244; 244; 245; 243; 243; 243; 243; 243; 243; 242; 243; 243; 244; 243; 243; 243	NH2-IAM<ox>DVASSEFYK-COOH		Oxidation of M(3)	carla_lasiodip.mgf	Locus:1.1.1.3354.29 File:"carla.wiff"		2283	688.826	2+	2+	1375.63	0	3.8319				100	Confident
503	P53430	VPTSNVSVVDLTAR	MR	LE	235	NH2-VPTSNVSVVDLTAR-COOH			carla_lasiodip.mgf	Locus:1.1.1.3708.25 File:"carla.wiff"		3399	729.394	2+	2+	1456.79	0	-10.3579				99.1935	Confident
504	O42786, P05220, P10874, P16040, P17938, P22013, P22014, P31863, P31864, P32928, P33127, P40904, P40905, P41388, P41799, P53373, P53374, P53375, P53376, Q3KVN1, Q4HZS8, Q4R9N3, Q4WA70, Q6QDC9, Q86ZP5, Q8WZE0, Q9UV72	GHYTEGAELVDQVLDVVR	AK; AK; AK; AK; AK; AK; AK; AK; AK; AK; AK; AK; AK; AK; AK; AK; AK; AK; AK; AK; AK; AK; AK; AK; AK; AK; AK	RE; RE; RE; RE; RE; RE; RE; RE; RE; RE; RE; RE; RE; RE; RE; RE; RE; RE; RE; RE; RE; RE; RE; RE; RE; KE; RE	104; 104; 104; 104; 104; 104; 104; 104; 106; 107; 104; 104; 104; 104; 104; 104; 104; 104; 104; 104; 104; 104; 104; 104; 104; 104; 104	NH2-GHYTEGAELVDQVLDVVR-COOH			carla_lasiodip.mgf	Locus:1.1.1.3999.7 File:"carla.wiff"		4324	667.341	3+	3+	1999	0	0.350382				100	Confident
505	P0C1H8, P18253	VIPQFMLQGGDFTR	HR; HR	GD; GN	53; 54	NH2-VIPQFM<ox>LQGGDFTR-COOH		Oxidation of M(6)	carla_lasiodip.mgf	Locus:1.1.1.3688.34 File:"carla.wiff"		3336	812.914	2+	2+	1623.81	0	3.28101				100	Confident
506	P17730, P19089, P20445, P28844, P29497, P32637, P35143, P53430, P54117, P54118, P78958, P87197, Q12552, Q8WZN0, Q96US8, Q9HGY7, Q9P8C0	LVSWYDNEWGYSR	VK; VK; IK; VK; VK; VK; VK; VK; VK; VK; VK; VK; VK; VK; VK; IK; VK	RV; RV; RV; RV; RV; RV; RV; RV; RV; RV; RV; RV; RV; RV; RV; RV; RV	310; 309; 309; 309; 309; 309; 310; 310; 309; 309; 310; 309; 309; 309; 310; 311; 309	NH2-LVSWYDNEWGYSR-COOH			carla_lasiodip.mgf	Locus:1.1.1.3838.29 File:"carla.wiff"		3812	837.879	2+	2+	1673.75	0	-2.25186				100	Confident
507	O42786, P05220, P05304, P11857, P16040, P17938, P22012, P22014, P33127, P40904, P40905, P41388, P41741, P41799, P41937, P53373, P53374, P53376, Q00264, Q2U2U3, Q3KVN1, Q4HZS8, Q4R9N3, Q52NY7, Q6QDC9, Q86ZP5, Q9N2N6, Q9NFZ6, Q9NFZ7, Q9UV72	AGPFGQLFRPDNFVFGQSGAGNNWAK	VR; VR; VR; VR; VR; VR; VR; VR; VR; VR; VR; VR; VR; VR; VR; VR; VR; VR; VR; VR; VR; VR; VR; VR; VR; VR; VR; VR; VR; VR	GH; GH; GH; GH; GH; GH; GH; GH; GH; GH; GH; GH; GH; GH; GH; GH; GH; GH; GH; GH; GH; GH; GH; GH; GH; GH; GH; GH; GH; GH	78; 78; 78; 78; 78; 78; 78; 78; 78; 78; 78; 78; 78; 78; 78; 78; 78; 78; 78; 78; 78; 78; 78; 78; 78; 78; 78; 78; 78; 78	NH2-AGPFGQLFRPDNFVFGQSGAGNNWAK-COOH			carla_lasiodip.mgf	Locus:1.1.1.3988.42 File:"carla.wiff"		4291	928.121	3+	3+	2781.34	0	-0.219451				100	Confident
508	P53430	VPTSNVSVVDLTAR	MR	LE	235	NH2-VPTSNVSVVDLTAR-COOH			carla_lasiodip.mgf	Locus:1.1.1.4209.2 File:"carla.wiff"		4994	729.399	2+	2+	1456.79	0	-4.18844				100	Confident
509	C4YMW2, O00057, P36597, P42882, P42883, P43534, P47183, Q07748, Q5A3Y5	IGYVGEFGK	KR; KR; KR; KK; KK; KK; KK; KK; KR	IQ; IQ; IQ; IQ; IQ; IQ; IQ; IQ; IQ	111; 111; 110; 111; 111; 111; 111; 111; 111	NH2-IGYVGEFGK-COOH			carla_lasiodip.mgf	Locus:1.1.1.3392.9 File:"carla.wiff"		2401	485.759	2+	2+	968.497	1	2.63773				100	Confident
510	O60101	ALPGVVALSSK	GK		404	NH2-ALPGVVALSSK-COOH			carla_lasiodip.mgf	Locus:1.1.1.3432.22 File:"carla.wiff"		2528	521.32	2+	2+	1040.62	0	2.73503				97.479	Confident
511	A2SST6, A3CS72, A7IAU7, B8GFQ7, O29100, P11593, P16140, P22550, P22663, Q12WL0, Q2FP51, Q46FH4, Q59PT0, Q60187, Q8TIJ0	GIYPPINVLPSLSR	RK; RK; RK; RK; AK; NR; NK; NR; RK; RK; RK; RK; NR; RK; RK	LM; LM; LM; LM; LM; LM; LM; LM; LM; LM; LM; LM; LM; LM; LM	335; 335; 335; 335; 335; 362; 368; 368; 336; 336; 335; 336; 368; 336; 336	NH2-GIYPPINVLPSLSR-COOH			carla_lasiodip.mgf	Locus:1.1.1.3886.24 File:"carla.wiff"		3965	763.438	2+	2+	1524.87	0	-3.3837				100	Confident
512	P24590	TILWNGPAGVFEFEK	AK	FA	333	NH2-TILWNGPAGVFEFEK-COOH			carla_lasiodip.mgf	Locus:1.1.1.4017.5 File:"carla.wiff"		4381	570.291	3+	3+	1706.87	1	-10.7561				100	Confident
513	J9MJK9	FAADAVTLK	SK	SI	307	NH2-FAADAVTLK-COOH			carla_lasiodip.mgf	Locus:1.1.1.3300.10 File:"carla.wiff"		2112	468.263	2+	2+	934.512	0	-0.571559				95	Confident
514	Q96UH7, Q9C2U0, Q9URB4	FAIPAINVTSSSTVVAALEAAR	KV; HK; KG	DK; DN; DN	31; 31; 30	NH2-FAIPAINVTSSSTVVAALEAAR-COOH			carla_lasiodip.mgf	Locus:1.1.1.4173.22 File:"carla.wiff"		4883	1094.6	2+, 3+, 4+	2+	2187.19	0	-1.13533				99.1736	Confident
515	Q12560, Q5B135, Q6RG04, Q96X30, Q96X46, Q9HDT3	KPYVLPVPFQNVLNGGSHAGGR	TK; TK; TK; TK; TK; TK	LA; LA; LA; LA; LA; LA	142; 142; 142; 142; 142; 142	NH2-KPYVLPVPFQNVLNGGSHAGGR-COOH			carla_lasiodip.mgf	Locus:1.1.1.3717.16 File:"carla.wiff"		3427	577.812	4+	4+	2306.23	1	-4.86718				100	Confident
516	A0LWS7, A0PLQ1, A0QLZ6, A0QQC8, A1ANV0, A1KFH2, A1SPX5, A1T2S3, A1UA31, A2Q0Z1, A3PTN4, A4T112, A4X148, A5TZ77, A8LWM4, B1MIX5, B1VMF3, B2HPS1, B3E7W9, B8ZTB7, C1AK26, O73885, O93866, P08108, P0A5C0, P11142, P16474, P19120, P19378, P19993, P25840, P26413, P26791, P37899, P47773, P59769, P63017, P63018, P78695, P83616, P83617, P9WMJ8, P9WMJ9, Q00488, Q01233, Q05558, Q0RBC4, Q1BEV1, Q39PT7, Q54215,…	FELTGIPPAPR	GM; GS; GS; GS; GN; GS; GN; GS; GS; GK; GS; GS; GT; GS; GT; GS; GM; GS; GN; GS; GS; GK; GK; GK; GS; GK; GK; GK; GK; GS; GK; GK; GK; GK; GK; GK; GK; GK; GK; GK; GK; GS; GS; GS; GK; GM; GM; GS; GN; GM; GK; GK; GK; GS; GK; GK; GN; GM; GK; GK; GK; GK; GK	GV; GV; GV; GV; GI; GI; GI; GV; GV; GV; GV; GV; GM; GI; GM; GV; GV; GV; GV; GV; GI; GV; GV; GV; GI; GV; GV; GV; GV; GV; GV; GV; GV; GV; GV; GV; GV; GV; GV; GV; GV; GI; GI; GV; GV; GV; GL; GV; GV; GV; GT; GV; GV; GV; GI; GV; GV; GV; GV; GV; GV; GV; GV	430; 431; 431; 431; 452; 431; 429; 431; 431; 459; 431; 431; 429; 431; 429; 431; 428; 431; 452; 431; 431; 459; 458; 459; 431; 459; 502; 459; 459; 431; 465; 464; 467; 465; 459; 501; 459; 459; 491; 501; 501; 431; 431; 431; 458; 428; 430; 431; 452; 428; 460; 457; 459; 431; 488; 459; 452; 428; 459; 327; 458; 492; 459	NH2-FELTGIPPAPR-COOH			carla_lasiodip.mgf	Locus:1.1.1.3565.17 File:"carla.wiff"		2947	599.336	2+	2+	1196.66	0	2.41007				100	Confident
517	P17730, P19089, P20445, P28844, P29497, P32637, P35143, P53430, P54117, P54118, P78958, P87197, Q12552, Q8WZN0, Q96US8, Q9HGY7, Q9P8C0	LVSWYDNEWGYSR	VK; VK; IK; VK; VK; VK; VK; VK; VK; VK; VK; VK; VK; VK; VK; IK; VK	RV; RV; RV; RV; RV; RV; RV; RV; RV; RV; RV; RV; RV; RV; RV; RV; RV	310; 309; 309; 309; 309; 309; 310; 310; 309; 309; 310; 309; 309; 309; 310; 311; 309	NH2-LVSWYDNEWGYSR-COOH			carla_lasiodip.mgf	Locus:1.1.1.3960.35 File:"carla.wiff"		4201	837.882	2+	2+	1673.75	0	1.68665				100	Confident
518	P53430	VPTSNVSVVDLTAR	MR	LE	235	NH2-VPTSNVSVVDLTAR-COOH			carla_lasiodip.mgf	Locus:1.1.1.3700.31 File:"carla.wiff"		3374	729.405	2+	2+	1456.79	0	5.40847				100	Confident
519	A2QEN5, A6R3R5, A6RJ45, A7EGL7, Q0CXD0, Q0UU86, Q1DQ20, Q2UPY3, Q4WX43, Q5B948	GVYAYGFERPSAIQQR	LR; LR; LR; LR; LR; LR; LR; LR; LR; LR	AI; AI; AI; AI; AI; AI; AI; AI; AI; AI	39; 39; 39; 39; 37; 37; 39; 62; 39; 39	NH2-GVYAYGFERPSAIQQR-COOH			carla_lasiodip.mgf	Locus:1.1.1.3399.31 File:"carla.wiff"		2424	614.649	3+	3+	1840.92	0	1.37729				98.4848	Confident
520	O16027, P24753	VPTPNVSVVDLTAR	FR; FR	LE; LE	241; 218	NH2-VPTPNVSVVDLTAR-COOH			carla_lasiodip.mgf	Locus:1.1.1.3487.47 File:"carla.wiff"		2702	734.886	2+	2+	1466.81	1	-36.9005				100	Doubtful
521	A1CUJ5, B6HPP6	AWSEALEWPGQK	NK; NK	EY; EF	468; 475	NH2-AWSEALEWPGQK-COOH			carla_lasiodip.mgf	Locus:1.1.1.3679.32 File:"carla.wiff"		3308	701.348	2+	2+	1400.67	0	5.97586				100	Confident
522	A2BDB0, A2XLF2, O13419, O16808, O17320, O18499, O18500, O18840, O42161, O65314, O65315, O65316, O81221, O93400, P00544, P02572, P02574, P02576, P02578, P02581, P04829, P07829, P07830, P07836, P0DM41, P0DM42, P10365, P10981, P10982, P10984, P10986, P10987, P10990, P12431, P12716, P12717, P13363, P15475, P17126, P18499, P18602, P18603, P20359, P20904, P22131, P22132, P23344, P24263, P26182, P26197,…	VAPEEHPVLLTEAPLNPK	LR; LR; LR; LR; LR; LR; LR; LR; LR; LR; LR; LR; LR; LR; LR; LR; LR; LR; LR; LR; LR; LR; LR; LR; LR; LR; LR; LR; LR; LR; LR; LR; LR; LR; LR; LR; LR; LR; LR; LR; LR; LR; LR; LR; LR; LR; LR; MR; LR; LR; LR; LR; LR; LR; LR; LR; LR; LR; LR; LR, FN, NX, XX, XX, XX; LR; LR; LR; LR; LR; LR; LR; LR; LR; LR; LR; LR; LR; LR; LR; LR; LR; LR; LR; LR; LR; LR; LR; LR; LR; LR; LR; LR; LR; LR; LR; LR; LR; LR; LR;…	AN; AN; SN; AN; AN; AN; AN; AN; AN; AN; AN; AN; AN; AN; AN; AN; AN; AN; AN; YN; AN; AN; AN; AN; AN; AN; SN; AN; SN; AN; AN; AN; AN; AN; AN; AN; AN; AN; AN; AN; AN; AN; SN; AN; AN; AN; AN; AN; AN; SN; AN; AN; AN; AN; AN; AN; AN; AN; AN; AN, XX, XX, XX, XS, SV; AN; AN; AN; AN; AN; AN; AN; AN; AN; AN; AN; AN; QN; AN; AN; AN; VN; SN; AN; AN; AN; AN; AN; AN; AN; AN; AN; AN; AN; AN; AN; AN; AN; AN; AN;…	96; 98; 96; 97; 97; 97; 97; 96; 96; 99; 98; 98; 98; 96; 118; 97; 97; 97; 96; 98; 97; 97; 97; 97; 97; 97; 96; 97; 98; 97; 97; 97; 97; 97; 97; 97; 96; 97; 97; 97; 48; 97; 96; 98; 97; 96; 100; 94; 97; 98; 96; 92; 52; 97; 97; 97; 97; 98; 98; 98, 131, 132, 133, 134, 135; 78; 98; 96; 97; 97; 97; 97; 97; 97; 97; 97; 98; 96; 96; 97; 97; 96; 96; 97; 98; 92; 94; 97; 97; 97; 97; 97; 97; 97; 97; 97; 97; 97; …	NH2-VAPEEHPVLLTEAPLNPK-COOH			carla_lasiodip.mgf	Locus:1.1.1.3480.46 File:"carla.wiff"		2680	977.536	2+	2+	1953.06	0	0.470374				100	Confident
523	P87252	YLGVDLFTK	HR	QL	69	NH2-YLGVDLFTK-COOH			carla_lasiodip.mgf	Locus:1.1.1.3749.8 File:"carla.wiff"		3528	528.293	2+	2+	1054.57	0	2.03471				98.3193	Confident
524	P17730, P19089, P20445, P28844, P29497, P32637, P35143, P53430, P54117, P54118, P78958, P87197, Q12552, Q8WZN0, Q96US8, Q9HGY7, Q9P8C0	LVSWYDNEWGYSR	VK; VK; IK; VK; VK; VK; VK; VK; VK; VK; VK; VK; VK; VK; VK; IK; VK	RV; RV; RV; RV; RV; RV; RV; RV; RV; RV; RV; RV; RV; RV; RV; RV; RV	310; 309; 309; 309; 309; 309; 310; 310; 309; 309; 310; 309; 309; 309; 310; 311; 309	NH2-LVSWYDNEWGYSR-COOH			carla_lasiodip.mgf	Locus:1.1.1.3973.36 File:"carla.wiff"		4243	837.882	2+	2+	1673.75	0	1.68665				100	Confident
525	O59855, O93866, P40918, P53421, P87047, Q00043, Q01233, Q10265, Q5B2V1, Q92260, Q96W30, Q99170	DAGIIAGLNVLR	TK; TK; TK; TK; TK; TK; TK; TK; TK; TK; TK; TK	II; II; II; II; II; II; II; II; II; II; II; IV	158; 158; 158; 158; 157; 158; 158; 158; 158; 28; 158; 193	NH2-DAGIIAGLNVLR-COOH			carla_lasiodip.mgf	Locus:1.1.1.3864.6 File:"carla.wiff"		3894	606.357	2+	2+	1210.7	0	-3.89533				88.6179	Doubtful
526	C4YMW2, O00057, P36597, P42882, P42883, P43534, P47183, Q07748, Q5A3Y5	IGYVGEFGK	KR; KR; KR; KK; KK; KK; KK; KK; KR	IQ; IQ; IQ; IQ; IQ; IQ; IQ; IQ; IQ	111; 111; 110; 111; 111; 111; 111; 111; 111	NH2-IGYVGEFGK-COOH			carla_lasiodip.mgf	Locus:1.1.1.3356.10 File:"carla.wiff"		2288	485.258	2+	2+	968.497	0	4.23981				99.4565	Confident
527	P53430	VPTSNVSVVDLTAR	MR	LE	235	NH2-VPTSNVSVVDLTAR-COOH			carla_lasiodip.mgf	Locus:1.1.1.3598.32 File:"carla.wiff"		3052	729.402	2+	2+	1456.79	0	0.74711				100	Confident
528	P46614, Q10208, Q6FV12, Q759A9, Q7RVA8, Q875M9, Q875S4	MNFSHGSYEYHQSVIDNAR	VR; VR; VR; VR; VR; VR; VR	KS; KA; KS; KS; QA; KS; KS	54; 57; 51; 51; 63; 51; 51	NH2-M<ox>NFSHGSYEYHQSVIDNAR-COOH		Oxidation of M(1)	carla_lasiodip.mgf	Locus:1.1.1.3222.22 File:"carla.wiff"		1867	568.755	4+	4+	2269.98	1	2.84091				94.0299	Confident
529	Q7SDU2	FQNGKSESLFLQR	FR	KN	31	NH2-FQNGKSESLFLQR-COOH			carla_lasiodip.mgf	Locus:1.1.1.3409.39 File:"carla.wiff"		2456	777.902	2+	2+	1552.8	1	-8.81027				100	Confident
530	P42040, Q96VP4, Q9HDT3	AIVPSGASTGSHEACELR	HR; HR; HR	DG; DG; DG	33; 33; 33	NH2-AIVPSGASTGSHEAC<cmm>ELR-COOH		Carbamidomethylation of C(15)	carla_lasiodip.mgf	Locus:1.1.1.3222.28 File:"carla.wiff"		1867	614.635	3+	3+	1840.87	0	4.94071				100	Confident
531	A0LWS7, A0PLQ1, A0QLZ6, A0QQC8, A1ANV0, A1KFH2, A1SPX5, A1T2S3, A1UA31, A2Q0Z1, A3PTN4, A4T112, A4X148, A5TZ77, A8LWM4, B1MIX5, B1VMF3, B2HPS1, B3E7W9, B8ZTB7, C1AK26, O73885, O93866, P08108, P0A5C0, P11142, P16474, P19120, P19378, P19993, P25840, P26413, P26791, P37899, P47773, P59769, P63017, P63018, P78695, P83616, P83617, P9WMJ8, P9WMJ9, Q00488, Q01233, Q05558, Q0RBC4, Q1BEV1, Q39PT7, Q54215,…	FELTGIPPAPR	GM; GS; GS; GS; GN; GS; GN; GS; GS; GK; GS; GS; GT; GS; GT; GS; GM; GS; GN; GS; GS; GK; GK; GK; GS; GK; GK; GK; GK; GS; GK; GK; GK; GK; GK; GK; GK; GK; GK; GK; GK; GS; GS; GS; GK; GM; GM; GS; GN; GM; GK; GK; GK; GS; GK; GK; GN; GM; GK; GK; GK; GK; GK	GV; GV; GV; GV; GI; GI; GI; GV; GV; GV; GV; GV; GM; GI; GM; GV; GV; GV; GV; GV; GI; GV; GV; GV; GI; GV; GV; GV; GV; GV; GV; GV; GV; GV; GV; GV; GV; GV; GV; GV; GV; GI; GI; GV; GV; GV; GL; GV; GV; GV; GT; GV; GV; GV; GI; GV; GV; GV; GV; GV; GV; GV; GV	430; 431; 431; 431; 452; 431; 429; 431; 431; 459; 431; 431; 429; 431; 429; 431; 428; 431; 452; 431; 431; 459; 458; 459; 431; 459; 502; 459; 459; 431; 465; 464; 467; 465; 459; 501; 459; 459; 491; 501; 501; 431; 431; 431; 458; 428; 430; 431; 452; 428; 460; 457; 459; 431; 488; 459; 452; 428; 459; 327; 458; 492; 459	NH2-FELTGIPPAPR-COOH			carla_lasiodip.mgf	Locus:1.1.1.3599.24 File:"carla.wiff"		3055	599.339	2+	2+	1196.66	0	6.91507				97.561	Confident
532	P53430	VPTSNVSVVDLTAR	MR	LE	235	NH2-VPTSNVSVVDLTAR-COOH			carla_lasiodip.mgf	Locus:1.1.1.3634.25 File:"carla.wiff"		3166	729.402	2+	2+	1456.79	0	1.02131				100	Confident
533	A0A320, A0ALL5, A0JY66, A0K2Y1, A0KQY0, A0L2T0, A0LDA2, A0LSL4, A0PUK2, A0Q2Z6, A0Q8E1, A0QCX6, A0RL97, A0RR28, A0T0F1, A0T0P4, A0ZZ20, A1A3C7, A1ALL5, A1AXU4, A1B8N8, A1BJF5, A1E9I8, A1E9S1, A1EA05, A1JTC8, A1K1S0, A1KI96, A1KW13, A1R7V5, A1RQB2, A1SBU2, A1SHI9, A1T0Z1, A1TJ39, A1UR47, A1V8T3, A1VFJ3, A1VIV0, A1VXI8, A1WF56, A1WZT3, A1XFU0, A1XGM3, A2BT25, A2RFC4, A2RMI4, A2S6K0, A2SC68, A2T317,…	EAYPGDVFYLHSR	GR; GR; GR; GR; GR; GR; GR; GR; GR; GR; GR; GR; GR; GR; GR; GR; GR; GR; GR; GR; GR; GR; GR; GR; GR; GR; GR; GR; GR; GR; GR; GR; GR; GR; GR; GR; GR; GR; GR; GR; GR; GR; GR; GR; GR; GR; GR; GR; GR; GR; GR; GR; GR; GR; GR; GR; GR; GR; GR; GR; GR; GR; GR; GR; GR; GR; GR; GR; GR; GR; GR; GR; GR; GR; GR; GR; GR; GR; GR; GR; GR; GR; GR; GR; GR; GR; GR; GR; GR; AR; GR; GR; GR; GR; GR; GR; GR; GR; GR; RR;…	LL; LL; LL; LL; LL; LL; LL; LL; LL; LL; LL; LL; LL; LL; LL; LL; LL; LL; LL; LL; LL; LL; LL; LL; LL; LL; LL; LL; LL; LL; LL; LL; LL; LL; LL; LL; LL; LL; LL; LL; LL; LL; LL; LL; LL; LL; LL; LL; LL; LL; LL; LL; LL; LL; LL; LL; LL; LL; LL; LL; LL; LL; LL; LL; LL; LL; LL; LL; LL; LL; LL; LL; LL; LL; LL; LL; LL; LL; LL; LL; LL; LL; LL; LL; LL; LL; LL; LL; LL; LL; LL; LL; LL; LL; LL; LL; LL; LL; LL; LL;…	285; 284; 296; 284; 284; 284; 289; 296; 295; 284; 284; 295; 284; 286; 285; 285; 285; 296; 284; 284; 293; 286; 285; 285; 285; 284; 284; 295; 284; 296; 284; 284; 296; 284; 289; 294; 284; 284; 289; 284; 289; 284; 285; 285; 285; 284; 284; 284; 289; 287; 284; 285; 285; 284; 284; 284; 285; 294; 284; 295; 285; 285; 284; 284; 284; 295; 285; 285; 285; 285; 285; 285; 285; 285; 285; 285; 285; 284; 284; 284;…	NH2-EAYPGDVFYLHSR-COOH			carla_lasiodip.mgf	Locus:1.1.1.3511.14 File:"carla.wiff"		2776	518.587	3+	3+	1552.73	0	4.26051				100	Confident
534	P0CS90, P0CS91, Q5B0C0	VVNEPTAAALAYGLEK	LR; LR; LR	SD; SD; EA	196; 196; 207	NH2-VVNEPTAAALAYGLEK-COOH			carla_lasiodip.mgf	Locus:1.1.1.3651.47 File:"carla.wiff"		3220	823.445	2+	2+	1644.87	0	2.04037				92.5	Confident
535	Q12560, Q5B135, Q6RG04, Q96X30, Q96X46, Q9HDT3	KPYVLPVPFQNVLNGGSHAGGR	TK; TK; TK; TK; TK; TK	LA; LA; LA; LA; LA; LA	142; 142; 142; 142; 142; 142	NH2-KPYVLPVPFQNVLNGGSHAGGR-COOH			carla_lasiodip.mgf	Locus:1.1.1.3734.10 File:"carla.wiff"		3481	577.812	4+	4+	2306.23	1	-4.69403				98.4848	Confident
536	P17730, P19089, P20445, P28844, P29497, P32637, P35143, P53430, P54117, P54118, P78958, P87197, Q12552, Q8WZN0, Q96US8, Q9HGY7, Q9P8C0	LVSWYDNEWGYSR	VK; VK; IK; VK; VK; VK; VK; VK; VK; VK; VK; VK; VK; VK; VK; IK; VK	RV; RV; RV; RV; RV; RV; RV; RV; RV; RV; RV; RV; RV; RV; RV; RV; RV	310; 309; 309; 309; 309; 309; 310; 310; 309; 309; 310; 309; 309; 309; 310; 311; 309	NH2-LVSWYDNEWGYSR-COOH			carla_lasiodip.mgf	Locus:1.1.1.3793.33 File:"carla.wiff"		3669	837.882	2+	2+	1673.75	0	1.5673				100	Confident
537	A2QEN5, A6R3R5, A6RJ45, A7EGL7, Q0CXD0, Q0UU86, Q1DQ20, Q2UPY3, Q4WX43, Q5B948	GVYAYGFERPSAIQQR	LR; LR; LR; LR; LR; LR; LR; LR; LR; LR	AI; AI; AI; AI; AI; AI; AI; AI; AI; AI	39; 39; 39; 39; 37; 37; 39; 62; 39; 39	NH2-GVYAYGFERPSAIQQR-COOH			carla_lasiodip.mgf	Locus:1.1.1.3403.25 File:"carla.wiff"		2437	614.649	3+	3+	1840.92	0	1.37729				100	Confident
538	Q9P6M8	GYGFVAFR	SK	QI	426	NH2-GYGFVAFR-COOH			carla_lasiodip.mgf	Locus:1.1.1.3562.9 File:"carla.wiff"		2937	458.739	2+	2+	915.46	0	2.57213				91.5966	Confident
539	O93866, P10591, P40918, P41797, P46587, P53421, P53623, Q00043, Q01233, Q5B2V1, Q96W30	TTPSFVAFTDTER	NR; NR; NR; NR; NR; NR; NR; NR; NR; NR; NR	LI; LI; LI; LI; LI; LI; LS; LI; LV; LI; LI	35; 35; 35; 35; 35; 35; 35; 35; 35; 35; 35	NH2-TTPSFVAFTDTER-COOH			carla_lasiodip.mgf	Locus:1.1.1.3590.37 File:"carla.wiff"		3027	736.358	2+	2+	1470.7	0	1.61172				100	Confident
540	A0B747, A0KTS5, A0L4Z2, A0LWS7, A0M353, A0RPW7, A1A766, A1ANV0, A1B4E9, A1BET8, A1JJD5, A1RGN1, A1S8K7, A1U614, A1UUC3, A1WX31, A2BZ91, A2Q0Z1, A3D7T4, A3DF25, A3PNM1, A3QGW2, A4IR31, A4J7F3, A4SFB1, A4TQF9, A4W6D5, A4WW89, A4XKA4, A4Y9Q3, A5A8V7, A5F361, A5FGL1, A5FPU4, A5GDC8, A5IK42, A5ITA8, A6GXZ1, A6Q421, A6QHC3, A6T4F4, A6U252, A6UEY0, A6VCL8, A6VNB1, A6W2D2, A6WRU9, A7FME3, A7GXU4, A7HZ39,…	IINEPTAAAIAYGLDK	VR; KR; LR; LR; RR; LR; KR; LR; LR; KR; KR; KR; KR; KR; LR; KR; LR; LR; KR; LR; LR; KR; ER; LR; KR; KR; KR; LR; LR; KR; LR; KR; MR; LR; LR; LR; ER; MR; LR; ER; KR; ER; LR; KR; KR; KR; KR; KR; LR; LR; LR; LR; KR; KR; ER; ER; LR; KR; KR; KR; ER; KR; KR; KR; LR; ER; ER; LR; KR; KR; KR; KR; LR; LR; LR; KR; KR; MR; KR; KR; LR; KR; ER; ER; ER; KR; KR; KR; LR; LR; ER; LR; KR; KR; LR; KR; KR; LR; RR; LR;…	GG; KQ; KD; GE; KS; KE; GT; KK; KD; KQ; EV; KQ; KQ; KS; KD; EG; KS; KV; KQ; ES; KD; KQ; GE; EG; KT; EV; EV; KD; EG; KQ; AG; QG; KG; KK; KK; AG; TD; KG; KE; TD; EV; TD; KE; AK; GK; SS; KQ; EV; KE; KE; KE; KS; ET; SG; TD; TD; KE; GT; GT; EV; TD; KQ; EV; KQ; KN; TD; NN; KD; KQ; EV; EV; EV; KK; EG; EG; NG; ET; GE; KQ; KG; KK; GK; LD; QD; EE; GT; EV; KQ; AG; KK; LD; KK; GD; KG; KG; EV; KG; MD; KS; MD;…	148; 167; 168; 144; 166; 167; 168; 168; 167; 165; 168; 167; 167; 168; 168; 168; 167; 172; 167; 144; 167; 167; 142; 144; 165; 168; 168; 167; 144; 167; 174; 167; 166; 173; 168; 149; 142; 166; 167; 142; 168; 142; 168; 168; 168; 168; 167; 168; 167; 168; 167; 168; 168; 167; 142; 142; 167; 168; 168; 168; 142; 167; 168; 167; 168; 142; 166; 168; 167; 168; 168; 168; 168; 144; 144; 169; 144; 144; 167; 169;…	NH2-IINEPTAAAIAYGLDK-COOH			carla_lasiodip.mgf	Locus:1.1.1.3701.47 File:"carla.wiff"		3378	830.453	2+	2+	1658.89	0	1.99301				100	Confident
541	P53430	VPTSNVSVVDLTAR	MR	LE	235	NH2-VPTSNVSVVDLTAR-COOH			carla_lasiodip.mgf	Locus:1.1.1.3636.22 File:"carla.wiff"		3172	729.402	2+	2+	1456.79	0	1.02131				100	Confident
542	P42040	VNQIGTITEAINAAK	LK	DS	350	NH2-VNQIGTITEAINAAK-COOH			carla_lasiodip.mgf	Locus:1.1.1.3605.44 File:"carla.wiff"		3075	772.42	2+	2+	1541.84	1	-12.0664				91.8033	Confident
543	P42882	NFPVTSIGSLLDEPFTGVVYLK	AR	DS	74	NH2-NFPVTSIGSLLDEPFTGVVYLK-COOH			carla_lasiodip.mgf	Locus:1.1.1.4133.48 File:"carla.wiff"		4756	1198.64	2+	2+	2395.27	0	-3.36509				100	Confident
544	P53430	VPTSNVSVVDLTAR	MR	LE	235	NH2-VPTSNVSVVDLTAR-COOH			carla_lasiodip.mgf	Locus:1.1.1.3582.34 File:"carla.wiff"		3002	729.402	2+	2+	1456.79	0	1.02131				100	Confident
545	A1CJ09, A1D8G9, A2QY49, L7I1W3, P0CT13, P23754, P37210, Q0CBD1, Q1E5N0, Q2HH38, Q2U5A9, Q4HTT2, Q4WWC5, Q7Z9J4, Q875B7, Q8J1K2	AMSILNSFVNDIFER	TR; TR; TR; NR; NR; TR; NR; TR; NR; NR; TR; NR; TR; NR; NR; NR	VA; VA; VA; VA; VA; VA; VA; VA; VA; VA; VA; VA; VA; VA; VA; VA	72; 72; 73; 69; 69; 72; 69; 72; 71; 69; 73; 69; 72; 70; 69; 68	NH2-AM<ox>SILNSFVNDIFER-COOH		Oxidation of M(2)	carla_lasiodip.mgf	Locus:1.1.1.4029.31 File:"carla.wiff"		4421	886.933	2+	2+	1770.86	1	-7.6589				99.3151	Confident
546	Q12560, Q5B135, Q76KF9, Q7RV85, Q96VP4, Q96X30, Q9HDT3	GVPLYAHISDLAGTK	EK; EK; EK; EK; EK; EK; EK	KP; KP; KP; KP; KP; KP; KP	127; 127; 127; 127; 127; 127; 127	NH2-GVPLYAHISDLAGTK-COOH			carla_lasiodip.mgf	Locus:1.1.1.3590.43 File:"carla.wiff"		3027	771.421	2+	2+	1540.82	0	2.01212				100	Confident
547	O43026, O44104, O44105, P07486, P07487, P09094, P17878, P20287, P26518, P26519, P26520, P26521, P34924, P44304, P53429, P78958, Q01597, Q39769, Q6K5G8, Q7FAH2, Q9C136	VLPALNGKLTGMAFR	GK; GK; GK; GK; GK; GK; GK; GK; GK; GK; GK; GK; GK; GK; GK; GK; GK; GK; GK; GK; GK	VP; VP; VP; VP; VP; VP; VP; VP; VP; VP; VP; VP; VP; VP; VP; VP; VP; VP; VP; VP; VP	220; 217; 207; 217; 217; 211; 222; 221; 224; 221; 222; 223; 225; 218; 220; 220; 217; 225; 222; 222; 219	NH2-VLPALNGKLTGM<ox>AFR-COOH		Oxidation of M(12)	carla_lasiodip.mgf	Locus:1.1.1.3557.13 File:"carla.wiff"		2922	535.634	3+	3+	1602.89	1	-8.44816				100	Confident
548	O74233, P09188, P14228, P24590, P33161, P41756	IVIIGGGDTATVAAK	GK; GS; GK; GK; GS; GS	YG; YK; YG; YG; YK; YG	367; 366; 367; 368; 368; 368	NH2-IVIIGGGDTATVAAK-COOH			carla_lasiodip.mgf	Locus:1.1.1.3465.43 File:"carla.wiff"		2633	693.403	2+	2+	1384.79	0	-1.10532				100	Confident
549	P24590	TILWNGPAGVFEFEK	AK	FA	333	NH2-TILWNGPAGVFEFEK-COOH			carla_lasiodip.mgf	Locus:1.1.1.4036.30 File:"carla.wiff"		4443	854.932	2+	2+	1706.87	1	-11.771				100	Confident
550	Q96UH7, Q9C2U0, Q9URB4	FAIPAINVTSSSTVVAALEAAR	KV; HK; KG	DK; DN; DN	31; 31; 30	NH2-FAIPAINVTSSSTVVAALEAAR-COOH			carla_lasiodip.mgf	Locus:1.1.1.4117.13 File:"carla.wiff"		4703	730.407	3+	3+	2187.19	1	2.27523				100	Confident
551	A0LWS7, A0PLQ1, A0QLZ6, A0QQC8, A1ANV0, A1KFH2, A1SPX5, A1T2S3, A1UA31, A2Q0Z1, A3PTN4, A4T112, A4X148, A5TZ77, A8LWM4, B1MIX5, B1VMF3, B2HPS1, B3E7W9, B8ZTB7, C1AK26, O73885, O93866, P08108, P0A5C0, P11142, P16474, P19120, P19378, P19993, P25840, P26413, P26791, P37899, P47773, P59769, P63017, P63018, P78695, P83616, P83617, P9WMJ8, P9WMJ9, Q00488, Q01233, Q05558, Q0RBC4, Q1BEV1, Q39PT7, Q54215,…	FELTGIPPAPR	GM; GS; GS; GS; GN; GS; GN; GS; GS; GK; GS; GS; GT; GS; GT; GS; GM; GS; GN; GS; GS; GK; GK; GK; GS; GK; GK; GK; GK; GS; GK; GK; GK; GK; GK; GK; GK; GK; GK; GK; GK; GS; GS; GS; GK; GM; GM; GS; GN; GM; GK; GK; GK; GS; GK; GK; GN; GM; GK; GK; GK; GK; GK	GV; GV; GV; GV; GI; GI; GI; GV; GV; GV; GV; GV; GM; GI; GM; GV; GV; GV; GV; GV; GI; GV; GV; GV; GI; GV; GV; GV; GV; GV; GV; GV; GV; GV; GV; GV; GV; GV; GV; GV; GV; GI; GI; GV; GV; GV; GL; GV; GV; GV; GT; GV; GV; GV; GI; GV; GV; GV; GV; GV; GV; GV; GV	430; 431; 431; 431; 452; 431; 429; 431; 431; 459; 431; 431; 429; 431; 429; 431; 428; 431; 452; 431; 431; 459; 458; 459; 431; 459; 502; 459; 459; 431; 465; 464; 467; 465; 459; 501; 459; 459; 491; 501; 501; 431; 431; 431; 458; 428; 430; 431; 452; 428; 460; 457; 459; 431; 488; 459; 452; 428; 459; 327; 458; 492; 459	NH2-FELTGIPPAPR-COOH			carla_lasiodip.mgf	Locus:1.1.1.3567.20 File:"carla.wiff"		2953	599.336	2+	2+	1196.66	0	2.41007				100	Confident
552	P53430	VPTSNVSVVDLTAR	MR	LE	235	NH2-VPTSNVSVVDLTAR-COOH			carla_lasiodip.mgf	Locus:1.1.1.3431.41 File:"carla.wiff"		2525	729.403	2+	2+	1456.79	0	1.981				100	Confident
553	P17730, P19089, P20445, P28844, P29497, P32637, P35143, P53430, P54117, P54118, P78958, P87197, Q12552, Q8WZN0, Q96US8, Q9HGY7, Q9P8C0	LVSWYDNEWGYSR	VK; VK; IK; VK; VK; VK; VK; VK; VK; VK; VK; VK; VK; VK; VK; IK; VK	RV; RV; RV; RV; RV; RV; RV; RV; RV; RV; RV; RV; RV; RV; RV; RV; RV	310; 309; 309; 309; 309; 309; 310; 310; 309; 309; 310; 309; 309; 309; 310; 311; 309	NH2-LVSWYDNEWGYSR-COOH			carla_lasiodip.mgf	Locus:1.1.1.3740.39 File:"carla.wiff"		3501	837.882	2+	2+	1673.75	0	1.44795				100	Confident
554	O48658, O48659, O48660, O48661, O82147, Q09741, Q12074, Q96556, Q96557, Q9SMB1, Q9Y8H7, Q9ZS45, Q9ZTR0, Q9ZTR1, Q9ZUB3	KVLVIGGGDGGVLR	PK; PK; PK; PK; PK; PK; PK; PK; PK; PK; PK; PK; PK; PK; PK	EV; EV; EV; EV; EV; EV; EV; EV; EV; EV; EV; EV; EV; EV; EV	103; 95; 101; 127; 103; 91; 91; 95; 105; 110; 89; 130; 130; 122; 123	NH2-KVLVIGGGDGGVLR-COOH			carla_lasiodip.mgf	Locus:1.1.1.3393.16 File:"carla.wiff"		2405	447.276	3+	3+	1338.8	0	4.72238				100	Confident
555	O74233, P09188, P14228, P24590, P33161, P41756	IVIIGGGDTATVAAK	GK; GS; GK; GK; GS; GS	YG; YK; YG; YG; YK; YG	367; 366; 367; 368; 368; 368	NH2-IVIIGGGDTATVAAK-COOH			carla_lasiodip.mgf	Locus:1.1.1.3440.32 File:"carla.wiff"		2554	693.403	2+	2+	1384.79	0	-0.528455				100	Confident
556	A2QMY6, P85978, Q877B5, Q8X1S6, Q9HEY7, Q9Y8D9	LIGAESVLGR	VK; VK; IK; IK; IK; IK	TL; TL; TL; TL; TL; TL	107; 107; 107; 106; 107; 107	NH2-LIGAESVLGR-COOH			carla_lasiodip.mgf	Locus:1.1.1.3393.22 File:"carla.wiff"		2405	507.801	2+	2+	1013.59	0	1.28278				100	Confident
557	P50125	LISNLANVGDSK	FK	TL	367	NH2-LISNLANVGDSK-COOH			carla_lasiodip.mgf	Locus:1.1.1.3330.28 File:"carla.wiff"		2207	615.837	2+	2+	1229.66	0	-1.72017				100	Confident
558	A2YVR7, O23708, O73672, P17220, P23639, P24495, P25787, P40301, P49722, Q10KF0, Q3T0Y5, Q54DM7, Q8L4A7, Q8X077	YSFSLTTFSPSGK	SQ; SQ; RG; RG; DR; RG; RG; ER; RG; SQ; RG; SD; SQ; DR	LV; LV; LV; LV; LG; LV; LV; LV; LV; LV; LV; LV; LV; LV	6; 6; 6; 6; 5; 6; 6; 6; 6; 6; 6; 5; 6; 5	NH2-YSFSLTTFSPSGK-COOH			carla_lasiodip.mgf	Locus:1.1.1.3723.34 File:"carla.wiff"		3447	711.857	2+	2+	1420.69	1	6.07722				100	Confident
559	P42882	NFPVTSIGSLLDEPFTGVVYLK	AR	DS	74	NH2-NFPVTSIGSLLDEPFTGVVYLK-COOH			carla_lasiodip.mgf	Locus:1.1.1.4235.31 File:"carla.wiff"		5058	1198.64	2+	2+	2395.27	0	-1.69654				100	Confident
560	P53430	VPTSNVSVVDLTAR	MR	LE	235	NH2-VPTSNVSVVDLTAR-COOH			carla_lasiodip.mgf	Locus:1.1.1.3612.32 File:"carla.wiff"		3096	729.402	2+	2+	1456.79	0	0.74711				100	Confident
561	Q8H104, Q9M084	VFEVGPVFR	RR; RR	AE; AE	296; 322	NH2-VFEVGPVFR-COOH			carla_lasiodip.mgf	Locus:1.1.1.3643.10 File:"carla.wiff"		3193	525.293	2+	2+	1048.57	0	0.45797				100	Confident
562	C4YMW2, O00057, P36597, P42882, P42883, P43534, P47183, Q07748, Q5A3Y5	IGYVGEFGK	KR; KR; KR; KK; KK; KK; KK; KK; KR	IQ; IQ; IQ; IQ; IQ; IQ; IQ; IQ; IQ	111; 111; 110; 111; 111; 111; 111; 111; 111	NH2-IGYVGEFGK-COOH			carla_lasiodip.mgf	Locus:1.1.1.3370.7 File:"carla.wiff"		2332	485.258	2+	2+	968.497	0	4.23981				99.4624	Confident
563	Q12560, Q5B135, Q6RG04, Q96X30, Q96X46, Q9HDT3	KPYVLPVPFQNVLNGGSHAGGR	TK; TK; TK; TK; TK; TK	LA; LA; LA; LA; LA; LA	142; 142; 142; 142; 142; 142	NH2-KPYVLPVPFQNVLNGGSHAGGR-COOH			carla_lasiodip.mgf	Locus:1.1.1.3722.24 File:"carla.wiff"		3443	770.081	3+	3+	2306.23	1	-5.09601				100	Confident
564	Q12560, Q5B135, Q6RG04, Q96X30, Q96X46, Q9HDT3	KPYVLPVPFQNVLNGGSHAGGR	TK; TK; TK; TK; TK; TK	LA; LA; LA; LA; LA; LA	142; 142; 142; 142; 142; 142	NH2-KPYVLPVPFQNVLNGGSHAGGR-COOH			carla_lasiodip.mgf	Locus:1.1.1.3708.31 File:"carla.wiff"		3399	770.081	3+	3+	2306.23	1	-5.09601				100	Confident
565	P32636, P32638, Q00584, Q8TFJ2	LIAWYDNEWGYSR	VK; VK; VK; VK	RV; RV; RV; RV	308; 309; 309; 309	NH2-LIAWYDNEWGYSR-COOH			carla_lasiodip.mgf	Locus:1.1.1.3803.29 File:"carla.wiff"		3700	836.938	2+	2+	1671.77	0	55.4976				96.6667	Doubtful
566	O74905, Q10232, Q54XI5	FLDGIYVSER	RK; RK; RK	GN; GN; NV	173; 173; 173	NH2-FLDGIYVSER-COOH			carla_lasiodip.mgf	Locus:1.1.1.3621.28 File:"carla.wiff"		3125	599.81	2+	2+	1197.6	0	2.3831				99.4505	Confident
567	J9MJK9	FAADAVTLK	SK	SI	307	NH2-FAADAVTLK-COOH			carla_lasiodip.mgf	Locus:1.1.1.3302.12 File:"carla.wiff"		2118	468.263	2+	2+	934.512	0	-0.571559				95.082	Confident
568	O59949, P32186, P34825, P41745, Q01372, Q01520, Q01765, Q09069	YYVTVIDAPGHR	PK; PK; PK; PK; PK; PK; PK; PK	DF; DF; DF; DF; DF; DF; DF; DF	85; 85; 86; 85; 86; 86; 86; 86	NH2-YYVTVIDAPGHR-COOH			carla_lasiodip.mgf	Locus:1.1.1.3322.36 File:"carla.wiff"		2182	695.859	2+	2+	1389.7	0	-0.899761				100	Confident
569	P82610	VQSSVLGFPR	M	IG	2	NH2-VQSSVLGFPR-COOH			carla_lasiodip.mgf	Locus:1.1.1.3471.15 File:"carla.wiff"		2651	545.306	2+	2+	1088.6	0	-0.913469				99.3631	Confident
570	Q96UH7, Q9C2U0, Q9URB4	FAIPAINVTSSSTVVAALEAAR	KV; HK; KG	DK; DN; DN	31; 31; 30	NH2-FAIPAINVTSSSTVVAALEAAR-COOH			carla_lasiodip.mgf	Locus:1.1.1.4133.43 File:"carla.wiff"		4756	1094.65	2+	2+	2187.19	0	39.9755				100	Doubtful
571	P42882	NFPVTSIGSLLDEPFTGVVYLK	AR	DS	74	NH2-NFPVTSIGSLLDEPFTGVVYLK-COOH			carla_lasiodip.mgf	Locus:1.1.1.4101.49 File:"carla.wiff"		4653	1198.64	2+	2+	2395.27	0	-1.69654				100	Confident
572	P42882	NFPVTSIGSLLDEPFTGVVYLK	AR	DS	74	NH2-NFPVTSIGSLLDEPFTGVVYLK-COOH			carla_lasiodip.mgf	Locus:1.1.1.4143.49 File:"carla.wiff"		4788	1198.64	2+	2+	2395.27	0	-3.36509				100	Confident
573	O00940, O74233, P38667, P41756, P50311	LGDVYINDAFGTAHR	TR; TA; TK; TA; TK	AH; AH; AH; AH; AH	134; 156; 157; 157; 155	NH2-LGDVYINDAFGTAHR-COOH			carla_lasiodip.mgf	Locus:1.1.1.3560.24 File:"carla.wiff"		2931	550.607	3+	3+	1647.8	1	-2.30375				100	Confident
574	P17730, P19089, P20445, P28844, P29497, P32637, P35143, P53430, P54117, P54118, P78958, P87197, Q12552, Q8WZN0, Q96US8, Q9HGY7, Q9P8C0	LVSWYDNEWGYSR	VK; VK; IK; VK; VK; VK; VK; VK; VK; VK; VK; VK; VK; VK; VK; IK; VK	RV; RV; RV; RV; RV; RV; RV; RV; RV; RV; RV; RV; RV; RV; RV; RV; RV	310; 309; 309; 309; 309; 309; 310; 310; 309; 309; 310; 309; 309; 309; 310; 311; 309	NH2-LVSWYDNEWGYSR-COOH			carla_lasiodip.mgf	Locus:1.1.1.3722.30 File:"carla.wiff"		3444	837.882	2+	2+	1673.75	0	0.970557				100	Confident
575	Q12560, Q5B135, Q76KF9, Q7RV85, Q96VP4, Q96X30, Q9HDT3	GVPLYAHISDLAGTK	EK; EK; EK; EK; EK; EK; EK	KP; KP; KP; KP; KP; KP; KP	127; 127; 127; 127; 127; 127; 127	NH2-GVPLYAHISDLAGTK-COOH			carla_lasiodip.mgf	Locus:1.1.1.3572.16 File:"carla.wiff"		2969	514.617	3+	3+	1540.82	0	3.71015				100	Confident
576	P53430	VPTSNVSVVDLTAR	MR	LE	235	NH2-VPTSNVSVVDLTAR-COOH			carla_lasiodip.mgf	Locus:1.1.1.4171.8 File:"carla.wiff"		4876	729.4	2+	2+	1456.79	0	-1.58357				100	Confident
577	P17730, P19089, P20445, P28844, P29497, P32637, P35143, P53430, P54117, P54118, P78958, P87197, Q12552, Q8WZN0, Q96US8, Q9HGY7, Q9P8C0	LVSWYDNEWGYSR	VK; VK; IK; VK; VK; VK; VK; VK; VK; VK; VK; VK; VK; VK; VK; IK; VK	RV; RV; RV; RV; RV; RV; RV; RV; RV; RV; RV; RV; RV; RV; RV; RV; RV	310; 309; 309; 309; 309; 309; 310; 310; 309; 309; 310; 309; 309; 309; 310; 311; 309	NH2-LVSWYDNEWGYSR-COOH			carla_lasiodip.mgf	Locus:1.1.1.3816.37 File:"carla.wiff"		3742	837.882	2+	2+	1673.75	0	1.5673				99.1935	Confident
578	P53430	VPTSNVSVVDLTAR	MR	LE	235	NH2-VPTSNVSVVDLTAR-COOH			carla_lasiodip.mgf	Locus:1.1.1.4195.5 File:"carla.wiff"		4949	729.893	2+	2+	1456.79	1	-13.4802				100	Confident
579	P53430	VPTSNVSVVDLTAR	MR	LE	235	NH2-VPTSNVSVVDLTAR-COOH			carla_lasiodip.mgf	Locus:1.1.1.4197.5 File:"carla.wiff"		4955	729.893	2+	2+	1456.79	1	-13.4802				97.1831	Confident
580	A2QMY6, P85978, Q877B5, Q8X1S6, Q9HEY7, Q9Y8D9	LIGAESVLGR	VK; VK; IK; IK; IK; IK	TL; TL; TL; TL; TL; TL	107; 107; 107; 106; 107; 107	NH2-LIGAESVLGR-COOH			carla_lasiodip.mgf	Locus:1.1.1.3395.19 File:"carla.wiff"		2411	507.801	2+	2+	1013.59	0	1.28278				100	Confident
581	O14277, P26783, Q9P3T6	RVNQALALITIGAR	LR; LR; LR	EA; EA; EA	145; 167; 145	NH2-RVNQALALITIGAR-COOH			carla_lasiodip.mgf	Locus:1.1.1.3651.36 File:"carla.wiff"		3220	748.458	2+	2+	1494.9	0	1.73826				98.3471	Confident
582	O14277, P26783, Q9P3T6	VNQALALITIGAR	RR; RR; RR	EA; EA; EA	146; 168; 146	NH2-VNQALALITIGAR-COOH			carla_lasiodip.mgf	Locus:1.1.1.3773.14 File:"carla.wiff"		3605	670.407	2+	2+	1338.8	0	0.979293				100	Confident
583	A1CJ10, A1D8G8, A3LZZ0, L7HZV6, O74268, P08844, P0C952, P0C953, P0CT12, Q0CBD2, Q0U1A1, Q2HH37, Q2U5A8, Q4HTT1, Q4WWC6, Q6BKW8, Q875B8, Q8X132	LLGHVTIAQGGVLPNIHQNLLPK	NK; NK; NK; NK; NK; NK; NK; NK; NK; NK; NK; NK; NK; NK; NK; NK; NK; NK	KT; KT; KS; KT; KT; KT; KT; KT; KT; KT; KT; KT; KT; KT; KT; KS; KT; KT	98; 98; 97; 99; 99; 98; 98; 98; 99; 98; 99; 99; 98; 99; 98; 97; 99; 99	NH2-LLGHVTIAQGGVLPNIHQNLLPK-COOH			carla_lasiodip.mgf	Locus:1.1.1.3706.34 File:"carla.wiff"		3393	811.477	3+	3+	2431.41	0	1.52911				100	Confident
584	A2Q0Z0, P02993, P0CT31, P0CT32, P0CT53, P0CT54, P0CT55, P0CY35, P10126, P13549, P14963, P34825, P41752, P50256, P50257, P62629, P62630, P62631, P62632, P68103, P68104, P68105, Q00251, Q01372, Q01520, Q01765, Q05639, Q09069, Q32PH8, Q59QD6, Q5R1X2, Q5R4R8, Q5VTE0, Q66RN5, Q71V39, Q8LPC4, Q90835	EHALLAYTLGVK	TR; TR; TR; TR; TR; TR; TR; TR; TR; TR; TR; TR; TR; TR; TK; TR; TR; TR; TR; TR; TR; TR; TR; TR; TR; TR; TR; TR; TR; TR; TR; TR; TR; TR; TR; TR; TR	QL; QL; QM; QM; QL; QL; QL; QL; QL; QL; QM; QL; QL; QM; QL; QL; QL; QL; QL; QL; QL; QL; QL; QL; QL; QL; QL; QL; QL; QL; QL; QL; QL; QL; QL; QM; QL	135; 135; 135; 135; 135; 135; 135; 135; 135; 135; 135; 136; 135; 135; 133; 135; 135; 135; 135; 135; 135; 135; 135; 136; 136; 136; 135; 136; 135; 135; 135; 135; 135; 135; 135; 135; 135	NH2-EHALLAYTLGVK-COOH			carla_lasiodip.mgf	Locus:1.1.1.3548.28 File:"carla.wiff"		2894	657.875	2+	2+	1313.73	0	0.235825				100	Confident
585	Q9HGY8	VATTQQAQEVHAAIR	GK	KW	178	NH2-VATTQQAQEVHAAIR-COOH			carla_lasiodip.mgf	Locus:1.1.1.3194.10 File:"carla.wiff"		1778	541.955	3+	3+	1621.85	1	-8.86301				100	Confident
586	P53430	VPTSNVSVVDLTAR	MR	LE	235	NH2-VPTSNVSVVDLTAR-COOH			carla_lasiodip.mgf	Locus:1.1.1.3588.31 File:"carla.wiff"		3020	729.402	2+	2+	1456.79	0	-0.0754824				100	Confident
587	P06168, P38674	TLYFSHGFSPVFK	GK; GK	DL; DL	166; 172	NH2-TLYFSHGFSPVFK-COOH			carla_lasiodip.mgf	Locus:1.1.1.3690.6 File:"carla.wiff"		3341	510.599	3+	3+	1528.77	0	3.0161				100	Confident
588	A0L8V0, A1VDB2, A4G646, A6SY03, B1YLE0, B3E9Q8, P21820, P85814, Q2RLU0, Q3A4X5, Q72BF9, Q8XXP9, Q9M4S8, Q9SKP6	IVVAYEPVWAIGTGK	QQ; QS; AK; AK; KN; TQ; TN; ER; RD; EQ; QS; GH; EN; DN	VA; VA; TA; TA; SA; TA; VA; VA; TA; TA; VA; TA; VA; VA	165; 165; 161; 161; 162; 162; 161; 57; 161; 162; 165; 162; 219; 220	NH2-IVVAYEPVWAIGTGK-COOH			carla_lasiodip.mgf	Locus:1.1.1.3839.40 File:"carla.wiff"		3816	801.947	2+	2+	1601.88	0	-1.79701				100	Confident
589	O59949, P32186, P34825, P41745, Q01372, Q01520, Q01765, Q09069	YYVTVIDAPGHR	PK; PK; PK; PK; PK; PK; PK; PK	DF; DF; DF; DF; DF; DF; DF; DF	85; 85; 86; 85; 86; 86; 86; 86	NH2-YYVTVIDAPGHR-COOH			carla_lasiodip.mgf	Locus:1.1.1.3329.8 File:"carla.wiff"		2203	464.242	3+	3+	1389.7	0	0.0512084				100	Confident
590	P24590	TILWNGPAGVFEFEK	AK	FA	333	NH2-TILWNGPAGVFEFEK-COOH			carla_lasiodip.mgf	Locus:1.1.1.4047.6 File:"carla.wiff"		4478	570.293	3+	3+	1706.87	1	-7.77345				98.4848	Confident
591	O14556, P32637, P35143, P53430, P87197, Q12552, Q1DTF9, Q27652, Q4R3T1, Q64467, Q8J1H3, Q9HGY7	FGIVEGLMTTVHSYTATQK	ER; DK; DK; DK; DN; DK; DN; DN; ER; EN; DN; DN	TV; TV; TV; VV; TV; VV; TV; VV; TV; TV; TV; TV	240; 167; 168; 168; 167; 167; 167; 167; 241; 272; 167; 168	NH2-FGIVEGLM<ox>TTVHSYTATQK-COOH		Oxidation of M(8)	carla_lasiodip.mgf	Locus:1.1.1.3896.19 File:"carla.wiff"		3996	700.354	3+	3+	2098.04	0	0.418449				91.6667	Confident
592	C4YMW2, O00057, P36597, P42882, P42883, P43534, P47183, Q07748, Q5A3Y5	IGYVGEFGK	KR; KR; KR; KK; KK; KK; KK; KK; KR	IQ; IQ; IQ; IQ; IQ; IQ; IQ; IQ; IQ	111; 111; 110; 111; 111; 111; 111; 111; 111	NH2-IGYVGEFGK-COOH			carla_lasiodip.mgf	Locus:1.1.1.3400.12 File:"carla.wiff"		2427	485.759	2+	2+	968.497	1	2.63773				96.8504	Confident
593	O14277, P26783, Q9P3T6	RVNQALALITIGAR	LR; LR; LR	EA; EA; EA	145; 167; 145	NH2-RVNQALALITIGAR-COOH			carla_lasiodip.mgf	Locus:1.1.1.3647.7 File:"carla.wiff"		3206	499.308	3+	3+	1494.9	0	1.61928				100	Confident
594	P53430	VPTSNVSVVDLTAR	MR	LE	235	NH2-VPTSNVSVVDLTAR-COOH			carla_lasiodip.mgf	Locus:1.1.1.3678.33 File:"carla.wiff"		3305	729.405	2+	2+	1456.79	0	5.13427				100	Confident
595	O60101	ALPGVVALSSK	GK		404	NH2-ALPGVVALSSK-COOH			carla_lasiodip.mgf	Locus:1.1.1.3469.14 File:"carla.wiff"		2644	521.819	2+	2+	1040.62	1	-2.20901				100	Confident
596	P42040, Q96VP4, Q9HDT3	AIVPSGASTGSHEACELR	HR; HR; HR	DG; DG; DG	33; 33; 33	NH2-AIVPSGASTGSHEAC<cmm>ELR-COOH		Carbamidomethylation of C(15)	carla_lasiodip.mgf	Locus:1.1.1.3220.31 File:"carla.wiff"		1861	614.635	3+	3+	1840.87	0	4.94071				100	Confident
597	P17730	NPADIKWSETGAEYVVESTGVFTTTEK	ER	AK	81	NH2-NPADIKWSETGAEYVVESTGVFTTTEK-COOH			carla_lasiodip.mgf	Locus:1.1.1.4103.35 File:"carla.wiff"		4659	987.477	3+	3+	2958.41	1	-2.68346				100	Confident
598	O60101	ALPGVVALSSK	GK		404	NH2-ALPGVVALSSK-COOH			carla_lasiodip.mgf	Locus:1.1.1.3491.22 File:"carla.wiff"		2713	521.318	2+	2+	1040.62	0	-1.29322				99.4737	Confident
599	P53430	VPTSNVSVVDLTAR	MR	LE	235	NH2-VPTSNVSVVDLTAR-COOH			carla_lasiodip.mgf	Locus:1.1.1.3449.47 File:"carla.wiff"		2583	729.401	2+	2+	1456.79	0	-1.30937				100	Confident
600	Q96UH7, Q9C2U0, Q9URB4	FAIPAINVTSSSTVVAALEAAR	KV; HK; KG	DK; DN; DN	31; 31; 30	NH2-FAIPAINVTSSSTVVAALEAAR-COOH			carla_lasiodip.mgf	Locus:1.1.1.4135.8 File:"carla.wiff"		4761	730.401	3+	3+	2187.19	1	-5.39526				100	Confident
601	P20445	TAATNIIPSSTGAAKAVGK	GR	VI	200	NH2-TAATNIIPSSTGAAKAVGK-COOH			carla_lasiodip.mgf	Locus:1.1.1.3256.18 File:"carla.wiff"		1974	586.664	3+	3+	1756.97	0	1.90805				91.6667	Confident
602	A1CJ10, A1D8G8, A3LZZ0, L7HZV6, O74268, P08844, P0C952, P0C953, P0CT12, Q0CBD2, Q0U1A1, Q2HH37, Q2U5A8, Q4HTT1, Q4WWC6, Q6BKW8, Q875B8, Q8X132	LLGHVTIAQGGVLPNIHQNLLPK	NK; NK; NK; NK; NK; NK; NK; NK; NK; NK; NK; NK; NK; NK; NK; NK; NK; NK	KT; KT; KS; KT; KT; KT; KT; KT; KT; KT; KT; KT; KT; KT; KT; KS; KT; KT	98; 98; 97; 99; 99; 98; 98; 98; 99; 98; 99; 99; 98; 99; 98; 97; 99; 99	NH2-LLGHVTIAQGGVLPNIHQNLLPK-COOH			carla_lasiodip.mgf	Locus:1.1.1.3710.32 File:"carla.wiff"		3406	811.477	3+	3+	2431.41	0	1.52911				100	Confident
603	Q9P843	SHPFPHAIVAGIER	TK	AP	35	NH2-SHPFPHAIVAGIER-COOH			carla_lasiodip.mgf	Locus:1.1.1.3373.21 File:"carla.wiff"		2342	510.946	3+	3+	1529.81	0	3.637				100	Confident
604	O00098, P00890, P34085, P51044	AIGVLPQLIIDR	SR; AR; SR; SR	AF; AV; AV; AL	438; 440; 434; 438	NH2-AIGVLPQLIIDR-COOH			carla_lasiodip.mgf	Locus:1.1.1.3906.9 File:"carla.wiff"		4028	654.404	2+	2+	1306.8	0	-2.31074				100	Confident
605	P42040, P84208, Q6RG04, Q6W3C0, Q7RV85, Q96VP4, Q9HDT3	SGETEDVTIADIVVGLR	HR; ; HR; HR; HR; HR; HR	AG; IE; AG; AG; SG; SG; SG	379; 1; 377; 376; 377; 377; 377	NH2-SGETEDVTIADIVVGLR-COOH			carla_lasiodip.mgf	Locus:1.1.1.4045.6 File:"carla.wiff"		4471	591.98	3+	3+	1772.92	0	1.27394				100	Confident
606	O42786, P05220, P05304, P11857, P16040, P17938, P22012, P22014, P33127, P40904, P40905, P41388, P41741, P41799, P41937, P53373, P53374, P53376, Q00264, Q2U2U3, Q3KVN1, Q4HZS8, Q4R9N3, Q52NY7, Q6QDC9, Q86ZP5, Q9N2N6, Q9NFZ6, Q9NFZ7, Q9UV72	AGPFGQIFRPDNFVFGQSGAGNNWAK	VR; VR; VR; VR; VR; VR; VR; VR; VR; VR; VR; VR; VR; VR; VR; VR; VR; VR; VR; VR; VR; VR; VR; VR; VR; VR; VR; VR; VR; VR	GH; GH; GH; GH; GH; GH; GH; GH; GH; GH; GH; GH; GH; GH; GH; GH; GH; GH; GH; GH; GH; GH; GH; GH; GH; GH; GH; GH; GH; GH	78; 78; 78; 78; 78; 78; 78; 78; 78; 78; 78; 78; 78; 78; 78; 78; 78; 78; 78; 78; 78; 78; 78; 78; 78; 78; 78; 78; 78; 78	NH2-AGPFGQIFRPDNFVFGQSGAGNNWAK-COOH			carla_lasiodip.mgf	Locus:1.1.1.3992.45 File:"carla.wiff"		4303	928.121	3+	3+	2781.34	0	-0.219451				100	Confident
607	P24590	TILWNGPAGVFEFEK	AK	FA	333	NH2-TILWNGPAGVFEFEK-COOH			carla_lasiodip.mgf	Locus:1.1.1.3992.39 File:"carla.wiff"		4303	854.441	2+	2+	1706.87	0	0.140188				100	Confident
608	P17730, P19089, P20445, P28844, P29497, P32637, P35143, P53430, P54117, P54118, P78958, P87197, Q12552, Q8WZN0, Q96US8, Q9HGY7, Q9P8C0	LVSWYDNEWGYSR	VK; VK; IK; VK; VK; VK; VK; VK; VK; VK; VK; VK; VK; VK; VK; IK; VK	RV; RV; RV; RV; RV; RV; RV; RV; RV; RV; RV; RV; RV; RV; RV; RV; RV	310; 309; 309; 309; 309; 309; 310; 310; 309; 309; 310; 309; 309; 309; 310; 311; 309	NH2-LVSWYDNEWGYSR-COOH			carla_lasiodip.mgf	Locus:1.1.1.3773.36 File:"carla.wiff"		3606	838.377	2+	2+	1673.75	1	-7.23755				100	Confident
609	Q756H2	IEEELGSKAIYAGK	LR	KF	416	NH2-IEEELGSKAIYAGK-COOH			carla_lasiodip.mgf	Locus:1.1.1.3419.45 File:"carla.wiff"		2488	754.383	2+	2+	1506.79	0	-27.1253				94.1667	Doubtful
610	P24590	TILWNGPAGVFEFEK	AK	FA	333	NH2-TILWNGPAGVFEFEK-COOH			carla_lasiodip.mgf	Locus:1.1.1.4034.33 File:"carla.wiff"		4437	854.932	2+	2+	1706.87	1	-11.771				100	Confident
611	O00940, O74233, P38667, P41756, P50311	LGDVYINDAFGTAHR	TR; TA; TK; TA; TK	AH; AH; AH; AH; AH	134; 156; 157; 157; 155	NH2-LGDVYINDAFGTAHR-COOH			carla_lasiodip.mgf	Locus:1.1.1.3544.19 File:"carla.wiff"		2881	550.275	3+	3+	1647.8	0	2.51496				100	Confident
612	P78712	HGPWFGGSLLGQTPEFR	QR	SY	394	NH2-HGPWFGGSLLGQTPEFR-COOH			carla_lasiodip.mgf	Locus:1.1.1.3806.14 File:"carla.wiff"		3709	629.319	3+	3+	1884.93	0	3.78943				100	Confident
613	P10097, P17878, P32637, Q00640, Q5MJ86	AGISLNDNFVK	AR; AK; AK; AK; AG	LV; LV; LV; LV; LI	297; 301; 298; 299; 299	NH2-AGISLNDNFVK-COOH			carla_lasiodip.mgf	Locus:1.1.1.3571.15 File:"carla.wiff"		2966	589.808	2+	2+	1176.61	1	-13.4012				91.0569	Confident
614	O14556, P32637, P35143, P53430, P87197, Q12552, Q1DTF9, Q27652, Q4R3T1, Q64467, Q8J1H3, Q9HGY7	FGIVEGLMTTVHSYTATQK	ER; DK; DK; DK; DN; DK; DN; DN; ER; EN; DN; DN	TV; TV; TV; VV; TV; VV; TV; VV; TV; TV; TV; TV	240; 167; 168; 168; 167; 167; 167; 167; 241; 272; 167; 168	NH2-FGIVEGLM<ox>TTVHSYTATQK-COOH		Oxidation of M(8)	carla_lasiodip.mgf	Locus:1.1.1.3912.24 File:"carla.wiff"		4047	700.351	3+	3+	2098.04	0	-4.43624				100	Confident
615	O14049, Q9P7B2	LYAVVSSRPGQSGR	GR; GR	CD; CD	165; 165	NH2-LYAVVSSRPGQSGR-COOH			carla_lasiodip.mgf	Locus:1.1.1.3185.9 File:"carla.wiff"		1750	492.937	3+	3+	1475.78	0	3.98682				100	Confident
616	P42040, Q6RG04, Q96VP4, Q9HDT3	GNPTVEVDIVTETGLHR	SR; SR; SR; SR	AI; AI; AI; AI	16; 16; 16; 16	NH2-GNPTVEVDIVTETGLHR-COOH			carla_lasiodip.mgf	Locus:1.1.1.3589.42 File:"carla.wiff"		3024	919.473	2+	2+	1835.94	1	-4.92307				100	Confident
617	Q01982, Q8X1X3, Q9HFX1	LISWYDNEWGYSR	VK; VK; IK	RC; RV; RV	309; 310; 309	NH2-LISWYDNEWGYSR-COOH			carla_lasiodip.mgf	Locus:1.1.1.3873.35 File:"carla.wiff"		3924	845.405	2+, 3+, 4+	2+	1687.76	1	17.5298				100	Doubtful
618	O14277, P26783, Q9P3T6	RVNQALALITIGAR	LR; LR; LR	EA; EA; EA	145; 167; 145	NH2-RVNQALALITIGAR-COOH			carla_lasiodip.mgf	Locus:1.1.1.3645.6 File:"carla.wiff"		3199	499.308	3+	3+	1494.9	0	1.61928				100	Confident
619	Q96X45	FSVSPVVQR	MK	SV	484	NH2-FSVSPVVQR-COOH			carla_lasiodip.mgf	Locus:1.1.1.3287.22 File:"carla.wiff"		2071	509.787	2+	2+	1017.56	0	-0.473193				99.4475	Confident
620	P53430	VPTSNVSVVDLTAR	MR	LE	235	NH2-VPTSNVSVVDLTAR-COOH			carla_lasiodip.mgf	Locus:1.1.1.3516.13 File:"carla.wiff"		2792	486.605	3+	3+	1456.79	0	2.54377				100	Confident
621	P53430	VPTSNVSVVDLTAR	MR	LE	235	NH2-VPTSNVSVVDLTAR-COOH			carla_lasiodip.mgf	Locus:1.1.1.4276.8 File:"carla.wiff"		5189	729.397	2+	2+	1456.79	0	-5.83363				100	Confident
622	P53430	VPTSNVSVVDLTAR	MR	LE	235	NH2-VPTSNVSVVDLTAR-COOH			carla_lasiodip.mgf	Locus:1.1.1.3429.41 File:"carla.wiff"		2519	729.403	2+	2+	1456.79	0	1.981				100	Confident
623	A1CJ09, A1D8G9, A2QY49, L7I1W3, P0CT13, P23754, P37210, Q0CBD1, Q1E5N0, Q2HH38, Q2U5A9, Q4HTT2, Q4WWC5, Q7Z9J4, Q875B7, Q8J1K2	AMSILNSFVNDIFER	TR; TR; TR; NR; NR; TR; NR; TR; NR; NR; TR; NR; TR; NR; NR; NR	VA; VA; VA; VA; VA; VA; VA; VA; VA; VA; VA; VA; VA; VA; VA; VA	72; 72; 73; 69; 69; 72; 69; 72; 71; 69; 73; 69; 72; 70; 69; 68	NH2-AM<ox>SILNSFVNDIFER-COOH		Oxidation of M(2)	carla_lasiodip.mgf	Locus:1.1.1.4009.38 File:"carla.wiff"		4357	886.93	2+	2+	1770.86	1	-10.2536				100	Confident
624	O60101	ALPGVVALSSK	GK		404	NH2-ALPGVVALSSK-COOH			carla_lasiodip.mgf	Locus:1.1.1.3432.21 File:"carla.wiff"		2528	521.32	2+	2+	1040.62	0	2.73503				100	Confident
625	P82610	VQSSVLGFPR	M	IG	2	NH2-VQSSVLGFPR-COOH			carla_lasiodip.mgf	Locus:1.1.1.3489.21 File:"carla.wiff"		2707	545.306	2+	2+	1088.6	0	-0.730085				99.2701	Confident
626	P42882	NFPVTSIGSLLDEPFTGVVYLK	AR	DS	74	NH2-NFPVTSIGSLLDEPFTGVVYLK-COOH			carla_lasiodip.mgf	Locus:1.1.1.4267.20 File:"carla.wiff"		5159	799.429	3+	3+	2395.27	0	-1.22735				100	Confident
627	A0L8V0, A1VDB2, A4G646, A6SY03, B1YLE0, B3E9Q8, P21820, P85814, Q2RLU0, Q3A4X5, Q72BF9, Q8XXP9, Q9M4S8, Q9SKP6	IVVAYEPVWAIGTGK	QQ; QS; AK; AK; KN; TQ; TN; ER; RD; EQ; QS; GH; EN; DN	VA; VA; TA; TA; SA; TA; VA; VA; TA; TA; VA; TA; VA; VA	165; 165; 161; 161; 162; 162; 161; 57; 161; 162; 165; 162; 219; 220	NH2-IVVAYEPVWAIGTGK-COOH			carla_lasiodip.mgf	Locus:1.1.1.3845.46 File:"carla.wiff"		3835	801.947	2+	2+	1601.88	0	-1.79701				100	Confident
628	Q0RUF3, Q2JGW9	IVPDTVEFWQGR	LR; LR	TN; AD	204; 192	NH2-IVPDTVEFWQGR-COOH			carla_lasiodip.mgf	Locus:1.1.1.3696.23 File:"carla.wiff"		3361	723.874	2+	2+	1445.73	0	2.44037				100	Confident
629	P53430	VPTSNVSVVDLTAR	MR	LE	235	NH2-VPTSNVSVVDLTAR-COOH			carla_lasiodip.mgf	Locus:1.1.1.4264.8 File:"carla.wiff"		5149	729.399	2+	2+	1456.79	0	-4.05134				99.1935	Confident
630	Q9HGZ2	YTTGPILFGEPATNAQHSFFQLLHQGTK	VK	LI	378	NH2-YTTGPILFGEPATNAQHSFFQLLHQGTK-COOH			carla_lasiodip.mgf	Locus:1.1.1.3962.45 File:"carla.wiff"		4208	1035.19	3+	3+	3102.56	0	-1.6579				100	Confident
631	Q04178	NVLIVDEVDDTR	GK	TT	105	NH2-NVLIVDEVDDTR-COOH			carla_lasiodip.mgf	Locus:1.1.1.3545.32 File:"carla.wiff"		2885	694.359	2+	2+	1386.7	0	2.4293				100	Confident
632	A1ALL7, A1AP52, A5G9D8, A6TK65, A7HT52, B3EA01, B3PQ68, B5EFI7, B5ZSN7, B9LZ84, C6E9F1, P00830, P22068, P23704, P49376, Q1MAZ2, Q39Q56, Q39ZU1, Q3A605, Q74GY0	VVDLIAPYAR	IK; IK; IK; IK; IK; IK; IK; IK; IK; IK; IK; IK; IK; IK; IK; IK; IK; IK; IK; IK	GG; GG; GG; GG; GG; GG; GG; GG; GG; GG; GG; GG; GG; GG; GG; GG; GG; GG; GG; GG	140; 140; 140; 136; 134; 140; 138; 140; 141; 140; 140; 173; 186; 178; 167; 141; 140; 138; 138; 140	NH2-VVDLIAPYAR-COOH			carla_lasiodip.mgf	Locus:1.1.1.3649.18 File:"carla.wiff"		3213	558.825	2+	2+	1115.63	0	2.10496				99.2308	Confident
633	O97555, O97556, P21856, P31150, P50395, P50395-2, P50396, P50397, P50398, P50399, P60028, Q10305, Q5RCE1, Q61598, Q61598-2, Q6Q7J2, Q7YQM0, Q8HXX7	SPYLYPLYGLGELPQGFAR	GK; GK; GK; GK; GK; GK; GK; GK; GK; GK; GK; GK; GK; GK; GK; GK; GK; GK	LS; LS; LS; LS; LS; LS; LS; LS; LS; LS; LS; LS; LS; LS; LS; LS; LS; LS	222; 222; 222; 222; 222; 177; 222; 222; 222; 222; 222; 221; 222; 222; 186; 222; 222; 222	NH2-SPYLYPLYGLGELPQGFAR-COOH			carla_lasiodip.mgf	Locus:1.1.1.4077.13 File:"carla.wiff"		4574	714.376	3+	3+	2140.1	0	2.77352				100	Confident
634	P87256	NADAVLLGAIGGPK	AK	WG	67	NH2-NADAVLLGAIGGPK-COOH			carla_lasiodip.mgf	Locus:1.1.1.3678.2 File:"carla.wiff"		3303	432.583	3+	3+	1294.72	0	2.7511				100	Confident
635	P87256	NADAVLLGAIGGPK	AK	WG	67	NH2-NADAVLLGAIGGPK-COOH			carla_lasiodip.mgf	Locus:1.1.1.3679.23 File:"carla.wiff"		3308	648.369	2+	2+	1294.72	0	-1.12074				100	Confident
636	O16027, P24753	VPTPNVSVVDLTAR	FR; FR	LE; LE	241; 218	NH2-VPTPNVSVVDLTAR-COOH			carla_lasiodip.mgf	Locus:1.1.1.3511.35 File:"carla.wiff"		2777	734.373	2+	2+	1466.81	0	-52.9986				96.8504	Doubtful
637	Q01359	YEKEFDAVQDVFELQR	AR	NL	55	NH2-YEKEFDAVQDVFELQR-COOH			carla_lasiodip.mgf	Locus:1.1.1.3784.47 File:"carla.wiff"		3641	1008.54	2+	2+	2014.96	0	52.4676				93.3333	Doubtful
638	P20445	TAATNIIPSSTGAAKAVGK	GR	VI	200	NH2-TAATNIIPSSTGAAKAVGK-COOH			carla_lasiodip.mgf	Locus:1.1.1.3261.37 File:"carla.wiff"		1991	879.491	2+	2+	1756.97	0	-0.491978				99.1935	Confident
639	P09317, P20287, P35143, P54117	AGISLNNNFVK	AA; AK; AK; AK	LV; LV; LV; LV	299; 300; 299; 298	NH2-AGISLNNNFVK-COOH			carla_lasiodip.mgf	Locus:1.1.1.3467.28 File:"carla.wiff"		2639	588.822	2+	2+	1175.63	0	-0.360588				100	Confident
640	O60101	ALPGVVALSSK	GK		404	NH2-ALPGVVALSSK-COOH			carla_lasiodip.mgf	Locus:1.1.1.3430.15 File:"carla.wiff"		2521	521.32	2+	2+	1040.62	0	2.73503				100	Confident
641	C4YMW2, O00057, P36597, P42882, P42883, P43534, P47183, Q07748, Q5A3Y5	IGYVGEFGK	KR; KR; KR; KK; KK; KK; KK; KK; KR	IQ; IQ; IQ; IQ; IQ; IQ; IQ; IQ; IQ	111; 111; 110; 111; 111; 111; 111; 111; 111	NH2-IGYVGEFGK-COOH			carla_lasiodip.mgf	Locus:1.1.1.3378.7 File:"carla.wiff"		2357	485.258	2+	2+	968.497	0	4.23981				99.4505	Confident
642	O00940, O74233, P38667, P41756, P50311	LGDVYLNDAFGTAHR	TR; TA; TK; TA; TK	AH; AH; AH; AH; AH	134; 156; 157; 157; 155	NH2-LGDVYLNDAFGTAHR-COOH			carla_lasiodip.mgf	Locus:1.1.1.3576.15 File:"carla.wiff"		2982	550.603	3+	3+	1647.8	1	-9.39113				100	Confident
643	Q6W3C0, Q7RV85	FLIDLDGTPNK	DK; DK	AK; TK	93; 93	NH2-FLIDLDGTPNK-COOH			carla_lasiodip.mgf	Locus:1.1.1.3655.22 File:"carla.wiff"		3232	616.831	2+	2+	1231.64	0	2.58904				99.2701	Confident
644	P53430	VPTSNVSVVDLTAR	MR	LE	235	NH2-VPTSNVSVVDLTAR-COOH			carla_lasiodip.mgf	Locus:1.1.1.3686.32 File:"carla.wiff"		3330	729.405	2+	2+	1456.79	0	5.13427				99.1935	Confident
645	A0LWS7, A0PLQ1, A0QLZ6, A0QQC8, A1ANV0, A1KFH2, A1SPX5, A1T2S3, A1UA31, A2Q0Z1, A3PTN4, A4T112, A4X148, A5TZ77, A8LWM4, B1MIX5, B1VMF3, B2HPS1, B3E7W9, B8ZTB7, C1AK26, O73885, O93866, P08108, P0A5C0, P11142, P16474, P19120, P19378, P19993, P25840, P26413, P26791, P37899, P47773, P59769, P63017, P63018, P78695, P83616, P83617, P9WMJ8, P9WMJ9, Q00488, Q01233, Q05558, Q0RBC4, Q1BEV1, Q39PT7, Q54215,…	FELTGIPPAPR	GM; GS; GS; GS; GN; GS; GN; GS; GS; GK; GS; GS; GT; GS; GT; GS; GM; GS; GN; GS; GS; GK; GK; GK; GS; GK; GK; GK; GK; GS; GK; GK; GK; GK; GK; GK; GK; GK; GK; GK; GK; GS; GS; GS; GK; GM; GM; GS; GN; GM; GK; GK; GK; GS; GK; GK; GN; GM; GK; GK; GK; GK; GK	GV; GV; GV; GV; GI; GI; GI; GV; GV; GV; GV; GV; GM; GI; GM; GV; GV; GV; GV; GV; GI; GV; GV; GV; GI; GV; GV; GV; GV; GV; GV; GV; GV; GV; GV; GV; GV; GV; GV; GV; GV; GI; GI; GV; GV; GV; GL; GV; GV; GV; GT; GV; GV; GV; GI; GV; GV; GV; GV; GV; GV; GV; GV	430; 431; 431; 431; 452; 431; 429; 431; 431; 459; 431; 431; 429; 431; 429; 431; 428; 431; 452; 431; 431; 459; 458; 459; 431; 459; 502; 459; 459; 431; 465; 464; 467; 465; 459; 501; 459; 459; 491; 501; 501; 431; 431; 431; 458; 428; 430; 431; 452; 428; 460; 457; 459; 431; 488; 459; 452; 428; 459; 327; 458; 492; 459	NH2-FELTGIPPAPR-COOH			carla_lasiodip.mgf	Locus:1.1.1.3619.21 File:"carla.wiff"		3118	599.81	2+	2+	1196.66	1	-44.1038				99.1935	Doubtful
646	Q01765	MIPSKPMCVEAFTEYPPLGR	VK	FA	403	NH2-M<ox>IPSKPM<ox>C<cmm>VEAFTEYPPLGR-COOH		Carbamidomethylation of C(8), Oxidation of M(1, 7)	carla_lasiodip.mgf	Locus:1.1.1.3606.38 File:"carla.wiff"		3078	785.715	3+	3+	2354.11	0	5.07992				100	Confident
647	O59841, P17244, P51640, P80534	YDSTHGKFK	FK; FQ; FQ; FK, FK	GT; GT; GT; VD, GT	48; 47; 37; 47, 77	NH2-YDSTHGKFK-COOH			carla_lasiodip.mgf	Locus:1.1.1.1664.2 File:"carla.wiff"		747	541.751	2+	2+	1081.52	0	-29.5437				97.5	Doubtful
648	P00830, P49376, Q55CS9	AHGGFSVFTGVGER	AK; AK; AK	TR; TR; TR	210; 204; 276	NH2-AHGGFSVFTGVGER-COOH			carla_lasiodip.mgf	Locus:1.1.1.3451.44 File:"carla.wiff"		2589	710.85	2+	2+	1419.69	0	-3.28112				100	Confident
649	O14556, P32637, P35143, P53430, P87197, Q12552, Q1DTF9, Q27652, Q4R3T1, Q64467, Q8J1H3, Q9HGY7	FGIVEGLMTTVHSYTATQK	ER; DK; DK; DK; DN; DK; DN; DN; ER; EN; DN; DN	TV; TV; TV; VV; TV; VV; TV; VV; TV; TV; TV; TV	240; 167; 168; 168; 167; 167; 167; 167; 241; 272; 167; 168	NH2-FGIVEGLM<ox>TTVHSYTATQK-COOH		Oxidation of M(8)	carla_lasiodip.mgf	Locus:1.1.1.3889.46 File:"carla.wiff"		3975	1050.03	2+	2+	2098.04	0	-1.44965				91.9355	Confident
650	P20445	TAATNIIPSSTGAAK	GR	AV	200	NH2-TAATNIIPSSTGAAK-COOH			carla_lasiodip.mgf	Locus:1.1.1.3268.43 File:"carla.wiff"		2013	702.376	2+	2+	1401.75	1	-8.7378				100	Confident
651	Q9P843	SHPFPHAIVAGIER	TK	AP	35	NH2-SHPFPHAIVAGIER-COOH			carla_lasiodip.mgf	Locus:1.1.1.3388.46 File:"carla.wiff"		2390	765.91	2+	2+	1529.81	0	-3.55695				100	Confident
652	A0A342, A0ALL3, A0JY64, A0LSL6, A0M791, A0Q2Z4, A0RL95, A0T0D2, A0T0R6, A0ZZ42, A1A3C5, A1ALL7, A1AP52, A1B8P0, A1E9T1, A1EA15, A1R7V3, A1SHJ1, A1T0Y9, A2T340, A3DIM9, A3PIB9, A4GG90, A4GYR7, A4ITI9, A4J999, A4QDH3, A4QJC2, A4QJK6, A4QJU0, A4QK25, A4QKB2, A4QKJ9, A4QKT8, A4QL26, A4QLB3, A4QLK1, A4QLU0, A4WUM7, A4XAW2, A4XKX0, A4YKE0, A5CDA5, A5CQ60, A5CYE2, A5E950, A5F459, A5FLS1, A5FZ54, A5G9D8,…	IGLFGGAGVGK	GK; GK; GK; GK; GK; GK; GK; GK; GK; GK; GK; GK; GK; GK; GK; GK; GK; GK; GK; GK; GK; GK; GK; GK; GK; GK; GK; GK; GK; GK; GK; GK; GK; GK; GK; GK; GK; GK; GK; GK; GK; GK; GK; GK; GK; GK; GK; GK; GK; GK; GK; GK; GK; GK; GK; GK; GK; GK; GK; GK; GK; GK; GK; GK; GK; GK; GK; GK; GK; GK; GK; GK; GK; GK; GK; GK; GK; GK; GK; GK; GK; GK; GK; GK; GK; GK; GK; GK; GK; GK; GK; GK; GK; GK; GK; GK; GK; GK; GK; GK;…	TV; TV; TV; TV; TV; TV; TV; TV; TV; TV; TV; TV; TV; TV; TV; TV; TV; TV; TV; TV; TV; TV; TV; TV; TV; TV; TV; TV; TV; TV; TV; TV; TV; TV; TV; TV; TV; TV; TV; TV; TV; TV; TV; TV; TV; TV; TV; TV; TV; TV; TV; TV; TV; TV; TV; TV; TV; TV; TV; TV; TV; TV; TV; TV; TV; TV; TV; TV; TV; TV; TV; TV; TV; TV; TV; TV; TV; TV; TV; TV; TV; TV; TV; TV; TV; TV; TV; TV; TV; TV; TV; TV; TV; TV; TV; TV; TV; TV; TV; TV;…	168; 154; 164; 171; 153; 149; 152; 152; 151; 168; 173; 153; 153; 147; 168; 168; 163; 165; 144; 166; 149; 148; 168; 168; 154; 153; 165; 168; 168; 168; 168; 168; 168; 168; 168; 172; 168; 168; 148; 167; 148; 150; 156; 166; 153; 150; 146; 153; 148; 153; 147; 151; 147; 152; 149; 195; 164; 153; 166; 155; 154; 148; 168; 168; 166; 168; 147; 151; 151; 183; 166; 191; 158; 147; 147; 147; 156; 147; 146; 147;…	NH2-IGLFGGAGVGK-COOH			carla_lasiodip.mgf	Locus:1.1.1.3514.12 File:"carla.wiff"		2786	488.787	2+	2+	974.555	1	0.385393				99.2248	Confident
653	Q7RV85	VDKFLIDLDGTPNK	SK	TK	90	NH2-VDKFLIDLDGTPNK-COOH			carla_lasiodip.mgf	Locus:1.1.1.3566.19 File:"carla.wiff"		2950	525.621	3+	3+	1573.84	0	3.8035				100	Confident
654	P00830, P22068, P23704, P49376	TVFIQELINNIAK	GK; GK; GK; GK	AH; AH; AH; AH	197; 210; 202; 191	NH2-TVFIQELINNIAK-COOH			carla_lasiodip.mgf	Locus:1.1.1.4096.14 File:"carla.wiff"		4635	751.93	2+	2+	1501.85	0	-3.84482				99.1935	Confident
655	P53430	VPTSNVSVVDLTAR	MR	LE	235	NH2-VPTSNVSVVDLTAR-COOH			carla_lasiodip.mgf	Locus:1.1.1.4387.2 File:"carla.wiff"		5303	729.9	2+	2+	1456.79	1	-4.29458				100	Confident
656	Q12560, Q5B135, Q6RG04, Q96X30, Q96X46, Q9HDT3	KPYVLPVPFQNVLNGGSHAGGR	TK; TK; TK; TK; TK; TK	LA; LA; LA; LA; LA; LA	142; 142; 142; 142; 142; 142	NH2-KPYVLPVPFQNVLNGGSHAGGR-COOH			carla_lasiodip.mgf	Locus:1.1.1.3749.32 File:"carla.wiff"		3529	770.08	3+	3+	2306.23	1	-6.13531				100	Confident
657	A1CJ09, A1D8G9, A2QY49, A3LXE6, A3LZZ1, A5DBG5, A5DJJ1, A5DWF0, L7I1W3, P02293, P02294, P04913, P0CT13, P23754, P37210, P48989, P78567, P82887, Q0CBD1, Q0U1A0, Q1E5N0, Q2HH38, Q2U5A9, Q4HTT2, Q4WWC5, Q59VP1, Q6BKW7, Q6BRG2, Q6C4I7, Q6CK60, Q6CMV8, Q6FM30, Q6FWM8, Q74ZL5, Q7Z9J4, Q875B7, Q8J1F8, Q8J1K2	ETYSSYIYK	RK; RK; RK; RK; RK; RK; RK; RK; RK; RK; RK; RK; RK; RK; RK; RK; RK; RV; RK; RK; RK; RK; RK; RK; RK; RK; RK; RK; RK; RK; RK; RK; RK; RK; RK; RK; RK; RR	VL; VL; VL; VL; VL; VL; VL; VL; VL; VL; VL; VL; VL; VL; VL; VL; VL; VL; VL; VL; VL; VL; VL; VL; VL; VL; VL; VL; VL; VL; VL; VL; VL; VL; VL; VL; VL; VL	49; 49; 50; 40; 40; 38; 38; 40; 46; 39; 39; 35; 46; 49; 46; 39; 52; 25; 49; 47; 48; 46; 50; 46; 49; 39; 38; 39; 48; 40; 40; 39; 37; 40; 47; 46; 35; 45	NH2-ETYSSYIYK-COOH			carla_lasiodip.mgf	Locus:1.1.1.3304.28 File:"carla.wiff"		2125	577.274	2+	2+	1152.53	0	-0.397186				100	Confident
658	P24590	TILWNGPAGVFEFEK	AK	FA	333	NH2-TILWNGPAGVFEFEK-COOH			carla_lasiodip.mgf	Locus:1.1.1.3994.36 File:"carla.wiff"		4309	854.441	2+	2+	1706.87	0	0.140188				100	Confident
659	P24590	TILWNGPAGVFEFEK	AK	FA	333	NH2-TILWNGPAGVFEFEK-COOH			carla_lasiodip.mgf	Locus:1.1.1.3989.7 File:"carla.wiff"		4292	569.964	3+	3+	1706.87	0	2.66865				100	Confident
660	P42882	NFPVTSIGSLLDEPFTGVVYLK	AR	DS	74	NH2-NFPVTSIGSLLDEPFTGVVYLK-COOH			carla_lasiodip.mgf	Locus:1.1.1.4248.14 File:"carla.wiff"		5099	799.43	3+	3+	2395.27	0	0.523898				98.6577	Confident
661	O00940, O74233, P38667, P41756, P50311	LGDVYLNDAFGTAHR	TR; TA; TK; TA; TK	AH; AH; AH; AH; AH	134; 156; 157; 157; 155	NH2-LGDVYLNDAFGTAHR-COOH			carla_lasiodip.mgf	Locus:1.1.1.3535.46 File:"carla.wiff"		2854	824.909	2+	2+	1647.8	0	1.65365				100	Confident
662	P17730, P19089, P20445, P28844, P29497, P32637, P35143, P53430, P54117, P54118, P78958, P87197, Q12552, Q8WZN0, Q96US8, Q9HGY7, Q9P8C0	LVSWYDNEWGYSR	VK; VK; IK; VK; VK; VK; VK; VK; VK; VK; VK; VK; VK; VK; VK; IK; VK	RV; RV; RV; RV; RV; RV; RV; RV; RV; RV; RV; RV; RV; RV; RV; RV; RV	310; 309; 309; 309; 309; 309; 310; 310; 309; 309; 310; 309; 309; 309; 310; 311; 309	NH2-LVSWYDNEWGYSR-COOH			carla_lasiodip.mgf	Locus:1.1.1.3789.35 File:"carla.wiff"		3656	837.882	2+	2+	1673.75	0	1.5673				100	Confident
663	P42040, Q6RG04, Q96VP4, Q9HDT3	GNPTVEVDIVTETGLHR	SR; SR; SR; SR	AI; AI; AI; AI	16; 16; 16; 16	NH2-GNPTVEVDIVTETGLHR-COOH			carla_lasiodip.mgf	Locus:1.1.1.3647.49 File:"carla.wiff"		3208	919.016	2+	2+	1835.94	0	43.9111				100	Doubtful
664	J9MJK9	YGYNTIVMGASFR	KK	NT	217	NH2-YGYNTIVM<ox>GASFR-COOH		Oxidation of M(8)	carla_lasiodip.mgf	Locus:1.1.1.3558.39 File:"carla.wiff"		2926	747.859	2+	2+	1493.7	0	4.24374				99.4505	Confident
665	P53430	VPTSNVSVVDLTAR	MR	LE	235	NH2-VPTSNVSVVDLTAR-COOH			carla_lasiodip.mgf	Locus:1.1.1.4219.2 File:"carla.wiff"		5006	729.428	2+, 3+, 4+	2+	1456.79	0	36.667				100	Doubtful
666	P32614	LGGSSLLECVVFGR	NR	TA	446	NH2-LGGSSLLEC<cmm>VVFGR-COOH		Carbamidomethylation of C(9)	carla_lasiodip.mgf	Locus:1.1.1.3976.18 File:"carla.wiff"		4251	747.393	2+	2+	1492.77	0	-0.101603				97.561	Confident
667	Q4I1H6, Q7SH92	FLKIVVGHPLLQTGSK	EK; EK	VL; VL	108; 111	NH2-FLKIVVGHPLLQTGSK-COOH			carla_lasiodip.mgf	Locus:1.1.1.3680.12 File:"carla.wiff"		3310	579.675	3+	3+	1736.03	0	-17.5413				100	Confident
668	O97555, O97556, P21856, P31150, P50395, P50395-2, P50396, P50397, P50398, P50399, P60028, Q10305, Q5RCE1, Q61598, Q61598-2, Q6Q7J2, Q7YQM0, Q8HXX7	SPYIYPLYGLGELPQGFAR	GK; GK; GK; GK; GK; GK; GK; GK; GK; GK; GK; GK; GK; GK; GK; GK; GK; GK	LS; LS; LS; LS; LS; LS; LS; LS; LS; LS; LS; LS; LS; LS; LS; LS; LS; LS	222; 222; 222; 222; 222; 177; 222; 222; 222; 222; 222; 221; 222; 222; 186; 222; 222; 222	NH2-SPYIYPLYGLGELPQGFAR-COOH			carla_lasiodip.mgf	Locus:1.1.1.4080.15 File:"carla.wiff"		4584	714.376	3+	3+	2140.1	0	2.77352				100	Confident
669	P17730, P19089, P20445, P28844, P29497, P32637, P35143, P53430, P54117, P54118, P78958, P87197, Q12552, Q8WZN0, Q96US8, Q9HGY7, Q9P8C0	LVSWYDNEWGYSR	VK; VK; IK; VK; VK; VK; VK; VK; VK; VK; VK; VK; VK; VK; VK; IK; VK	RV; RV; RV; RV; RV; RV; RV; RV; RV; RV; RV; RV; RV; RV; RV; RV; RV	310; 309; 309; 309; 309; 309; 310; 310; 309; 309; 310; 309; 309; 309; 310; 311; 309	NH2-LVSWYDNEWGYSR-COOH			carla_lasiodip.mgf	Locus:1.1.1.3881.37 File:"carla.wiff"		3949	837.88	2+	2+	1673.75	0	-1.77446				100	Confident
670	O60072	ALAAEVVEK	MK	MG	351	NH2-ALAAEVVEK-COOH			carla_lasiodip.mgf	Locus:1.1.1.3197.9 File:"carla.wiff"		1787	465.254	2+	2+	928.523	0	-31.2722				91.9355	Doubtful
671	P53430	VPTSNVSVVDLTAR	MR	LE	235	NH2-VPTSNVSVVDLTAR-COOH			carla_lasiodip.mgf	Locus:1.1.1.3524.7 File:"carla.wiff"		2817	486.934	3+	3+	1456.79	1	-8.04311				100	Confident
672	P02723, P27080	TIASDGIAGLYR	RK; RK	GF; GF	171; 166	NH2-TIASDGIAGLYR-COOH			carla_lasiodip.mgf	Locus:1.1.1.3566.29 File:"carla.wiff"		2951	618.834	2+	2+	1235.65	0	2.62267				99.4505	Confident
673	P26198, P53475	IWHHTMYNELR	EK; EK	VA; VA	88; 88	NH2-IWHHTM<ox>YNELR-COOH		Oxidation of M(6)	carla_lasiodip.mgf	Locus:1.1.1.3367.22 File:"carla.wiff"		2323	505.927	3+	3+	1514.71	0	32.7484				98.4848	Doubtful
674	P20904, P53498	EITALAPSAMK	TK; SK	IK; IK	318; 318	NH2-EITALAPSAM<ox>K-COOH		Oxidation of M(10)	carla_lasiodip.mgf	Locus:1.1.1.3326.18 File:"carla.wiff"		2194	574.305	2+	2+	1146.6	0	0.16256				100	Confident
675	P87256	NADAVLLGAIGGPK	AK	WG	67	NH2-NADAVLLGAIGGPK-COOH			carla_lasiodip.mgf	Locus:1.1.1.3880.10 File:"carla.wiff"		3945	648.858	2+	2+	1294.72	1	-20.6735				88.5246	Doubtful
676	P17730, P19089, P20445, P28844, P29497, P32637, P35143, P53430, P54117, P54118, P78958, P87197, Q12552, Q8WZN0, Q96US8, Q9HGY7, Q9P8C0	LVSWYDNEWGYSR	VK; VK; IK; VK; VK; VK; VK; VK; VK; VK; VK; VK; VK; VK; VK; IK; VK	RV; RV; RV; RV; RV; RV; RV; RV; RV; RV; RV; RV; RV; RV; RV; RV; RV	310; 309; 309; 309; 309; 309; 310; 310; 309; 309; 310; 309; 309; 309; 310; 311; 309	NH2-LVSWYDNEWGYSR-COOH			carla_lasiodip.mgf	Locus:1.1.1.3754.45 File:"carla.wiff"		3545	838.376	2+	2+	1673.75	1	-8.43104				100	Confident
677	P20445	TAATNIIPSSTGAAK	GR	AV	200	NH2-TAATNIIPSSTGAAK-COOH			carla_lasiodip.mgf	Locus:1.1.1.3233.41 File:"carla.wiff"		1902	701.881	2+	2+	1401.75	0	1.06076				100	Confident
678	A0L8V0, A1VDB2, A4G646, A6SY03, B1YLE0, B3E9Q8, P21820, P85814, Q2RLU0, Q3A4X5, Q72BF9, Q8XXP9, Q9M4S8, Q9SKP6	IVVAYEPVWAIGTGK	QQ; QS; AK; AK; KN; TQ; TN; ER; RD; EQ; QS; GH; EN; DN	VA; VA; TA; TA; SA; TA; VA; VA; TA; TA; VA; TA; VA; VA	165; 165; 161; 161; 162; 162; 161; 57; 161; 162; 165; 162; 219; 220	NH2-IVVAYEPVWAIGTGK-COOH			carla_lasiodip.mgf	Locus:1.1.1.3849.43 File:"carla.wiff"		3848	801.947	2+	2+	1601.88	0	-1.79701				100	Confident
679	P00830, P49376, Q55CS9	AHGGFSVFTGVGER	AK; AK; AK	TR; TR; TR	210; 204; 276	NH2-AHGGFSVFTGVGER-COOH			carla_lasiodip.mgf	Locus:1.1.1.3458.33 File:"carla.wiff"		2610	710.85	2+	2+	1419.69	0	-3.28112				100	Confident
680	Q96UH7, Q9C2U0, Q9URB4	FAIPAINVTSSSTVVAALEAAR	KV; HK; KG	DK; DN; DN	31; 31; 30	NH2-FAIPAINVTSSSTVVAALEAAR-COOH			carla_lasiodip.mgf	Locus:1.1.1.4228.15 File:"carla.wiff"		5035	1094.59	2+, 3+, 4+	2+	2187.19	0	-12.0982				100	Confident
681	Q756H2	IEEELGSKAIYAGK	LR	KF	416	NH2-IEEELGSKAIYAGK-COOH			carla_lasiodip.mgf	Locus:1.1.1.3399.47 File:"carla.wiff"		2425	754.386	2+	2+	1506.79	0	-23.5463				100	Doubtful
682	E3JV98, Q1K6I4, Q75F65, Q9UVF8	HAALFTSTVLSK	VK; VK; VK; VK	VL; VL; VL; VL	157; 158; 150; 159	NH2-HAALFTSTVLSK-COOH			carla_lasiodip.mgf	Locus:1.1.1.3405.30 File:"carla.wiff"		2443	637.859	2+	2+	1273.7	0	0.478488				100	Confident
683	P53430	VPTSNVSVVDLTAR	MR	LE	235	NH2-VPTSNVSVVDLTAR-COOH			carla_lasiodip.mgf	Locus:1.1.1.4245.9 File:"carla.wiff"		5088	729.401	2+	2+	1456.79	0	-1.30937				100	Confident
684	A0LWS7, A0PLQ1, A0QLZ6, A0QQC8, A1ANV0, A1KFH2, A1SPX5, A1T2S3, A1UA31, A2Q0Z1, A3PTN4, A4T112, A4X148, A5TZ77, A8LWM4, B1MIX5, B1VMF3, B2HPS1, B3E7W9, B8ZTB7, C1AK26, O73885, O93866, P08108, P0A5C0, P11142, P16474, P19120, P19378, P19993, P25840, P26413, P26791, P37899, P47773, P59769, P63017, P63018, P78695, P83616, P83617, P9WMJ8, P9WMJ9, Q00488, Q01233, Q05558, Q0RBC4, Q1BEV1, Q39PT7, Q54215,…	FELTGIPPAPR	GM; GS; GS; GS; GN; GS; GN; GS; GS; GK; GS; GS; GT; GS; GT; GS; GM; GS; GN; GS; GS; GK; GK; GK; GS; GK; GK; GK; GK; GS; GK; GK; GK; GK; GK; GK; GK; GK; GK; GK; GK; GS; GS; GS; GK; GM; GM; GS; GN; GM; GK; GK; GK; GS; GK; GK; GN; GM; GK; GK; GK; GK; GK	GV; GV; GV; GV; GI; GI; GI; GV; GV; GV; GV; GV; GM; GI; GM; GV; GV; GV; GV; GV; GI; GV; GV; GV; GI; GV; GV; GV; GV; GV; GV; GV; GV; GV; GV; GV; GV; GV; GV; GV; GV; GI; GI; GV; GV; GV; GL; GV; GV; GV; GT; GV; GV; GV; GI; GV; GV; GV; GV; GV; GV; GV; GV	430; 431; 431; 431; 452; 431; 429; 431; 431; 459; 431; 431; 429; 431; 429; 431; 428; 431; 452; 431; 431; 459; 458; 459; 431; 459; 502; 459; 459; 431; 465; 464; 467; 465; 459; 501; 459; 459; 491; 501; 501; 431; 431; 431; 458; 428; 430; 431; 452; 428; 460; 457; 459; 431; 488; 459; 452; 428; 459; 327; 458; 492; 459	NH2-FELTGIPPAPR-COOH			carla_lasiodip.mgf	Locus:1.1.1.3593.20 File:"carla.wiff"		3036	599.339	2+	2+	1196.66	0	6.91507				100	Confident
685	A5DPE3	SVEMHHEQLVEGVPGDNVGFNVK	VK	NV	289	NH2-SVEM<ox>HHEQLVEGVPGDNVGFNVK-COOH		Oxidation of M(4)	carla_lasiodip.mgf	Locus:1.1.1.3444.50 File:"carla.wiff"		2567	846.409	3+	3+	2536.2	0	0.801075				100	Confident
686	O14556, P32637, P35143, P53430, P87197, Q12552, Q1DTF9, Q27652, Q4R3T1, Q64467, Q8J1H3, Q9HGY7	FGIVEGLMTTVHSYTATQK	ER; DK; DK; DK; DN; DK; DN; DN; ER; EN; DN; DN	TV; TV; TV; VV; TV; VV; TV; VV; TV; TV; TV; TV	240; 167; 168; 168; 167; 167; 167; 167; 241; 272; 167; 168	NH2-FGIVEGLM<ox>TTVHSYTATQK-COOH		Oxidation of M(8)	carla_lasiodip.mgf	Locus:1.1.1.3942.24 File:"carla.wiff"		4143	700.353	3+	3+	2098.04	0	-1.58054				100	Confident
687	P87208, Q0CNV1, Q2UKV4, Q4WXX9	SGLPTFVAPMGK	EV; ET; EK; EA	GA; GA; GA; GA	246; 247; 247; 247	NH2-SGLPTFVAPM<ox>GK-COOH		Oxidation of M(10)	carla_lasiodip.mgf	Locus:1.1.1.3441.31 File:"carla.wiff"		2557	610.821	2+	2+	1219.63	0	0.124617				96.6667	Confident
688	Q5I2J3	IHFPLVAYSPVISAAK	PR	AA	265	NH2-IHFPLVAYSPVISAAK-COOH			carla_lasiodip.mgf	Locus:1.1.1.3786.38 File:"carla.wiff"		3647	856.992	2+	2+	1711.97	0	2.05338				100	Confident
689	O59949, P32186, P34825, P41745, Q01372, Q01520, Q01765, Q09069	YYVTVIDAPGHR	PK; PK; PK; PK; PK; PK; PK; PK	DF; DF; DF; DF; DF; DF; DF; DF	85; 85; 86; 85; 86; 86; 86; 86	NH2-YYVTVIDAPGHR-COOH			carla_lasiodip.mgf	Locus:1.1.1.3326.38 File:"carla.wiff"		2195	695.859	2+	2+	1389.7	0	-0.899761				100	Confident
690	P24590	TILWNGPAGVFEFEK	AK	FA	333	NH2-TILWNGPAGVFEFEK-COOH			carla_lasiodip.mgf	Locus:1.1.1.3996.37 File:"carla.wiff"		4316	854.441	2+	2+	1706.87	0	0.140188				100	Confident
691	Q8X034	HNTLSLWR	KR	YR	194	NH2-HNTLSLWR-COOH			carla_lasiodip.mgf	Locus:1.1.1.3343.21 File:"carla.wiff"		2248	513.778	2+	2+	1025.54	0	0.763251				91.7355	Confident
692	A2SST6, A3CS72, A7IAU7, B8GFQ7, O29100, P11593, P16140, P22550, P22663, Q12WL0, Q2FP51, Q46FH4, Q59PT0, Q60187, Q8TIJ0	GIYPPINVLPSLSR	RK; RK; RK; RK; AK; NR; NK; NR; RK; RK; RK; RK; NR; RK; RK	LM; LM; LM; LM; LM; LM; LM; LM; LM; LM; LM; LM; LM; LM; LM	335; 335; 335; 335; 335; 362; 368; 368; 336; 336; 335; 336; 368; 336; 336	NH2-GIYPPINVLPSLSR-COOH			carla_lasiodip.mgf	Locus:1.1.1.3878.23 File:"carla.wiff"		3939	763.438	2+	2+	1524.87	0	-3.3837				100	Confident
693	O13639, P83783, Q8GGL7, Q9KZM1	VADISLAAFGR	YK; YK; FK; FK	KE; KD; KE; KE	8; 11; 14; 12	NH2-VADISLAAFGR-COOH			carla_lasiodip.mgf	Locus:1.1.1.3651.15 File:"carla.wiff"		3219	560.313	2+	2+	1118.61	0	3.42584				100	Confident
694	A2AQ07, A6NNZ2, O17449, O42786, O44388, P02554, P04350, P05219, P05220, P07437, P08841, P09203, P09206, P09207, P09244, P09652, P09653, P10653, P10874, P11833, P12456, P13602, P16040, P17938, P18241, P18700, P22012, P22014, P24637, P30156, P30157, P30883, P31863, P31864, P32882, P33127, P35394, P36221, P40904, P40905, P41386, P41387, P41388, P41741, P41742, P41799, P41937, P52275, P53373, P53374,…	LAVNMVPFPR	RK; RK; RK; RK; RK; RK; RK; RK; RK; RK; RK; RK; RK; RK; RK; RK; RK; RK; RK; RK; RK; RK; RK; RK; RK; RK; RK; RK; RK; RK; RK; RK; RK; RK; RK; RK; RK; RK; RK; RK; RK; RK; RK; RK; RK; RK; RK; RK; RK; RK; RK; RK; RK; RK; RK; RK; RK; RK; RK; RK; RK; RK; RK; RK; RK; RK; RK; RK; RK; RK; RK; RK; RK; RK; RK; RK; RK; RK; RK; RK; RK; RK; RK; RK; RK; RK; RK; RK; RK; RK; RK; RK; RK; RK; RK; RK; RK; RK; RK; RK;…	LH; LH; LH; LH; LH; LH; LH; LH; LH; LH; LH; LH; LH; LH; LH; LH; LH; LH; LH; LH; LH; LH; LH; LH; LH; LH; LH; LH; LH; LH; LH; LH; LH; LH; LH; LH; LH; LH; LH; LH; LH; LH; LH; LH; LH; LH; LH; LH; LH; LH; LH; LH; LH; LH; LH; LH; LH; LH; LH; LH; LH; LH; LH; LH; LH; LH; LH; LH; LH; LH; LH; LH; LH; LH; LH; LH; LH; LH; LH; LH; LH; LH; LH; LH; LH; LH; LH; LH; LH; LH; LH; LH; LH; LH; LH; LH; LH; LH; LH; LH;…	253; 253; 253; 253; 253; 253; 253; 253; 253; 253; 259; 253; 253; 253; 253; 253; 253; 253; 253; 253; 253; 253; 253; 253; 253; 98; 253; 253; 253; 253; 253; 253; 253; 255; 253; 253; 253; 253; 253; 253; 179; 253; 253; 253; 254; 253; 253; 253; 253; 253; 253; 253; 253; 253; 253; 253; 253; 253; 253; 21; 253; 253; 253; 199; 253; 253; 253; 181; 253; 253; 253; 257; 253; 253; 253; 253; 253; 253; 253; 253; 2…	NH2-LAVNM<ox>VPFPR-COOH		Oxidation of M(5)	carla_lasiodip.mgf	Locus:1.1.1.3533.23 File:"carla.wiff"		2846	580.319	2+	2+	1158.62	0	1.63461				100	Confident
695	P42040, Q6RG04, Q96VP4, Q9HDT3	GNPTVEVDIVTETGLHR	SR; SR; SR; SR	AI; AI; AI; AI	16; 16; 16; 16	NH2-GNPTVEVDIVTETGLHR-COOH			carla_lasiodip.mgf	Locus:1.1.1.3593.25 File:"carla.wiff"		3036	612.988	3+	3+	1835.94	0	1.91957				100	Confident
696	B5YJD3, P05694, P82610, Q9UT19	LPLFPTTTIGSFPQTK	LK; FN; YN; LK	EV; DI; DI; EI	413; 436; 438; 434	NH2-LPLFPTTTIGSFPQTK-COOH			carla_lasiodip.mgf	Locus:1.1.1.3886.35 File:"carla.wiff"		3965	874.484	2+	2+	1746.96	0	-1.12949				100	Confident
697	A4SGL6, A4YVC0, A5EK13, A5V1W0, A7NFI9, B3EEQ2, B3EL51, B3QQT2, B3QXY4, B4S487, Q2NJ39, Q2RT60, Q6YQT9, Q89KV6, Q8KG25	LGANAILGVSLACAK	SK; SR; SR; GR; GR; SK; SN; SV; SK; SK; SN; AR; SN; SR; SK	AG; AA; AA; AA; AA; AG; AA; AG; AG; AA; AA; AA; AA; AA; AG	105; 106; 106; 108; 108; 105; 105; 105; 105; 105; 106; 106; 106; 106; 105	NH2-LGANAILGVSLAC<cmm>AK-COOH		Carbamidomethylation of C(13)	carla_lasiodip.mgf	Locus:1.1.1.3662.36 File:"carla.wiff"		3255	729.408	2+	2+	1456.81	0	-3.5216				92.0635	Confident
698	O42772	IYPLPHTYVVK	TR	DL	151	NH2-IYPLPHTYVVK-COOH			carla_lasiodip.mgf	Locus:1.1.1.3400.37 File:"carla.wiff"		2428	665.382	2+	2+	1328.75	0	-0.158932				92.1875	Confident
699	Q5I2J3	IHFPLVAYSPVISAAK	PR	AA	265	NH2-IHFPLVAYSPVISAAK-COOH			carla_lasiodip.mgf	Locus:1.1.1.3780.33 File:"carla.wiff"		3628	856.992	2+	2+	1711.97	0	2.05338				100	Confident
700	Q0RUF3, Q2JGW9	LVPDTVEFWQGR	LR; LR	TN; AD	204; 192	NH2-LVPDTVEFWQGR-COOH			carla_lasiodip.mgf	Locus:1.1.1.3714.20 File:"carla.wiff"		3418	723.874	2+	2+	1445.73	0	2.57852				91.0569	Confident
701	A0LWS7, A0PLQ1, A0QLZ6, A0QQC8, A1ANV0, A1KFH2, A1SPX5, A1T2S3, A1UA31, A2Q0Z1, A3PTN4, A4T112, A4X148, A5TZ77, A8LWM4, B1MIX5, B1VMF3, B2HPS1, B3E7W9, B8ZTB7, C1AK26, O73885, O93866, P08108, P0A5C0, P11142, P16474, P19120, P19378, P19993, P25840, P26413, P26791, P37899, P47773, P59769, P63017, P63018, P78695, P83616, P83617, P9WMJ8, P9WMJ9, Q00488, Q01233, Q05558, Q0RBC4, Q1BEV1, Q39PT7, Q54215,…	FELTGIPPAPR	GM; GS; GS; GS; GN; GS; GN; GS; GS; GK; GS; GS; GT; GS; GT; GS; GM; GS; GN; GS; GS; GK; GK; GK; GS; GK; GK; GK; GK; GS; GK; GK; GK; GK; GK; GK; GK; GK; GK; GK; GK; GS; GS; GS; GK; GM; GM; GS; GN; GM; GK; GK; GK; GS; GK; GK; GN; GM; GK; GK; GK; GK; GK	GV; GV; GV; GV; GI; GI; GI; GV; GV; GV; GV; GV; GM; GI; GM; GV; GV; GV; GV; GV; GI; GV; GV; GV; GI; GV; GV; GV; GV; GV; GV; GV; GV; GV; GV; GV; GV; GV; GV; GV; GV; GI; GI; GV; GV; GV; GL; GV; GV; GV; GT; GV; GV; GV; GI; GV; GV; GV; GV; GV; GV; GV; GV	430; 431; 431; 431; 452; 431; 429; 431; 431; 459; 431; 431; 429; 431; 429; 431; 428; 431; 452; 431; 431; 459; 458; 459; 431; 459; 502; 459; 459; 431; 465; 464; 467; 465; 459; 501; 459; 459; 491; 501; 501; 431; 431; 431; 458; 428; 430; 431; 452; 428; 460; 457; 459; 431; 488; 459; 452; 428; 459; 327; 458; 492; 459	NH2-FELTGIPPAPR-COOH			carla_lasiodip.mgf	Locus:1.1.1.3601.21 File:"carla.wiff"		3061	599.339	2+	2+	1196.66	0	6.91507				99.1935	Confident
702	A5VSE3, A9IYX0, A9M839, A9WWS4, B2S7M5, C0RF52, P24487, Q2YLI5, Q57B86, Q6FYM1, Q6G1W7, Q8FYR3, Q8YJ37, Q98EV6	VVDALGNPIDGKGPLK	GR; GR; GR; GR; GR; GR; GR; GR; GR; GR; GR; GR; GR; GR	AK; ET; AK; AK; AK; AK; TT; AK; AK; AT; AT; AK; AK; AT	107; 107; 107; 107; 107; 107; 135; 107; 107; 107; 107; 107; 107; 107	NH2-VVDALGNPIDGKGPLK-COOH			carla_lasiodip.mgf	Locus:1.1.1.3403.14 File:"carla.wiff"		2436	531.64	3+	3+	1591.89	0	3.20644				86.4407	Doubtful
703	P19115, P27069, P46295, Q5UAM9	IFASFNDTFVHVTDLSGR	AR; AR; AH; AH	ET; ET; ET; ET	32; 19; 35; 33	NH2-IFASFNDTFVHVTDLSGR-COOH			carla_lasiodip.mgf	Locus:1.1.1.3857.16 File:"carla.wiff"		3872	676.333	3+	3+	2025	1	-10.1449				98.3871	Confident
704	P04828, Q9HGY8	IIYGGSVSEK	TR; TR	NC; NC	207; 209	NH2-IIYGGSVSEK-COOH			carla_lasiodip.mgf	Locus:1.1.1.3205.17 File:"carla.wiff"		1812	526.786	2+	2+	1051.55	0	2.15613				100	Confident
705	O14556, P32637, P35143, P53430, P87197, Q12552, Q1DTF9, Q27652, Q4R3T1, Q64467, Q8J1H3, Q9HGY7	FGIVEGLMTTVHSYTATQK	ER; DK; DK; DK; DN; DK; DN; DN; ER; EN; DN; DN	TV; TV; TV; VV; TV; VV; TV; VV; TV; TV; TV; TV	240; 167; 168; 168; 167; 167; 167; 167; 241; 272; 167; 168	NH2-FGIVEGLM<ox>TTVHSYTATQK-COOH		Oxidation of M(8)	carla_lasiodip.mgf	Locus:1.1.1.3920.24 File:"carla.wiff"		4073	700.351	3+	3+	2098.04	0	-4.43624				98.4848	Confident
706	A0LWS7, A0PLQ1, A0QLZ6, A0QQC8, A1ANV0, A1KFH2, A1SPX5, A1T2S3, A1UA31, A2Q0Z1, A3PTN4, A4T112, A4X148, A5TZ77, A8LWM4, B1MIX5, B1VMF3, B2HPS1, B3E7W9, B8ZTB7, C1AK26, O73885, O93866, P08108, P0A5C0, P11142, P16474, P19120, P19378, P19993, P25840, P26413, P26791, P37899, P47773, P59769, P63017, P63018, P78695, P83616, P83617, P9WMJ8, P9WMJ9, Q00488, Q01233, Q05558, Q0RBC4, Q1BEV1, Q39PT7, Q54215,…	FELTGIPPAPR	GM; GS; GS; GS; GN; GS; GN; GS; GS; GK; GS; GS; GT; GS; GT; GS; GM; GS; GN; GS; GS; GK; GK; GK; GS; GK; GK; GK; GK; GS; GK; GK; GK; GK; GK; GK; GK; GK; GK; GK; GK; GS; GS; GS; GK; GM; GM; GS; GN; GM; GK; GK; GK; GS; GK; GK; GN; GM; GK; GK; GK; GK; GK	GV; GV; GV; GV; GI; GI; GI; GV; GV; GV; GV; GV; GM; GI; GM; GV; GV; GV; GV; GV; GI; GV; GV; GV; GI; GV; GV; GV; GV; GV; GV; GV; GV; GV; GV; GV; GV; GV; GV; GV; GV; GI; GI; GV; GV; GV; GL; GV; GV; GV; GT; GV; GV; GV; GI; GV; GV; GV; GV; GV; GV; GV; GV	430; 431; 431; 431; 452; 431; 429; 431; 431; 459; 431; 431; 429; 431; 429; 431; 428; 431; 452; 431; 431; 459; 458; 459; 431; 459; 502; 459; 459; 431; 465; 464; 467; 465; 459; 501; 459; 459; 491; 501; 501; 431; 431; 431; 458; 428; 430; 431; 452; 428; 460; 457; 459; 431; 488; 459; 452; 428; 459; 327; 458; 492; 459	NH2-FELTGIPPAPR-COOH			carla_lasiodip.mgf	Locus:1.1.1.3589.17 File:"carla.wiff"		3023	599.336	2+	2+	1196.66	0	2.41007				100	Confident
707	A1CJ10, A1D8G8, A3LZZ0, L7HZV6, O74268, P08844, P0C952, P0C953, P0CT12, Q0CBD2, Q0U1A1, Q2HH37, Q2U5A8, Q4HTT1, Q4WWC6, Q6BKW8, Q875B8, Q8X132	LLGHVTIAQGGVLPNIHQNLLPK	NK; NK; NK; NK; NK; NK; NK; NK; NK; NK; NK; NK; NK; NK; NK; NK; NK; NK	KT; KT; KS; KT; KT; KT; KT; KT; KT; KT; KT; KT; KT; KT; KT; KS; KT; KT	98; 98; 97; 99; 99; 98; 98; 98; 99; 98; 99; 99; 98; 99; 98; 97; 99; 99	NH2-LLGHVTIAQGGVLPNIHQNLLPK-COOH			carla_lasiodip.mgf	Locus:1.1.1.3711.18 File:"carla.wiff"		3408	608.861	4+	4+	2431.41	0	3.18056				94.5946	Confident
708	A2YVR7, O23708, O73672, P17220, P23639, P24495, P25787, P40301, P49722, Q10KF0, Q3T0Y5, Q54DM7, Q8L4A7, Q8X077	YSFSLTTFSPSGK	SQ; SQ; RG; RG; DR; RG; RG; ER; RG; SQ; RG; SD; SQ; DR	LV; LV; LV; LV; LG; LV; LV; LV; LV; LV; LV; LV; LV; LV	6; 6; 6; 6; 5; 6; 6; 6; 6; 6; 6; 5; 6; 5	NH2-YSFSLTTFSPSGK-COOH			carla_lasiodip.mgf	Locus:1.1.1.3727.27 File:"carla.wiff"		3459	711.857	2+	2+	1420.69	1	6.07722				93.3333	Confident
709	P09188, P33161, P38667, P41756	AVVLMSHLGRPDGK	RK; AK; AK; AK	VN; VN; PN; AN	58; 58; 58; 58	NH2-AVVLM<ox>SHLGRPDGK-COOH		Oxidation of M(5)	carla_lasiodip.mgf	Locus:1.1.1.3184.2 File:"carla.wiff"		1745	499.274	3+	3+	1494.8	0	1.46093				100	Confident
710	P10097, P17878, P32637, Q00640, Q5MJ86	AGISLNDNFVK	AR; AK; AK; AK; AG	LV; LV; LV; LV; LI	297; 301; 298; 299; 299	NH2-AGISLNDNFVK-COOH			carla_lasiodip.mgf	Locus:1.1.1.3537.20 File:"carla.wiff"		2859	589.813	2+	2+	1176.61	1	-5.59554				94.2623	Confident
711	Q96UH7, Q9C2U0, Q9URB4	FAIPAINVTSSSTVVAALEAAR	KV; HK; KG	DK; DN; DN	31; 31; 30	NH2-FAIPAINVTSSSTVVAALEAAR-COOH			carla_lasiodip.mgf	Locus:1.1.1.4139.22 File:"carla.wiff"		4775	1094.6	2+	2+	2187.19	0	-3.87605				100	Confident
712	P42040, Q6RG04, Q96VP4, Q9HDT3	GNPTVEVDIVTETGLHR	SR; SR; SR; SR	AI; AI; AI; AI	16; 16; 16; 16	NH2-GNPTVEVDIVTETGLHR-COOH			carla_lasiodip.mgf	Locus:1.1.1.3571.20 File:"carla.wiff"		2966	613.322	3+	3+	1835.94	1	1.34596				100	Confident
713	A4QCV0, A6TU30, A8MFY2, B0S8S8, B0SRL5, P42040, Q1GI52, Q3AFC8, Q756H2, Q8FQS7, Q8NRS1, Q8PT81	LGANAILGVSMAVAK	SR; AK; SK; SK; SK; TK; GR; GK; SK; SR; SR; SN	AA; AA; AA; AA; AA; AA; AA; AA; AA; AA; AA; AA	105; 106; 106; 109; 109; 106; 106; 106; 106; 105; 105; 116	NH2-LGANAILGVSM<ox>AVAK-COOH		Oxidation of M(11)	carla_lasiodip.mgf	Locus:1.1.1.3633.44 File:"carla.wiff"		3163	715.908	2+	2+	1429.8	0	2.90657				100	Confident
714	P36597, P42882, P42883, P43534, P47183, Q07748	AMIHTLAAK	LK; FK; LK; LK; LK; LK	AR; AR; AR; AR; AR; AR	63; 63; 63; 63; 63; 63	NH2-AM<ox>IHTLAAK-COOH		Oxidation of M(2)	carla_lasiodip.mgf	Locus:1.1.1.2726.2 File:"carla.wiff"		1216	486.273	2+	2+	970.527	0	5.20307				100	Confident
715	P51660, P97852	VVLVTGAGGGLGR	GR; GR	AY; AY	11; 11	NH2-VVLVTGAGGGLGR-COOH			carla_lasiodip.mgf	Locus:1.1.1.3359.27 File:"carla.wiff"		2298	578.346	2+	2+	1154.68	0	0.943043				100	Confident
716	A2BDB0, A2XLF2, A2XNS1, A3C6D7, A5A3E0, A5DQP9, O13419, O15998, O16808, O17320, O17502, O17503, O18500, O18840, O42161, O65314, O65315, O65316, O74258, O81221, O93400, P00544, P02572, P02574, P02576, P02578, P02580, P02581, P02582, P04751, P04752, P04829, P07829, P07830, P07836, P07837, P08023, P0C539, P0C540, P0C542, P0CG38, P0CJ46, P0CJ47, P0DM41, P0DM42, P10365, P10981, P10982, P10984, P10986,…	AVFPSIVGRPR	PR; PR; PR; PR; PR; PR; PR; PR; PR; PR; PR; PR; PR; PR; PR; PR; PR; PR; PR; PR; PR; PR; PR; PR; PR; PR; PR; PR; PR; PR; PR; PR; PR; PR; PR; PR; PR; PR; PR; PR; PR; PR; PR; PR; PR; PR; PR; PR; PR; PR; PR; PR; PR; PR; PR; PR; PR; PR; PR; PR; PR; PR; PR; PR; PR; PR; PR; PR; PR; PR; PR; PR; PR; PR; PR; PR; PR; AR; AR; PR; PR, FN, NX, XX, XX, XX, XX, XX, XX, XX, XX, XX, XX; PR; PR; PR; PR; PR; PR; PR;…	HQ; HT; HT; HT; QQ; HQ; HH; HQ; HQ; HQ; HQ; HQ; HQ; HQ; HQ; HQ; HQ; HQ; HQ; HT; HQ; HQ; HQ; HQ; HT; HT; HT; HT; HT; HQ; HQ; HQ; YT; HT; HQ; HQ; HQ; HT; HT; HT; QQ; HT; HT; HQ; HQ; HH; HQ; HQ; HQ; HQ; HQ; HH; HQ; HQ; HV; HH; HQ; HQ; HQ; HQ; HQ; HQ; HQ; HQ; HQ; HQ; HQ; HH; HQ; HT; HT; HQ; HQ; HQ; HQ; HQ; HQ; HT; HT; HA; HT, XX, XX, XX, XX, XX, XX, XX, XX, XX, XX, XS, SV; HT; HS; HT; HT; QQ; HQ; HQ;…	29; 31; 31; 31; 729; 14; 29; 32; 30; 30; 34; 29; 30; 29; 29; 32; 31; 31; 30; 31; 29; 51; 30; 30; 30; 29; 31; 31; 30; 31; 31; 30; 30; 30; 30; 30; 31; 31; 30; 30; 729; 31; 31; 30; 30; 29; 30; 31; 30; 30; 30; 29; 30; 31; 30; 30; 30; 30; 30; 30; 30; 29; 30; 30; 30; 30; 30; 29; 31; 31; 31; 31; 32; 32; 29; 30; 30; 30; 30; 31; 31, 131, 132, 133, 134, 135, 136, 137, 138, 139, 140, 141, 142; 11; 31; 11; 3…	NH2-AVFPSIVGRPR-COOH			carla_lasiodip.mgf	Locus:1.1.1.3393.2 File:"carla.wiff"		2404	400.241	3+	3+	1197.7	0	2.20247				100	Confident
717	A2Q0Z0, A5DPE3, O42820, O49169, O59949, O64937, P02993, P02994, P05303, P06805, P08736, P0CN30, P0CN31, P0CT31, P0CT32, P0CT53, P0CT54, P0CT55, P0CY35, P0DH99, P10126, P13549, P14864, P14865, P14963, P17507, P17508, P17786, P19039, P25166, P25698, P27592, P27634, P28295, P29520, P29521, P32186, P34823, P34824, P34825, P41745, P41752, P43643, P50256, P50257, P51554, P53013, P54959, P62629, P62630,…	IGGIGTVPVGR	YK; YK; YK; YK; YK; YK; YK; YK; YK; YK; YK; YK; YK; YK; YK; YK; YK; YK; YK; YK; YK; YK; YK; YK; YK; YK; YK; YK; YK; YK; YK; YK; YK; YK; YK; YK; YK; YK; YK; YK; YK; YK; YK; YK; YK; YK; YK; YK; YK; YK; YK; YK; YK; YK; YK; YK; YK; YK; YK; YK; YK; YK; YK; YK; LR; TK; YK; YK; YK; YK; YK; YK; YK; YK; YK; YK; YK; YK; YK; YK; YK; YK; YK; YK; YK; YK; YK; YK; YK; YK; YK; YK; YK; YK; YK; YK; YK; YK; YK; YK;…	VE; VE; VE; VE; VE; VE; VE; VE; VE; VE; VE; VE; VE; VE; VE; VE; VE; VE; VE; VE; VE; VE; VE; VE; VE; VE; VE; VE; VE; VE; VE; VE; LE; VE; VE; VE; VE; VE; VE; IE; VE; VE; VE; VE; VE; VE; VE; VE; VE; VE; VE; VE; VE; VE; VE; VE; VE; VE; VE; VE; VE; VE; VE; VE; ; VE; VE; VE; VE; VE; IE; IE; IE; VE; VE; VE; VE; IE; VE; VE; VE; VE; VE; VE; VE; VE; VE; VE; VE; VE; VE; VE; VE; VE; VE; VE; VE; VE; VE; VE; V…	256; 254; 254; 244; 254; 244; 256; 254; 256; 254; 256; 254; 254; 244; 244; 254; 254; 254; 254; 244; 256; 256; 254; 254; 244; 256; 256; 244; 256; 244; 244; 256; 205; 254; 256; 244; 253; 244; 244; 255; 254; 254; 244; 248; 272; 258; 256; 246; 256; 256; 256; 256; 256; 256; 235; 256; 242; 242; 242; 242; 242; 242; 242; 242; 9; 244; 244; 244; 242; 253; 255; 255; 255; 244; 245; 256; 141; 255; 244; 242; 2…	NH2-IGGIGTVPVGR-COOH			carla_lasiodip.mgf	Locus:1.1.1.3307.20 File:"carla.wiff"		2134	513.308	2+	2+	1024.6	0	-1.44321				100	Confident
718	O13426, P34898	ISAVSTYFETMPYR	RK; RK	VD; VN	152; 152	NH2-ISAVSTYFETM<ox>PYR-COOH		Oxidation of M(11)	carla_lasiodip.mgf	Locus:1.1.1.3863.34 File:"carla.wiff"		3892	840.918	2+	2+	1679.79	0	20.1798				100	Doubtful
719	O16027, P24753	VPTPNVSVVDLTAR	FR; FR	LE; LE	241; 218	NH2-VPTPNVSVVDLTAR-COOH			carla_lasiodip.mgf	Locus:1.1.1.3557.34 File:"carla.wiff"		2922	734.372	2+	2+	1466.81	0	-54.0879				100	Doubtful
720	O43026, O44104, O44105, P07486, P07487, P09094, P17878, P20287, P26518, P26519, P26520, P26521, P34924, P44304, P53429, P78958, Q01597, Q39769, Q6K5G8, Q7FAH2, Q9C136	VIPALNGKLTGMAFR	GK; GK; GK; GK; GK; GK; GK; GK; GK; GK; GK; GK; GK; GK; GK; GK; GK; GK; GK; GK; GK	VP; VP; VP; VP; VP; VP; VP; VP; VP; VP; VP; VP; VP; VP; VP; VP; VP; VP; VP; VP; VP	220; 217; 207; 217; 217; 211; 222; 221; 224; 221; 222; 223; 225; 218; 220; 220; 217; 225; 222; 222; 219	NH2-VIPALNGKLTGM<ox>AFR-COOH		Oxidation of M(12)	carla_lasiodip.mgf	Locus:1.1.1.3578.11 File:"carla.wiff"		2988	535.633	3+	3+	1602.89	1	-10.5031				100	Confident
721	Q1MAZ2, Q8UC76	LVLEVAQHLGENVVR	NR; NR	TI; TI	47; 51	NH2-LVLEVAQHLGENVVR-COOH			carla_lasiodip.mgf	Locus:1.1.1.3667.9 File:"carla.wiff"		3269	559.323	3+	3+	1674.94	0	3.25801				100	Confident
722	O94083, P23301, P38672	VHLVAIDIFTGK	AK; AK; AK	KL; KL; KL	56; 57; 63	NH2-VHLVAIDIFTGK-COOH			carla_lasiodip.mgf	Locus:1.1.1.3782.14 File:"carla.wiff"		3633	656.886	2+	2+	1311.76	0	1.80766				100	Confident
723	P17329, P17330, P32809, P32810	VPTPDVSVVDLTAR	FR; FR; FR; FR	LE; LE; LE; LE	241; 241; 241; 241	NH2-VPTPDVSVVDLTAR-COOH			carla_lasiodip.mgf	Locus:1.1.1.3499.44 File:"carla.wiff"		2739	734.886	2+	2+	1467.79	0	-23.7182				97.479	Doubtful
724	P53430	VPTSNVSVVDLTAR	MR	LE	235	NH2-VPTSNVSVVDLTAR-COOH			carla_lasiodip.mgf	Locus:1.1.1.3650.34 File:"carla.wiff"		3216	729.902	2+	2+	1456.79	1	-2.2381				100	Confident
725	P42040	VNQIGTITEAINAAK	LK	DS	350	NH2-VNQIGTITEAINAAK-COOH			carla_lasiodip.mgf	Locus:1.1.1.3601.41 File:"carla.wiff"		3062	772.42	2+	2+	1541.84	1	-12.0664				99.4318	Confident
726	A2BDB0, A2XLF2, A2XNS1, A3C6D7, A5A3E0, A5DQP9, O13419, O15998, O16808, O17320, O17502, O17503, O18500, O18840, O42161, O65314, O65315, O65316, O74258, O81221, O93400, P00544, P02572, P02574, P02576, P02578, P02580, P02581, P02582, P04751, P04752, P04829, P07829, P07830, P07836, P07837, P08023, P0C539, P0C540, P0C542, P0CG38, P0CJ46, P0CJ47, P0DM41, P0DM42, P10365, P10981, P10982, P10984, P10986,…	AVFPSIVGRPR	PR; PR; PR; PR; PR; PR; PR; PR; PR; PR; PR; PR; PR; PR; PR; PR; PR; PR; PR; PR; PR; PR; PR; PR; PR; PR; PR; PR; PR; PR; PR; PR; PR; PR; PR; PR; PR; PR; PR; PR; PR; PR; PR; PR; PR; PR; PR; PR; PR; PR; PR; PR; PR; PR; PR; PR; PR; PR; PR; PR; PR; PR; PR; PR; PR; PR; PR; PR; PR; PR; PR; PR; PR; PR; PR; PR; PR; AR; AR; PR; PR, FN, NX, XX, XX, XX, XX, XX, XX, XX, XX, XX, XX; PR; PR; PR; PR; PR; PR; PR;…	HQ; HT; HT; HT; QQ; HQ; HH; HQ; HQ; HQ; HQ; HQ; HQ; HQ; HQ; HQ; HQ; HQ; HQ; HT; HQ; HQ; HQ; HQ; HT; HT; HT; HT; HT; HQ; HQ; HQ; YT; HT; HQ; HQ; HQ; HT; HT; HT; QQ; HT; HT; HQ; HQ; HH; HQ; HQ; HQ; HQ; HQ; HH; HQ; HQ; HV; HH; HQ; HQ; HQ; HQ; HQ; HQ; HQ; HQ; HQ; HQ; HQ; HH; HQ; HT; HT; HQ; HQ; HQ; HQ; HQ; HQ; HT; HT; HA; HT, XX, XX, XX, XX, XX, XX, XX, XX, XX, XX, XS, SV; HT; HS; HT; HT; QQ; HQ; HQ;…	29; 31; 31; 31; 729; 14; 29; 32; 30; 30; 34; 29; 30; 29; 29; 32; 31; 31; 30; 31; 29; 51; 30; 30; 30; 29; 31; 31; 30; 31; 31; 30; 30; 30; 30; 30; 31; 31; 30; 30; 729; 31; 31; 30; 30; 29; 30; 31; 30; 30; 30; 29; 30; 31; 30; 30; 30; 30; 30; 30; 30; 29; 30; 30; 30; 30; 30; 29; 31; 31; 31; 31; 32; 32; 29; 30; 30; 30; 30; 31; 31, 131, 132, 133, 134, 135, 136, 137, 138, 139, 140, 141, 142; 11; 31; 11; 3…	NH2-AVFPSIVGRPR-COOH			carla_lasiodip.mgf	Locus:1.1.1.3382.21 File:"carla.wiff"		2370	599.858	2+	2+	1197.7	0	2.68482				100	Confident
727	Q7Z8P9, Q8TFN0, Q9UUY8	TILGATNPLASAPGTIR	GR; GR; GR	GD; GD; GD	88; 88; 89	NH2-TILGATNPLASAPGTIR-COOH			carla_lasiodip.mgf	Locus:1.1.1.3669.37 File:"carla.wiff"		3277	827.013	2+	2+	1651.93	0	52.3161				100	Doubtful
728	P53430	VPTSNVSVVDLTAR	MR	LE	235	NH2-VPTSNVSVVDLTAR-COOH			carla_lasiodip.mgf	Locus:1.1.1.4251.8 File:"carla.wiff"		5108	729.401	2+	2+	1456.79	0	-1.30937				100	Confident
729	O13437, P33677, Q03134, Q67U69, Q9SXP2, Q9ZRI8	GYGGDVWFPQPAPK	LR; LR; LR; VA; VA; IA	DH; DH; EH; DH; DH; DH	278; 278; 279; 304; 302; 303	NH2-GYGGDVWFPQPAPK-COOH			carla_lasiodip.mgf	Locus:1.1.1.3628.36 File:"carla.wiff"		3147	759.874	2+	2+	1517.73	0	1.53515				100	Confident
730	Q12560, Q5B135, Q76KF9, Q7RV85, Q96VP4, Q96X30, Q9HDT3	GVPLYAHISDLAGTK	EK; EK; EK; EK; EK; EK; EK	KP; KP; KP; KP; KP; KP; KP	127; 127; 127; 127; 127; 127; 127	NH2-GVPLYAHISDLAGTK-COOH			carla_lasiodip.mgf	Locus:1.1.1.3573.38 File:"carla.wiff"		2973	771.421	2+	2+	1540.82	0	1.62323				100	Confident
731	P24590	TILWNGPAGVFEFEK	AK	FA	333	NH2-TILWNGPAGVFEFEK-COOH			carla_lasiodip.mgf	Locus:1.1.1.4036.29 File:"carla.wiff"		4443	854.932	2+	2+	1706.87	1	-11.771				100	Confident
732	P24590	TILWNGPAGVFEFEK	AK	FA	333	NH2-TILWNGPAGVFEFEK-COOH			carla_lasiodip.mgf	Locus:1.1.1.3991.7 File:"carla.wiff"		4299	569.964	3+	3+	1706.87	0	2.66865				100	Confident
733	P53430	VPTSNVSVVDLTAR	MR	LE	235	NH2-VPTSNVSVVDLTAR-COOH			carla_lasiodip.mgf	Locus:1.1.1.3600.35 File:"carla.wiff"		3058	729.402	2+	2+	1456.79	0	0.74711				100	Confident
734	O16027, P24753	VPTPNVSVVDLTAR	FR; FR	LE; LE	241; 218	NH2-VPTPNVSVVDLTAR-COOH			carla_lasiodip.mgf	Locus:1.1.1.3509.41 File:"carla.wiff"		2771	734.886	2+	2+	1466.81	1	-36.9005				100	Doubtful
735	P53430	VPTSNVSVVDLTAR	MR	LE	235	NH2-VPTSNVSVVDLTAR-COOH			carla_lasiodip.mgf	Locus:1.1.1.3478.8 File:"carla.wiff"		2672	486.603	3+	3+	1456.79	0	-0.127812				100	Confident
736	O74233, P14228, P24590, P38667	YGVEDKLSHVSTGGGASLELLEGK	AK; AK; AK; AK	DL; EL; EL; AL	382; 382; 383; 383	NH2-YGVEDKLSHVSTGGGASLELLEGK-COOH			carla_lasiodip.mgf	Locus:1.1.1.3622.43 File:"carla.wiff"		3128	816.091	3+	3+	2445.24	0	4.46742				100	Confident
737	Q8X1P0, Q9C169, Q9Y7C2	LYSYLDTQLNR	GR; GR; GR	NG; HR; HG	387; 386; 391	NH2-LYSYLDTQLNR-COOH			carla_lasiodip.mgf	Locus:1.1.1.3510.39 File:"carla.wiff"		2774	693.356	2+	2+	1384.7	0	-1.32146				100	Confident
738	P53430	VPTSNVSVVDLTAR	MR	LE	235	NH2-VPTSNVSVVDLTAR-COOH			carla_lasiodip.mgf	Locus:1.1.1.4301.2 File:"carla.wiff"		5244	729.399	2+	2+	1456.79	0	-4.05134				100	Confident
739	P42882	NFPVTSIGSLLDEPFTGVVYLK	AR	DS	74	NH2-NFPVTSIGSLLDEPFTGVVYLK-COOH			carla_lasiodip.mgf	Locus:1.1.1.4125.49 File:"carla.wiff"		4730	1198.64	2+	2+	2395.27	0	-2.53081				100	Confident
740	P05220, P10653, P16040, P17938, P22012, P22014, P33127, P40904, P40905, P41741, P53373, P53374, P53375, P53376, Q00264, Q2U2U3, Q4HZS8, Q52NY7, Q5UBX3, Q86ZP5, Q9UV72	YLTCSAIFR	GR; GR; GR; GR; GR; GR; GR; GR; GR; GR; GR; GR; GR; GR; GR; GR; GR; GR; GR; GR; GR	GK; GK; GK; GK; GK; GK; GK; GK; GK; GK; GK; GR; GK; GK; GK; GK; GR; GK; GK; GK; GK	310; 310; 310; 310; 310; 310; 310; 310; 310; 310; 310; 310; 310; 310; 310; 310; 310; 310; 310; 310; 310	NH2-YLTC<cmm>SAIFR-COOH		Carbamidomethylation of C(4)	carla_lasiodip.mgf	Locus:1.1.1.3532.17 File:"carla.wiff"		2843	565.788	2+	2+	1129.56	0	1.97229				96.8504	Confident
741	P42040, P84208, Q6RG04, Q6W3C0, Q7RV85, Q96VP4, Q9HDT3	SGETEDVTIADIVVGLR	HR; ; HR; HR; HR; HR; HR	AG; IE; AG; AG; SG; SG; SG	379; 1; 377; 376; 377; 377; 377	NH2-SGETEDVTIADIVVGLR-COOH			carla_lasiodip.mgf	Locus:1.1.1.4046.35 File:"carla.wiff"		4476	887.463	2+	2+	1772.92	0	-2.11901				100	Confident
742	O74905, Q10232, Q54XI5	KFLDGIYVSER	IR; IR; VR	GN; GN; NV	172; 172; 172	NH2-KFLDGIYVSER-COOH			carla_lasiodip.mgf	Locus:1.1.1.3501.34 File:"carla.wiff"		2745	663.856	2+	2+	1325.7	0	-1.13293				100	Confident
743	O74905, Q10232, Q54XI5	FLDGIYVSER	RK; RK; RK	GN; GN; NV	173; 173; 173	NH2-FLDGIYVSER-COOH			carla_lasiodip.mgf	Locus:1.1.1.3621.27 File:"carla.wiff"		3125	599.81	2+	2+	1197.6	0	2.3831				99.4681	Confident
744	O00940, O74233, P38667, P41756, P50311	LGDVYLNDAFGTAHR	TR; TA; TK; TA; TK	AH; AH; AH; AH; AH	134; 156; 157; 157; 155	NH2-LGDVYLNDAFGTAHR-COOH			carla_lasiodip.mgf	Locus:1.1.1.3558.19 File:"carla.wiff"		2925	550.276	3+	3+	1647.8	0	3.96878				100	Confident
745	A4H9H8, A4HXU4, P34575, Q0QHL3, Q16P20, Q17GM7, Q4QDX3, Q61JF9, Q9W401, Q9W401-2	SGQVVPGYGHAVLR	LN; LN; LK; LK; LK; LK; LN; LK; LK; LK	KV; KV; KT; KT; KT; KT; KV; KT; KT; KT	342; 342; 340; 340; 340; 340; 342; 340; 339; 397	NH2-SGQVVPGYGHAVLR-COOH			carla_lasiodip.mgf	Locus:1.1.1.3252.12 File:"carla.wiff"		1962	480.598	3+	3+	1438.77	0	2.20149				100	Confident
746	P28844, P29497, Q96US8	YDSTHGQFKGDIK	LK; LK; LK	VD; VD; VL	48; 48; 49	NH2-YDSTHGQFKGDIK-COOH			carla_lasiodip.mgf	Locus:1.1.1.2982.2 File:"carla.wiff"		1356	499.245	3+	3+	1494.71	0	2.71326				100	Confident
747	P42656	YLAEFAVGEK	YR	RQ	133	NH2-YLAEFAVGEK-COOH			carla_lasiodip.mgf	Locus:1.1.1.3551.18 File:"carla.wiff"		2903	563.796	2+	2+	1125.57	0	6.04971				99.3671	Confident
748	Q12560, Q5B135, Q6RG04, Q96X30, Q96X46, Q9HDT3	KPYVLPVPFQNVLNGGSHAGGR	TK; TK; TK; TK; TK; TK	LA; LA; LA; LA; LA; LA	142; 142; 142; 142; 142; 142	NH2-KPYVLPVPFQNVLNGGSHAGGR-COOH			carla_lasiodip.mgf	Locus:1.1.1.3714.30 File:"carla.wiff"		3418	770.081	3+	3+	2306.23	1	-5.09601				100	Confident
749	A1CJ10, A1D8G8, A3LZZ0, L7HZV6, O74268, P08844, P0C952, P0C953, P0CT12, Q0CBD2, Q0U1A1, Q2HH37, Q2U5A8, Q4HTT1, Q4WWC6, Q6BKW8, Q875B8, Q8X132	LLGHVTIAQGGVLPNIHQNLLPK	NK; NK; NK; NK; NK; NK; NK; NK; NK; NK; NK; NK; NK; NK; NK; NK; NK; NK	KT; KT; KS; KT; KT; KT; KT; KT; KT; KT; KT; KT; KT; KT; KT; KS; KT; KT	98; 98; 97; 99; 99; 98; 98; 98; 99; 98; 99; 99; 98; 99; 98; 97; 99; 99	NH2-LLGHVTIAQGGVLPNIHQNLLPK-COOH			carla_lasiodip.mgf	Locus:1.1.1.3706.35 File:"carla.wiff"		3393	811.477	3+	3+	2431.41	0	1.52911				100	Confident
750	O14556, P32637, P35143, P53430, P87197, Q12552, Q1DTF9, Q27652, Q4R3T1, Q64467, Q8J1H3, Q9HGY7	FGIVEGLMTTVHSYTATQK	ER; DK; DK; DK; DN; DK; DN; DN; ER; EN; DN; DN	TV; TV; TV; VV; TV; VV; TV; VV; TV; TV; TV; TV	240; 167; 168; 168; 167; 167; 167; 167; 241; 272; 167; 168	NH2-FGIVEGLM<ox>TTVHSYTATQK-COOH		Oxidation of M(8)	carla_lasiodip.mgf	Locus:1.1.1.3934.22 File:"carla.wiff"		4118	700.353	3+	3+	2098.04	0	-1.58054				100	Confident
751	P53430	VPTSNVSVVDLTAR	MR	LE	235	NH2-VPTSNVSVVDLTAR-COOH			carla_lasiodip.mgf	Locus:1.1.1.3576.35 File:"carla.wiff"		2983	729.402	2+	2+	1456.79	0	0.610011				100	Confident
752	O00940, O74233, P38667, P41756, P50311	LGDVYINDAFGTAHR	TR; TA; TK; TA; TK	AH; AH; AH; AH; AH	134; 156; 157; 157; 155	NH2-LGDVYINDAFGTAHR-COOH			carla_lasiodip.mgf	Locus:1.1.1.3503.21 File:"carla.wiff"		2751	550.602	3+	3+	1647.8	1	-11.0267				100	Confident
753	P53430	VPTSNVSVVDLTAR	MR	LE	235	NH2-VPTSNVSVVDLTAR-COOH			carla_lasiodip.mgf	Locus:1.1.1.3802.24 File:"carla.wiff"		3697	729.897	2+	2+	1456.79	1	-8.68174				99.1935	Confident
754	Q9C2B9	YLYTLVLKDSDKAEK	QK	LK	43	NH2-YLYTLVLKDSDKAEK-COOH			carla_lasiodip.mgf	Locus:1.1.1.3455.26 File:"carla.wiff"		2600	595.987	3+	3+	1784.96	0	-8.75057				100	Confident
755	P53430	VPTSNVSVVDLTAR	MR	LE	235	NH2-VPTSNVSVVDLTAR-COOH			carla_lasiodip.mgf	Locus:1.1.1.3678.32 File:"carla.wiff"		3305	729.405	2+	2+	1456.79	0	5.13427				100	Confident
756	P53430	VPTSNVSVVDLTAR	MR	LE	235	NH2-VPTSNVSVVDLTAR-COOH			carla_lasiodip.mgf	Locus:1.1.1.3588.32 File:"carla.wiff"		3020	729.402	2+	2+	1456.79	0	-0.0754824				100	Confident
757	O42630	WYSVYDLGNNAVGLAK	RK	AK	381	NH2-WYSVYDLGNNAVGLAK-COOH			carla_lasiodip.mgf	Locus:1.1.1.3898.46 File:"carla.wiff"		4004	885.938	2+	2+	1768.88	1	-11.826				92.437	Confident
758	A0L8V0, A1VDB2, A4G646, A6SY03, B1YLE0, B3E9Q8, P21820, P85814, Q2RLU0, Q3A4X5, Q72BF9, Q8XXP9, Q9M4S8, Q9SKP6	IVVAYEPVWAIGTGK	QQ; QS; AK; AK; KN; TQ; TN; ER; RD; EQ; QS; GH; EN; DN	VA; VA; TA; TA; SA; TA; VA; VA; TA; TA; VA; TA; VA; VA	165; 165; 161; 161; 162; 162; 161; 57; 161; 162; 165; 162; 219; 220	NH2-IVVAYEPVWAIGTGK-COOH			carla_lasiodip.mgf	Locus:1.1.1.3841.42 File:"carla.wiff"		3822	801.947	2+	2+	1601.88	0	-1.79701				100	Confident
759	Q9I767	YPNILFDLDGTLTDPR	LR	EG	8	NH2-YPNILFDLDGTLTDPR-COOH			carla_lasiodip.mgf	Locus:1.1.1.3801.16 File:"carla.wiff"		3693	617.302	3+	3+	1848.93	0	-23.2773				99.1071	Doubtful
760	C5P4Z8	AVTVGASTLADER	EK	AY	331	NH2-AVTVGASTLADER-COOH			carla_lasiodip.mgf	Locus:1.1.1.3252.37 File:"carla.wiff"		1963	645.339	2+	2+	1288.66	0	1.51318				100	Confident
761	C4YMW2, O00057, P36597, P42882, P42883, P43534, P47183, Q07748, Q5A3Y5	IGYVGEFGK	KR; KR; KR; KK; KK; KK; KK; KK; KR	IQ; IQ; IQ; IQ; IQ; IQ; IQ; IQ; IQ	111; 111; 110; 111; 111; 111; 111; 111; 111	NH2-IGYVGEFGK-COOH			carla_lasiodip.mgf	Locus:1.1.1.3372.8 File:"carla.wiff"		2339	485.258	2+	2+	968.497	0	4.23981				100	Confident
762	Q7SDU2	FQNGKSESLFLQR	FR	KN	31	NH2-FQNGKSESLFLQR-COOH			carla_lasiodip.mgf	Locus:1.1.1.3406.16 File:"carla.wiff"		2446	518.937	3+	3+	1552.8	1	-8.78944				87.931	Doubtful
763	O00057, P42882	VAILEPNDPSDVTELIGSGK	IK; LK	AD; VD	37; 37	NH2-VAILEPNDPSDVTELIGSGK-COOH			carla_lasiodip.mgf	Locus:1.1.1.3779.49 File:"carla.wiff"		3625	1027.54	2+	2+	2053.06	0	2.69176				100	Confident
764	A2Q0Z0, A5DPE3, O42820, O49169, O59949, O64937, P02993, P02994, P05303, P06805, P08736, P0CN30, P0CN31, P0CT31, P0CT32, P0CT53, P0CT54, P0CT55, P0CY35, P0DH99, P10126, P13549, P14864, P14865, P14963, P17507, P17508, P17786, P19039, P25166, P25698, P27592, P27634, P28295, P29520, P29521, P32186, P34823, P34824, P34825, P41745, P41752, P43643, P50256, P50257, P51554, P53013, P54959, P62629, P62630,…	IGGIGTVPVGR	YK; YK; YK; YK; YK; YK; YK; YK; YK; YK; YK; YK; YK; YK; YK; YK; YK; YK; YK; YK; YK; YK; YK; YK; YK; YK; YK; YK; YK; YK; YK; YK; YK; YK; YK; YK; YK; YK; YK; YK; YK; YK; YK; YK; YK; YK; YK; YK; YK; YK; YK; YK; YK; YK; YK; YK; YK; YK; YK; YK; YK; YK; YK; YK; LR; TK; YK; YK; YK; YK; YK; YK; YK; YK; YK; YK; YK; YK; YK; YK; YK; YK; YK; YK; YK; YK; YK; YK; YK; YK; YK; YK; YK; YK; YK; YK; YK; YK; YK; YK;…	VE; VE; VE; VE; VE; VE; VE; VE; VE; VE; VE; VE; VE; VE; VE; VE; VE; VE; VE; VE; VE; VE; VE; VE; VE; VE; VE; VE; VE; VE; VE; VE; LE; VE; VE; VE; VE; VE; VE; IE; VE; VE; VE; VE; VE; VE; VE; VE; VE; VE; VE; VE; VE; VE; VE; VE; VE; VE; VE; VE; VE; VE; VE; VE; ; VE; VE; VE; VE; VE; IE; IE; IE; VE; VE; VE; VE; IE; VE; VE; VE; VE; VE; VE; VE; VE; VE; VE; VE; VE; VE; VE; VE; VE; VE; VE; VE; VE; VE; VE; V…	256; 254; 254; 244; 254; 244; 256; 254; 256; 254; 256; 254; 254; 244; 244; 254; 254; 254; 254; 244; 256; 256; 254; 254; 244; 256; 256; 244; 256; 244; 244; 256; 205; 254; 256; 244; 253; 244; 244; 255; 254; 254; 244; 248; 272; 258; 256; 246; 256; 256; 256; 256; 256; 256; 235; 256; 242; 242; 242; 242; 242; 242; 242; 242; 9; 244; 244; 244; 242; 253; 255; 255; 255; 244; 245; 256; 141; 255; 244; 242; 2…	NH2-IGGIGTVPVGR-COOH			carla_lasiodip.mgf	Locus:1.1.1.3313.18 File:"carla.wiff"		2153	513.308	2+	2+	1024.6	0	-1.44321				100	Confident
765	Q06118	ITFNLFDDVVPK	GR	TA	19	NH2-ITFNLFDDVVPK-COOH			carla_lasiodip.mgf	Locus:1.1.1.3974.3 File:"carla.wiff"		4245	469.911	3+	3+	1406.74	0	-22.6254				95.3488	Doubtful
766	Q12560, Q5B135, Q6RG04, Q96X30, Q96X46, Q9HDT3	KPYVLPVPFQNVLNGGSHAGGR	TK; TK; TK; TK; TK; TK	LA; LA; LA; LA; LA; LA	142; 142; 142; 142; 142; 142	NH2-KPYVLPVPFQNVLNGGSHAGGR-COOH			carla_lasiodip.mgf	Locus:1.1.1.3713.17 File:"carla.wiff"		3415	577.812	4+	4+	2306.23	1	-4.86718				100	Confident
767	P53430	VPTSNVSVVDLTAR	MR	LE	235	NH2-VPTSNVSVVDLTAR-COOH			carla_lasiodip.mgf	Locus:1.1.1.4247.9 File:"carla.wiff"		5095	729.401	2+	2+	1456.79	0	-1.30937				100	Confident
768	A2BDB0, A2XLF2, A2XNS1, A3C6D7, A5A3E0, A5DQP9, O13419, O15998, O16808, O17320, O17502, O17503, O18499, O18500, O18840, O42161, O65314, O65315, O65316, O74258, O81221, O93400, P00544, P02572, P02576, P02578, P02580, P02581, P04751, P04752, P04829, P07829, P07830, P07836, P07837, P0C539, P0C540, P0C542, P0CG38, P0CG39, P0CJ46, P0CJ47, P0DM41, P0DM42, P10365, P10981, P10982, P10984, P10986, P10987,…	IWHHTFYNELR	EK; EK; EK; EK; EK; EK; EK; EK; EK; EK; EK; EK; EK; EK; EK; EK; EK; EK; EK; EK; EK; EK; EK; EK; EK; EK; EK; EK; EK; EK; EK; EK; EK; EK; EK; EK; EK; EK; EK; EK; EK; EK; EK; EK; EK; EK; EK; EK; EK; EK; EK; EK; EK; EK; EK; EK; EK; EK; EK; EK; EK; EK; EK; EK; EK; EK; EK; EK; EK; EK; EK; EK; MR; EK; EK; EK; EK; EK; EK; EK; EK; EK; EK; EK; EK; EK; EK; EK, FN, NX, XX, XX, XX, XX, XX, XX, XX, XX, XX, XX;…	VA; VA; VA; VA; VA; VA; VA; VA; VA; VA; IA; IA; VA; VA; VA; VA; VA; VA; VA; VA; VA; VA; VA; VA; VA; VA; VV; VA; VA; VA; VA; VA; VA; VA; VA; VA; VA; VA; VA; VA; VA; VA; VA; VA; VA; VA; VA; VA; VA; VA; AA; VA; VA; VA; VA; VA; VA; VA; VA; VS; VA; VA; VA; VP; VA; VA; VA; VA; VA; VA; VA; VA; AS; VA; VA; VA; VA; VA; VA; VA; VA; VA; VA; VA; VA; VA; VA; VA, XX, XX, XX, XX, XX, XX, XX, XX, XX, XX, XS, SV;…	85; 87; 87; 87; 785; 70; 85; 88; 86; 86; 90; 85; 86; 86; 85; 85; 88; 87; 87; 86; 87; 85; 107; 86; 86; 85; 87; 87; 87; 87; 86; 86; 86; 86; 86; 87; 86; 86; 785; 748; 87; 87; 86; 86; 85; 86; 87; 86; 86; 86; 86; 85; 86; 87; 86; 86; 86; 86; 86; 85; 86; 86; 85; 86; 86; 86; 86; 37; 86; 85; 87; 86; 86; 86; 86; 87; 88; 85; 81; 85; 41; 86; 86; 86; 86; 87; 87; 87, 131, 132, 133, 134, 135, 136, 137, 138, 139…	NH2-IWHHTFYNELR-COOH			carla_lasiodip.mgf	Locus:1.1.1.3351.21 File:"carla.wiff"		2273	505.922	3+	3+	1514.74	0	0.915049				100	Confident
769	J9MJK9	FAADAVTLK	SK	SI	307	NH2-FAADAVTLK-COOH			carla_lasiodip.mgf	Locus:1.1.1.3304.13 File:"carla.wiff"		2124	468.263	2+	2+	934.512	0	-0.571559				94.9275	Confident
770	P35143, P53430, Q12552	VINDKFGIVEGLMTTVHSYTATQK	AK; AK; AK	TV; VV; VV	163; 163; 162	NH2-VINDKFGIVEGLM<ox>TTVHSYTATQK-COOH		Oxidation of M(13)	carla_lasiodip.mgf	Locus:1.1.1.3920.19 File:"carla.wiff"		4073	668.092	4+	4+	2667.36	1	-8.63352				99.1071	Confident
771	P17730, P19089, P20445, P28844, P29497, P32637, P35143, P53430, P54117, P54118, P78958, P87197, Q12552, Q8WZN0, Q96US8, Q9HGY7, Q9P8C0	LVSWYDNEWGYSR	VK; VK; IK; VK; VK; VK; VK; VK; VK; VK; VK; VK; VK; VK; VK; IK; VK	RV; RV; RV; RV; RV; RV; RV; RV; RV; RV; RV; RV; RV; RV; RV; RV; RV	310; 309; 309; 309; 309; 309; 310; 310; 309; 309; 310; 309; 309; 309; 310; 311; 309	NH2-LVSWYDNEWGYSR-COOH			carla_lasiodip.mgf	Locus:1.1.1.3883.33 File:"carla.wiff"		3955	837.88	2+	2+	1673.75	0	-1.77446				100	Confident
772	A4QCV0, A6TU30, A8MFY2, B0S8S8, B0SRL5, P42040, Q1GI52, Q3AFC8, Q756H2, Q8FQS7, Q8NRS1, Q8PT81	LGANAILGVSMAVAK	SR; AK; SK; SK; SK; TK; GR; GK; SK; SR; SR; SN	AA; AA; AA; AA; AA; AA; AA; AA; AA; AA; AA; AA	105; 106; 106; 109; 109; 106; 106; 106; 106; 105; 105; 116	NH2-LGANAILGVSM<ox>AVAK-COOH		Oxidation of M(11)	carla_lasiodip.mgf	Locus:1.1.1.3631.45 File:"carla.wiff"		3157	715.908	2+	2+	1429.8	0	2.90657				100	Confident
773	P04828, Q9HGY8	IIYGGSVSEK	TR; TR	NC; NC	207; 209	NH2-IIYGGSVSEK-COOH			carla_lasiodip.mgf	Locus:1.1.1.3209.10 File:"carla.wiff"		1825	526.786	2+	2+	1051.55	0	2.15613				98.3193	Confident
774	P0C1H8, P18253	VIPQFMLQGGDFTR	HR; HR	GD; GN	53; 54	NH2-VIPQFM<ox>LQGGDFTR-COOH		Oxidation of M(6)	carla_lasiodip.mgf	Locus:1.1.1.3689.5 File:"carla.wiff"		3338	542.279	3+	3+	1623.81	0	4.09254				97.2973	Confident
775	P32614	LGGSSLLECVVFGR	NR	TA	446	NH2-LGGSSLLEC<cmm>VVFGR-COOH		Carbamidomethylation of C(9)	carla_lasiodip.mgf	Locus:1.1.1.3994.24 File:"carla.wiff"		4309	747.392	2+	2+	1492.77	0	-1.30579				100	Confident
776	O94083, P23301, P38672	VHLVAIDIFTGK	AK; AK; AK	KL; KL; KL	56; 57; 63	NH2-VHLVAIDIFTGK-COOH			carla_lasiodip.mgf	Locus:1.1.1.3772.23 File:"carla.wiff"		3602	656.886	2+	2+	1311.76	0	1.80766				100	Confident
777	P28844, P29497, Q96US8	YDSTHGQFKGDIK	LK; LK; LK	VD; VD; VL	48; 48; 49	NH2-YDSTHGQFKGDIK-COOH			carla_lasiodip.mgf	Locus:1.1.1.3036.3 File:"carla.wiff"		1416	499.246	3+	3+	1494.71	0	3.11387				100	Confident
778	P22774, P22774-2, P39987, P59769, P83616, P83617	VVNEPTAAALAYGLDK	LR; LR; LR; LR; LR; LR	KN; KN; SE; TG; TG; TG	216; 183; 193; 217; 217; 217	NH2-VVNEPTAAALAYGLDK-COOH			carla_lasiodip.mgf	Locus:1.1.1.3631.48 File:"carla.wiff"		3157	816.438	2+	2+	1630.86	0	3.31338				100	Confident
779	P53430	VPTSNVSVVDLTAR	MR	LE	235	NH2-VPTSNVSVVDLTAR-COOH			carla_lasiodip.mgf	Locus:1.1.1.3606.33 File:"carla.wiff"		3077	729.402	2+	2+	1456.79	0	0.74711				100	Confident
780	Q06118	ITFNLFDDVVPK	GR	TA	19	NH2-ITFNLFDDVVPK-COOH			carla_lasiodip.mgf	Locus:1.1.1.3875.21 File:"carla.wiff"		3929	704.36	2+	2+	1406.74	0	-27.4852				94.1667	Doubtful
781	Q5EA36, Q5RC41, Q8C2Q3, Q8C2Q3-2, Q96PK6	DRSPLRRSPPR	GR; GR; GR; GR; GR	AS; AS; AS; AS; AS	213; 213; 213; 213; 213	NH2-DRSPLRRSPPR-COOH			carla_lasiodip.mgf	Locus:1.1.1.3652.25 File:"carla.wiff"		3222	668.853	2+	2+	1335.75	0	-42.397				94.1667	Doubtful
782	Q756H2	IEEELGSKAIYAGK	LR	KF	416	NH2-IEEELGSKAIYAGK-COOH			carla_lasiodip.mgf	Locus:1.1.1.3401.43 File:"carla.wiff"		2431	754.386	2+	2+	1506.79	0	-23.5463				100	Doubtful
783	P10097, P17878, P32637, Q00640, Q5MJ86	AGISLNDNFVK	AR; AK; AK; AK; AG	LV; LV; LV; LV; LI	297; 301; 298; 299; 299	NH2-AGISLNDNFVK-COOH			carla_lasiodip.mgf	Locus:1.1.1.3573.11 File:"carla.wiff"		2972	589.808	2+	2+	1176.61	1	-13.4012				91.7355	Confident
784	A0LWS7, A0PLQ1, A0QLZ6, A0QQC8, A1ANV0, A1KFH2, A1SPX5, A1T2S3, A1UA31, A2Q0Z1, A3PTN4, A4T112, A4X148, A5TZ77, A8LWM4, B1MIX5, B1VMF3, B2HPS1, B3E7W9, B8ZTB7, C1AK26, O73885, O93866, P08108, P0A5C0, P11142, P16474, P19120, P19378, P19993, P25840, P26413, P26791, P37899, P47773, P59769, P63017, P63018, P78695, P83616, P83617, P9WMJ8, P9WMJ9, Q00488, Q01233, Q05558, Q0RBC4, Q1BEV1, Q39PT7, Q54215,…	FELTGIPPAPR	GM; GS; GS; GS; GN; GS; GN; GS; GS; GK; GS; GS; GT; GS; GT; GS; GM; GS; GN; GS; GS; GK; GK; GK; GS; GK; GK; GK; GK; GS; GK; GK; GK; GK; GK; GK; GK; GK; GK; GK; GK; GS; GS; GS; GK; GM; GM; GS; GN; GM; GK; GK; GK; GS; GK; GK; GN; GM; GK; GK; GK; GK; GK	GV; GV; GV; GV; GI; GI; GI; GV; GV; GV; GV; GV; GM; GI; GM; GV; GV; GV; GV; GV; GI; GV; GV; GV; GI; GV; GV; GV; GV; GV; GV; GV; GV; GV; GV; GV; GV; GV; GV; GV; GV; GI; GI; GV; GV; GV; GL; GV; GV; GV; GT; GV; GV; GV; GI; GV; GV; GV; GV; GV; GV; GV; GV	430; 431; 431; 431; 452; 431; 429; 431; 431; 459; 431; 431; 429; 431; 429; 431; 428; 431; 452; 431; 431; 459; 458; 459; 431; 459; 502; 459; 459; 431; 465; 464; 467; 465; 459; 501; 459; 459; 491; 501; 501; 431; 431; 431; 458; 428; 430; 431; 452; 428; 460; 457; 459; 431; 488; 459; 452; 428; 459; 327; 458; 492; 459	NH2-FELTGIPPAPR-COOH			carla_lasiodip.mgf	Locus:1.1.1.3577.25 File:"carla.wiff"		2985	599.336	2+	2+	1196.66	0	2.41007				100	Confident
785	O42786, P10653, P16040, P22012, P40905, P41388, P41741, P41742, P53373, Q00264, Q2U2U3, Q3KVN1, Q4R9N3, Q5UBX3, Q86ZP5	VGDQFTAMFR	KR; KR; KR; KR; KR; KR; KR; KR; KR; KR; KR; KR; KR; KR; KR	RK; RK; RK; RK; RK; RK; RK; RK; RK; RK; RK; RK; RK; KK; RK	381; 381; 381; 381; 381; 381; 381; 382; 381; 381; 381; 381; 381; 381; 381	NH2-VGDQFTAM<ox>FR-COOH		Oxidation of M(8)	carla_lasiodip.mgf	Locus:1.1.1.3432.26 File:"carla.wiff"		2528	594.281	2+	2+	1186.54	0	2.48501				100	Confident
786	Q1MAZ2, Q8UC76	LVLEVAQHLGENVVR	NR; NR	TI; TI	47; 51	NH2-LVLEVAQHLGENVVR-COOH			carla_lasiodip.mgf	Locus:1.1.1.3677.10 File:"carla.wiff"		3301	559.323	3+	3+	1674.94	0	3.25801				100	Confident
787	P53430	VPTSNVSVVDLTAR	MR	LE	235	NH2-VPTSNVSVVDLTAR-COOH			carla_lasiodip.mgf	Locus:1.1.1.3572.43 File:"carla.wiff"		2970	729.402	2+	2+	1456.79	0	0.610011				100	Confident
788	P0C1H8, P18253	VIPQFMLQGGDFTR	HR; HR	GD; GN	53; 54	NH2-VIPQFM<ox>LQGGDFTR-COOH		Oxidation of M(6)	carla_lasiodip.mgf	Locus:1.1.1.3692.36 File:"carla.wiff"		3349	812.914	2+	2+	1623.81	0	3.28101				100	Confident
789	Q94518	NILFVINNPDVYK	SK	NP	101	NH2-NILFVINNPDVYK-COOH			carla_lasiodip.mgf	Locus:1.1.1.3848.21 File:"carla.wiff"		3844	774.923	2+	2+	1547.83	0	-1.63373				100	Confident
790	Q756H2	IEEELGSKAIYAGK	LR	KF	416	NH2-IEEELGSKAIYAGK-COOH			carla_lasiodip.mgf	Locus:1.1.1.3391.46 File:"carla.wiff"		2400	754.386	2+	2+	1506.79	0	-23.5463				100	Doubtful
791	Q8X1P0, Q9C169, Q9Y7C2	IYSYLDTQLNR	GR; GR; GR	NG; HR; HG	387; 386; 391	NH2-IYSYLDTQLNR-COOH			carla_lasiodip.mgf	Locus:1.1.1.3510.40 File:"carla.wiff"		2774	693.356	2+	2+	1384.7	0	-1.32146				100	Confident
792	Q651D5, Q651D5-2	EEVAVETVEGGAAAAK	SK; SK	AP; AP	5; 5	NH2-EEVAVETVEGGAAAAK-COOH			carla_lasiodip.mgf	Locus:1.1.1.3530.38 File:"carla.wiff"		2837	766.371	2+	2+	1529.76	1	-21.1679				100	Doubtful
793	P82610	VQSSVLGFPR	M	IG	2	NH2-VQSSVLGFPR-COOH			carla_lasiodip.mgf	Locus:1.1.1.3475.13 File:"carla.wiff"		2663	545.306	2+	2+	1088.6	0	-0.913469				94.1667	Confident
794	P17730	NPADIKWSETGAEYVVESTGVFTTTEK	ER	AK	81	NH2-NPADIKWSETGAEYVVESTGVFTTTEK-COOH			carla_lasiodip.mgf	Locus:1.1.1.4107.34 File:"carla.wiff"		4672	987.478	3+	3+	2958.41	1	-1.56913				100	Confident
795	O00940, O74233, P38667, P41756, P50311	LGDVYINDAFGTAHR	TR; TA; TK; TA; TK	AH; AH; AH; AH; AH	134; 156; 157; 157; 155	NH2-LGDVYINDAFGTAHR-COOH			carla_lasiodip.mgf	Locus:1.1.1.3505.26 File:"carla.wiff"		2758	550.602	3+	3+	1647.8	1	-11.0267				100	Confident
796	Q6W3C0	LAFQEFMIVPSEAPSFTEAMR	GR	QG	164	NH2-LAFQEFM<ox>IVPSEAPSFTEAM<ox>R-COOH		Oxidation of M(7, 20)	carla_lasiodip.mgf	Locus:1.1.1.3937.35 File:"carla.wiff"		4128	811.718	3+	3+	2432.14	0	-2.40184				100	Confident
797	P53430	VPTSNVSVVDLTAR	MR	LE	235	NH2-VPTSNVSVVDLTAR-COOH			carla_lasiodip.mgf	Locus:1.1.1.3539.33 File:"carla.wiff"		2866	729.895	2+	2+	1456.79	1	-11.0124				100	Confident
798	O94128, P09733, P09734, P24633, P38669, P53372, P87066, Q07972, Q5I2J3, Q752Y2, Q92335	FDGSLNVDLNEFQTNLVPYPR	LR; LR; LR; LR; LR; LR; LR; LR; LR; LR; LR	IH; IH; IH; IH; IH; IH; IH; IH; IH; IH; IH	244; 245; 245; 244; 244; 244; 245; 41; 244; 246; 244	NH2-FDGSLNVDLNEFQTNLVPYPR-COOH			carla_lasiodip.mgf	Locus:1.1.1.4023.32 File:"carla.wiff"		4402	813.404	3+	3+	2437.19	0	-0.376393				100	Confident
799	A2BDB0, A2XLF2, A2XNS1, A3C6D7, A5A3E0, A5DQP9, O13419, O15998, O16808, O17320, O17502, O17503, O18500, O18840, O42161, O65314, O65315, O65316, O74258, O81221, O93400, P00544, P02572, P02574, P02576, P02578, P02580, P02581, P02582, P04751, P04752, P04829, P07829, P07830, P07836, P07837, P08023, P0C539, P0C540, P0C542, P0CG38, P0CJ46, P0CJ47, P0DM41, P0DM42, P10365, P10981, P10982, P10984, P10986,…	AVFPSIVGRPR	PR; PR; PR; PR; PR; PR; PR; PR; PR; PR; PR; PR; PR; PR; PR; PR; PR; PR; PR; PR; PR; PR; PR; PR; PR; PR; PR; PR; PR; PR; PR; PR; PR; PR; PR; PR; PR; PR; PR; PR; PR; PR; PR; PR; PR; PR; PR; PR; PR; PR; PR; PR; PR; PR; PR; PR; PR; PR; PR; PR; PR; PR; PR; PR; PR; PR; PR; PR; PR; PR; PR; PR; PR; PR; PR; PR; PR; AR; AR; PR; PR, FN, NX, XX, XX, XX, XX, XX, XX, XX, XX, XX, XX; PR; PR; PR; PR; PR; PR; PR;…	HQ; HT; HT; HT; QQ; HQ; HH; HQ; HQ; HQ; HQ; HQ; HQ; HQ; HQ; HQ; HQ; HQ; HQ; HT; HQ; HQ; HQ; HQ; HT; HT; HT; HT; HT; HQ; HQ; HQ; YT; HT; HQ; HQ; HQ; HT; HT; HT; QQ; HT; HT; HQ; HQ; HH; HQ; HQ; HQ; HQ; HQ; HH; HQ; HQ; HV; HH; HQ; HQ; HQ; HQ; HQ; HQ; HQ; HQ; HQ; HQ; HQ; HH; HQ; HT; HT; HQ; HQ; HQ; HQ; HQ; HQ; HT; HT; HA; HT, XX, XX, XX, XX, XX, XX, XX, XX, XX, XX, XS, SV; HT; HS; HT; HT; QQ; HQ; HQ;…	29; 31; 31; 31; 729; 14; 29; 32; 30; 30; 34; 29; 30; 29; 29; 32; 31; 31; 30; 31; 29; 51; 30; 30; 30; 29; 31; 31; 30; 31; 31; 30; 30; 30; 30; 30; 31; 31; 30; 30; 729; 31; 31; 30; 30; 29; 30; 31; 30; 30; 30; 29; 30; 31; 30; 30; 30; 30; 30; 30; 30; 29; 30; 30; 30; 30; 30; 29; 31; 31; 31; 31; 32; 32; 29; 30; 30; 30; 30; 31; 31, 131, 132, 133, 134, 135, 136, 137, 138, 139, 140, 141, 142; 11; 31; 11; 3…	NH2-AVFPSIVGRPR-COOH			carla_lasiodip.mgf	Locus:1.1.1.3400.27 File:"carla.wiff"		2427	599.858	2+	2+	1197.7	0	2.68482				99.2701	Confident
800	P53430	VPTSNVSVVDLTAR	MR	LE	235	NH2-VPTSNVSVVDLTAR-COOH			carla_lasiodip.mgf	Locus:1.1.1.3430.10 File:"carla.wiff"		2521	486.605	3+	3+	1456.79	0	3.16029				100	Confident
801	P17730, P19089, P20445, P28844, P29497, P32637, P35143, P53430, P54117, P54118, P78958, P87197, Q12552, Q8WZN0, Q96US8, Q9HGY7, Q9P8C0	LVSWYDNEWGYSR	VK; VK; IK; VK; VK; VK; VK; VK; VK; VK; VK; VK; VK; VK; VK; IK; VK	RV; RV; RV; RV; RV; RV; RV; RV; RV; RV; RV; RV; RV; RV; RV; RV; RV	310; 309; 309; 309; 309; 309; 310; 310; 309; 309; 310; 309; 309; 309; 310; 311; 309	NH2-LVSWYDNEWGYSR-COOH			carla_lasiodip.mgf	Locus:1.1.1.3814.36 File:"carla.wiff"		3736	837.882	2+	2+	1673.75	0	1.5673				100	Confident
802	Q9C285	ATGGEVGASSALAPK	LR	IG	17	NH2-ATGGEVGASSALAPK-COOH			carla_lasiodip.mgf	Locus:1.1.1.3195.15 File:"carla.wiff"		1782	658.347	2+	2+	1314.68	0	1.74905				100	Confident
803	P17730, P19089, P20445, P28844, P29497, P32637, P35143, P53430, P54117, P54118, P78958, P87197, Q12552, Q8WZN0, Q96US8, Q9HGY7, Q9P8C0	LVSWYDNEWGYSR	VK; VK; IK; VK; VK; VK; VK; VK; VK; VK; VK; VK; VK; VK; VK; IK; VK	RV; RV; RV; RV; RV; RV; RV; RV; RV; RV; RV; RV; RV; RV; RV; RV; RV	310; 309; 309; 309; 309; 309; 310; 310; 309; 309; 310; 309; 309; 309; 310; 311; 309	NH2-LVSWYDNEWGYSR-COOH			carla_lasiodip.mgf	Locus:1.1.1.3737.8 File:"carla.wiff"		3490	558.925	3+	3+	1673.75	0	2.89244				100	Confident
804	Q2URJ3, Q4INI2, Q4WKB4, Q5BGP0, Q7SCP4	NLLQEVYFGK	MR; MR; MR; MR; MR	AK; AK; AK; AK; AK	224; 240; 261; 224; 246	NH2-NLLQEVYFGK-COOH			carla_lasiodip.mgf	Locus:1.1.1.3791.19 File:"carla.wiff"		3662	605.829	2+	2+	1209.64	0	3.19671				98.3333	Confident
805	A5A6M6, P04264	THNLEPYFESFINNLR	TR; TR	RR; RR	219; 224	NH2-THNLEPYFESFINNLR-COOH			carla_lasiodip.mgf	Locus:1.1.1.4023.10 File:"carla.wiff"		4401	665.331	3+	3+	1992.97	0	0.598962				100	Confident
806	P82610	VQSSVLGFPR	M	IG	2	NH2-VQSSVLGFPR-COOH			carla_lasiodip.mgf	Locus:1.1.1.3485.19 File:"carla.wiff"		2694	545.306	2+	2+	1088.6	0	-0.730085				97.561	Confident
807	P19115	EGELVFGVAR	IR	IF	22	NH2-EGELVFGVAR-COOH			carla_lasiodip.mgf	Locus:1.1.1.3512.16 File:"carla.wiff"		2779	538.792	2+	2+	1075.57	0	3.1907				94.1176	Confident
808	O04331, P40961, Q9LK25	VLPSIGNEVLK	EK; ER; EK	AV; SI; AV	123; 120; 123	NH2-VLPSIGNEVLK-COOH			carla_lasiodip.mgf	Locus:1.1.1.3555.21 File:"carla.wiff"		2916	584.853	2+	2+	1167.69	0	3.69591				98.3333	Confident
809	Q756H2	IEEELGSKAIYAGK	LR	KF	416	NH2-IEEELGSKAIYAGK-COOH			carla_lasiodip.mgf	Locus:1.1.1.3393.44 File:"carla.wiff"		2406	754.386	2+	2+	1506.79	0	-23.5463				100	Doubtful
810	P42040, P84208, Q6RG04, Q6W3C0, Q7RV85, Q96VP4, Q9HDT3	SGETEDVTIADIVVGLR	HR; ; HR; HR; HR; HR; HR	AG; IE; AG; AG; SG; SG; SG	379; 1; 377; 376; 377; 377; 377	NH2-SGETEDVTIADIVVGLR-COOH			carla_lasiodip.mgf	Locus:1.1.1.4040.32 File:"carla.wiff"		4456	887.463	2+	2+	1772.92	0	-2.11901				100	Confident
811	P87256	NADAVLLGAIGGPK	AK	WG	67	NH2-NADAVLLGAIGGPK-COOH			carla_lasiodip.mgf	Locus:1.1.1.3681.22 File:"carla.wiff"		3314	648.369	2+	2+	1294.72	0	-1.12074				100	Confident
812	A1CJT5, A1D7N3, A2QEN5, A4QVP2, A6R3R5, A6RJ45, A7EGL7, Q09775, Q0CXD0, Q0UU86, Q1DQ20, Q2HFP1, Q2UPY3, Q4WX43, Q5B948, Q7RV88	VLIATDLLAR	SR; SR; SR; SR; SR; SR; SR; IW; SR; SR; SR; SR; SR; SR; SR; SR	GI; GI; GI; GI; GI; GI; GI; GI; GI; GI; GI; GI; GI; GI; GI; GI	317; 317; 317; 315; 317; 317; 317; 341; 315; 315; 317; 316; 340; 317; 317; 316	NH2-VLIATDLLAR-COOH			carla_lasiodip.mgf	Locus:1.1.1.3709.6 File:"carla.wiff"		3402	542.841	2+	2+	1083.67	0	2.9958				100	Confident
813	Q756H2	IEEELGSKAIYAGK	LR	KF	416	NH2-IEEELGSKAIYAGK-COOH			carla_lasiodip.mgf	Locus:1.1.1.3383.26 File:"carla.wiff"		2374	754.386	2+	2+	1506.79	0	-23.5463				100	Doubtful
814	P19115, P27069, P46295, Q5UAM9	IFASFNDTFVHVTDLSGR	AR; AR; AH; AH	ET; ET; ET; ET	32; 19; 35; 33	NH2-IFASFNDTFVHVTDLSGR-COOH			carla_lasiodip.mgf	Locus:1.1.1.3870.19 File:"carla.wiff"		3913	676.332	3+	3+	2025	1	-11.92				98.6577	Confident
815	P53430	VPTSNVSVVDLTAR	MR	LE	235	NH2-VPTSNVSVVDLTAR-COOH			carla_lasiodip.mgf	Locus:1.1.1.4179.4 File:"carla.wiff"		4901	729.398	2+	2+	1456.79	0	-5.42233				92.8571	Confident
816	P48826	IFTPLLHYLDDNKEIIPMEYPYGSR	WR	GP	453	NH2-IFTPLLHYLDDNKEIIPM<ox>EYPYGSR-COOH		Oxidation of M(18)	carla_lasiodip.mgf	Locus:1.1.1.3925.29 File:"carla.wiff"		4089	760.885	4+	4+	3039.51	0	1.21531				100	Confident
817	Q8NKF4	HGSLAFLPR	PR	KR	11	NH2-HGSLAFLPR-COOH			carla_lasiodip.mgf	Locus:1.1.1.3365.16 File:"carla.wiff"		2317	499.283	2+	2+	996.55	0	1.5501				100	Confident
818	P53430	VPTSNVSVVDLTAR	MR	LE	235	NH2-VPTSNVSVVDLTAR-COOH			carla_lasiodip.mgf	Locus:1.1.1.3480.5 File:"carla.wiff"		2678	486.603	3+	3+	1456.79	0	-0.127812				100	Confident
819	P20445	TAATNIIPSSTGAAKAVGK	GR	VI	200	NH2-TAATNIIPSSTGAAKAVGK-COOH			carla_lasiodip.mgf	Locus:1.1.1.3254.28 File:"carla.wiff"		1969	586.664	3+	3+	1756.97	0	1.90805				100	Confident
820	P24590	TILWNGPAGVFEFEK	AK	FA	333	NH2-TILWNGPAGVFEFEK-COOH			carla_lasiodip.mgf	Locus:1.1.1.4026.28 File:"carla.wiff"		4411	854.932	2+	2+	1706.87	1	-11.771				100	Confident
821	P42040, Q6RG04, Q96VP4, Q9HDT3	GNPTVEVDIVTETGLHR	SR; SR; SR; SR	AI; AI; AI; AI	16; 16; 16; 16	NH2-GNPTVEVDIVTETGLHR-COOH			carla_lasiodip.mgf	Locus:1.1.1.3563.27 File:"carla.wiff"		2941	612.988	3+	3+	1835.94	0	2.57211				100	Confident
822	P24590	TILWNGPAGVFEFEK	AK	FA	333	NH2-TILWNGPAGVFEFEK-COOH			carla_lasiodip.mgf	Locus:1.1.1.4050.27 File:"carla.wiff"		4488	854.932	2+	2+	1706.87	1	-11.8881				100	Confident
823	A2BDB0, A2XLF2, O13419, O16808, O17320, O18499, O18500, O18840, O42161, O65314, O65315, O65316, O81221, O93400, P00544, P02572, P02574, P02576, P02578, P02581, P04829, P07829, P07830, P07836, P0DM41, P0DM42, P10365, P10981, P10982, P10984, P10986, P10987, P10990, P12431, P12716, P12717, P13363, P15475, P17126, P18499, P18602, P18603, P20359, P20904, P22131, P22132, P23344, P24263, P26182, P26197,…	VAPEEHPVLLTEAPLNPK	LR; LR; LR; LR; LR; LR; LR; LR; LR; LR; LR; LR; LR; LR; LR; LR; LR; LR; LR; LR; LR; LR; LR; LR; LR; LR; LR; LR; LR; LR; LR; LR; LR; LR; LR; LR; LR; LR; LR; LR; LR; LR; LR; LR; LR; LR; LR; MR; LR; LR; LR; LR; LR; LR; LR; LR; LR; LR; LR; LR, FN, NX, XX, XX, XX; LR; LR; LR; LR; LR; LR; LR; LR; LR; LR; LR; LR; LR; LR; LR; LR; LR; LR; LR; LR; LR; LR; LR; LR; LR; LR; LR; LR; LR; LR; LR; LR; LR; LR; LR;…	AN; AN; SN; AN; AN; AN; AN; AN; AN; AN; AN; AN; AN; AN; AN; AN; AN; AN; AN; YN; AN; AN; AN; AN; AN; AN; SN; AN; SN; AN; AN; AN; AN; AN; AN; AN; AN; AN; AN; AN; AN; AN; SN; AN; AN; AN; AN; AN; AN; SN; AN; AN; AN; AN; AN; AN; AN; AN; AN; AN, XX, XX, XX, XS, SV; AN; AN; AN; AN; AN; AN; AN; AN; AN; AN; AN; AN; QN; AN; AN; AN; VN; SN; AN; AN; AN; AN; AN; AN; AN; AN; AN; AN; AN; AN; AN; AN; AN; AN; AN;…	96; 98; 96; 97; 97; 97; 97; 96; 96; 99; 98; 98; 98; 96; 118; 97; 97; 97; 96; 98; 97; 97; 97; 97; 97; 97; 96; 97; 98; 97; 97; 97; 97; 97; 97; 97; 96; 97; 97; 97; 48; 97; 96; 98; 97; 96; 100; 94; 97; 98; 96; 92; 52; 97; 97; 97; 97; 98; 98; 98, 131, 132, 133, 134, 135; 78; 98; 96; 97; 97; 97; 97; 97; 97; 97; 97; 98; 96; 96; 97; 97; 96; 96; 97; 98; 92; 94; 97; 97; 97; 97; 97; 97; 97; 97; 97; 97; 97; …	NH2-VAPEEHPVLLTEAPLNPK-COOH			carla_lasiodip.mgf	Locus:1.1.1.3483.28 File:"carla.wiff"		2689	652.026	3+	3+	1953.06	0	-0.182432				100	Confident
824	O74233, P09188, P14228, P24590, P33161, P41756	IVIIGGGDTATVAAK	GK; GS; GK; GK; GS; GS	YG; YK; YG; YG; YK; YG	367; 366; 367; 368; 368; 368	NH2-IVIIGGGDTATVAAK-COOH			carla_lasiodip.mgf	Locus:1.1.1.3444.33 File:"carla.wiff"		2566	693.403	2+	2+	1384.79	0	-0.528455				100	Confident
825	P53430	VPTSNVSVVDLTAR	MR	LE	235	NH2-VPTSNVSVVDLTAR-COOH			carla_lasiodip.mgf	Locus:1.1.1.3616.36 File:"carla.wiff"		3109	729.403	2+	2+	1456.79	0	1.4326				100	Confident
826	A1ALL7, A1AP52, A5G9D8, A6TK65, A7HT52, B3EA01, B3PQ68, B5EFI7, B5ZSN7, B9LZ84, C6E9F1, P00830, P22068, P23704, P49376, Q1MAZ2, Q39Q56, Q39ZU1, Q3A605, Q74GY0	VVDLLAPYAR	IK; IK; IK; IK; IK; IK; IK; IK; IK; IK; IK; IK; IK; IK; IK; IK; IK; IK; IK; IK	GG; GG; GG; GG; GG; GG; GG; GG; GG; GG; GG; GG; GG; GG; GG; GG; GG; GG; GG; GG	140; 140; 140; 136; 134; 140; 138; 140; 141; 140; 140; 173; 186; 178; 167; 141; 140; 138; 138; 140	NH2-VVDLLAPYAR-COOH			carla_lasiodip.mgf	Locus:1.1.1.3641.14 File:"carla.wiff"		3187	558.825	2+	2+	1115.63	0	2.10496				100	Confident
827	Q12560, Q5B135, Q76KF9, Q7RV85, Q96VP4, Q96X30, Q9HDT3	GVPLYAHISDLAGTK	EK; EK; EK; EK; EK; EK; EK	KP; KP; KP; KP; KP; KP; KP	127; 127; 127; 127; 127; 127; 127	NH2-GVPLYAHISDLAGTK-COOH			carla_lasiodip.mgf	Locus:1.1.1.3567.8 File:"carla.wiff"		2953	514.617	3+	3+	1540.82	0	3.71015				100	Confident
828	P41799	MSATFVGNSTSIQELFK	LK	RI	363	NH2-M<ox>SATFVGNSTSIQELFK-COOH		Oxidation of M(1)	carla_lasiodip.mgf	Locus:1.1.1.3878.45 File:"carla.wiff"		3940	938.458	2+	2+	1874.91	0	-4.03189				100	Confident
829	P42040, Q6RG04, Q96VP4, Q9HDT3	GNPTVEVDLVTETGLHR	SR; SR; SR; SR	AI; AI; AI; AI	16; 16; 16; 16	NH2-GNPTVEVDLVTETGLHR-COOH			carla_lasiodip.mgf	Locus:1.1.1.3595.26 File:"carla.wiff"		3042	612.988	3+	3+	1835.94	0	1.91957				100	Confident
830	Q12560, Q5B135, Q6RG04, Q96X30, Q96X46, Q9HDT3	KPYVLPVPFQNVLNGGSHAGGR	TK; TK; TK; TK; TK; TK	LA; LA; LA; LA; LA; LA	142; 142; 142; 142; 142; 142	NH2-KPYVLPVPFQNVLNGGSHAGGR-COOH			carla_lasiodip.mgf	Locus:1.1.1.3720.28 File:"carla.wiff"		3437	770.081	3+	3+	2306.23	1	-5.09601				100	Confident
831	P53430	VPTSNVSVVDLTAR	MR	LE	235	NH2-VPTSNVSVVDLTAR-COOH			carla_lasiodip.mgf	Locus:1.1.1.4149.8 File:"carla.wiff"		4806	729.399	2+	2+	1456.79	0	-3.91425				100	Confident
832	O42630	KWYSVYDLGNNAVGLAK	LR	AK	380	NH2-KWYSVYDLGNNAVGLAK-COOH			carla_lasiodip.mgf	Locus:1.1.1.3774.14 File:"carla.wiff"		3608	633.662	3+	3+	1896.97	1	-7.09584				89.8551	Confident
833	P53430	VPTSNVSVVDLTAR	MR	LE	235	NH2-VPTSNVSVVDLTAR-COOH			carla_lasiodip.mgf	Locus:1.1.1.4255.11 File:"carla.wiff"		5121	729.401	2+	2+	1456.79	0	-1.30937				100	Confident
834	Q12560, Q5B135, Q6RG04, Q96X30, Q96X46, Q9HDT3	KPYVLPVPFQNVLNGGSHAGGR	TK; TK; TK; TK; TK; TK	LA; LA; LA; LA; LA; LA	142; 142; 142; 142; 142; 142	NH2-KPYVLPVPFQNVLNGGSHAGGR-COOH			carla_lasiodip.mgf	Locus:1.1.1.3761.9 File:"carla.wiff"		3566	577.811	4+	4+	2306.23	1	-7.81057				97.3684	Confident
835	P53430	VPTSNVSVVDLTAR	MR	LE	235	NH2-VPTSNVSVVDLTAR-COOH			carla_lasiodip.mgf	Locus:1.1.1.3768.31 File:"carla.wiff"		3589	729.403	2+	2+	1456.79	0	1.981				100	Confident
836	P53430	VPTSNVSVVDLTAR	MR	LE	235	NH2-VPTSNVSVVDLTAR-COOH			carla_lasiodip.mgf	Locus:1.1.1.4161.8 File:"carla.wiff"		4844	729.4	2+	2+	1456.79	0	-1.58357				100	Confident
837	P10097, P17878, P32637, Q00640, Q5MJ86	AGISLNDNFVK	AR; AK; AK; AK; AG	LV; LV; LV; LV; LI	297; 301; 298; 299; 299	NH2-AGISLNDNFVK-COOH			carla_lasiodip.mgf	Locus:1.1.1.3491.32 File:"carla.wiff"		2714	589.816	2+	2+	1176.61	1	0.513253				100	Confident
838	P78712	HGPWFGGSLLGQTPEFR	QR	SY	394	NH2-HGPWFGGSLLGQTPEFR-COOH			carla_lasiodip.mgf	Locus:1.1.1.3805.45 File:"carla.wiff"		3707	943.474	2+	2+	1884.93	0	3.67299				100	Confident
839	P32614	LGGSSLLECVVFGR	NR	TA	446	NH2-LGGSSLLEC<cmm>VVFGR-COOH		Carbamidomethylation of C(9)	carla_lasiodip.mgf	Locus:1.1.1.4000.21 File:"carla.wiff"		4328	747.391	2+	2+	1492.77	0	-2.37618				100	Confident
840	Q92441	ALYLESIGNPK	TK	YN	149	NH2-ALYLESIGNPK-COOH			carla_lasiodip.mgf	Locus:1.1.1.3467.33 File:"carla.wiff"		2639	602.831	2+	2+	1203.65	0	-1.90051				99.1935	Confident
841	A0KTS5, A0L4Z2, A0M353, A0RPW7, A1ANV0, A1B4E9, A1BET8, A1RGN1, A1S8K7, A1U614, A1UUC3, A2BZ91, A2Q0Z1, A3D7T4, A3PNM1, A3QGW2, A4SFB1, A4WW89, A4Y9Q3, A5FGL1, A5FPU4, A5GDC8, A6GXZ1, A6Q421, A6UEY0, A6WRU9, A7GXU4, A7HZ39, A7I2D4, A7IC65, A7ZEB5, A8FYU0, A8H760, A8IPT1, A9ILH7, A9L0R8, A9W6R7, B0TQC2, B0U3J8, B0UR84, B1KRT2, B1LZ51, B1ZGR1, B2I6F6, B2IBR4, B2SQU4, B2UKV6, B3CNB5, B3E7W9, B3EHR1,…	IINEPTAAAIAYGLDKK	KR; LR; RR; LR; LR; LR; KR; KR; KR; KR; LR; LR; LR; KR; LR; KR; KR; LR; KR; MR; LR; LR; MR; LR; LR; KR; LR; LR; LR; LR; LR; KR; KR; LR; LR; KR; LR; KR; KR; LR; KR; LR; LR; KR; LR; KR; RR; LR; LR; KR; KR; LR; KR; KR; KR; LR; KR; LR; LR; LR; LR; KR; KR; LR; KR; LR; LR; LR; LR; AR; LR; MR; LR; MR; LR; LR; MR; LR; LR; LR; LR; LR; LR; MR; LR; LR; MR; LR; LR; MR; LR; VR; LR; VR; LR; LR; MR; LR; AR; MR;…	QG; DG; SQ; EA; KE; DS; QS; QG; QG; SG; DG; SN; VG; QG; DT; QG; TS; DT; QG; GN; KD; KD; GI; EA; EG; QG; EA; EG; ES; SA; EA; QG; QG; NS; DG; QG; KA; QG; GG; KS; QG; KS; KS; GG; GS; GG; SN; HG; KD; MS; NQ; DG; KE; QS; KE; KD; GG; KE; EG; GK; KA; QG; QG; GA; RG; ES; GE; KD; KD; GG; EG; AT; VG; GT; VG; VG; AS; GR; GH; GK; GK; VG; VG; AT; AV; GC; GG; GG; GC; TE; VG; DG; VG; DG; SQ; GG; AT; AT; GG; AT;…	167; 168; 166; 167; 168; 167; 165; 167; 167; 168; 168; 167; 172; 167; 167; 167; 165; 167; 167; 166; 173; 168; 166; 167; 168; 167; 167; 168; 167; 168; 167; 167; 167; 168; 168; 167; 168; 167; 169; 168; 167; 168; 168; 169; 168; 169; 170; 167; 168; 165; 168; 168; 165; 165; 165; 168; 167; 168; 168; 149; 168; 167; 167; 168; 168; 167; 167; 168; 168; 202; 168; 176; 172; 173; 172; 170; 176; 170; 173; 170;…	NH2-IINEPTAAAIAYGLDKK-COOH			carla_lasiodip.mgf	Locus:1.1.1.3579.22 File:"carla.wiff"		2992	596.67	3+	3+	1786.98	0	2.44173				100	Confident
842	P87252	LGDILILQGR	IR	PC	42	NH2-LGDILILQGR-COOH			carla_lasiodip.mgf	Locus:1.1.1.3703.11 File:"carla.wiff"		3383	549.338	2+	2+	1096.66	0	1.09541				91.6667	Confident
843	Q06118	ITFNLFDDVVPK	GR	TA	19	NH2-ITFNLFDDVVPK-COOH			carla_lasiodip.mgf	Locus:1.1.1.3979.15 File:"carla.wiff"		4261	704.36	2+	2+	1406.74	0	-27.2013				95.0413	Doubtful
844	P17730, P19089, P20445, P28844, P29497, P32637, P35143, P53430, P54117, P54118, P78958, P87197, Q12552, Q8WZN0, Q96US8, Q9HGY7, Q9P8C0	LVSWYDNEWGYSR	VK; VK; IK; VK; VK; VK; VK; VK; VK; VK; VK; VK; VK; VK; VK; IK; VK	RV; RV; RV; RV; RV; RV; RV; RV; RV; RV; RV; RV; RV; RV; RV; RV; RV	310; 309; 309; 309; 309; 309; 310; 310; 309; 309; 310; 309; 309; 309; 310; 311; 309	NH2-LVSWYDNEWGYSR-COOH			carla_lasiodip.mgf	Locus:1.1.1.3726.31 File:"carla.wiff"		3456	837.882	2+	2+	1673.75	0	0.970557				100	Confident
845	A3N1U6, B0BQN0, B3H269, P17783, P83373, P85920, P86074, Q43744, Q7VP41, Q9LKA3, Q9SN86, Q9ZP06	LFGVTTLDVVR	RK; RK; RK; KK; KK; VK; VK; KK; SK; KK; KK; KK	AK; AK; AK; AK; AK; ; TQ; VK; AK; AR; AN; AR	143; 143; 143; 176; 168; 13; 13; 171; 150; 171; 224; 171	NH2-LFGVTTLDVVR-COOH			carla_lasiodip.mgf	Locus:1.1.1.3799.11 File:"carla.wiff"		3687	610.357	2+	2+	1218.7	0	2.64114				100	Confident
846	P24590	IVLPTDFITADK	VK	FD	280	NH2-IVLPTDFITADK-COOH			carla_lasiodip.mgf	Locus:1.1.1.3845.19 File:"carla.wiff"		3834	666.872	2+	2+	1331.73	0	-3.01482				100	Confident
847	P17730, P19089, P20445, P28844, P29497, P32637, P35143, P53430, P54117, P54118, P78958, P87197, Q12552, Q8WZN0, Q96US8, Q9HGY7, Q9P8C0	LVSWYDNEWGYSR	VK; VK; IK; VK; VK; VK; VK; VK; VK; VK; VK; VK; VK; VK; VK; IK; VK	RV; RV; RV; RV; RV; RV; RV; RV; RV; RV; RV; RV; RV; RV; RV; RV; RV	310; 309; 309; 309; 309; 309; 310; 310; 309; 309; 310; 309; 309; 309; 310; 311; 309	NH2-LVSWYDNEWGYSR-COOH			carla_lasiodip.mgf	Locus:1.1.1.4254.7 File:"carla.wiff"		5118	837.877	2+	2+	1673.75	0	-4.99688				99.4505	Confident
848	Q12560, Q5B135, Q76KF9, Q7RV85, Q96VP4, Q96X30, Q9HDT3	GVPLYAHISDLAGTK	EK; EK; EK; EK; EK; EK; EK	KP; KP; KP; KP; KP; KP; KP	127; 127; 127; 127; 127; 127; 127	NH2-GVPLYAHISDLAGTK-COOH			carla_lasiodip.mgf	Locus:1.1.1.3570.46 File:"carla.wiff"		2964	771.925	2+	2+	1540.82	1	4.76364				100	Confident
849	O16027, P24753	VPTPNVSVVDLTAR	FR; FR	LE; LE	241; 218	NH2-VPTPNVSVVDLTAR-COOH			carla_lasiodip.mgf	Locus:1.1.1.3489.11 File:"carla.wiff"		2707	490.262	3+	3+	1466.81	1	-32.3689				98.4848	Doubtful
850	O59953	YIFGGHVAEYMETLADDDEERYK	KK	SQ	201	NH2-YIFGGHVAEYM<ox>ETLADDDEERYK-COOH		Oxidation of M(11)	carla_lasiodip.mgf	Locus:1.1.1.3775.47 File:"carla.wiff"		3612	923.081	3+	3+	2766.21	0	3.77152				100	Confident
851	A1CJ09, A1D8G9, A2QY49, L7I1W3, P0CT13, P23754, P37210, Q0CBD1, Q1E5N0, Q2HH38, Q2U5A9, Q4HTT2, Q4WWC5, Q7Z9J4, Q875B7, Q8J1K2	AMSILNSFVNDIFER	TR; TR; TR; NR; NR; TR; NR; TR; NR; NR; TR; NR; TR; NR; NR; NR	VA; VA; VA; VA; VA; VA; VA; VA; VA; VA; VA; VA; VA; VA; VA; VA	72; 72; 73; 69; 69; 72; 69; 72; 71; 69; 73; 69; 72; 70; 69; 68	NH2-AM<ox>SILNSFVNDIFER-COOH		Oxidation of M(2)	carla_lasiodip.mgf	Locus:1.1.1.4099.28 File:"carla.wiff"		4646	886.437	2+	2+	1770.86	0	-1.47976				100	Confident
852	A7F1E9, C7Z508, Q0UZH1	ILVACGPGNNGGDGLVAAR	RR; RR; KR	HL; HL; HL	53; 53; 56	NH2-ILVAC<cmm>GPGNNGGDGLVAAR-COOH		Carbamidomethylation of C(5)	carla_lasiodip.mgf	Locus:1.1.1.3467.50 File:"carla.wiff"		2640	906.454	2+, 3+, 4+	2+	1809.92	1	-14.0587				99.1935	Confident
853	P00549, P52489, Q12669, Q6FIS9, Q759A9, Q875S4, Q875Z9	RTSIIGTIGPK	LR; LR; FR; LR; LR; LR; LR	TN; TN; TN; TN; TN; TN; TN	20; 22; 34; 21; 21; 21; 21	NH2-RTSIIGTIGPK-COOH			carla_lasiodip.mgf	Locus:1.1.1.3247.29 File:"carla.wiff"		1946	571.849	2+	2+	1141.68	0	0.646835				94.1667	Confident
854	O13639, P83783, Q8GGL7, Q9KZM1	VADISLAAFGR	YK; YK; FK; FK	KE; KD; KE; KE	8; 11; 14; 12	NH2-VADISLAAFGR-COOH			carla_lasiodip.mgf	Locus:1.1.1.3655.17 File:"carla.wiff"		3232	560.313	2+	2+	1118.61	0	3.42584				100	Confident
855	P05220, P10653, P10875, P16040, P17938, P22014, P24637, P31863, P31864, P32924, P33127, P40904, P40905, P41388, P41741, P41799, P53373, P53374, P53375, P53376, Q2U2U3, Q4HZS8, Q52NY7, Q86ZP5, Q875L2, Q875L3, Q8WZE0, Q96TU8, Q9HFQ3, Q9UV72	MMATFSVVPSPK	DR; DR; DT; DR; DR; DR; DR; DR; DR; DR; DR; DR; DR; DR; DR; DR; DR; DR; DR; DR; DR; DR; DR; DR; DR; DR; DR; DR; DR; DR	VS; VS; VS; VS; VS; VS; VS; VS; VS; VS; VS; VS; VS; VS; VS; VS; VS; VS; VS; VS; VS; VS; VS; VS; VS; VS; VS; VS; VS; VS	163; 163; 163; 163; 163; 163; 163; 163; 165; 163; 163; 163; 163; 163; 163; 163; 163; 163; 163; 163; 163; 163; 163; 163; 163; 163; 163; 163; 163; 163	NH2-M<ox>M<ox>ATFSVVPSPK-COOH		Oxidation of M(1, 2)	carla_lasiodip.mgf	Locus:1.1.1.3372.35 File:"carla.wiff"		2340	663.827	2+	2+	1325.64	0	3.24016				100	Confident
856	P20445	TAATNIIPSSTGAAK	GR	AV	200	NH2-TAATNIIPSSTGAAK-COOH			carla_lasiodip.mgf	Locus:1.1.1.3293.41 File:"carla.wiff"		2091	702.37	2+	2+	1401.75	1	-17.0013				99.4505	Confident
857	Q96UH7, Q9C2U0, Q9URB4	FAIPAINVTSSSTVVAALEAAR	KV; HK; KG	DK; DN; DN	31; 31; 30	NH2-FAIPAINVTSSSTVVAALEAAR-COOH			carla_lasiodip.mgf	Locus:1.1.1.4121.15 File:"carla.wiff"		4716	730.407	3+	3+	2187.19	1	2.27523				98.4848	Confident
858	O93866, P10591, P40918, P41797, P46587, P53421, P53623, Q00043, Q01233, Q5B2V1, Q96W30	TTPSFVAFTDTER	NR; NR; NR; NR; NR; NR; NR; NR; NR; NR; NR	LI; LI; LI; LI; LI; LI; LS; LI; LV; LI; LI	35; 35; 35; 35; 35; 35; 35; 35; 35; 35; 35	NH2-TTPSFVAFTDTER-COOH			carla_lasiodip.mgf	Locus:1.1.1.3616.39 File:"carla.wiff"		3109	736.361	2+	2+	1470.7	0	5.14261				99.1935	Confident
859	O00940, O74233, P38667, P41756, P50311	LGDVYLNDAFGTAHR	TR; TA; TK; TA; TK	AH; AH; AH; AH; AH	134; 156; 157; 157; 155	NH2-LGDVYLNDAFGTAHR-COOH			carla_lasiodip.mgf	Locus:1.1.1.3537.42 File:"carla.wiff"		2860	824.909	2+	2+	1647.8	0	1.65365				100	Confident
860	Q12560, Q5B135, Q76KF9, Q7RV85, Q96VP4, Q96X30, Q9HDT3	GVPLYAHISDLAGTK	EK; EK; EK; EK; EK; EK; EK	KP; KP; KP; KP; KP; KP; KP	127; 127; 127; 127; 127; 127; 127	NH2-GVPLYAHISDLAGTK-COOH			carla_lasiodip.mgf	Locus:1.1.1.3586.35 File:"carla.wiff"		3014	771.42	2+	2+	1540.82	0	0.197284				100	Confident
861	P17730, P19089, P20445, P28844, P29497, P32637, P35143, P53430, P54117, P54118, P78958, P87197, Q12552, Q8WZN0, Q96US8, Q9HGY7, Q9P8C0	LVSWYDNEWGYSR	VK; VK; IK; VK; VK; VK; VK; VK; VK; VK; VK; VK; VK; VK; VK; IK; VK	RV; RV; RV; RV; RV; RV; RV; RV; RV; RV; RV; RV; RV; RV; RV; RV; RV	310; 309; 309; 309; 309; 309; 310; 310; 309; 309; 310; 309; 309; 309; 310; 311; 309	NH2-LVSWYDNEWGYSR-COOH			carla_lasiodip.mgf	Locus:1.1.1.3836.34 File:"carla.wiff"		3806	837.88	2+	2+	1673.75	0	-1.77446				100	Confident
862	P42882	NFPVTSIGSLLDEPFTGVVYLK	AR	DS	74	NH2-NFPVTSIGSLLDEPFTGVVYLK-COOH			carla_lasiodip.mgf	Locus:1.1.1.4192.4 File:"carla.wiff"		4941	799.771	3+	3+	2395.27	1	9.09049				100	Confident
863	A2QEN5, A6R3R5, A6RJ45, A7EGL7, Q0CXD0, Q0UU86, Q1DQ20, Q2UPY3, Q4WX43, Q5B948	GVYAYGFERPSAIQQR	LR; LR; LR; LR; LR; LR; LR; LR; LR; LR	AI; AI; AI; AI; AI; AI; AI; AI; AI; AI	39; 39; 39; 39; 37; 37; 39; 62; 39; 39	NH2-GVYAYGFERPSAIQQR-COOH			carla_lasiodip.mgf	Locus:1.1.1.3396.51 File:"carla.wiff"		2416	921.47	2+	2+	1840.92	0	1.85362				99.4118	Confident
864	P17730	NPADIKWSETGAEYVVESTGVFTTTEK	ER	AK	81	NH2-NPADIKWSETGAEYVVESTGVFTTTEK-COOH			carla_lasiodip.mgf	Locus:1.1.1.4115.43 File:"carla.wiff"		4698	987.478	3+	3+	2958.41	1	-1.56913				100	Confident
865	P53430	VPTSNVSVVDLTAR	MR	LE	235	NH2-VPTSNVSVVDLTAR-COOH			carla_lasiodip.mgf	Locus:1.1.1.3491.49 File:"carla.wiff"		2715	729.399	2+	2+	1456.79	0	-2.95455				100	Confident
866	P42040, Q6RG04, Q96VP4, Q9HDT3	GNPTVEVDIVTETGLHR	SR; SR; SR; SR	AI; AI; AI; AI	16; 16; 16; 16	NH2-GNPTVEVDIVTETGLHR-COOH			carla_lasiodip.mgf	Locus:1.1.1.4067.12 File:"carla.wiff"		4542	612.989	3+	3+	1835.94	0	3.71406				99.0099	Confident
867	A0LLG0, A1B8N8, A1UR47, A3PIB7, A4WUM9, A4YKD8, A5E948, A5FZ52, A5V3X3, A6UDM3, A6WXW9, A7HT50, A7IH29, A8HS15, A8LJR6, A8ZU99, A9IYX0, A9M839, A9WWS4, B0T338, B0UE41, B1LVH1, B2S7M5, B3PQ70, B4RD45, B5ZSN9, B6JD06, B8DRD0, B8EQP9, B8FGT6, B8H5I2, B8IN03, B9JTR4, B9KPI6, C0RF52, C3M9S3, P05036, P05439, P05492, P37211, P72245, Q02BU3, Q07405, Q07UZ3, Q0AKV8, Q0BQE6, Q0C0Z8, Q11DD7, Q13DP4, Q162S7,…	VLSVGDGIAR	GR; GQ; GW; GR; GR; GQ; GQ; GQ; GQ; GQ; GQ; GQ; GQ; GQ; GR; GV; GW; GQ; GQ; GQ; GQ; GQ; GQ; GQ; GS; GQ; GQ; GT; GQ; GT; GQ; GQ; GQ; GR; GQ; GQ; GQ; GR; GR; GR; GR; GS; GT; GQ; GS; GQ; GQ; GQ; GQ; GR; GT; GR; GS; GQ; GT; GQ; GQ; GR; GS; GQ; GQ; GT; GS; GQ; GQ; GQ; GR; GQ; GQ; GQ; GR; GR; GT; GW; GW; GQ; GQ; GQ; GQ; GQ; GQ; GQ; GQ	VY; VY; VY; VH; VH; VY; VY; VF; IH; VY; VY; VY; VY; VY; VH; VY; VY; VY; VY; IY; VY; AY; VY; VY; VY; VY; VY; VY; VY; VY; IY; VY; VY; VH; VY; VY; VY; VY; VY; VH; VH; IH; IY; VY; VY; VY; VY; VY; VY; VY; IY; VY; VH; VY; VY; VY; VY; VY; IH; VY; VY; IY; IH; VY; VH; VY; VH; VY; VY; VY; VY; VY; IY; VY; VY; VY; VY; VY; VY; VY; VY; VY; IY	31; 31; 31; 31; 31; 31; 31; 31; 31; 31; 31; 31; 31; 31; 31; 31; 31; 31; 31; 31; 31; 31; 31; 31; 31; 31; 31; 31; 31; 31; 31; 31; 31; 31; 31; 31; 31; 31; 33; 72; 31; 32; 31; 31; 31; 31; 31; 31; 31; 31; 31; 31; 31; 31; 31; 31; 31; 31; 31; 31; 31; 32; 31; 31; 31; 31; 31; 31; 31; 31; 31; 31; 31; 31; 31; 31; 31; 31; 31; 31; 31; 31; 31	NH2-VLSVGDGIAR-COOH			carla_lasiodip.mgf	Locus:1.1.1.3287.17 File:"carla.wiff"		2071	493.785	2+	2+	985.556	0	0.205479				97.479	Confident
868	C1FNC3	HNIANLLAAFCMINK	GR	YV	283	NH2-HNIANLLAAFC<cmm>M<ox>INK-COOH		Carbamidomethylation of C(11), Oxidation of M(12)	carla_lasiodip.mgf	Locus:1.1.1.4000.38 File:"carla.wiff"		4329	873.452	2+	2+	1744.88	0	7.53681				96.8504	Confident
869	P42882	NFPVTSIGSLLDEPFTGVVYLK	AR	DS	74	NH2-NFPVTSIGSLLDEPFTGVVYLK-COOH			carla_lasiodip.mgf	Locus:1.1.1.4279.7 File:"carla.wiff"		5199	799.429	3+	3+	2395.27	0	-1.22735				100	Confident
870	A1CL63, A1D695, A2QE32, A3LRZ0, A5DGG9, A5DZP6, A6RMY2, A7F2R3, B0XWG9, B2VY36, B6H2I7, B6K180, B6K1S2, B6K2L2, B6Q3G2, B8M6L1, B8N513, B9WEC5, C0NKW7, C0S3U2, C1G1P4, C1GUB6, C4Y2C6, C4YNR7, C5G8P1, C5JKQ2, O42817, Q0CQF6, Q0UR95, Q2UBZ9, Q4WYK1, Q5B8F8, Q6BW39, Q96VK7, Q9P546, Q9Y7L8	FTPGNFTNYITR	GR; GR; GR; GR; GR; GR; GR; GR; GR; GR; GR; GR; GR; GR; GR; GR; GR; GR; GR; GR; GR; GR; GR; GR; GR; GR; GR; GR; GR; GR; GR; GR; GR; GR; GR; GR	SF; SF; SF; SF; SF; SF; SF; SF; SF; SF; SF; TY; TY; TF; SF; SF; SF; SF; SF; SF; SF; SF; SF; SF; SF; SF; SF; SF; SF; SF; SF; SF; SF; SF; TY; TY	105; 105; 105; 102; 102; 102; 105; 105; 105; 105; 105; 105; 106; 106; 105; 105; 105; 102; 105; 105; 105; 105; 102; 102; 105; 105; 102; 105; 105; 105; 105; 105; 102; 102; 106; 105	NH2-FTPGNFTNYITR-COOH			carla_lasiodip.mgf	Locus:1.1.1.3666.25 File:"carla.wiff"		3267	715.858	2+	2+	1429.7	0	1.14071				100	Confident
871	P59769, P78695, P83616, P83617	LSNVAYPITSK	EQ; EK; EQ; EQ	LY; LY; LY; LY	643; 633; 643; 643	NH2-LSNVAYPITSK-COOH			carla_lasiodip.mgf	Locus:1.1.1.3272.24 File:"carla.wiff"		2025	596.831	2+	2+	1191.65	0	-1.75207				100	Confident
872	P53430	VPTSNVSVVDLTAR	MR	LE	235	NH2-VPTSNVSVVDLTAR-COOH			carla_lasiodip.mgf	Locus:1.1.1.3282.6 File:"carla.wiff"		2055	486.604	3+	3+	1456.79	0	0.694213				100	Confident
873	P02309, P04914, P23750, P23751, Q6ZXX3, Q711M0, Q757K0, Q75AX1, Q76MU7, Q7LKT3, Q8J1L3, Q8NIG3, Q8NIQ8, Q9HDF5	TVTSLDVVYALKR	RK; RK; RK; RK; RK; RK; RK; RK; RK; RK; RK; RK; RK; RK	QG; QG; QG; QG; QG; QG; QG; QG; QG; QG; QG; QG; QG; QG	81; 81; 81; 81; 81; 81; 81; 81; 81; 81; 81; 81; 81; 81	NH2-TVTSLDVVYALKR-COOH			carla_lasiodip.mgf	Locus:1.1.1.3583.8 File:"carla.wiff"		3004	488.953	3+	3+	1463.83	0	1.83488				99.1071	Confident
874	P42882	NFPVTSIGSLLDEPFTGVVYLK	AR	DS	74	NH2-NFPVTSIGSLLDEPFTGVVYLK-COOH			carla_lasiodip.mgf	Locus:1.1.1.4103.51 File:"carla.wiff"		4659	1198.64	2+	2+	2395.27	0	-1.69654				100	Confident
875	Q12067	FQSWKDIINHPR	VK	QI	138	NH2-FQSWKDIINHPR-COOH			carla_lasiodip.mgf	Locus:1.1.1.3994.29 File:"carla.wiff"		4309	771.424	2+	2+	1539.79	1	22.9903				99.2701	Doubtful
876	Q5BCG1	IWALDPIDGTK	GR	GF	129	NH2-IWALDPIDGTK-COOH			carla_lasiodip.mgf	Locus:1.1.1.3719.17 File:"carla.wiff"		3434	614.834	2+	2+	1227.65	0	2.20273				100	Confident
877	A7EJY3, Q0UWA6, Q1DJF0, Q6CB69	GLDIPNVTHVVNYDLPTDIDDYVHR	AR; AR; AR; AR	IG; IG; IG; IG	508; 523; 505; 481	NH2-GLDIPNVTHVVNYDLPTDIDDYVHR-COOH			carla_lasiodip.mgf	Locus:1.1.1.3913.20 File:"carla.wiff"		4050	720.859	4+	4+	2879.41	0	-1.41923				100	Confident
878	P52810, Q9LXG1	HIDFALTSPFGGGRPGR	QK; QK	VR; VK	153; 157	NH2-HIDFALTSPFGGGRPGR-COOH			carla_lasiodip.mgf	Locus:1.1.1.3561.24 File:"carla.wiff"		2935	595.646	3+	3+	1783.91	0	2.44551				100	Confident
879	P42040, P84208, Q6RG04, Q6W3C0, Q7RV85, Q96VP4, Q9HDT3	SGETEDVTIADIVVGLR	HR; ; HR; HR; HR; HR; HR	AG; IE; AG; AG; SG; SG; SG	379; 1; 377; 376; 377; 377; 377	NH2-SGETEDVTIADIVVGLR-COOH			carla_lasiodip.mgf	Locus:1.1.1.4035.33 File:"carla.wiff"		4440	887.463	2+	2+	1772.92	0	-2.11901				100	Confident
880	A2BDB0, A2XLF2, A2XNS1, A3C6D7, A5A3E0, A5DQP9, O13419, O15998, O16808, O17320, O17502, O17503, O18500, O18840, O42161, O65314, O65315, O65316, O74258, O81221, O93400, P00544, P02572, P02574, P02576, P02578, P02580, P02581, P02582, P04751, P04752, P04829, P07829, P07830, P07836, P07837, P08023, P0C539, P0C540, P0C542, P0CG38, P0CJ46, P0CJ47, P0DM41, P0DM42, P10365, P10981, P10982, P10984, P10986,…	AVFPSIVGRPR	PR; PR; PR; PR; PR; PR; PR; PR; PR; PR; PR; PR; PR; PR; PR; PR; PR; PR; PR; PR; PR; PR; PR; PR; PR; PR; PR; PR; PR; PR; PR; PR; PR; PR; PR; PR; PR; PR; PR; PR; PR; PR; PR; PR; PR; PR; PR; PR; PR; PR; PR; PR; PR; PR; PR; PR; PR; PR; PR; PR; PR; PR; PR; PR; PR; PR; PR; PR; PR; PR; PR; PR; PR; PR; PR; PR; PR; AR; AR; PR; PR, FN, NX, XX, XX, XX, XX, XX, XX, XX, XX, XX, XX; PR; PR; PR; PR; PR; PR; PR;…	HQ; HT; HT; HT; QQ; HQ; HH; HQ; HQ; HQ; HQ; HQ; HQ; HQ; HQ; HQ; HQ; HQ; HQ; HT; HQ; HQ; HQ; HQ; HT; HT; HT; HT; HT; HQ; HQ; HQ; YT; HT; HQ; HQ; HQ; HT; HT; HT; QQ; HT; HT; HQ; HQ; HH; HQ; HQ; HQ; HQ; HQ; HH; HQ; HQ; HV; HH; HQ; HQ; HQ; HQ; HQ; HQ; HQ; HQ; HQ; HQ; HQ; HH; HQ; HT; HT; HQ; HQ; HQ; HQ; HQ; HQ; HT; HT; HA; HT, XX, XX, XX, XX, XX, XX, XX, XX, XX, XX, XS, SV; HT; HS; HT; HT; QQ; HQ; HQ;…	29; 31; 31; 31; 729; 14; 29; 32; 30; 30; 34; 29; 30; 29; 29; 32; 31; 31; 30; 31; 29; 51; 30; 30; 30; 29; 31; 31; 30; 31; 31; 30; 30; 30; 30; 30; 31; 31; 30; 30; 729; 31; 31; 30; 30; 29; 30; 31; 30; 30; 30; 29; 30; 31; 30; 30; 30; 30; 30; 30; 30; 29; 30; 30; 30; 30; 30; 29; 31; 31; 31; 31; 32; 32; 29; 30; 30; 30; 30; 31; 31, 131, 132, 133, 134, 135, 136, 137, 138, 139, 140, 141, 142; 11; 31; 11; 3…	NH2-AVFPSIVGRPR-COOH			carla_lasiodip.mgf	Locus:1.1.1.3390.25 File:"carla.wiff"		2396	599.858	2+	2+	1197.7	0	2.68482				100	Confident
881	O94083, P23301, P38672	VHLVAIDIFTGK	AK; AK; AK	KL; KL; KL	56; 57; 63	NH2-VHLVAIDIFTGK-COOH			carla_lasiodip.mgf	Locus:1.1.1.3774.20 File:"carla.wiff"		3608	656.886	2+	2+	1311.76	0	1.80766				100	Confident
882	P42882	NFPVTSIGSLLDEPFTGVVYLK	AR	DS	74	NH2-NFPVTSIGSLLDEPFTGVVYLK-COOH			carla_lasiodip.mgf	Locus:1.1.1.4288.3 File:"carla.wiff"		5225	799.429	3+	3+	2395.27	0	-1.22735				100	Confident
883	P20445	TAATNIIPSSTGAAKAVGK	GR	VI	200	NH2-TAATNIIPSSTGAAKAVGK-COOH			carla_lasiodip.mgf	Locus:1.1.1.3257.30 File:"carla.wiff"		1979	879.491	2+	2+	1756.97	0	-0.491978				100	Confident
884	B5YJD3, P05694, P82610, Q9UT19	LPLFPTTTIGSFPQTK	LK; FN; YN; LK	EV; DI; DI; EI	413; 436; 438; 434	NH2-LPLFPTTTIGSFPQTK-COOH			carla_lasiodip.mgf	Locus:1.1.1.3872.40 File:"carla.wiff"		3921	874.484	2+	2+	1746.96	0	-1.12949				100	Confident
885	O42786, P05220, P10653, P16040, P17938, P22012, P22014, P31863, P31864, P33127, P40904, P40905, P41388, P41741, P41799, P53373, P53374, P53375, P53376, Q00264, Q2U2U3, Q3KVN1, Q4HZS8, Q4R9N3, Q52NY7, Q6QDC9, Q86ZP5, Q875L2, Q875L3, Q9UV72	AVLVDLEPGTMDAVR	PR; PR; PR; PR; PR; PR; PR; PR; PR; PR; PR; PR; PR; PR; PR; PR; PR; PR; PR; PR; PR; PR; PR; PR; PR; PR; PR; PR; PR; PR	AG; AG; AG; AG; AG; AG; AG; AG; SG; AG; AG; AG; AG; AG; AG; AG; AG; SG; AG; AG; AG; AG; AG; AG; AG; AG; AG; AG; SG; AG	63; 63; 63; 63; 63; 63; 63; 63; 65; 63; 63; 63; 63; 63; 63; 63; 63; 63; 63; 63; 63; 63; 63; 63; 63; 63; 63; 63; 63; 63	NH2-AVLVDLEPGTM<ox>DAVR-COOH		Oxidation of M(11)	carla_lasiodip.mgf	Locus:1.1.1.3567.44 File:"carla.wiff"		2954	801.415	2+	2+	1600.81	0	2.11463				100	Confident
886	O43105	HVLIVASR	DR	RI	95	NH2-HVLIVASR-COOH			carla_lasiodip.mgf	Locus:1.1.1.3138.4 File:"carla.wiff"		1601	447.781	2+	2+	893.545	0	4.2002				89.916	Confident
887	P24590	IVLPTDFITADKFDK	VK	DA	280	NH2-IVLPTDFITADKFDK-COOH			carla_lasiodip.mgf	Locus:1.1.1.3846.7 File:"carla.wiff"		3837	574.982	3+	3+	1721.92	0	0.975437				100	Confident
888	A0A342, A0ALL3, A0JY64, A0LSL6, A0M791, A0Q2Z4, A0RL95, A0T0D2, A0T0R6, A0ZZ42, A1A3C5, A1ALL7, A1AP52, A1B8P0, A1E9T1, A1EA15, A1R7V3, A1SHJ1, A1T0Y9, A2T340, A3DIM9, A3PIB9, A4GG90, A4GYR7, A4ITI9, A4J999, A4QDH3, A4QJC2, A4QJK6, A4QJU0, A4QK25, A4QKB2, A4QKJ9, A4QKT8, A4QL26, A4QLB3, A4QLK1, A4QLU0, A4WUM7, A4XAW2, A4XKX0, A4YKE0, A5CDA5, A5CQ60, A5CYE2, A5E950, A5F459, A5FLS1, A5FZ54, A5G9D8,…	IGLFGGAGVGK	GK; GK; GK; GK; GK; GK; GK; GK; GK; GK; GK; GK; GK; GK; GK; GK; GK; GK; GK; GK; GK; GK; GK; GK; GK; GK; GK; GK; GK; GK; GK; GK; GK; GK; GK; GK; GK; GK; GK; GK; GK; GK; GK; GK; GK; GK; GK; GK; GK; GK; GK; GK; GK; GK; GK; GK; GK; GK; GK; GK; GK; GK; GK; GK; GK; GK; GK; GK; GK; GK; GK; GK; GK; GK; GK; GK; GK; GK; GK; GK; GK; GK; GK; GK; GK; GK; GK; GK; GK; GK; GK; GK; GK; GK; GK; GK; GK; GK; GK; GK;…	TV; TV; TV; TV; TV; TV; TV; TV; TV; TV; TV; TV; TV; TV; TV; TV; TV; TV; TV; TV; TV; TV; TV; TV; TV; TV; TV; TV; TV; TV; TV; TV; TV; TV; TV; TV; TV; TV; TV; TV; TV; TV; TV; TV; TV; TV; TV; TV; TV; TV; TV; TV; TV; TV; TV; TV; TV; TV; TV; TV; TV; TV; TV; TV; TV; TV; TV; TV; TV; TV; TV; TV; TV; TV; TV; TV; TV; TV; TV; TV; TV; TV; TV; TV; TV; TV; TV; TV; TV; TV; TV; TV; TV; TV; TV; TV; TV; TV; TV; TV;…	168; 154; 164; 171; 153; 149; 152; 152; 151; 168; 173; 153; 153; 147; 168; 168; 163; 165; 144; 166; 149; 148; 168; 168; 154; 153; 165; 168; 168; 168; 168; 168; 168; 168; 168; 172; 168; 168; 148; 167; 148; 150; 156; 166; 153; 150; 146; 153; 148; 153; 147; 151; 147; 152; 149; 195; 164; 153; 166; 155; 154; 148; 168; 168; 166; 168; 147; 151; 151; 183; 166; 191; 158; 147; 147; 147; 156; 147; 146; 147;…	NH2-IGLFGGAGVGK-COOH			carla_lasiodip.mgf	Locus:1.1.1.3512.11 File:"carla.wiff"		2779	488.285	2+	2+	974.555	0	0.953543				100	Confident
889	O00940, O74233, P38667, P41756, P50311	LGDVYINDAFGTAHR	TR; TA; TK; TA; TK	AH; AH; AH; AH; AH	134; 156; 157; 157; 155	NH2-LGDVYINDAFGTAHR-COOH			carla_lasiodip.mgf	Locus:1.1.1.3507.23 File:"carla.wiff"		2764	550.602	3+	3+	1647.8	1	-11.0267				100	Confident
890	P17730, P19089, P20445, P28844, P29497, P32637, P35143, P53430, P54117, P54118, P78958, P87197, Q12552, Q8WZN0, Q96US8, Q9HGY7, Q9P8C0	LVSWYDNEWGYSR	VK; VK; IK; VK; VK; VK; VK; VK; VK; VK; VK; VK; VK; VK; VK; IK; VK	RV; RV; RV; RV; RV; RV; RV; RV; RV; RV; RV; RV; RV; RV; RV; RV; RV	310; 309; 309; 309; 309; 309; 310; 310; 309; 309; 310; 309; 309; 309; 310; 311; 309	NH2-LVSWYDNEWGYSR-COOH			carla_lasiodip.mgf	Locus:1.1.1.3795.34 File:"carla.wiff"		3675	837.881	2+	2+	1673.75	0	0.493162				100	Confident
891	O74905, Q10232, Q54XI5	FLDGIYVSER	RK; RK; RK	GN; GN; NV	173; 173; 173	NH2-FLDGIYVSER-COOH			carla_lasiodip.mgf	Locus:1.1.1.3625.24 File:"carla.wiff"		3137	599.81	2+	2+	1197.6	0	2.3831				100	Confident
892	P53430	VPTSNVSVVDLTAR	MR	LE	235	NH2-VPTSNVSVVDLTAR-COOH			carla_lasiodip.mgf	Locus:1.1.1.3817.37 File:"carla.wiff"		3745	729.399	2+	2+	1456.79	0	-3.64005				100	Confident
893	Q5I2J3	IHFPLVAYSPVISAAK	PR	AA	265	NH2-IHFPLVAYSPVISAAK-COOH			carla_lasiodip.mgf	Locus:1.1.1.3785.9 File:"carla.wiff"		3642	571.664	3+	3+	1711.97	0	2.88222				100	Confident
894	P17730, P19089, P20445, P28844, P29497, P32637, P35143, P53430, P54117, P54118, P78958, P87197, Q12552, Q8WZN0, Q96US8, Q9HGY7, Q9P8C0	LVSWYDNEWGYSR	VK; VK; IK; VK; VK; VK; VK; VK; VK; VK; VK; VK; VK; VK; VK; IK; VK	RV; RV; RV; RV; RV; RV; RV; RV; RV; RV; RV; RV; RV; RV; RV; RV; RV	310; 309; 309; 309; 309; 309; 310; 310; 309; 309; 310; 309; 309; 309; 310; 311; 309	NH2-LVSWYDNEWGYSR-COOH			carla_lasiodip.mgf	Locus:1.1.1.3869.33 File:"carla.wiff"		3911	837.884	2+, 3+, 4+	2+	1673.75	0	3.95427				100	Confident
895	A2SST6, A3CS72, A7IAU7, B8GFQ7, O29100, P11593, P16140, P22550, P22663, Q12WL0, Q2FP51, Q46FH4, Q59PT0, Q60187, Q8TIJ0	GIYPPINVLPSLSR	RK; RK; RK; RK; AK; NR; NK; NR; RK; RK; RK; RK; NR; RK; RK	LM; LM; LM; LM; LM; LM; LM; LM; LM; LM; LM; LM; LM; LM; LM	335; 335; 335; 335; 335; 362; 368; 368; 336; 336; 335; 336; 368; 336; 336	NH2-GIYPPINVLPSLSR-COOH			carla_lasiodip.mgf	Locus:1.1.1.3892.33 File:"carla.wiff"		3984	763.438	2+	2+	1524.87	0	-3.3837				99.2593	Confident
896	P23704	FLSQPFTVAQVFTGIEGK	QR	LV	451	NH2-FLSQPFTVAQVFTGIEGK-COOH			carla_lasiodip.mgf	Locus:1.1.1.4085.33 File:"carla.wiff"		4601	985.024	2+	2+	1968.04	0	-0.617581				100	Confident
897	P59671, Q8NKF4	KVACIGAWHPSHVQWTVAR	LR; LR	AG; AG	249; 249	NH2-KVAC<cmm>IGAWHPSHVQWTVAR-COOH		Carbamidomethylation of C(4)	carla_lasiodip.mgf	Locus:1.1.1.3439.25 File:"carla.wiff"		2550	551.54	4+	4+	2202.13	0	1.63101				100	Confident
898	A2SST6, A3CS72, A7IAU7, B8GFQ7, O29100, P11593, P16140, P22550, P22663, Q12WL0, Q2FP51, Q46FH4, Q59PT0, Q60187, Q8TIJ0	GIYPPINVLPSLSR	RK; RK; RK; RK; AK; NR; NK; NR; RK; RK; RK; RK; NR; RK; RK	LM; LM; LM; LM; LM; LM; LM; LM; LM; LM; LM; LM; LM; LM; LM	335; 335; 335; 335; 335; 362; 368; 368; 336; 336; 335; 336; 368; 336; 336	NH2-GIYPPINVLPSLSR-COOH			carla_lasiodip.mgf	Locus:1.1.1.3882.26 File:"carla.wiff"		3952	763.438	2+	2+	1524.87	0	-3.3837				97.541	Confident
899	P53430	VPTSNVSVVDLTAR	MR	LE	235	NH2-VPTSNVSVVDLTAR-COOH			carla_lasiodip.mgf	Locus:1.1.1.3532.6 File:"carla.wiff"		2842	486.603	3+	3+	1456.79	0	-1.97737				100	Confident
900	P42882	NFPVTSIGSLLDEPFTGVVYLK	AR	DS	74	NH2-NFPVTSIGSLLDEPFTGVVYLK-COOH			carla_lasiodip.mgf	Locus:1.1.1.4124.22 File:"carla.wiff"		4726	799.434	3+	3+	2395.27	0	5.1522				94.5946	Confident
901	P19115, P27069, P46295, Q5UAM9	IFASFNDTFVHVTDLSGR	AR; AR; AH; AH	ET; ET; ET; ET	32; 19; 35; 33	NH2-IFASFNDTFVHVTDLSGR-COOH			carla_lasiodip.mgf	Locus:1.1.1.3887.15 File:"carla.wiff"		3967	676.337	3+	3+	2025	1	-4.81952				100	Confident
902	O02056	NIPGVDVMNVERLNLLKLAPGGHLGR	FR	LI	222	NH2-NIPGVDVM<ox>NVERLNLLKLAPGGHLGR-COOH		Oxidation of M(8)	carla_lasiodip.mgf	Locus:1.1.1.3989.37 File:"carla.wiff"		4293	933.819	3+	3+	2797.54	1	-37.8802				90	Doubtful
903	P32420	DLVPDLTQFYK	VK	QY	149	NH2-DLVPDLTQFYK-COOH			carla_lasiodip.mgf	Locus:1.1.1.3904.15 File:"carla.wiff"		4022	669.849	2+	2+	1337.69	0	-2.44145				99.1935	Confident
904	P17730	NPADIKWSETGAEYVVESTGVFTTTEK	ER	AK	81	NH2-NPADIKWSETGAEYVVESTGVFTTTEK-COOH			carla_lasiodip.mgf	Locus:1.1.1.4109.34 File:"carla.wiff"		4678	987.478	3+	3+	2958.41	1	-1.56913				98.4848	Confident
905	P23704, P46561	CIAMDGTEGLVR	VR; VR	GA; GQ	99; 119	NH2-C<cmm>IAM<ox>DGTEGLVR-COOH		Carbamidomethylation of C(1), Oxidation of M(4)	carla_lasiodip.mgf	Locus:1.1.1.3317.37 File:"carla.wiff"		2166	669.807	2+	2+	1336.61	1	-11.5261				97.479	Confident
906	A0LWS7, A0PLQ1, A0QLZ6, A0QQC8, A1ANV0, A1KFH2, A1SPX5, A1T2S3, A1UA31, A2Q0Z1, A3PTN4, A4T112, A4X148, A5TZ77, A8LWM4, B1MIX5, B1VMF3, B2HPS1, B3E7W9, B8ZTB7, C1AK26, O73885, O93866, P08108, P0A5C0, P11142, P16474, P19120, P19378, P19993, P25840, P26413, P26791, P37899, P47773, P59769, P63017, P63018, P78695, P83616, P83617, P9WMJ8, P9WMJ9, Q00488, Q01233, Q05558, Q0RBC4, Q1BEV1, Q39PT7, Q54215,…	FELTGIPPAPR	GM; GS; GS; GS; GN; GS; GN; GS; GS; GK; GS; GS; GT; GS; GT; GS; GM; GS; GN; GS; GS; GK; GK; GK; GS; GK; GK; GK; GK; GS; GK; GK; GK; GK; GK; GK; GK; GK; GK; GK; GK; GS; GS; GS; GK; GM; GM; GS; GN; GM; GK; GK; GK; GS; GK; GK; GN; GM; GK; GK; GK; GK; GK	GV; GV; GV; GV; GI; GI; GI; GV; GV; GV; GV; GV; GM; GI; GM; GV; GV; GV; GV; GV; GI; GV; GV; GV; GI; GV; GV; GV; GV; GV; GV; GV; GV; GV; GV; GV; GV; GV; GV; GV; GV; GI; GI; GV; GV; GV; GL; GV; GV; GV; GT; GV; GV; GV; GI; GV; GV; GV; GV; GV; GV; GV; GV	430; 431; 431; 431; 452; 431; 429; 431; 431; 459; 431; 431; 429; 431; 429; 431; 428; 431; 452; 431; 431; 459; 458; 459; 431; 459; 502; 459; 459; 431; 465; 464; 467; 465; 459; 501; 459; 459; 491; 501; 501; 431; 431; 431; 458; 428; 430; 431; 452; 428; 460; 457; 459; 431; 488; 459; 452; 428; 459; 327; 458; 492; 459	NH2-FELTGIPPAPR-COOH			carla_lasiodip.mgf	Locus:1.1.1.3573.13 File:"carla.wiff"		2972	599.336	2+	2+	1196.66	0	2.41007				99.1935	Confident
907	O14556, P32637, P35143, P53430, P87197, Q12552, Q1DTF9, Q27652, Q4R3T1, Q64467, Q8J1H3, Q9HGY7	FGIVEGLMTTVHSYTATQK	ER; DK; DK; DK; DN; DK; DN; DN; ER; EN; DN; DN	TV; TV; TV; VV; TV; VV; TV; VV; TV; TV; TV; TV	240; 167; 168; 168; 167; 167; 167; 167; 241; 272; 167; 168	NH2-FGIVEGLM<ox>TTVHSYTATQK-COOH		Oxidation of M(8)	carla_lasiodip.mgf	Locus:1.1.1.3908.22 File:"carla.wiff"		4035	700.682	3+	3+	2098.04	1	-8.93627				100	Confident
908	Q5I2J3	IHFPLVAYSPVISAAK	PR	AA	265	NH2-IHFPLVAYSPVISAAK-COOH			carla_lasiodip.mgf	Locus:1.1.1.3794.4 File:"carla.wiff"		3671	571.664	3+	3+	1711.97	0	2.88222				100	Confident
909	P53430	VPTSNVSVVDLTAR	MR	LE	235	NH2-VPTSNVSVVDLTAR-COOH			carla_lasiodip.mgf	Locus:1.1.1.3700.30 File:"carla.wiff"		3374	729.405	2+	2+	1456.79	0	5.40847				100	Confident
910	P42040, Q6RG04, Q96VP4, Q9HDT3	GNPTVEVDIVTETGLHR	SR; SR; SR; SR	AI; AI; AI; AI	16; 16; 16; 16	NH2-GNPTVEVDIVTETGLHR-COOH			carla_lasiodip.mgf	Locus:1.1.1.4073.9 File:"carla.wiff"		4561	612.989	3+	3+	1835.94	0	3.71406				100	Confident
911	Q5B0C0	YSPAQIGGFVLGK	EK	MK	149	NH2-YSPAQIGGFVLGK-COOH			carla_lasiodip.mgf	Locus:1.1.1.3747.19 File:"carla.wiff"		3522	668.866	2+	2+	1335.72	0	-0.478159				100	Confident
912	P28844, P29497, Q12552, Q8X1X3, Q96US8, Q9HFX1	YAAYMLKYDSTHGQFK	PH; PH; TH; TK; TE; TH	GD; GD; GT; GD; GD; GT	41; 41; 41; 41; 42; 41	NH2-YAAYM<ox>LKYDSTHGQFK-COOH		Oxidation of M(5)	carla_lasiodip.mgf	Locus:1.1.1.3260.30 File:"carla.wiff"		1987	646.976	3+	3+	1937.9	0	4.26927				100	Confident
913	P42040, Q6RG04, Q96VP4, Q9HDT3	GNPTVEVDLVTETGLHR	SR; SR; SR; SR	AI; AI; AI; AI	16; 16; 16; 16	NH2-GNPTVEVDLVTETGLHR-COOH			carla_lasiodip.mgf	Locus:1.1.1.4053.8 File:"carla.wiff"		4497	612.987	3+	3+	1835.94	0	1.10389				100	Confident
914	P17730	NPADIKWSETGAEYVVESTGVFTTTEK	ER	AK	81	NH2-NPADIKWSETGAEYVVESTGVFTTTEK-COOH			carla_lasiodip.mgf	Locus:1.1.1.4250.15 File:"carla.wiff"		5105	987.478	3+	3+	2958.41	1	-1.26523				100	Confident
915	O94128, P24633	TIYADLEPNVVDEVR	PR; PR	TG; TG	65; 65	NH2-TIYADLEPNVVDEVR-COOH			carla_lasiodip.mgf	Locus:1.1.1.3716.36 File:"carla.wiff"		3425	866.943	2+	2+	1731.87	0	1.56721				100	Confident
916	O43026, O44104, O44105, P07486, P07487, P09094, P17878, P20287, P26518, P26519, P26520, P26521, P34924, P44304, P53429, P78958, Q01597, Q39769, Q6K5G8, Q7FAH2, Q9C136	VLPALNGKLTGMAFR	GK; GK; GK; GK; GK; GK; GK; GK; GK; GK; GK; GK; GK; GK; GK; GK; GK; GK; GK; GK; GK	VP; VP; VP; VP; VP; VP; VP; VP; VP; VP; VP; VP; VP; VP; VP; VP; VP; VP; VP; VP; VP	220; 217; 207; 217; 217; 211; 222; 221; 224; 221; 222; 223; 225; 218; 220; 220; 217; 225; 222; 222; 219	NH2-VLPALNGKLTGM<ox>AFR-COOH		Oxidation of M(12)	carla_lasiodip.mgf	Locus:1.1.1.3580.17 File:"carla.wiff"		2995	535.633	3+	3+	1602.89	1	-10.5031				100	Confident
917	P11977	LSITDVDLKDKR	SK	VL	7	NH2-LSITDVDLKDKR-COOH			carla_lasiodip.mgf	Locus:1.1.1.3261.9 File:"carla.wiff"		1990	468.27	3+	3+	1401.78	0	3.64967				100	Confident
918	P42040, Q6RG04, Q96VP4, Q9HDT3	GNPTVEVDIVTETGLHR	SR; SR; SR; SR	AI; AI; AI; AI	16; 16; 16; 16	NH2-GNPTVEVDIVTETGLHR-COOH			carla_lasiodip.mgf	Locus:1.1.1.3640.45 File:"carla.wiff"		3185	919.016	2+	2+	1835.94	0	43.9111				100	Doubtful
919	Q12560, Q5B135, Q6RG04, Q96X30, Q96X46, Q9HDT3	KPYVLPVPFQNVLNGGSHAGGR	TK; TK; TK; TK; TK; TK	LA; LA; LA; LA; LA; LA	142; 142; 142; 142; 142; 142	NH2-KPYVLPVPFQNVLNGGSHAGGR-COOH			carla_lasiodip.mgf	Locus:1.1.1.3744.4 File:"carla.wiff"		3512	577.811	4+	4+	2306.23	1	-7.81057				100	Confident
920	A4R1J7, Q0US25, Q1DY01, Q2HB00, Q5BGR9, Q9C284	LVVPIGALYTPLK	SR; SR; SR; SR; SR; SR	EK; EK; ER; EK; ER; EK	36; 37; 36; 36; 36; 36	NH2-LVVPIGALYTPLK-COOH			carla_lasiodip.mgf	Locus:1.1.1.3912.21 File:"carla.wiff"		4047	692.432	2+	2+	1382.85	0	-3.52132				100	Confident
921	A6RPU4, A7E8H4, A7TDU7, O94272, P87068, Q2GVL1, Q4P2U6, Q5QFG1, Q8S926	YLVPSDLTVGQFVYVIR	KK; KK; RK; KK; KK; KK; KK; RK; KK	KR; KR; KR; KR; KR; KR; KR; KR; KR	49; 49; 49; 49; 49; 49; 49; 49; 51	NH2-YLVPSDLTVGQFVYVIR-COOH			carla_lasiodip.mgf	Locus:1.1.1.4087.34 File:"carla.wiff"		4607	985.024	2+	2+	1968.07	0	-19.0866				97.561	Confident
922	P42040, Q6RG04, Q96VP4, Q9HDT3	GNPTVEVDIVTETGLHR	SR; SR; SR; SR	AI; AI; AI; AI	16; 16; 16; 16	NH2-GNPTVEVDIVTETGLHR-COOH			carla_lasiodip.mgf	Locus:1.1.1.3611.26 File:"carla.wiff"		3093	612.989	3+	3+	1835.94	0	3.22465				100	Confident
923	A2QMY6, P85978, Q877B5, Q8X1S6, Q9HEY7, Q9Y8D9	LIGAESVLGR	VK; VK; IK; IK; IK; IK	TL; TL; TL; TL; TL; TL	107; 107; 107; 106; 107; 107	NH2-LIGAESVLGR-COOH			carla_lasiodip.mgf	Locus:1.1.1.3397.20 File:"carla.wiff"		2417	507.801	2+	2+	1013.59	0	1.28278				98.3193	Confident
924	Q12560, Q5B135, Q76KF9, Q7RV85, Q96VP4, Q96X30, Q9HDT3	GVPLYAHISDLAGTK	EK; EK; EK; EK; EK; EK; EK	KP; KP; KP; KP; KP; KP; KP	127; 127; 127; 127; 127; 127; 127	NH2-GVPLYAHISDLAGTK-COOH			carla_lasiodip.mgf	Locus:1.1.1.3585.9 File:"carla.wiff"		3010	514.617	3+	3+	1540.82	0	2.73856				100	Confident
925	P17730, P19089, P20445, P28844, P29497, P32637, P35143, P53430, P54117, P54118, P78958, P87197, Q12552, Q8WZN0, Q96US8, Q9HGY7, Q9P8C0	LVSWYDNEWGYSR	VK; VK; IK; VK; VK; VK; VK; VK; VK; VK; VK; VK; VK; VK; VK; IK; VK	RV; RV; RV; RV; RV; RV; RV; RV; RV; RV; RV; RV; RV; RV; RV; RV; RV	310; 309; 309; 309; 309; 309; 310; 310; 309; 309; 310; 309; 309; 309; 310; 311; 309	NH2-LVSWYDNEWGYSR-COOH			carla_lasiodip.mgf	Locus:1.1.1.3724.31 File:"carla.wiff"		3450	837.882	2+	2+	1673.75	0	0.970557				100	Confident
926	O43026, O44104, O44105, P07486, P07487, P09094, P17878, P20287, P26518, P26519, P26520, P26521, P34924, P44304, P53429, P78958, Q01597, Q39769, Q6K5G8, Q7FAH2, Q9C136	VLPALNGKLTGMAFR	GK; GK; GK; GK; GK; GK; GK; GK; GK; GK; GK; GK; GK; GK; GK; GK; GK; GK; GK; GK; GK	VP; VP; VP; VP; VP; VP; VP; VP; VP; VP; VP; VP; VP; VP; VP; VP; VP; VP; VP; VP; VP	220; 217; 207; 217; 217; 211; 222; 221; 224; 221; 222; 223; 225; 218; 220; 220; 217; 225; 222; 222; 219	NH2-VLPALNGKLTGM<ox>AFR-COOH		Oxidation of M(12)	carla_lasiodip.mgf	Locus:1.1.1.3574.17 File:"carla.wiff"		2976	535.633	3+	3+	1602.89	1	-10.5031				93.1034	Confident
927	P53430	VPTSNVSVVDLTAR	MR	LE	235	NH2-VPTSNVSVVDLTAR-COOH			carla_lasiodip.mgf	Locus:1.1.1.3503.41 File:"carla.wiff"		2752	729.401	2+	2+	1456.79	0	-0.898075				100	Confident
928	A5DPE3	SVEMHHEQLVEGVPGDNVGFNVK	VK	NV	289	NH2-SVEM<ox>HHEQLVEGVPGDNVGFNVK-COOH		Oxidation of M(4)	carla_lasiodip.mgf	Locus:1.1.1.3442.48 File:"carla.wiff"		2561	846.409	3+	3+	2536.2	0	0.801075				100	Confident
929	O93866, P10591, P40918, P41797, P46587, P53421, P53623, Q00043, Q01233, Q5B2V1, Q96W30	TTPSFVAFTDTER	NR; NR; NR; NR; NR; NR; NR; NR; NR; NR; NR	LI; LI; LI; LI; LI; LI; LS; LI; LV; LI; LI	35; 35; 35; 35; 35; 35; 35; 35; 35; 35; 35	NH2-TTPSFVAFTDTER-COOH			carla_lasiodip.mgf	Locus:1.1.1.3596.38 File:"carla.wiff"		3046	736.358	2+	2+	1470.7	0	1.61172				100	Confident
930	C4YMW2, O00057, P36597, P42882, P42883, P43534, P47183, Q07748, Q5A3Y5	IGYVGEFGK	KR; KR; KR; KK; KK; KK; KK; KK; KR	IQ; IQ; IQ; IQ; IQ; IQ; IQ; IQ; IQ	111; 111; 110; 111; 111; 111; 111; 111; 111	NH2-IGYVGEFGK-COOH			carla_lasiodip.mgf	Locus:1.1.1.3394.11 File:"carla.wiff"		2408	485.759	2+	2+	968.497	1	2.63773				100	Confident
931	B2VUE4, D4NXE7, L7IK19, Q0UFP1	IFEVSLADLQKDEDHAFR	GR; GR; GR; GR	KV; KI; KI; KV	64; 65; 65; 64	NH2-IFEVSLADLQKDEDHAFR-COOH			carla_lasiodip.mgf	Locus:1.1.1.3757.26 File:"carla.wiff"		3554	712.05	3+	3+	2132.05	1	33.527				100	Doubtful
932	P42882	NFPVTSIGSLLDEPFTGVVYLK	AR	DS	74	NH2-NFPVTSIGSLLDEPFTGVVYLK-COOH			carla_lasiodip.mgf	Locus:1.1.1.4282.4 File:"carla.wiff"		5208	799.429	3+	3+	2395.27	0	-1.22735				94.5946	Confident
933	Q5I2J3	IHFPLVAYSPVISAAK	PR	AA	265	NH2-IHFPLVAYSPVISAAK-COOH			carla_lasiodip.mgf	Locus:1.1.1.3790.39 File:"carla.wiff"		3660	856.992	2+	2+	1711.97	0	2.05338				100	Confident
934	P53430	VPTSNVSVVDLTAR	MR	LE	235	NH2-VPTSNVSVVDLTAR-COOH			carla_lasiodip.mgf	Locus:1.1.1.3648.28 File:"carla.wiff"		3210	729.902	2+	2+	1456.79	1	-2.2381				97.541	Confident
935	P35143, P53430, Q12552	VINDKFGIVEGLMTTVHSYTATQK	AK; AK; AK	TV; VV; VV	163; 163; 162	NH2-VINDKFGIVEGLM<ox>TTVHSYTATQK-COOH		Oxidation of M(13)	carla_lasiodip.mgf	Locus:1.1.1.3879.40 File:"carla.wiff"		3943	890.125	3+	3+	2667.36	0	-1.17293				100	Confident
936	A2BDB0, A2XLF2, A2XNS1, A3C6D7, A5A3E0, A5DQP9, O13419, O15998, O16808, O17320, O17502, O17503, O18500, O18840, O42161, O65314, O65315, O65316, O74258, O81221, O93400, P00544, P02572, P02574, P02576, P02578, P02580, P02581, P02582, P04751, P04752, P04829, P07829, P07830, P07836, P07837, P08023, P0C539, P0C540, P0C542, P0CG38, P0CJ46, P0CJ47, P0DM41, P0DM42, P10365, P10981, P10982, P10984, P10986,…	AVFPSIVGRPR	PR; PR; PR; PR; PR; PR; PR; PR; PR; PR; PR; PR; PR; PR; PR; PR; PR; PR; PR; PR; PR; PR; PR; PR; PR; PR; PR; PR; PR; PR; PR; PR; PR; PR; PR; PR; PR; PR; PR; PR; PR; PR; PR; PR; PR; PR; PR; PR; PR; PR; PR; PR; PR; PR; PR; PR; PR; PR; PR; PR; PR; PR; PR; PR; PR; PR; PR; PR; PR; PR; PR; PR; PR; PR; PR; PR; PR; AR; AR; PR; PR, FN, NX, XX, XX, XX, XX, XX, XX, XX, XX, XX, XX; PR; PR; PR; PR; PR; PR; PR;…	HQ; HT; HT; HT; QQ; HQ; HH; HQ; HQ; HQ; HQ; HQ; HQ; HQ; HQ; HQ; HQ; HQ; HQ; HT; HQ; HQ; HQ; HQ; HT; HT; HT; HT; HT; HQ; HQ; HQ; YT; HT; HQ; HQ; HQ; HT; HT; HT; QQ; HT; HT; HQ; HQ; HH; HQ; HQ; HQ; HQ; HQ; HH; HQ; HQ; HV; HH; HQ; HQ; HQ; HQ; HQ; HQ; HQ; HQ; HQ; HQ; HQ; HH; HQ; HT; HT; HQ; HQ; HQ; HQ; HQ; HQ; HT; HT; HA; HT, XX, XX, XX, XX, XX, XX, XX, XX, XX, XX, XS, SV; HT; HS; HT; HT; QQ; HQ; HQ;…	29; 31; 31; 31; 729; 14; 29; 32; 30; 30; 34; 29; 30; 29; 29; 32; 31; 31; 30; 31; 29; 51; 30; 30; 30; 29; 31; 31; 30; 31; 31; 30; 30; 30; 30; 30; 31; 31; 30; 30; 729; 31; 31; 30; 30; 29; 30; 31; 30; 30; 30; 29; 30; 31; 30; 30; 30; 30; 30; 30; 30; 29; 30; 30; 30; 30; 30; 29; 31; 31; 31; 31; 32; 32; 29; 30; 30; 30; 30; 31; 31, 131, 132, 133, 134, 135, 136, 137, 138, 139, 140, 141, 142; 11; 31; 11; 3…	NH2-AVFPSIVGRPR-COOH			carla_lasiodip.mgf	Locus:1.1.1.3395.2 File:"carla.wiff"		2410	400.241	3+	3+	1197.7	0	2.20247				98.4848	Confident
937	P30575	IEEELGSEAIYAGK	LR	DF	419	NH2-IEEELGSEAIYAGK-COOH			carla_lasiodip.mgf	Locus:1.1.1.3435.44 File:"carla.wiff"		2538	754.878	2+	2+	1507.74	0	0.161045				100	Confident
938	C4YMW2, O00057, P36597, P42882, P42883, P43534, P47183, Q07748, Q5A3Y5	IGYVGEFGK	KR; KR; KR; KK; KK; KK; KK; KK; KR	IQ; IQ; IQ; IQ; IQ; IQ; IQ; IQ; IQ	111; 111; 110; 111; 111; 111; 111; 111; 111	NH2-IGYVGEFGK-COOH			carla_lasiodip.mgf	Locus:1.1.1.3388.8 File:"carla.wiff"		2389	485.257	2+	2+	968.497	0	2.17904				99.2481	Confident
939	P53430	VPTSNVSVVDLTAR	MR	LE	235	NH2-VPTSNVSVVDLTAR-COOH			carla_lasiodip.mgf	Locus:1.1.1.3545.35 File:"carla.wiff"		2885	729.895	2+	2+	1456.79	1	-11.0124				100	Confident
940	P09188, P33161, P38667, P41756	AVVLMSHLGRPDGK	RK; AK; AK; AK	VN; VN; PN; AN	58; 58; 58; 58	NH2-AVVLM<ox>SHLGRPDGK-COOH		Oxidation of M(5)	carla_lasiodip.mgf	Locus:1.1.1.3182.2 File:"carla.wiff"		1739	499.274	3+	3+	1494.8	0	1.46093				100	Confident
941	P53430	VPTSNVSVVDLTAR	MR	LE	235	NH2-VPTSNVSVVDLTAR-COOH			carla_lasiodip.mgf	Locus:1.1.1.3501.40 File:"carla.wiff"		2746	729.401	2+	2+	1456.79	0	-0.898075				100	Confident
942	P53430	VPTSNVSVVDLTAR	MR	LE	235	NH2-VPTSNVSVVDLTAR-COOH			carla_lasiodip.mgf	Locus:1.1.1.3500.5 File:"carla.wiff"		2741	486.603	3+	3+	1456.79	0	0.0776945				100	Confident
943	A0LWS7, A0PLQ1, A0QLZ6, A0QQC8, A1ANV0, A1KFH2, A1SPX5, A1T2S3, A1UA31, A2Q0Z1, A3PTN4, A4T112, A4X148, A5TZ77, A8LWM4, B1MIX5, B1VMF3, B2HPS1, B3E7W9, B8ZTB7, C1AK26, O73885, O93866, P08108, P0A5C0, P11142, P16474, P19120, P19378, P19993, P25840, P26413, P26791, P37899, P47773, P59769, P63017, P63018, P78695, P83616, P83617, P9WMJ8, P9WMJ9, Q00488, Q01233, Q05558, Q0RBC4, Q1BEV1, Q39PT7, Q54215,…	FELTGIPPAPR	GM; GS; GS; GS; GN; GS; GN; GS; GS; GK; GS; GS; GT; GS; GT; GS; GM; GS; GN; GS; GS; GK; GK; GK; GS; GK; GK; GK; GK; GS; GK; GK; GK; GK; GK; GK; GK; GK; GK; GK; GK; GS; GS; GS; GK; GM; GM; GS; GN; GM; GK; GK; GK; GS; GK; GK; GN; GM; GK; GK; GK; GK; GK	GV; GV; GV; GV; GI; GI; GI; GV; GV; GV; GV; GV; GM; GI; GM; GV; GV; GV; GV; GV; GI; GV; GV; GV; GI; GV; GV; GV; GV; GV; GV; GV; GV; GV; GV; GV; GV; GV; GV; GV; GV; GI; GI; GV; GV; GV; GL; GV; GV; GV; GT; GV; GV; GV; GI; GV; GV; GV; GV; GV; GV; GV; GV	430; 431; 431; 431; 452; 431; 429; 431; 431; 459; 431; 431; 429; 431; 429; 431; 428; 431; 452; 431; 431; 459; 458; 459; 431; 459; 502; 459; 459; 431; 465; 464; 467; 465; 459; 501; 459; 459; 491; 501; 501; 431; 431; 431; 458; 428; 430; 431; 452; 428; 460; 457; 459; 431; 488; 459; 452; 428; 459; 327; 458; 492; 459	NH2-FELTGIPPAPR-COOH			carla_lasiodip.mgf	Locus:1.1.1.3591.17 File:"carla.wiff"		3029	599.336	2+	2+	1196.66	0	2.41007				100	Confident
944	Q9HGY8	VATTQQAQEVHAAIR	GK	KW	178	NH2-VATTQQAQEVHAAIR-COOH			carla_lasiodip.mgf	Locus:1.1.1.3192.6 File:"carla.wiff"		1771	541.955	3+	3+	1621.85	1	-8.86301				100	Confident
945	O60101	ALPGVVALSSK	GK		404	NH2-ALPGVVALSSK-COOH			carla_lasiodip.mgf	Locus:1.1.1.3455.10 File:"carla.wiff"		2600	521.319	2+	2+	1040.62	0	0.0495292				100	Confident
946	P24634, P38668, Q9C413	LIAQVVSSITSSLR	NR; NR; NR	FD; FD; FD	232; 231; 231	NH2-LIAQVVSSITSSLR-COOH			carla_lasiodip.mgf	Locus:1.1.1.4047.26 File:"carla.wiff"		4478	737.436	2+	2+	1472.86	0	0.952117				100	Confident
947	P53430	VPTSNVSVVDLTAR	MR	LE	235	NH2-VPTSNVSVVDLTAR-COOH			carla_lasiodip.mgf	Locus:1.1.1.3483.38 File:"carla.wiff"		2689	729.399	2+	2+	1456.79	0	-2.95455				100	Confident
948	A1CJ09, A1D8G9, A2QY49, A3LXE6, A3LZZ1, A5DBG5, A5DJJ1, A5DWF0, L7I1W3, P02293, P02294, P04913, P0CT13, P23754, P37210, P48989, P78567, P82887, Q0CBD1, Q0U1A0, Q1E5N0, Q2HH38, Q2U5A9, Q4HTT2, Q4WWC5, Q59VP1, Q6BKW7, Q6BRG2, Q6C4I7, Q6CK60, Q6CMV8, Q6FM30, Q6FWM8, Q74ZL5, Q7Z9J4, Q875B7, Q8J1F8, Q8J1K2	ETYSSYIYK	RK; RK; RK; RK; RK; RK; RK; RK; RK; RK; RK; RK; RK; RK; RK; RK; RK; RV; RK; RK; RK; RK; RK; RK; RK; RK; RK; RK; RK; RK; RK; RK; RK; RK; RK; RK; RK; RR	VL; VL; VL; VL; VL; VL; VL; VL; VL; VL; VL; VL; VL; VL; VL; VL; VL; VL; VL; VL; VL; VL; VL; VL; VL; VL; VL; VL; VL; VL; VL; VL; VL; VL; VL; VL; VL; VL	49; 49; 50; 40; 40; 38; 38; 40; 46; 39; 39; 35; 46; 49; 46; 39; 52; 25; 49; 47; 48; 46; 50; 46; 49; 39; 38; 39; 48; 40; 40; 39; 37; 40; 47; 46; 35; 45	NH2-ETYSSYIYK-COOH			carla_lasiodip.mgf	Locus:1.1.1.3306.26 File:"carla.wiff"		2131	577.274	2+	2+	1152.53	0	-0.397186				96.6387	Confident
949	P53430	VPTSNVSVVDLTAR	MR	LE	235	NH2-VPTSNVSVVDLTAR-COOH			carla_lasiodip.mgf	Locus:1.1.1.3481.41 File:"carla.wiff"		2683	729.399	2+	2+	1456.79	0	-2.95455				100	Confident
950	P09317, P20287, P35143, P54117	AGISLNNNFVK	AA; AK; AK; AK	LV; LV; LV; LV	299; 300; 299; 298	NH2-AGISLNNNFVK-COOH			carla_lasiodip.mgf	Locus:1.1.1.3473.25 File:"carla.wiff"		2657	588.822	2+	2+	1175.63	0	-0.360588				100	Confident
951	O00098, P00890, P34085, P51044	AIGVLPQLIIDR	SR; AR; SR; SR	AF; AV; AV; AL	438; 440; 434; 438	NH2-AIGVLPQLIIDR-COOH			carla_lasiodip.mgf	Locus:1.1.1.3902.14 File:"carla.wiff"		4015	654.404	2+	2+	1306.8	0	-2.31074				100	Confident
952	P53430	VPTSNVSVVDLTAR	MR	LE	235	NH2-VPTSNVSVVDLTAR-COOH			carla_lasiodip.mgf	Locus:1.1.1.3551.35 File:"carla.wiff"		2904	729.895	2+	2+	1456.79	1	-11.0124				100	Confident
953	Q12560, Q5B135, Q6RG04, Q96X30, Q96X46, Q9HDT3	KPYVLPVPFQNVLNGGSHAGGR	TK; TK; TK; TK; TK; TK	LA; LA; LA; LA; LA; LA	142; 142; 142; 142; 142; 142	NH2-KPYVLPVPFQNVLNGGSHAGGR-COOH			carla_lasiodip.mgf	Locus:1.1.1.3731.35 File:"carla.wiff"		3472	770.08	3+	3+	2306.23	1	-5.87548				93.5484	Confident
954	P53430	VPTSNVSVVDLTAR	MR	LE	235	NH2-VPTSNVSVVDLTAR-COOH			carla_lasiodip.mgf	Locus:1.1.1.3555.37 File:"carla.wiff"		2916	729.895	2+	2+	1456.79	1	-11.0124				100	Confident
955	A1CJ10, A1D8G8, A3LZZ0, L7HZV6, O74268, P08844, P0C952, P0C953, P0CT12, Q0CBD2, Q0U1A1, Q2HH37, Q2U5A8, Q4HTT1, Q4WWC6, Q6BKW8, Q875B8, Q8X132	LLGHVTIAQGGVLPNIHQNLLPK	NK; NK; NK; NK; NK; NK; NK; NK; NK; NK; NK; NK; NK; NK; NK; NK; NK; NK	KT; KT; KS; KT; KT; KT; KT; KT; KT; KT; KT; KT; KT; KT; KT; KS; KT; KT	98; 98; 97; 99; 99; 98; 98; 98; 99; 98; 99; 99; 98; 99; 98; 97; 99; 99	NH2-LLGHVTIAQGGVLPNIHQNLLPK-COOH			carla_lasiodip.mgf	Locus:1.1.1.3705.51 File:"carla.wiff"		3391	1216.71	2+	2+	2431.41	0	0.45162				100	Confident
956	A1CJT5, A1D7N3, A2QEN5, A4QVP2, A6R3R5, A6RJ45, A7EGL7, Q09775, Q0CXD0, Q0UU86, Q1DQ20, Q2HFP1, Q2UPY3, Q4WX43, Q5B948, Q7RV88	VLIATDLLAR	SR; SR; SR; SR; SR; SR; SR; IW; SR; SR; SR; SR; SR; SR; SR; SR	GI; GI; GI; GI; GI; GI; GI; GI; GI; GI; GI; GI; GI; GI; GI; GI	317; 317; 317; 315; 317; 317; 317; 341; 315; 315; 317; 316; 340; 317; 317; 316	NH2-VLIATDLLAR-COOH			carla_lasiodip.mgf	Locus:1.1.1.3715.10 File:"carla.wiff"		3421	542.841	2+	2+	1083.67	0	2.9958				92.5	Confident
957	P09188, P33161, P38667, P41756	AVVLMSHLGRPDGK	RK; AK; AK; AK	VN; VN; PN; AN	58; 58; 58; 58	NH2-AVVLM<ox>SHLGRPDGK-COOH		Oxidation of M(5)	carla_lasiodip.mgf	Locus:1.1.1.3181.8 File:"carla.wiff"		1737	748.406	2+	2+	1494.8	0	-0.0236028				100	Confident
958	O42786, P05220, P10874, P16040, P17938, P22013, P22014, P31863, P31864, P32928, P33127, P40904, P40905, P41388, P41799, P53373, P53374, P53375, P53376, Q3KVN1, Q4HZS8, Q4R9N3, Q4WA70, Q6QDC9, Q86ZP5, Q8WZE0, Q9UV72	GHYTEGAELVDQVLDVVR	AK; AK; AK; AK; AK; AK; AK; AK; AK; AK; AK; AK; AK; AK; AK; AK; AK; AK; AK; AK; AK; AK; AK; AK; AK; AK; AK	RE; RE; RE; RE; RE; RE; RE; RE; RE; RE; RE; RE; RE; RE; RE; RE; RE; RE; RE; RE; RE; RE; RE; RE; RE; KE; RE	104; 104; 104; 104; 104; 104; 104; 104; 106; 107; 104; 104; 104; 104; 104; 104; 104; 104; 104; 104; 104; 104; 104; 104; 104; 104; 104	NH2-GHYTEGAELVDQVLDVVR-COOH			carla_lasiodip.mgf	Locus:1.1.1.4009.9 File:"carla.wiff"		4356	667.341	3+	3+	1999	0	0.350382				100	Confident
959	A2BDB0, A5A3E0, A5DQP9, O13419, O15998, O16808, O17320, O17502, O17503, O18499, O18500, O18840, O42161, O65316, O74258, O93400, P02572, P02574, P02576, P02578, P04751, P04752, P04829, P07829, P07830, P07836, P07837, P08023, P10365, P10981, P10987, P10989, P10990, P10995, P12431, P12716, P12717, P14235, P15475, P17126, P17128, P17304, P18499, P18600, P18601, P18603, P20359, P20399, P26198, P27130,…	SYELPDGQVITIGNER	EK; EK; EK; EK; EK; EK; EK; EK; EK; EK; EK; EK; EK; EK; EK; EK; EK; EK; EK; EK; EK; EK; EK; EK; EK; EK; EK; EK; EK; EK; EK; EK; EK; EK; EK; EK; EK; EK; EK; EK; EK; EK; EK; EK; EK; EK; EK; EK; EK; EK; EK; EK; EK; EK; EK; EK; EK; DK; EK; EK; EK; EK; EK; EK; EK; EK; EK; EK; EK; EK; EK; EK; EK; EK; EK; EK; EK; EK; EK; EK; EK; EK; EK; EK; EK; EK; EK; EK; EK; EK; EK; EK; EK; EK; EK; EK; EK; EK; EK; EK;…	FR; FR; FR; FR; FR; FR; FR; FR; FR; FR; FR; FR; FR; FR; FR; FR; FR; FR; FR; FR; FR; FR; FR; FR; FR; FR; FR; FR; FR; FR; FR; FR; FR; FR; FR; FR; FR; FR; FR; FR; FR; FR; FR; FR; FR; FR; FR; FR; FR; FR; FR; FR; FR; FR; FR; FR; FR; FR; FR; FR; FR; FR; FR; FR; FR; FR; FR; FR; FR; FR; FR; FR; FR; FR; FR; FR; FR; FR; FR; FR; FR; FR; FR; FR; FR; FR; FR; FR; FR; FR; FR; FR; FR; FR; FR; FR; FR; FR; FR; FR;…	239; 939; 224; 239; 242; 240; 240; 244; 239; 240; 240; 239; 239; 241; 240; 239; 240; 240; 240; 239; 241; 241; 240; 240; 240; 240; 240; 241; 239; 240; 240; 239; 240; 241; 240; 240; 240; 240; 240; 240; 239; 240; 240; 240; 240; 240; 239; 241; 242; 242; 239; 240; 240; 240; 240; 240; 239; 186; 240; 240; 240; 239; 239; 241; 240; 240; 239; 239; 240; 235; 242; 240; 240; 240; 240; 242; 240; 240; 240; 240;…	NH2-SYELPDGQVITIGNER-COOH			carla_lasiodip.mgf	Locus:1.1.1.3704.39 File:"carla.wiff"		3387	895.952	2+	2+	1789.88	0	3.2394				100	Confident
960	A0K2Y1, A0Q8E1, A1B8N8, A1UR47, A3M142, A3NF42, A3P0Z2, A4IW22, A4JA33, A4VS64, A4Y189, A4YKD8, A5CD07, A5E948, A5EXJ7, A5FZ52, A5III5, A5VSE3, A5WBA5, A5WBV9, A6UDM3, A6VF34, A6W3T0, A6WXW9, A7IH29, A7NEH6, A8F2U2, A8GPZ6, A8GTS8, A8GY42, A8HS15, A9AJG2, A9IYX0, A9M839, A9WWS4, B0BVB8, B0KRB0, B0UE41, B0VBP5, B1JFU3, B1JSV5, B1LVH1, B1YQL2, B2I100, B2S7M5, B2SEX9, B3PIS9, B3PQ70, B4EEY7, B5ZSN9,…	VVDALGNPIDGK	GR; GR; GR; GR; GR; GR; GR; GR; GR; GR; GR; GR; GR; GR; GR; GR; GR; GR; GR; GR; GR; GR; GR; GR; GR; GR; GR; GR; GR; GR; GR; GR; GR; GR; GR; GR; GR; GR; GR; GR; GR; GR; GR; GR; GR; GR; GR; GR; GR; GR; GR; GR; GR; GR; GR; GR; GR; GR; GR; GR; GR; GR; GR; GR; GR; GR; GR; GR; GR; GR; GR; GR; GR; GR; GR; GR; GR; GR; GR; GR; GR; GR; GR; GR; GR; GR; GR; GR; GR; GR; GR; GR; GR; GR; GR; GR; GR; GR; GR; GR;…	GP; GE; GP; GP; GP; GP; GP; GE; GP; GP; GP; GP; GE; GP; GK; GP; GP; GP; GP; GP; GP; GP; GA; GP; GP; GE; GD; GD; GD; GD; GP; GP; GP; GP; GP; GD; GP; GP; GP; GP; GP; GP; GP; GP; GP; GE; GP; GP; GP; GP; GP; GP; GP; GP; GP; GP; GP; GP; GP; GD; GP; GP; GP; GP; GP; GP; GP; GP; GE; GP; GP; GP; GP; GP; GE; GP; GP; GP; GP; GP; GP; GP; GE; GP; GP; GP; GP; GP; GP; GP; GP; GP; GP; GP; GD; GP; GE; GP; GP; GP;…	107; 107; 107; 107; 108; 107; 107; 107; 107; 108; 108; 107; 107; 107; 107; 108; 111; 107; 108; 108; 107; 108; 108; 107; 107; 107; 107; 107; 107; 107; 107; 107; 107; 107; 107; 107; 108; 107; 108; 108; 107; 107; 107; 108; 107; 107; 108; 107; 107; 107; 107; 108; 108; 108; 107; 107; 107; 107; 107; 107; 108; 107; 144; 135; 147; 108; 107; 107; 107; 108; 108; 107; 107; 107; 107; 107; 108; 107; 108; 107;…	NH2-VVDALGNPIDGK-COOH			carla_lasiodip.mgf	Locus:1.1.1.3352.23 File:"carla.wiff"		2276	599.327	2+	2+	1196.64	0	-0.713279				100	Confident
961	A2BDB0, A2XLF2, A2XNS1, A3C6D7, A5A3E0, A5DQP9, O13419, O15998, O16808, O17320, O17502, O17503, O18499, O18500, O18840, O42161, O65314, O65315, O65316, O74258, O81221, O93400, P00544, P02572, P02576, P02578, P02580, P02581, P04751, P04752, P04829, P07829, P07830, P07836, P07837, P0C539, P0C540, P0C542, P0CG38, P0CG39, P0CJ46, P0CJ47, P0DM41, P0DM42, P10365, P10981, P10982, P10984, P10986, P10987,…	IWHHTFYNELR	EK; EK; EK; EK; EK; EK; EK; EK; EK; EK; EK; EK; EK; EK; EK; EK; EK; EK; EK; EK; EK; EK; EK; EK; EK; EK; EK; EK; EK; EK; EK; EK; EK; EK; EK; EK; EK; EK; EK; EK; EK; EK; EK; EK; EK; EK; EK; EK; EK; EK; EK; EK; EK; EK; EK; EK; EK; EK; EK; EK; EK; EK; EK; EK; EK; EK; EK; EK; EK; EK; EK; EK; MR; EK; EK; EK; EK; EK; EK; EK; EK; EK; EK; EK; EK; EK; EK; EK, FN, NX, XX, XX, XX, XX, XX, XX, XX, XX, XX, XX;…	VA; VA; VA; VA; VA; VA; VA; VA; VA; VA; IA; IA; VA; VA; VA; VA; VA; VA; VA; VA; VA; VA; VA; VA; VA; VA; VV; VA; VA; VA; VA; VA; VA; VA; VA; VA; VA; VA; VA; VA; VA; VA; VA; VA; VA; VA; VA; VA; VA; VA; AA; VA; VA; VA; VA; VA; VA; VA; VA; VS; VA; VA; VA; VP; VA; VA; VA; VA; VA; VA; VA; VA; AS; VA; VA; VA; VA; VA; VA; VA; VA; VA; VA; VA; VA; VA; VA; VA, XX, XX, XX, XX, XX, XX, XX, XX, XX, XX, XS, SV;…	85; 87; 87; 87; 785; 70; 85; 88; 86; 86; 90; 85; 86; 86; 85; 85; 88; 87; 87; 86; 87; 85; 107; 86; 86; 85; 87; 87; 87; 87; 86; 86; 86; 86; 86; 87; 86; 86; 785; 748; 87; 87; 86; 86; 85; 86; 87; 86; 86; 86; 86; 85; 86; 87; 86; 86; 86; 86; 86; 85; 86; 86; 85; 86; 86; 86; 86; 37; 86; 85; 87; 86; 86; 86; 86; 87; 88; 85; 81; 85; 41; 86; 86; 86; 86; 87; 87; 87, 131, 132, 133, 134, 135, 136, 137, 138, 139…	NH2-IWHHTFYNELR-COOH			carla_lasiodip.mgf	Locus:1.1.1.3340.15 File:"carla.wiff"		2238	505.922	3+	3+	1514.74	0	0.915049				100	Confident
962	P22360, Q12669, Q7RVA8	NKVDMVFASFIR	VK; VR; VK	RG; RG; RG	219; 219; 218	NH2-NKVDM<ox>VFASFIR-COOH		Oxidation of M(5)	carla_lasiodip.mgf	Locus:1.1.1.3735.2 File:"carla.wiff"		3484	481.587	3+	3+	1441.74	0	0.899846				100	Confident
963	O00940, O74233, P38667, P41756, P50311	LGDVYLNDAFGTAHR	TR; TA; TK; TA; TK	AH; AH; AH; AH; AH	134; 156; 157; 157; 155	NH2-LGDVYLNDAFGTAHR-COOH			carla_lasiodip.mgf	Locus:1.1.1.3503.20 File:"carla.wiff"		2751	550.602	3+	3+	1647.8	1	-11.0267				100	Confident
964	P42040, Q6RG04, Q96VP4, Q9HDT3	GNPTVEVDIVTETGLHR	SR; SR; SR; SR	AI; AI; AI; AI	16; 16; 16; 16	NH2-GNPTVEVDIVTETGLHR-COOH			carla_lasiodip.mgf	Locus:1.1.1.3574.49 File:"carla.wiff"		2977	918.976	2+	2+	1835.94	0	0.275563				100	Confident
965	A0LWS7, A0PLQ1, A0QLZ6, A0QQC8, A1ANV0, A1KFH2, A1SPX5, A1T2S3, A1UA31, A2Q0Z1, A3PTN4, A4T112, A4X148, A5TZ77, A8LWM4, B1MIX5, B1VMF3, B2HPS1, B3E7W9, B8ZTB7, C1AK26, O73885, O93866, P08108, P0A5C0, P11142, P16474, P19120, P19378, P19993, P25840, P26413, P26791, P37899, P47773, P59769, P63017, P63018, P78695, P83616, P83617, P9WMJ8, P9WMJ9, Q00488, Q01233, Q05558, Q0RBC4, Q1BEV1, Q39PT7, Q54215,…	FELTGIPPAPR	GM; GS; GS; GS; GN; GS; GN; GS; GS; GK; GS; GS; GT; GS; GT; GS; GM; GS; GN; GS; GS; GK; GK; GK; GS; GK; GK; GK; GK; GS; GK; GK; GK; GK; GK; GK; GK; GK; GK; GK; GK; GS; GS; GS; GK; GM; GM; GS; GN; GM; GK; GK; GK; GS; GK; GK; GN; GM; GK; GK; GK; GK; GK	GV; GV; GV; GV; GI; GI; GI; GV; GV; GV; GV; GV; GM; GI; GM; GV; GV; GV; GV; GV; GI; GV; GV; GV; GI; GV; GV; GV; GV; GV; GV; GV; GV; GV; GV; GV; GV; GV; GV; GV; GV; GI; GI; GV; GV; GV; GL; GV; GV; GV; GT; GV; GV; GV; GI; GV; GV; GV; GV; GV; GV; GV; GV	430; 431; 431; 431; 452; 431; 429; 431; 431; 459; 431; 431; 429; 431; 429; 431; 428; 431; 452; 431; 431; 459; 458; 459; 431; 459; 502; 459; 459; 431; 465; 464; 467; 465; 459; 501; 459; 459; 491; 501; 501; 431; 431; 431; 458; 428; 430; 431; 452; 428; 460; 457; 459; 431; 488; 459; 452; 428; 459; 327; 458; 492; 459	NH2-FELTGIPPAPR-COOH			carla_lasiodip.mgf	Locus:1.1.1.3613.17 File:"carla.wiff"		3099	599.337	2+	2+	1196.66	0	2.74378				96.0317	Confident
966	P42882	NFPVTSIGSLLDEPFTGVVYLK	AR	DS	74	NH2-NFPVTSIGSLLDEPFTGVVYLK-COOH			carla_lasiodip.mgf	Locus:1.1.1.4131.48 File:"carla.wiff"		4750	1198.64	2+	2+	2395.27	0	-3.36509				100	Confident
967	A0A320, A0ALL5, A0JY66, A0K2Y1, A0KQY0, A0L2T0, A0LDA2, A0LSL4, A0PUK2, A0Q2Z6, A0Q8E1, A0QCX6, A0RL97, A0RR28, A0T0F1, A0T0P4, A0ZZ20, A1A3C7, A1ALL5, A1AXU4, A1B8N8, A1BJF5, A1E9I8, A1E9S1, A1EA05, A1JTC8, A1K1S0, A1KI96, A1KW13, A1R7V5, A1RQB2, A1SBU2, A1SHI9, A1T0Z1, A1TJ39, A1UR47, A1V8T3, A1VFJ3, A1VIV0, A1VXI8, A1WF56, A1WZT3, A1XFU0, A1XGM3, A2BT25, A2RFC4, A2RMI4, A2S6K0, A2SC68, A2T317,…	EAYPGDVFYLHSR	GR; GR; GR; GR; GR; GR; GR; GR; GR; GR; GR; GR; GR; GR; GR; GR; GR; GR; GR; GR; GR; GR; GR; GR; GR; GR; GR; GR; GR; GR; GR; GR; GR; GR; GR; GR; GR; GR; GR; GR; GR; GR; GR; GR; GR; GR; GR; GR; GR; GR; GR; GR; GR; GR; GR; GR; GR; GR; GR; GR; GR; GR; GR; GR; GR; GR; GR; GR; GR; GR; GR; GR; GR; GR; GR; GR; GR; GR; GR; GR; GR; GR; GR; GR; GR; GR; GR; GR; GR; AR; GR; GR; GR; GR; GR; GR; GR; GR; GR; RR;…	LL; LL; LL; LL; LL; LL; LL; LL; LL; LL; LL; LL; LL; LL; LL; LL; LL; LL; LL; LL; LL; LL; LL; LL; LL; LL; LL; LL; LL; LL; LL; LL; LL; LL; LL; LL; LL; LL; LL; LL; LL; LL; LL; LL; LL; LL; LL; LL; LL; LL; LL; LL; LL; LL; LL; LL; LL; LL; LL; LL; LL; LL; LL; LL; LL; LL; LL; LL; LL; LL; LL; LL; LL; LL; LL; LL; LL; LL; LL; LL; LL; LL; LL; LL; LL; LL; LL; LL; LL; LL; LL; LL; LL; LL; LL; LL; LL; LL; LL; LL;…	285; 284; 296; 284; 284; 284; 289; 296; 295; 284; 284; 295; 284; 286; 285; 285; 285; 296; 284; 284; 293; 286; 285; 285; 285; 284; 284; 295; 284; 296; 284; 284; 296; 284; 289; 294; 284; 284; 289; 284; 289; 284; 285; 285; 285; 284; 284; 284; 289; 287; 284; 285; 285; 284; 284; 284; 285; 294; 284; 295; 285; 285; 284; 284; 284; 295; 285; 285; 285; 285; 285; 285; 285; 285; 285; 285; 285; 284; 284; 284;…	NH2-EAYPGDVFYLHSR-COOH			carla_lasiodip.mgf	Locus:1.1.1.3515.12 File:"carla.wiff"		2789	518.587	3+	3+	1552.73	0	4.26051				100	Confident
968	P42882	NFPVTSIGSLLDEPFTGVVYLK	AR	DS	74	NH2-NFPVTSIGSLLDEPFTGVVYLK-COOH			carla_lasiodip.mgf	Locus:1.1.1.4110.50 File:"carla.wiff"		4682	1198.64	2+	2+	2395.27	0	-1.69654				100	Confident
969	P28844, P29497, Q96US8	YDSTHGQFKGDIK	LK; LK; LK	VD; VD; VL	48; 48; 49	NH2-YDSTHGQFKGDIK-COOH			carla_lasiodip.mgf	Locus:1.1.1.3034.2 File:"carla.wiff"		1409	499.246	3+	3+	1494.71	0	3.11387				93.6508	Confident
970	P0C1H8, P18253	VIPQFMLQGGDFTR	HR; HR	GD; GN	53; 54	NH2-VIPQFM<ox>LQGGDFTR-COOH		Oxidation of M(6)	carla_lasiodip.mgf	Locus:1.1.1.3702.37 File:"carla.wiff"		3381	812.914	2+	2+	1623.81	0	3.28101				100	Confident
971	Q12560, Q5B135, Q76KF9, Q7RV85, Q96VP4, Q96X30, Q9HDT3	GVPLYAHISDLAGTK	EK; EK; EK; EK; EK; EK; EK	KP; KP; KP; KP; KP; KP; KP	127; 127; 127; 127; 127; 127; 127	NH2-GVPLYAHISDLAGTK-COOH			carla_lasiodip.mgf	Locus:1.1.1.3563.11 File:"carla.wiff"		2940	514.617	3+	3+	1540.82	0	3.71015				100	Confident
972	A1CL63, A1D695, A2QE32, A3LRZ0, A5DGG9, A5DZP6, A6RMY2, A7F2R3, B0XWG9, B2VY36, B6H2I7, B6K180, B6K1S2, B6K2L2, B6Q3G2, B8M6L1, B8N513, B9WEC5, C0NKW7, C0S3U2, C1G1P4, C1GUB6, C4Y2C6, C4YNR7, C5G8P1, C5JKQ2, O42817, Q0CQF6, Q0UR95, Q2UBZ9, Q4WYK1, Q5B8F8, Q6BW39, Q96VK7, Q9P546, Q9Y7L8	FTPGNFTNYITR	GR; GR; GR; GR; GR; GR; GR; GR; GR; GR; GR; GR; GR; GR; GR; GR; GR; GR; GR; GR; GR; GR; GR; GR; GR; GR; GR; GR; GR; GR; GR; GR; GR; GR; GR; GR	SF; SF; SF; SF; SF; SF; SF; SF; SF; SF; SF; TY; TY; TF; SF; SF; SF; SF; SF; SF; SF; SF; SF; SF; SF; SF; SF; SF; SF; SF; SF; SF; SF; SF; TY; TY	105; 105; 105; 102; 102; 102; 105; 105; 105; 105; 105; 105; 106; 106; 105; 105; 105; 102; 105; 105; 105; 105; 102; 102; 105; 105; 102; 105; 105; 105; 105; 105; 102; 102; 106; 105	NH2-FTPGNFTNYITR-COOH			carla_lasiodip.mgf	Locus:1.1.1.3664.24 File:"carla.wiff"		3260	715.858	2+	2+	1429.7	0	1.14071				100	Confident
973	P42882	NFPVTSIGSLLDEPFTGVVYLK	AR	DS	74	NH2-NFPVTSIGSLLDEPFTGVVYLK-COOH			carla_lasiodip.mgf	Locus:1.1.1.4153.47 File:"carla.wiff"		4820	1198.64	2+	2+	2395.27	0	-3.36509				100	Confident
974	A4QCV0, A6TU30, A8MFY2, B0S8S8, B0SRL5, P42040, Q1GI52, Q3AFC8, Q756H2, Q8FQS7, Q8NRS1, Q8PT81	LGANAILGVSMAVAK	SR; AK; SK; SK; SK; TK; GR; GK; SK; SR; SR; SN	AA; AA; AA; AA; AA; AA; AA; AA; AA; AA; AA; AA	105; 106; 106; 109; 109; 106; 106; 106; 106; 105; 105; 116	NH2-LGANAILGVSM<ox>AVAK-COOH		Oxidation of M(11)	carla_lasiodip.mgf	Locus:1.1.1.3627.41 File:"carla.wiff"		3144	715.908	2+	2+	1429.8	0	2.90657				100	Confident
975	C4YMW2, O00057, P36597, P42882, P42883, P43534, P47183, Q07748, Q5A3Y5	IGYVGEFGK	KR; KR; KR; KK; KK; KK; KK; KK; KR	IQ; IQ; IQ; IQ; IQ; IQ; IQ; IQ; IQ	111; 111; 110; 111; 111; 111; 111; 111; 111	NH2-IGYVGEFGK-COOH			carla_lasiodip.mgf	Locus:1.1.1.3382.7 File:"carla.wiff"		2370	485.257	2+	2+	968.497	0	2.17904				99.3151	Confident
976	P05220, P10653, P16040, P17938, P22012, P22014, P33127, P40904, P40905, P41741, P53373, P53374, P53375, P53376, Q00264, Q2U2U3, Q4HZS8, Q52NY7, Q5UBX3, Q86ZP5, Q9UV72	YLTCSAIFR	GR; GR; GR; GR; GR; GR; GR; GR; GR; GR; GR; GR; GR; GR; GR; GR; GR; GR; GR; GR; GR	GK; GK; GK; GK; GK; GK; GK; GK; GK; GK; GK; GR; GK; GK; GK; GK; GR; GK; GK; GK; GK	310; 310; 310; 310; 310; 310; 310; 310; 310; 310; 310; 310; 310; 310; 310; 310; 310; 310; 310; 310; 310	NH2-YLTC<cmm>SAIFR-COOH		Carbamidomethylation of C(4)	carla_lasiodip.mgf	Locus:1.1.1.3520.20 File:"carla.wiff"		2805	565.788	2+	2+	1129.56	0	1.97229				100	Confident
977	P07828	SYELPDGKVITIGNER	EK	FR	240	NH2-SYELPDGKVITIGNER-COOH			carla_lasiodip.mgf	Locus:1.1.1.3714.45 File:"carla.wiff"		3419	895.952	2+	2+	1789.92	0	-17.0658				99.1935	Confident
978	P53430	VPTSNVSVVDLTAR	MR	LE	235	NH2-VPTSNVSVVDLTAR-COOH			carla_lasiodip.mgf	Locus:1.1.1.4272.7 File:"carla.wiff"		5175	729.397	2+	2+	1456.79	0	-5.83363				99.1935	Confident
979	O60101	ALPGVVALSSK	GK		404	NH2-ALPGVVALSSK-COOH			carla_lasiodip.mgf	Locus:1.1.1.3485.17 File:"carla.wiff"		2694	521.318	2+	2+	1040.62	0	-1.29322				100	Confident
980	A2BDB0, A2XLF2, A2XNS1, A3C6D7, A5A3E0, A5DQP9, O13419, O15998, O16808, O17320, O17502, O17503, O18500, O18840, O42161, O65314, O65315, O65316, O74258, O81221, O93400, P00544, P02572, P02574, P02576, P02578, P02580, P02581, P02582, P04751, P04752, P04829, P07829, P07830, P07836, P07837, P08023, P0C539, P0C540, P0C542, P0CG38, P0CJ46, P0CJ47, P0DM41, P0DM42, P10365, P10981, P10982, P10984, P10986,…	AVFPSLVGRPR	PR; PR; PR; PR; PR; PR; PR; PR; PR; PR; PR; PR; PR; PR; PR; PR; PR; PR; PR; PR; PR; PR; PR; PR; PR; PR; PR; PR; PR; PR; PR; PR; PR; PR; PR; PR; PR; PR; PR; PR; PR; PR; PR; PR; PR; PR; PR; PR; PR; PR; PR; PR; PR; PR; PR; PR; PR; PR; PR; PR; PR; PR; PR; PR; PR; PR; PR; PR; PR; PR; PR; PR; PR; PR; PR; PR; PR; AR; AR; PR; PR, FN, NX, XX, XX, XX, XX, XX, XX, XX, XX, XX, XX; PR; PR; PR; PR; PR; PR; PR;…	HQ; HT; HT; HT; QQ; HQ; HH; HQ; HQ; HQ; HQ; HQ; HQ; HQ; HQ; HQ; HQ; HQ; HQ; HT; HQ; HQ; HQ; HQ; HT; HT; HT; HT; HT; HQ; HQ; HQ; YT; HT; HQ; HQ; HQ; HT; HT; HT; QQ; HT; HT; HQ; HQ; HH; HQ; HQ; HQ; HQ; HQ; HH; HQ; HQ; HV; HH; HQ; HQ; HQ; HQ; HQ; HQ; HQ; HQ; HQ; HQ; HQ; HH; HQ; HT; HT; HQ; HQ; HQ; HQ; HQ; HQ; HT; HT; HA; HT, XX, XX, XX, XX, XX, XX, XX, XX, XX, XX, XS, SV; HT; HS; HT; HT; QQ; HQ; HQ;…	29; 31; 31; 31; 729; 14; 29; 32; 30; 30; 34; 29; 30; 29; 29; 32; 31; 31; 30; 31; 29; 51; 30; 30; 30; 29; 31; 31; 30; 31; 31; 30; 30; 30; 30; 30; 31; 31; 30; 30; 729; 31; 31; 30; 30; 29; 30; 31; 30; 30; 30; 29; 30; 31; 30; 30; 30; 30; 30; 30; 30; 29; 30; 30; 30; 30; 30; 29; 31; 31; 31; 31; 32; 32; 29; 30; 30; 30; 30; 31; 31, 131, 132, 133, 134, 135, 136, 137, 138, 139, 140, 141, 142; 11; 31; 11; 3…	NH2-AVFPSLVGRPR-COOH			carla_lasiodip.mgf	Locus:1.1.1.3389.2 File:"carla.wiff"		2391	400.241	3+	3+	1197.7	0	2.20247				100	Confident
981	Q12560, Q5B135, Q6RG04, Q96X30, Q96X46, Q9HDT3	KPYVLPVPFQNVLNGGSHAGGR	TK; TK; TK; TK; TK; TK	LA; LA; LA; LA; LA; LA	142; 142; 142; 142; 142; 142	NH2-KPYVLPVPFQNVLNGGSHAGGR-COOH			carla_lasiodip.mgf	Locus:1.1.1.3712.33 File:"carla.wiff"		3412	770.081	3+	3+	2306.23	1	-5.09601				100	Confident
982	P36597, P42882, P42883, P43534, P47183, Q07748	AMIHTLAAK	LK; FK; LK; LK; LK; LK	AR; AR; AR; AR; AR; AR	63; 63; 63; 63; 63; 63	NH2-AM<ox>IHTLAAK-COOH		Oxidation of M(2)	carla_lasiodip.mgf	Locus:1.1.1.2759.2 File:"carla.wiff"		1232	486.273	2+	2+	970.527	0	4.58613				98.3193	Confident
983	P53430	VPTSNVSVVDLTAR	MR	LE	235	NH2-VPTSNVSVVDLTAR-COOH			carla_lasiodip.mgf	Locus:1.1.1.3702.31 File:"carla.wiff"		3380	729.405	2+	2+	1456.79	0	5.40847				100	Confident
984	P17730, P19089, P20445, P28844, P29497, P32637, P35143, P53430, P54117, P54118, P78958, P87197, Q12552, Q8WZN0, Q96US8, Q9HGY7, Q9P8C0	LVSWYDNEWGYSR	VK; VK; IK; VK; VK; VK; VK; VK; VK; VK; VK; VK; VK; VK; VK; IK; VK	RV; RV; RV; RV; RV; RV; RV; RV; RV; RV; RV; RV; RV; RV; RV; RV; RV	310; 309; 309; 309; 309; 309; 310; 310; 309; 309; 310; 309; 309; 309; 310; 311; 309	NH2-LVSWYDNEWGYSR-COOH			carla_lasiodip.mgf	Locus:1.1.1.3925.33 File:"carla.wiff"		4089	837.884	2+	2+	1673.75	0	3.59623				100	Confident
985	Q9C413	LEFAVYPAPR	SK	VS	168	NH2-LEFAVYPAPR-COOH			carla_lasiodip.mgf	Locus:1.1.1.3563.17 File:"carla.wiff"		2941	581.821	2+	2+	1161.62	0	7.22107				96.6667	Confident
986	P53430	VPTSNVSVVDLTAR	MR	LE	235	NH2-VPTSNVSVVDLTAR-COOH			carla_lasiodip.mgf	Locus:1.1.1.3533.38 File:"carla.wiff"		2847	729.896	2+	2+	1456.79	1	-10.1898				100	Confident
987	J9MJK9	FAADAVTLK	SK	SI	307	NH2-FAADAVTLK-COOH			carla_lasiodip.mgf	Locus:1.1.1.3308.11 File:"carla.wiff"		2137	468.263	2+	2+	934.512	0	-0.571559				94.4444	Confident
[truncated: 1,465 more rows]
