# Supplementary material for: Data from proteome analysis of Lasiodiplodia theobromae (Botryosphaeriaceae)
Source: Data Brief. 2017 May 17;13:124–8. doi: 10.1016/j.dib.2017.04.058 (PMC5447515; doi:10.1016/j.dib.2017.04.058)
Supplement: Supplementary file 7 — Supplementary material [file mmc7.xls]

## Sheet: Botryosphaeriaceae_NCBI Protein
	Main Accession	Description	Gene Name	Chromosome	MW [kDa]	Possible Coverage [%]	Coverage [%]	Spectrum Counting	Confidently Localized Modification Sites	# Confidently Localized Modification Sites	Ambiguously Localized Modification Sites	#Ambiguously Localized Modification Sites	Protein Inference	Secondary Accessions	Protein Group	#Validated Peptides	#Peptides	#Unique	#Validated Unique	#Unique to Group	#Validated Unique to Group	#Validated PSMs	#PSMs	Confidence [%]	Validation
1	407925133	14-3-3 protein [Macrophomina phaseolina MS6]			29.5007	90.23	30.83	55.6221					Single Protein		407925133	5	5	1	1	1	1	13	16	100	Confident
2	407925131	Peptidase M16 [Macrophomina phaseolina MS6]			45.5961	90.75	16.06	36.6859					Single Protein		407925131	3	3	3	3	3	3	8	8	100	Confident
4	485917579	putative 14-3-3 family protein [Neofusicoccum parvum UCRNP2]			29.6438	90.26	31.09	148.476					Related Proteins	615425421	485917579, 615425421	6	6	2	2	2	2	22	27	100	Confident
7	407926450	hypothetical protein MPH_03280 [Macrophomina phaseolina MS6]			55.2255	87.95	8.03	16.9478					Single Protein		407926450	3	3	1	1	1	1	8	8	100	Confident
9	407924068	Ribosomal protein S12e [Macrophomina phaseolina MS6]			16.2121	76.87	33.33	254.302					Related and Unrelated Proteins	485921314, 615417188, 821073289	407924068, 485921314, 615417188, 821073289	5	6	6	5	6	5	16	31	100	Confident
14	821069544	putative nitrilase family protein [Diplodia seriata]			34.6098	83.54	10.87	61.813					Single Protein		821069544	3	3	3	3	3	3	8	8	100	Confident
16	821069554	putative malate dehydrogenase [Diplodia seriata]			35.9919	81.82	27.86	63.7197					Single Protein		821069554	8	11	2	1	2	1	42	60	100	Confident
17	821071876	putative udp-glucose 4-epimerase [Diplodia seriata]			40.9141	82.8	8.87	38.3901					Single Protein		821071876	3	3	1	1	3	3	11	11	100	Confident
18	407924223	K-like protein [Macrophomina phaseolina MS6]			38.0152	79.27	10.64	76.9249					Unrelated Proteins	821073350	407924223, 821073350	3	3	3	3	3	3	10	10	100	Confident
19	821069580	putative 6-phosphogluconolactonase [Diplodia seriata]			28.5487	89.23	11.92	64.5916					Single Protein		821069580	2	4	4	2	4	2	8	11	100	Confident
23	485926092	putative oligopeptidase family protein [Neofusicoccum parvum UCRNP2]			79.6527	52.51	9.09	60.5673					Related Proteins	615406595	485926092, 615406595	5	7	1	1	1	1	31	48	100	Confident
24	407926552	Phosphoglycerate kinase [Macrophomina phaseolina MS6]			19.2381	100	28.81	365.967					Single Protein		407926552	4	7	3	2	3	2	45	60	100	Confident
26	407921642	Ribosomal protein L5 [Macrophomina phaseolina MS6]			19.9967	100	12.57	58.645					Related and Unrelated Proteins	485919342, 615421476, 821069158	407921642, 485919342, 615421476, 821069158	2	2	0	0	2	2	9	9	100	Confident
27	485918262	putative 40s ribosomal protein s18 protein [Neofusicoccum parvum UCRNP2]			17.8577	100	18.06	349.119					Related Proteins	615423826, 821071946	485918262, 615423826, 821071946	4	4	2	2	4	4	41	45	100	Confident
29	485918363	putative protein disulfide-isomerase protein [Neofusicoccum parvum UCRNP2]			57.8741	88.24	4.17	7.23879					Related Proteins	615423535, 821064941	485918363, 615423535, 821064941	2	3	0	0	1	1	5	7	100	Confident
31	407917352	Aconitase A/isopropylmalate dehydratase small subunit swivel [Macrophomina phaseolina MS6]			84.1545	67.53	3.75	23.7921					Related and Unrelated Proteins	485922829, 615413784, 821064894	407917352, 485922829, 615413784, 821064894	2	3	0	0	0	0	5	8	100	Confident
35	485916967	putative ketol-acid reductoisomerase protein [Neofusicoccum parvum UCRNP2]			64.634	83.07	14.68	66.0024					Related Proteins	615426718	485916967, 615426718	4	8	3	2	3	2	19	30	100	Confident
38	821070405	putative o-acetylhomoserine o-acetylserine sulfhydrylase [Diplodia seriata]			49.5151	67.32	20.7	84.1083					Single Protein		821070405	7	7	2	2	2	2	29	33	100	Confident
39	485916433	putative aldose 1-epimerase protein [Neofusicoccum parvum UCRNP2]			34.8855	83.08	14.46	68.8977					Related Proteins	615427837	485916433, 615427837	3	3	1	1	1	1	11	12	100	Confident
40	821070410	putative antibiotic biosynthesis monooxygenase [Diplodia seriata]			12.8325	100	47.17	313.735					Single Protein		821070410	7	8	6	5	8	7	34	48	100	Confident
43	407929784	hypothetical protein MPH_00062 [Macrophomina phaseolina MS6]			59.7037	68.55	5.83	21.0607					Related and Unrelated Proteins	485919465, 615421263	407929784, 485919465, 615421263	2	2	0	0	0	0	4	4	100	Confident
47	821068166	putative peptidyl-prolyl cis trans isomerase [Diplodia seriata]			19.1575	83.43	23.43	35.5424					Single Protein		821068166	2	4	1	1	4	2	8	12	100	Confident
51	407918906	Recoverin [Macrophomina phaseolina MS6]			16.9859	75.17	22.15	83.3026					Related and Unrelated Proteins	485924786, 615409535, 821059536	407918906, 485924786, 615409535, 821059536	2	3	3	2	3	2	6	7	100	Confident
57	821071641	putative surface protein 1 [Diplodia seriata]			15.0973	56.85	18.49	546.702					Single Protein		821071641	11	21	17	7	17	7	84	142	100	Confident
59	821071668	putative ribosomal protein s5 [Diplodia seriata]			28.4916	100	10.19	133.787					Single Protein		821071668	2	4	1	1	1	1	23	26	100	Confident
61	821071687	putative pyruvate kinase [Diplodia seriata]			57.7885	77.42	17.08	98.7659					Single Protein		821071687	11	16	9	6	9	6	60	93	100	Confident
62	821070354	putative glyceraldehyde 3-phosphate dehydrogenase [Diplodia seriata]			36.2124	83.93	38.99	1445.54					Single Protein		821070354	28	37	7	6	10	8	663	771	100	Confident
64	485917627	putative oxalate protein [Neofusicoccum parvum UCRNP2]			48.871	44.93	21.59	67.7134					Related Proteins	615425366	485917627, 615425366	5	6	6	5	6	5	10	11	100	Confident
65	485921692	putative mitochondrial chaperone protein [Neofusicoccum parvum UCRNP2]			22.6776	73.11	11.32	36.1851					Related and Unrelated Proteins	615416290, 821057885	485921692, 615416290, 821057885	3	3	0	0	3	3	11	11	100	Confident
67	407916996	ArgE/DapE/ACY1/CPG2/YscS conserved site [Macrophomina phaseolina MS6]			59.4513	77.61	5.78	26.5242					Single Protein		407916996	3	7	2	1	2	1	10	16	100	Confident
68	407925827	Short-chain dehydrogenase/reductase SDR [Macrophomina phaseolina MS6]			31.5779	58.36	8.19	81.3859					Unrelated Proteins	821067584	407925827, 821067584	3	5	0	0	0	0	14	19	100	Confident
70	407916987	Peptidase S10 serine carboxypeptidase [Macrophomina phaseolina MS6]			61.3448	33.39	3.41	122.073					Single Protein		407916987	2	3	3	2	3	2	12	13	100	Confident
71	407916986	Peptidase S8/S53 subtilisin/kexin/sedolisin [Macrophomina phaseolina MS6]			65.9416	47.03	5.94	71.2546					Single Protein		407916986	2	2	2	2	2	2	10	10	100	Confident
72	407927854	Alcohol dehydrogenase superfamily zinc-containing [Macrophomina phaseolina MS6]			41.0266	72.99	6.23	27.1744					Related and Unrelated Proteins	485925990, 615406755, 821061620	407927854, 485925990, 615406755, 821061620	2	2	0	0	2	2	9	10	100	Confident
73	407921688	Ribosomal protein S28e [Macrophomina phaseolina MS6]			7.70422	100	23.53	466.495					Related and Unrelated Proteins	407924574, 485922014, 485925270, 615408238, 615415585, 821064263, 821064801	407921688, 407924574, 485922014, 485925270, 615408238, 615415585, 821064263, 821064801	2	2	2	2	2	2	11	12	100	Confident
74	821060881	putative bisphosphoglycerate-independent phosphoglycerate mutase [Diplodia seriata]			57.3602	77.31	21.73	145.279					Single Protein		821060881	11	14	4	4	4	4	115	132	100	Confident
75	821060882	putative pyruvate decarboxylase [Diplodia seriata]			63.8625	83.33	20.62	65.8133					Single Protein		821060882	12	18	6	3	18	12	73	88	100	Confident
77	407927653	Glycoside hydrolase family 31 [Macrophomina phaseolina MS6]			83.3516	46.42	7.96	102.629					Single Protein		407927653	4	5	2	1	3	2	29	42	100	Confident
78	407917814	Coproporphyrinogen III oxidase aerobic [Macrophomina phaseolina MS6]			36.1808	69.9	20.39	123.469					Related and Unrelated Proteins	485928523, 615401201, 821073851	407917814, 485928523, 615401201, 821073851	7	9	0	0	9	7	68	79	100	Confident
79	407928922	hypothetical protein MPH_00885 [Macrophomina phaseolina MS6]			19.2063	60.23	17.05	228.846					Single Protein		407928922	3	4	4	3	4	3	11	12	100	Confident
80	821058531	putative calmodulin [Diplodia seriata]			16.912	75.17	11.41	99.9631					Single Protein		821058531	2	2	2	2	2	2	5	5	100	Confident
81	407928954	Tubulin [Macrophomina phaseolina MS6]			50.1337	71.4	8.87	77.3118					Single Protein		407928954	3	5	2	1	2	1	11	15	100	Confident
87	407916927	Acetohydroxy acid isomeroreductase [Macrophomina phaseolina MS6]			44.5978	83.66	11.14	79.9705					Single Protein		407916927	3	8	3	1	3	1	17	25	100	Confident
88	485915597	putative glucokinase glk1 protein [Neofusicoccum parvum UCRNP2]			54.8021	86.68	8.35	30.965					Related Proteins	615429635	485915597, 615429635	5	6	3	3	6	5	9	12	100	Confident
90	485922692	putative tsa family protein [Neofusicoccum parvum UCRNP2]			18.9881	85.08	11.05	89.347					Related Proteins	615414080	485922692, 615414080	2	2	1	1	2	2	5	5	100	Confident
94	407925099	Cytochrome c oxidase subunit VIb [Macrophomina phaseolina MS6]			10.3159	100	22.99	657.74					Single Protein		407925099	2	2	1	1	1	1	20	20	100	Confident
97	821071542	putative 6-phosphogluconate dehydrogenase [Diplodia seriata]			55.9282	83.33	6.67	37.4659					Single Protein		821071542	3	5	2	1	2	1	8	12	100	Confident
100	821071594	putative actin-bundling protein sac6 [Diplodia seriata]			73.0206	100	4.76	18.3445					Single Protein		821071594	2	3	2	1	2	1	5	6	100	Confident
102	407918539	Inositol monophosphatase [Macrophomina phaseolina MS6]			42.9183	61.88	6.93	47.1576					Unrelated Proteins	821060129	407918539, 821060129	3	3	1	1	3	3	7	8	100	Confident
104	821067389	putative nadh:flavin oxidoreductase nadh oxidase family protein [Diplodia seriata]			41.5872	93.03	9.65	36.6859					Single Protein		821067389	3	4	4	3	4	3	8	9	100	Confident
105	407918487	sulfate adenylyltransferase [Macrophomina phaseolina MS6]			64.4657	90.43	3.3	6.49036					Related Proteins	485916780, 615427152, 821065040	407918487, 485916780, 615427152, 821065040	2	4	0	0	4	2	5	7	100	Confident
107	821067366	putative proteasome subunit alpha type-1 [Diplodia seriata]			27.0155	100	23.27	63.4687					Single Protein		821067366	4	5	2	2	5	4	11	17	100	Confident
108	821067364	putative ubiquinol-cytochrome c reductase complex core protein 2 [Diplodia seriata]			48.6044	76.97	14.04	34.7324					Single Protein		821067364	4	4	3	3	4	4	8	8	100	Confident
110	485924016	putative 60s ribosomal protein l7 protein [Neofusicoccum parvum UCRNP2]			29.126	100	20.32	66.8014					Related Proteins	615411326, 821066056	485924016, 615411326, 821066056	4	5	0	0	0	0	13	21	100	Confident
113	821057019	putative arp2 3 complex subunit [Diplodia seriata]			19.9471	78.95	14.21	124.399					Unrelated Proteins	407924381	407924381, 821057019	2	2	0	0	2	2	9	10	100	Confident
115	821067334	putative cytochrome c oxidase polypeptide vib [Diplodia seriata]			10.4179	100	36.36	226.179					Single Protein		821067334	3	4	3	2	3	2	16	16	100	Confident
117	68304479	beta-tubulin, partial [Botryosphaeria quercuum]			32.7701	67.12	15.41	212.089					Related and Unrelated Proteins	68304481, 821063159	68304479, 68304481, 821063159	4	9	0	0	0	0	30	41	100	Confident
120	821068650	putative nad-dependent formate dehydrogenase fdh [Diplodia seriata]			41.2142	83.11	26.81	151.815					Single Protein		821068650	8	12	12	8	12	8	28	43	100	Confident
123	821070984	putative minor allergen alt a 7 [Diplodia seriata]			19.7361	65.22	14.13	115.819					Single Protein		821070984	2	3	3	2	3	2	7	7	100	Confident
126	485918828	putative epl1 protein [Neofusicoccum parvum UCRNP2]			14.1808	51.8	44.6	1364.93					Related Proteins	615422541	485918828, 615422541	5	7	6	4	7	5	42	57	100	Confident
127	485918356	putative aldose 1- protein [Neofusicoccum parvum UCRNP2]			36.1972	44.38	8.88	37.1339					Related Proteins	615423492	485918356, 615423492	2	3	1	1	2	1	4	5	100	Confident
130	485924500	putative 14-3-3 protein [Neofusicoccum parvum UCRNP2]			33.8871	100	22.77	78.3478					Related Proteins	615410147, 821062528	485924500, 615410147, 821062528	5	7	5	3	6	4	23	28	100	Confident
131	485920141	putative rnp domain-containing protein [Neofusicoccum parvum UCRNP2]			44.1304	83.65	14.69	22.3237					Related Proteins	615419793, 821071305	485920141, 615419793, 821071305	5	7	0	0	7	5	15	19	100	Confident
132	407921654	Ferredoxin [Macrophomina phaseolina MS6]			32.5712	86.76	7.67	52.4572					Related and Unrelated Proteins	485919341, 615421444, 821069147	407921654, 485919341, 615421444, 821069147	2	2	2	2	2	2	8	8	100	Confident
136	407916799	Rab GDI protein [Macrophomina phaseolina MS6]			51.8931	75.8	13.7	42.297					Single Protein		407916799	5	9	4	3	9	5	18	25	100	Confident
137	407919538	Heat shock protein Hsp70 [Macrophomina phaseolina MS6]			73.5464	81.85	11.01	17.7764					Unrelated Proteins	821058451	407919538, 821058451	6	8	0	0	7	5	41	45	100	Confident
138	407923660	Aldo/keto reductase [Macrophomina phaseolina MS6]			43.0698	75.98	7.57	32.4518					Unrelated Proteins	821068608	407923660, 821068608	2	2	1	1	2	2	6	6	100	Confident
142	407924041	HEAT domain-containing protein [Macrophomina phaseolina MS6]			68.9611	81.52	4.38	8.33026					Related and Unrelated Proteins	485918142, 615424146	407924041, 485918142, 615424146	2	3	0	0	3	2	4	6	100	Confident
148	821067204	putative hit family protein 1 [Diplodia seriata]			14.9557	74.63	13.43	186.598					Single Protein		821067204	2	3	2	2	3	2	8	9	100	Confident
149	821068616	putative alcohol dehydrogenase 1 [Diplodia seriata]			36.9881	90.08	33.71	133.13					Single Protein		821068616	9	10	5	4	6	5	46	66	100	Confident
150	821057863	putative 40s ribosomal protein s10-a [Diplodia seriata]			19.5741	100	10.47	151.882					Single Protein		821057863	2	2	2	2	2	2	13	13	100	Confident
152	407926704	Ubiquitin-associated/translation elongation factor EF1B [Macrophomina phaseolina MS6]			40.0608	49.61	9.92	72.3247					Related and Unrelated Proteins	485928943, 615400207, 821070357	407926704, 485928943, 615400207, 821070357	3	4	4	3	4	3	6	7	100	Confident
154	407924419	Glycoside hydrolase family 3 [Macrophomina phaseolina MS6]			93.2685	44.32	6.89	46.3291					Related and Unrelated Proteins	485929535, 615398875	407924419, 485929535, 615398875	4	5	0	0	5	4	30	34	100	Confident
155	485916892	putative surface protein 1 protein [Neofusicoccum parvum UCRNP2]			15.3524	57.53	18.49	542.403					Related Proteins	615426856	485916892, 615426856	8	8	4	4	4	4	61	83	100	Confident
156	407920124	Oxidoreductase FAD/NAD(P)-binding protein [Macrophomina phaseolina MS6]			20.6427	84.13	7.41	227.077					Unrelated Proteins	821073585	407920124, 821073585	2	2	0	0	0	0	17	17	100	Confident
157	407916430	hypothetical protein MPH_13123 [Macrophomina phaseolina MS6]			15.3464	57.53	21.23	581.627					Single Protein		407916430	8	11	7	4	7	4	65	91	100	Confident
159	407921534	Biotin/lipoyl attachment [Macrophomina phaseolina MS6]			131.5	77.39	2.01	2.32318					Related and Unrelated Proteins	485924494, 615410178, 821062520	407921534, 485924494, 615410178, 821062520	2	3	0	0	3	2	4	5	100	Confident
160	821067156	putative atp binding protein [Diplodia seriata]			30.9723	85.2	9.75	23.7201					Single Protein		821067156	2	3	2	2	2	2	3	3	100	Confident
163	407925029	Citrate synthase-like protein [Macrophomina phaseolina MS6]			52.4042	77.66	4.8	5.85405					Related and Unrelated Proteins	485926659, 615405243, 821057709	407925029, 485926659, 615405243, 821057709	2	4	0	0	3	2	5	7	100	Confident
165	821057750	putative transketolase [Diplodia seriata]			74.6947	60.15	12.85	23.6726					Single Protein		821057750	8	11	4	2	7	4	16	31	100	Confident
171	821068402	putative nad binding rossmann fold [Diplodia seriata]			40.0498	66.67	15.98	168.632					Single Protein		821068402	6	7	5	4	7	6	31	38	100	Confident
173	407917425	Histone H2B [Macrophomina phaseolina MS6]			18.0258	100	19.88	155.498					Related and Unrelated Proteins	485922786, 615413873, 821059007	407917425, 485922786, 615413873, 821059007	3	4	0	0	4	3	29	31	100	Confident
174	407918965	Isocitrate lyase/phosphorylmutase [Macrophomina phaseolina MS6]			60.9046	78.43	4.2	18.2939					Related and Unrelated Proteins	485919526, 615421117, 821059555	407918965, 485919526, 615421117, 821059555	2	3	0	0	3	2	7	8	100	Confident
176	56900846	actin, partial [Lasiodiplodia theobromae]			17.9661	62.89	58.49	179.02					Unrelated Proteins	821060455	56900846, 821060455	6	8	0	0	0	0	38	44	100	Confident
181	407925827	Short-chain dehydrogenase/reductase SDR [Macrophomina phaseolina MS6]			31.5779	58.36	8.19	260.081					Related and Unrelated Proteins	485925075, 615408861	407925827, 485925075, 615408861	2	3	0	0	0	0	19	19	100	Confident
182	407928372	Actinin-type actin-binding conserved site [Macrophomina phaseolina MS6]			73.0937	100	4.92	4.64072					Related and Unrelated Proteins	485920037, 615419994	407928372, 485920037, 615419994	2	3	0	0	2	1	4	4	100	Confident
183	485916027	putative galactose-1-phosphate uridylyltransferase protein [Neofusicoccum parvum UCRNP2]			43.5677	66.32	5.7	19.7807					Related Proteins	615428641	485916027, 615428641	2	4	4	2	4	2	3	6	100	Confident
187	407917888	hypothetical protein MPH_11659 [Macrophomina phaseolina MS6]			55.4652	83.17	34.62	85.0708					Single Protein		407917888	14	18	2	1	2	1	75	88	100	Confident
188	407925979	Cell division protein GTP binding protein [Macrophomina phaseolina MS6]			43.9249	93.44	9.97	17.9578					Related and Unrelated Proteins	485929641, 615398623, 821067060	407925979, 485929641, 615398623, 821067060	3	5	0	0	5	3	6	9	100	Confident
189	821067088	putative alpha-ketoglutarate-dependent taurine dioxygenase [Diplodia seriata]			44.1417	81.44	3.61	17.715					Single Protein		821067088	2	2	2	2	2	2	2	2	100	Confident
190	407926357	Glycine cleavage T-protein [Macrophomina phaseolina MS6]			49.8649	62.34	5.32	10.2118					Related and Unrelated Proteins	485926737, 615405098	407926357, 485926737, 615405098	2	2	0	0	1	1	4	4	100	Confident
191	407928208	Tubulin [Macrophomina phaseolina MS6]			50.1504	73.78	21.11	19.3904					Related and Unrelated Proteins	485915139, 615430621, 821067231	407928208, 485915139, 615430621, 821067231	6	6	0	0	6	6	9	17	100	Confident
192	821067050	putative proteasome component pre6 [Diplodia seriata]			29.2372	100	12.31	34.813					Single Protein		821067050	2	2	2	2	2	2	3	3	100	Confident
194	485923519	putative galactokinase protein [Neofusicoccum parvum UCRNP2]			57.1253	85.5	4.2	16.6605					Related Proteins	615412268, 821061828	485923519, 615412268, 821061828	2	3	3	2	3	2	4	4	100	Confident
196	821057687	putative aldose 1-epimerase [Diplodia seriata]			34.7234	83.08	11.38	34.4488					Single Protein		821057687	3	3	1	1	1	1	8	9	100	Confident
199	407920048	Heat shock protein Hsp70 [Macrophomina phaseolina MS6]			70.4369	72.73	8.63	42.382					Unrelated Proteins	821071758	407920048, 821071758	5	6	0	0	0	0	29	34	100	Confident
204	821069632	putative cop9 signalosome subunit 7 [Diplodia seriata]			30.4688	66.32	11.93	43.5976					Single Protein		821069632	2	3	3	2	3	2	6	6	100	Confident
205	407924032	NMT1/THI5-like protein [Macrophomina phaseolina MS6]			38.7396	72.7	23.28	392.475					Related and Unrelated Proteins	485918148, 615424168	407924032, 485918148, 615424168	10	16	0	0	3	1	174	195	100	Confident
206	407927353	Ketose-bisphosphate aldolase class-2 [Macrophomina phaseolina MS6]			39.7161	81.39	8.61	15.5498					Related and Unrelated Proteins	485920195, 615419648	407927353, 485920195, 615419648	2	4	0	0	2	1	11	11	100	Confident
207	821071971	putative translationally-controlled tumor protein [Diplodia seriata]			18.9654	77.51	17.16	118.701					Single Protein		821071971	3	4	3	3	4	3	8	13	100	Confident
208	407928557	Porin eukaryotic type [Macrophomina phaseolina MS6]			29.7203	76.06	25.35	161.751					Unrelated Proteins	821072414	407928557, 821072414	6	8	0	0	0	0	24	29	100	Confident
210	485920153	putative cytochrome c oxidase polypeptide vi protein [Neofusicoccum parvum UCRNP2]			16.7796	100	25.68	393.368					Related Proteins	615419748	485920153, 615419748	3	4	2	1	4	3	25	31	100	Confident
214	407918313	Ribosomal protein S27e [Macrophomina phaseolina MS6]			8.87456	58.54	29.27	660.867					Unrelated Proteins	821074086	407918313, 821074086	2	5	5	2	5	2	9	13	100	Confident
222	821072397	putative gpi-anchored cell wall organization protein ecm33 [Diplodia seriata]			40.345	51.02	5.61	191.761					Single Protein		821072397	2	2	2	2	2	2	15	15	100	Confident
224	407924694	Peptidase A1 [Macrophomina phaseolina MS6]			41.1003	39.95	4.5	136.279					Single Protein		407924694	2	2	2	2	2	2	8	9	100	Confident
226	407923388	Peptidase S41 [Macrophomina phaseolina MS6]			83.087	44.83	2.97	50.1354					Single Protein		407923388	2	5	3	1	5	2	8	13	100	Confident
228	407923852	Thiamine biosynthesis Thi4 protein [Macrophomina phaseolina MS6]			25.383	68.64	13.14	45.3683					Unrelated Proteins	821059136	407923852, 821059136	3	4	0	0	0	0	16	16	100	Confident
229	407924727	pathogenesis associated protein Cap20, putative [Macrophomina phaseolina MS6]			19.8843	81.67	23.89	688.847					Single Protein		407924727	7	7	2	2	2	2	59	65	100	Confident
230	407924748	Ribosomal protein L10e [Macrophomina phaseolina MS6]			25.2833	86.88	16.74	42.2167					Single Protein		407924748	2	6	1	1	1	1	7	14	100	Confident
231	407924903	hypothetical protein MPH_04877 [Macrophomina phaseolina MS6]			43.372	83.9	11.17	41.1087					Unrelated Proteins	821067301	407924903, 821067301	3	5	0	0	5	3	15	19	100	Confident
232	407923568	ATPase AAA-type VAT [Macrophomina phaseolina MS6]			89.8397	75.15	4.75	9.56912					Unrelated Proteins	821060497	407923568, 821060497	3	4	0	0	4	3	9	11	100	Confident
233	407921937	Cell division protein GTP binding protein [Macrophomina phaseolina MS6]			42.7418	85.33	16	70.1608					Unrelated Proteins	821064340	407921937, 821064340	6	6	6	6	6	6	13	15	100	Confident
235	821059388	putative glycoside hydrolase family 31 [Diplodia seriata]			83.3005	44.62	7.93	29.9658					Single Protein		821059388	4	6	4	2	4	2	10	22	100	Confident
237	821058042	putative serine carboxypeptidase [Diplodia seriata]			61.8871	26.71	7.91	305.725					Single Protein		821058042	2	3	3	2	3	2	30	34	100	Confident
238	821058045	putative histidine acid phosphatase [Diplodia seriata]			59.15	44.71	4.45	27.8504					Single Protein		821058045	2	2	2	2	2	2	3	3	100	Confident
244	407926761	Adenylate kinase [Macrophomina phaseolina MS6]			30.1356	89.71	21.69	65.7601					Related and Unrelated Proteins	485915227, 615430311	407926761, 485915227, 615430311	4	5	0	0	4	3	14	22	100	Confident
246	407917637	hypothetical protein MPH_11944 [Macrophomina phaseolina MS6]			40.5335	66.41	12.66	67.7658					Unrelated Proteins	821068212	407917637, 821068212	3	3	3	3	3	3	8	8	100	Confident
247	407922114	Catalase-peroxidase [Macrophomina phaseolina MS6]			80.8726	76.53	4.5	13.9252					Single Protein		407922114	2	3	2	2	3	2	4	5	100	Confident
248	407921584	Transaldolase [Macrophomina phaseolina MS6]			35.7516	77.23	13.85	153.482					Related and Unrelated Proteins	485924694, 615409668	407921584, 485924694, 615409668	4	7	0	0	2	1	35	38	100	Confident
249	407918475	Aspartyl/Asparaginyl-tRNA synthetase class IIb [Macrophomina phaseolina MS6]			54.756	78.98	7.35	39.7176					Related and Unrelated Proteins	485916885, 615427022, 821070178	407918475, 485916885, 615427022, 821070178	3	5	0	0	5	3	16	20	100	Confident
253	407917381	Ribosomal protein L6 [Macrophomina phaseolina MS6]			21.8277	87.05	5.7	174.029					Related and Unrelated Proteins	485927257, 615404016, 821059490	407917381, 485927257, 615404016, 821059490	2	3	3	2	3	2	14	14	100	Confident
255	407918311	Ribosomal protein S4/S9 [Macrophomina phaseolina MS6]			22.0741	100	19.37	117.234					Related and Unrelated Proteins	485917877, 615424990, 821074084	407918311, 485917877, 615424990, 821074084	3	4	4	3	4	3	13	15	100	Confident
256	407916889	Heat shock protein Hsp70 [Macrophomina phaseolina MS6]			73.2362	85.1	8.35	18.6897					Related and Unrelated Proteins	485915978, 615428899, 821064999	407916889, 485915978, 615428899, 821064999	4	6	0	0	5	4	10	15	100	Confident
257	821073417	putative nadp-dependent malic enzyme [Diplodia seriata]			65.2443	91.13	11.09	106.407					Single Protein		821073417	5	12	3	2	3	2	25	39	100	Confident
258	821073426	putative hexokinase [Diplodia seriata]			54.4864	67.48	11.38	101.149					Single Protein		821073426	4	8	8	4	8	4	15	23	100	Confident
259	485920807	putative phosphoglycerate kinase protein [Neofusicoccum parvum UCRNP2]			44.6685	94	31.41	155.596					Related Proteins	615418304	485920807, 615418304	13	20	1	0	2	1	197	248	100	Confident
260	821062741	putative glucose-methanol-choline oxidoreductase:gmc oxidoreductase [Diplodia seriata]			74.4061	68.04	4.69	27.7001					Single Protein		821062741	2	4	2	1	4	2	6	7	100	Confident
265	407925824	hypothetical protein MPH_03925 [Macrophomina phaseolina MS6]			14.5038	100	25.98	419.49					Single Protein		407925824	8	10	1	1	1	1	101	117	100	Confident
269	407920099	Manganese/iron superoxide dismutase [Macrophomina phaseolina MS6]			25.4089	59.74	12.99	52.4572					Related and Unrelated Proteins	485925663, 615407532	407920099, 485925663, 615407532	2	2	0	0	0	0	5	5	89.2857	Confident
270	407926258	ATP-grasp fold succinyl-CoA synthetase-type [Macrophomina phaseolina MS6]			52.6064	76.08	5.98	21.0449					Related and Unrelated Proteins	485926721, 615405029	407926258, 485926721, 615405029	3	3	0	0	3	3	8	8	100	Confident
271	407925077	Nascent polypeptide-associated complex NAC [Macrophomina phaseolina MS6]			21.8039	67.33	13.37	507.656					Related and Unrelated Proteins	485918339, 615423689, 821057974	407925077, 485918339, 615423689, 821057974	2	3	3	2	3	2	22	23	100	Confident
272	821073316	putative mycelial catalase cat1 [Diplodia seriata]			78.6983	55.62	6.66	27.2716					Single Protein		821073316	4	5	2	1	2	1	8	10	100	Confident
273	407924728	Ribosomal protein L27e [Macrophomina phaseolina MS6]			15.6586	100	30.37	230.368					Related and Unrelated Proteins	485916132, 615428525	407924728, 485916132, 615428525	4	5	0	0	5	4	31	34	100	Confident
276	407917426	Histone H2A [Macrophomina phaseolina MS6]			14.1858	78.52	25.93	645.03					Related and Unrelated Proteins	485922812, 615413870, 821059006	407917426, 485922812, 615413870, 821059006	3	5	5	3	5	3	32	39	100	Confident
280	485915451	putative gmf family protein [Neofusicoccum parvum UCRNP2]			16.0812	80.28	16.2	197.11					Related Proteins	615429883	485915451, 615429883	2	2	2	2	2	2	9	9	100	Confident
287	485915364	putative heat shock protein 90 protein [Neofusicoccum parvum UCRNP2]			80.031	78.43	9.71	11.2					Related and Unrelated Proteins	615430161, 821060106	485915364, 615430161, 821060106	5	7	0	0	7	5	9	12	100	Confident
291	407929621	S-adenosylmethionine synthetase [Macrophomina phaseolina MS6]			42.7449	78.01	9.21	12.1959					Related and Unrelated Proteins	485920885, 615418146, 821071371	407929621, 485920885, 615418146, 821071371	2	2	0	0	2	2	6	7	100	Confident
292	407923611	Ribosomal protein L6E [Macrophomina phaseolina MS6]			22.3003	100	25.25	251.568					Related and Unrelated Proteins	485929173, 615399771	407923611, 485929173, 615399771	5	7	7	5	7	5	18	25	100	Confident
293	407924293	Catalase [Macrophomina phaseolina MS6]			78.206	56.25	6.81	39.9073					Single Protein		407924293	4	5	2	1	2	1	10	11	100	Confident
296	485923371	putative nadp-dependent malic enzyme protein [Neofusicoccum parvum UCRNP2]			65.0632	86.32	10.09	42.7952					Related Proteins	615412548	485923371, 615412548	5	12	3	2	3	2	16	28	100	Confident
298	821060789	putative 10 kda heat shock mitochondrial [Diplodia seriata]			11.2001	100	46.15	432.405					Single Protein		821060789	5	6	6	5	6	5	27	33	100	Confident
301	821059756	putative 60s ribosomal protein l24 [Diplodia seriata]			17.9089	100	20	497.594					Single Protein		821059756	4	4	4	4	4	4	37	38	100	Confident
303	407920943	Lactate/malate dehydrogenase [Macrophomina phaseolina MS6]			35.8378	82.3	32.15	65.6609					Related and Unrelated Proteins	485929343, 615399328	407920943, 485929343, 615399328	9	12	0	0	3	2	49	67	100	Confident
305	407925510	Alcohol dehydrogenase superfamily zinc-containing [Macrophomina phaseolina MS6]			76.4697	78.55	8.24	51.6008					Single Protein		407925510	4	4	2	2	4	4	16	17	100	Confident
307	407923852	Thiamine biosynthesis Thi4 protein [Macrophomina phaseolina MS6]			25.383	68.64	14.41	55.2412					Related and Unrelated Proteins	485919690, 615420739	407923852, 485919690, 615420739	3	4	0	0	0	0	17	17	100	Confident
314	821058378	putative alpha-mannosidase family [Diplodia seriata]			77.0289	47.94	3.26	44.3225					Single Protein		821058378	2	2	2	2	2	2	7	8	100	Confident
317	821057022	putative glutaredoxin [Diplodia seriata]			10.9537	74.51	33.33	280.332					Single Protein		821057022	5	5	2	2	5	5	13	14	100	Confident
319	821069098	putative 60s ribosomal protein l10 [Diplodia seriata]			25.3352	86.94	13.51	448.843					Single Protein		821069098	3	8	3	2	3	2	34	42	100	Confident
323	821060626	putative fad dependent [Diplodia seriata]			53.9372	83.46	8.17	69.5396					Single Protein		821060626	3	3	3	3	3	3	17	17	100	Confident
325	821073905	putative aspartate mitochondrial precursor [Diplodia seriata]			46.2238	93.41	21.88	34.1123					Single Protein		821073905	7	9	1	1	1	1	14	21	100	Confident
326	407921015	Ribosomal protein L11 [Macrophomina phaseolina MS6]			17.7646	100	26.06	256.148					Unrelated Proteins	821061052	407921015, 821061052	3	4	0	0	4	3	33	34	100	Confident
331	407919042	Ribosomal protein S25 [Macrophomina phaseolina MS6]			10.5349	100	25	498.89					Related and Unrelated Proteins	485921282, 615417278	407919042, 485921282, 615417278	3	3	3	3	3	3	15	16	100	Confident
335	407928930	Anthranilate synthase component I PabB-like protein [Macrophomina phaseolina MS6]			59.0861	78.28	5.06	5.60915					Related and Unrelated Proteins	485925678, 615407404, 821061441	407928930, 485925678, 615407404, 821061441	2	2	0	0	2	2	2	3	100	Confident
336	732554010	translation elongation factor 1-alpha, partial [Neofusicoccum ribis]			25.0309	88.74	35.5	221.013					Related Proteins	821174403	732554010, 821174403	7	10	2	2	2	2	48	68	100	Confident
338	821060539	putative alpha-ketoglutarate dependent xanthine dioxygenase [Diplodia seriata]			41.7621	64.44	8.29	25.131					Single Protein		821060539	2	2	1	1	2	2	6	8	100	Confident
343	821061800	putative alcohol dehydrogenase [Diplodia seriata]			36.4768	58.72	11.63	24.5523					Single Protein		821061800	2	3	3	2	3	2	4	4	100	Confident
344	485924365	putative 5-methyltetrahydropteroyltriglutamate-homocysteine methyltransferase protein [Neofusicoccum parvum UCRNP2]			86.3549	86.29	15.8	131.434					Related Proteins	615410473	485924365, 615410473	9	10	1	1	2	1	68	78	100	Confident
347	485923386	putative cytochrome c oxidase subunit via protein [Neofusicoccum parvum UCRNP2]			15.3937	100	21.37	128.197					Related Proteins	615412492	485923386, 615412492	2	2	2	2	2	2	10	10	100	Confident
349	821073855	putative vesicular-fusion protein sec17 [Diplodia seriata]			32.9914	100	8.19	31.8426					Single Protein		821073855	2	4	4	2	4	2	4	6	100	Confident
350	407918406	Alkyl hydroperoxide reductase subunit C/ Thiol specific antioxidant [Macrophomina phaseolina MS6]			22.5565	84.54	15.46	338.364					Related and Unrelated Proteins	485919834, 615420494	407918406, 485919834, 615420494	3	3	1	1	1	1	39	40	100	Confident
351	821071221	putative actin binding protein [Diplodia seriata]			82.0809	61.71	3.4	27.9431					Single Protein		821071221	2	4	3	2	4	2	7	9	100	Confident
352	821072557	putative oligopeptidase family protein [Diplodia seriata]			79.1564	48.77	14.58	75.087					Single Protein		821072557	9	11	5	5	5	5	50	70	100	Confident
354	407916415	Ras GTPase [Macrophomina phaseolina MS6]			23.8163	100	10.96	51.1227					Unrelated Proteins	821071655	407916415, 821071655	2	5	5	2	5	2	4	9	100	Confident
355	821071114	putative inorganic pyrophosphatase [Diplodia seriata]			33.455	81.48	17.17	27.2253					Single Protein		821071114	3	5	3	1	3	1	5	7	100	Confident
356	407921893	Peptidase S8/S53 subtilisin/kexin/sedolisin [Macrophomina phaseolina MS6]			57.2443	59.66	9.38	60.3056					Related and Unrelated Proteins	485925943, 615406868, 821064360	407921893, 485925943, 615406868, 821064360	5	5	5	5	5	5	25	29	100	Confident
357	821061788	putative fructose-bisphosphate aldolase [Diplodia seriata]			39.4871	73.89	32.22	221.223					Single Protein		821061788	9	10	5	5	5	5	92	111	100	Confident
358	821071132	putative atp synthase subunit alpha [Diplodia seriata]			59.7644	81.16	17.75	56.5405					Single Protein		821071132	8	9	1	1	1	1	41	59	100	Confident
360	407927373	Ribosomal protein L7 eukaryotic [Macrophomina phaseolina MS6]			29.1731	100	24.7	68.5596					Related and Unrelated Proteins	485924016, 615411326	407927373, 485924016, 615411326	5	9	0	0	0	0	7	23	100	Confident
362	821071162	putative 60s ribosomal protein l3 [Diplodia seriata]			44.1197	85.2	12.76	87.0593					Single Protein		821071162	4	5	2	1	5	4	18	21	100	Confident
365	821071190	putative tubulin subunit alpha-2 [Diplodia seriata]			50.5719	72.53	12.97	39.9853					Single Protein		821071190	5	7	0	0	0	0	20	22	99.446	Confident
368	407926709	Glyceraldehyde-3-phosphate dehydrogenase type I [Macrophomina phaseolina MS6]			36.2506	83.63	47.62	501					Single Protein		407926709	29	38	6	4	7	5	696	804	100	Confident
370	407920182	Methyltransferase type 11 [Macrophomina phaseolina MS6]			37.7346	74.85	19.46	38.5636					Related and Unrelated Proteins	485916187, 615428421	407920182, 485916187, 615428421	4	4	0	0	4	4	16	16	100	Confident
371	485924796	putative acetate kinase protein [Neofusicoccum parvum UCRNP2]			45.9895	90.57	8.73	36.4449					Related Proteins	615409566, 821059533	485924796, 615409566, 821059533	3	3	2	2	3	3	8	9	100	Confident
374	407917343	Taurine catabolism dioxygenase TauD/TfdA [Macrophomina phaseolina MS6]			45.422	100	5.96	24.0771					Unrelated Proteins	821064885	407917343, 821064885	2	2	0	0	2	2	10	10	100	Confident
375	407916755	Ribosomal protein L15e, partial [Macrophomina phaseolina MS6]			23.9221	100	9.9	36.9501					Unrelated Proteins	821060685	407916755, 821060685	2	3	0	0	3	2	7	7	100	Confident
376	485918508	putative triosephosphate isomerase protein [Neofusicoccum parvum UCRNP2]			26.7919	66.4	22.67	158.881					Related Proteins	615423137	485918508, 615423137	7	9	4	3	4	3	36	50	100	Confident
377	407923955	Mitochondrial carrier protein [Macrophomina phaseolina MS6]			34.453	76.56	14.69	90.5548					Related Proteins	821073293	407923955, 821073293	3	6	1	1	1	1	19	29	100	Confident
378	821059491	hypothetical protein UCDDS831_g07798 [Diplodia seriata]			19.6264	100	25	116.523					Single Protein		821059491	4	4	1	1	4	4	16	16	100	Confident
379	407926432	Short-chain dehydrogenase/reductase SDR [Macrophomina phaseolina MS6]			25.8035	100	12.65	106.627					Related and Unrelated Proteins	485928329, 615401750	407926432, 485928329, 615401750	2	2	2	2	2	2	11	11	100	Confident
380	407926476	Argininosuccinate synthase [Macrophomina phaseolina MS6]			46.8716	66.98	5.46	17.9421					Related and Unrelated Proteins	485928295, 615401639	407926476, 485928295, 615401639	2	4	2	2	4	2	5	7	100	Confident
381	407926701	Translation initiation factor IF6 [Macrophomina phaseolina MS6]			27.618	51.55	6.98	59.05					Related and Unrelated Proteins	485928942, 615400203	407926701, 485928942, 615400203	2	2	2	2	2	2	3	3	100	Confident
384	407926016	hypothetical protein MPH_03677 [Macrophomina phaseolina MS6]			54.2555	83.02	2.94	43.031					Related and Unrelated Proteins	485929430, 615399162, 821073192	407926016, 485929430, 615399162, 821073192	2	4	4	2	4	2	9	9	100	Confident
386	407921693	Peptidyl-prolyl cis-trans isomerase cyclophilin-type [Macrophomina phaseolina MS6]			29.8864	86.74	11.83	30.8426					Single Protein		407921693	2	4	4	2	4	2	5	6	100	Confident
390	407919332	Peptidase S10 serine carboxypeptidase [Macrophomina phaseolina MS6]			60.6666	62.87	6.8	31.2677					Single Protein		407919332	3	5	3	2	5	3	7	12	100	Confident
391	485918005	putative nacht domain protein [Neofusicoccum parvum UCRNP2]			238.424	84.34	1.13	2.90651					Related Proteins	615424505	485918005, 615424505	2	9	5	2	9	2	3	10	100	Confident
393	407919696	UTP--glucose-1-phosphate uridylyltransferase [Macrophomina phaseolina MS6]			57.7731	78.85	7.88	32.4352					Related and Unrelated Proteins	485923258, 615412875, 821059226	407919696, 485923258, 615412875, 821059226	4	6	6	4	6	4	10	16	100	Confident
397	485920226	putative cofilin protein [Neofusicoccum parvum UCRNP2]			19.2707	83.72	15.7	137.417					Related Proteins	615419528	485920226, 615419528	2	4	2	1	2	1	16	20	100	Confident
398	485917971	putative transketolase protein [Neofusicoccum parvum UCRNP2]			74.7007	64.38	9.34	50.9934					Related Proteins	615424607	485917971, 615424607	6	7	3	2	3	2	18	25	100	Confident
399	407920487	ATPase V1/A1 complex subunit E [Macrophomina phaseolina MS6]			25.1053	88.69	11.76	109.763					Single Protein		407920487	2	4	4	2	4	2	7	9	100	Confident
404	821065986	putative fad dependent oxidoreductase superfamily [Diplodia seriata]			37.7671	46.02	7.1	61.6852					Single Protein		821065986	2	3	2	1	3	2	8	11	100	Confident
405	821063307	putative cofilin [Diplodia seriata]			17.9411	84.47	23.6	30.9065					Single Protein		821063307	2	3	1	1	1	1	3	6	100	Confident
406	615423926	putative heat shock protein hsp98 hsp104 protein [Neofusicoccum parvum UCRNP2]			102.627	84.72	3.14	16.1857					Related Proteins	485918277, 821060358	485918277, 615423926, 821060358	2	4	3	2	4	2	6	8	100	Confident
407	407924752	hypothetical protein MPH_04996 [Macrophomina phaseolina MS6]			23.1422	100	12.76	177.712					Unrelated Proteins	821069094	407924752, 821069094	2	3	1	1	3	2	13	14	100	Confident
408	485924676	putative woronin body major protein [Neofusicoccum parvum UCRNP2]			57.5938	94.6	10.2	102.66					Related Proteins	615409707	485924676, 615409707	6	12	7	2	8	2	52	66	100	Confident
409	407921355	Aminoacyl-tRNA synthetase class Ib [Macrophomina phaseolina MS6]			37.4449	65.99	15.7	77.1977					Related and Unrelated Proteins	485925785, 615407160, 946711793	407921355, 485925785, 615407160, 946711793	3	3	3	3	3	3	9	9	100	Confident
410	485921313	putative carrier protein [Neofusicoccum parvum UCRNP2]			34.3189	76.56	15	113.422					Related Proteins	615417185	485921313, 615417185	4	8	2	1	2	1	24	35	100	Confident
412	407920088	Ribosomal protein L7A/L8 [Macrophomina phaseolina MS6]			29.3254	100	9.54	88.3135					Single Protein		407920088	3	5	2	1	5	3	10	13	100	Confident
414	407928251	Actin-like protein [Macrophomina phaseolina MS6]			41.6039	76.8	24	153.152					Related and Unrelated Proteins	485917921, 615424773, 821060455	407928251, 485917921, 615424773, 821060455	9	12	0	0	0	0	76	99	100	Confident
415	407929074	Cell division protein GTP binding protein [Macrophomina phaseolina MS6]			38.74	100	13.7	14.5071					Unrelated Proteins	821067812	407929074, 821067812	3	3	0	0	0	0	5	5	100	Confident
417	821063272	hypothetical protein UCDDS831_g05874 [Diplodia seriata]			33.7506	64.94	10.06	154.122					Single Protein		821063272	2	5	3	1	3	1	14	18	100	Confident
422	407922747	4-oxalocrotonate tautomerase [Macrophomina phaseolina MS6]			14.6537	100	34.62	170.33					Single Protein		407922747	4	6	4	3	6	4	13	19	100	Confident
423	821064554	putative saccharopine dehydrogenase [Diplodia seriata]			43.3904	81.07	12.79	29.4318					Single Protein		821064554	4	6	4	3	6	4	9	19	100	Confident
424	407922763	CoA-binding protein [Macrophomina phaseolina MS6]			34.2258	64.94	6.71	23.0368					Single Protein		407922763	2	3	0	0	0	0	4	5	96.4286	Confident
425	821064549	putative 14-3-3 family protein [Diplodia seriata]			29.5497	90.19	32.45	40.9576					Single Protein		821064549	5	5	2	2	2	2	10	12	100	Confident
427	821065866	putative plasma membrane h+-atpase [Diplodia seriata]			108.553	69.44	3.96	19.4373					Single Protein		821065866	3	7	4	2	7	3	6	12	100	Confident
432	485928268	putative 60s ribosomal protein l20 protein [Neofusicoccum parvum UCRNP2]			20.7161	100	13.22	293.123					Related Proteins	615401421, 821069639	485928268, 615401421, 821069639	3	6	6	3	6	3	18	26	100	Confident
436	407927157	hypothetical protein MPH_02634 [Macrophomina phaseolina MS6]			31.2384	100	11.68	8.01537					Related and Unrelated Proteins	485921837, 615416002, 821058617	407927157, 485921837, 615416002, 821058617	2	4	0	0	4	2	7	8	100	Confident
439	407927450	Alpha-D-phosphohexomutase superfamily [Macrophomina phaseolina MS6]			60.0859	82.85	8.66	52.8001					Unrelated Proteins	821061820	407927450, 821061820	4	5	0	0	5	4	11	14	100	Confident
440	407922796	Glucose-6-phosphate dehydrogenase [Macrophomina phaseolina MS6]			58.5821	94.51	14.71	10.4479					Related and Unrelated Proteins	485920437, 615418968, 821065297	407922796, 485920437, 615418968, 821065297	5	8	0	0	8	5	7	21	100	Confident
441	407921582	hypothetical protein MPH_07998 [Macrophomina phaseolina MS6]			98.1727	91.01	4.89	11.8179					Single Protein		407921582	4	5	3	2	5	4	7	11	100	Confident
447	407919134	hypothetical protein MPH_10506 [Macrophomina phaseolina MS6]			47.8418	64.82	4.82	39.3214					Unrelated Proteins	821065209	407919134, 821065209	2	4	2	1	4	2	7	9	100	Confident
450	407924056	Ribosomal protein S7e [Macrophomina phaseolina MS6]			23.0815	87.62	21.29	327.932					Related and Unrelated Proteins	485927448, 615403472	407924056, 485927448, 615403472	4	5	2	2	2	2	35	45	100	Confident
451	485916856	putative 40s ribosomal protein s4 protein [Neofusicoccum parvum UCRNP2]			29.4448	100	27.86	175.966					Related Proteins	615426964, 821070194	485916856, 615426964, 821070194	8	11	11	8	11	8	32	44	100	Confident
452	821073258	putative thiamine biosynthesis protein [Diplodia seriata]			39.2109	75.64	36.1	393.023					Single Protein		821073258	18	26	7	3	7	3	259	316	100	Confident
453	407921175	Ribosomal protein S19e [Macrophomina phaseolina MS6]			16.4425	100	16.33	583.912					Single Protein		407921175	3	4	4	3	4	3	39	45	100	Confident
455	821073278	putative 40s ribosomal protein s7 [Diplodia seriata]			23.1655	87.62	18.32	205.689					Single Protein		821073278	3	5	2	1	2	1	20	27	100	Confident
456	821073271	putative 40s ribosomal protein s3 [Diplodia seriata]			29.0691	100	23.4	67.363					Single Protein		821073271	5	7	7	5	7	5	13	24	100	Confident
457	407922788	Ribosomal protein S3Ae [Macrophomina phaseolina MS6]			28.9417	100	15.69	107.324					Related and Unrelated Proteins	485920433, 615418949, 821065303	407922788, 485920433, 615418949, 821065303	4	6	0	0	6	4	30	45	100	Confident
458	485922536	putative fad binding domain protein [Neofusicoccum parvum UCRNP2]			60.5886	55.15	5.06	17.3741					Related Proteins	615414390	485922536, 615414390	2	3	2	1	3	2	3	4	100	Confident
461	821061272	putative imp cyclohydrolase [Diplodia seriata]			65.3627	95.81	11.39	23.5362					Single Protein		821061272	5	7	1	1	7	5	10	14	100	Confident
462	821061274	putative 30 kda heat shock protein [Diplodia seriata]			22.3041	63.78	14.8	923.037					Single Protein		821061274	4	4	4	4	4	4	71	88	100	Confident
463	485925841	putative 40s ribosomal protein s21 protein [Neofusicoccum parvum UCRNP2]			9.6328	100	31.4	72.3247					Related Proteins	615406982, 821070837	485925841, 615406982, 821070837	2	2	1	1	1	1	3	3	100	Confident
464	485929686	putative peptidase s8 s53 subtilisin kexin sedolisin protein [Neofusicoccum parvum UCRNP2]			61.981	36.56	6.68	39.9304					Related Proteins	615398480	485929686, 615398480	3	5	5	3	5	3	9	17	100	Confident
465	407921615	Adenylate kinase [Macrophomina phaseolina MS6]			24.1483	100	7.87	21.597					Related and Unrelated Proteins	485919334, 615421530, 821069175	407921615, 485919334, 615421530, 821069175	2	2	0	0	1	1	7	8	99.4498	Confident
469	407924753	Prohibitin [Macrophomina phaseolina MS6]			80.0071	63.59	4.48	19.516					Related and Unrelated Proteins	485923035, 615413354, 821069092	407924753, 485923035, 615413354, 821069092	3	4	0	0	4	3	10	11	100	Confident
472	821061202	putative triosephosphate isomerase [Diplodia seriata]			26.836	78.14	23.48	161.956					Single Protein		821061202	6	9	4	2	4	2	34	48	100	Confident
476	407917942	Mov34/MPN/PAD-1 [Macrophomina phaseolina MS6]			38.8462	86.8	8.99	78.504					Related and Unrelated Proteins	485928513, 615401141, 821073834	407917942, 485928513, 615401141, 821073834	2	4	4	2	4	2	10	10	100	Confident
477	407919361	Ribosomal protein S7 [Macrophomina phaseolina MS6]			23.7264	85.45	23.47	451.799					Related and Unrelated Proteins	485925449, 615407960, 821063518	407919361, 485925449, 615407960, 821063518	5	6	6	5	6	5	31	41	100	Confident
478	407918535	FAD dependent oxidoreductase [Macrophomina phaseolina MS6]			47.8708	88.34	5.83	17.3984					Related Proteins	485915649, 615429540, 821060132	407918535, 485915649, 615429540, 821060132	2	2	0	0	2	2	5	6	100	Confident
481	407921297	hypothetical protein MPH_08297 [Macrophomina phaseolina MS6]			35.0766	74.05	12.34	74.7966					Single Protein		407921297	3	3	3	3	3	3	12	13	100	Confident
483	485924308	putative 60s ribosomal protein l4 protein [Neofusicoccum parvum UCRNP2]			39.7465	86.02	35.48	314.64					Related Proteins	615410688	485924308, 615410688	10	12	2	1	2	1	72	91	100	Confident
487	485916237	putative elongation factor 3 protein [Neofusicoccum parvum UCRNP2]			117.73	77.67	4.78	3.31183					Related Proteins	615428263, 821066285	485916237, 615428263, 821066285	3	3	0	0	1	1	5	7	100	Confident
488	407920012	Short-chain dehydrogenase/reductase SDR [Macrophomina phaseolina MS6]			30.4781	69.47	13.68	349.406					Single Protein		407920012	3	3	3	3	3	3	49	57	100	Confident
489	407920011	Short-chain dehydrogenase/reductase SDR [Macrophomina phaseolina MS6]			29.9644	86.48	8.19	51.1928					Single Protein		407920011	2	3	2	1	3	2	8	9	100	Confident
491	485918336	putative ribosomal protein l14 protein [Neofusicoccum parvum UCRNP2]			16.6332	100	16.22	88.2557					Related Proteins	615423683, 821057976	485918336, 615423683, 821057976	3	3	0	0	3	3	10	10	100	Confident
494	821061167	putative 60s ribosomal protein l31 [Diplodia seriata]			13.8976	100	11.38	136.535					Single Protein		821061167	2	2	2	2	2	2	8	8	100	Confident
496	821062482	putative phosphopyruvate hydratase [Diplodia seriata]			47.0722	92.24	55.48	441.614					Single Protein		821062482	23	37	8	6	8	6	361	441	100	Confident
498	407921474	hypothetical protein MPH_08197 [Macrophomina phaseolina MS6]			18.6344	100	21.74	74.1755					Related and Unrelated Proteins	485928214, 615401848	407921474, 485928214, 615401848	3	4	0	0	4	3	6	8	100	Confident
500	407922964	Peptidase S8/S53 subtilisin/kexin/sedolisin [Macrophomina phaseolina MS6]			46.1989	29.33	2.77	261.417					Related and Unrelated Proteins	485922563, 615414329, 821060276	407922964, 485922563, 615414329, 821060276	2	2	2	2	2	2	21	22	100	Confident
501	407921423	Ribosomal protein L38e [Macrophomina phaseolina MS6]			9.27109	100	38.27	151.659					Related and Unrelated Proteins	485926956, 615404611, 821058117	407921423, 485926956, 615404611, 821058117	4	5	0	0	5	4	13	24	100	Confident
502	485929425	putative nucleoside diphosphate kinase protein [Neofusicoccum parvum UCRNP2]			21.6882	58.38	25.89	277.274					Related Proteins	615399146	485929425, 615399146	3	4	4	3	4	3	35	38	100	Confident
503	407924884	Cytochrome P450 [Macrophomina phaseolina MS6]			45.0531	69.95	7.39	250.397					Single Protein		407924884	4	6	3	3	6	4	29	49	100	Confident
505	407923645	Alcohol dehydrogenase superfamily zinc-containing [Macrophomina phaseolina MS6]			31.3183	67.67	21	125.555					Single Protein		407923645	5	5	1	1	1	1	33	50	100	Confident
512	407921094	Translation elongation factor EFG/EF2 [Macrophomina phaseolina MS6]			93.5137	82.74	17.5	22.6414					Related Proteins	821067907	407921094, 821067907	11	14	0	0	14	11	58	73	100	Confident
513	821061031	putative pyruvate dehydrogenase complex [Diplodia seriata]			49.8769	81.97	7.13	19.6124					Single Protein		821061031	2	4	2	1	4	2	4	6	100	Confident
515	407929784	hypothetical protein MPH_00062 [Macrophomina phaseolina MS6]			59.7037	68.55	3.89	11.794					Unrelated Proteins	821066774	407929784, 821066774	2	2	0	0	0	0	4	4	100	Confident
516	485917078	putative aspartate aminotransferase protein [Neofusicoccum parvum UCRNP2]			46.246	93.41	24.71	37.5455					Related Proteins	615426634	485917078, 615426634	9	13	3	1	3	1	22	32	100	Confident
517	407924912	Ribosomal protein S8e [Macrophomina phaseolina MS6]			22.7203	100	28	171.67					Single Protein		407924912	6	6	6	6	6	6	31	41	100	Confident
519	821064959	hypothetical protein UCDDS831_g05009 [Diplodia seriata]			13.1921	77.31	17.65	94.083					Single Protein		821064959	2	3	3	2	3	2	5	6	100	Confident
520	407917998	Citrate synthase-like protein [Macrophomina phaseolina MS6]			51.6349	69.15	12.13	71.1787					Unrelated Proteins	821063414	407917998, 821063414	4	7	0	0	6	4	18	23	100	Confident
521	821064810	putative glycosyl hydrolase family 20 [Diplodia seriata]			68.6639	61.39	3.07	18.4294					Single Protein		821064810	2	3	3	2	3	2	4	5	100	Confident
524	485929843	putative glyceraldehyde-3-phosphate dehydrogenase precursor protein [Neofusicoccum parvum UCRNP2]			36.1856	78.93	44.81	290.812					Related Proteins	615398235	485929843, 615398235	26	37	7	3	7	3	584	670	100	Confident
525	485916949	putative mitochondrial peroxiredoxin prx1 protein [Neofusicoccum parvum UCRNP2]			25.3402	69.87	48.03	348.351					Related Proteins	615426743	485916949, 615426743	9	11	11	9	11	9	71	88	100	Confident
526	407920048	Heat shock protein Hsp70 [Macrophomina phaseolina MS6]			70.4369	72.73	11.4	38.9769					Related and Unrelated Proteins	485921330, 615417163, 821064115	407920048, 485921330, 615417163, 821064115	6	8	0	0	0	0	49	55	100	Confident
527	407926708	Cytochrome c oxidase subunit IV [Macrophomina phaseolina MS6]			19.4972	100	16.38	174.826					Related and Unrelated Proteins	485929835, 615398232, 821070353	407926708, 485929835, 615398232, 821070353	4	4	0	0	4	4	27	28	100	Confident
529	407928573	Protein phosphatase 2C manganese/magnesium aspartate binding site [Macrophomina phaseolina MS6]			50.0492	68.74	5.57	17.8734					Related and Unrelated Proteins	485919768, 615420588, 821072387	407928573, 485919768, 615420588, 821072387	2	4	0	0	4	2	10	11	100	Confident
531	407924111	2-nitropropane dioxygenase NPD [Macrophomina phaseolina MS6]			37.949	72.91	5.87	22.8354					Related Proteins	485923166, 615413091, 821066584	407924111, 485923166, 615413091, 821066584	2	2	0	0	2	2	7	7	100	Confident
534	407922440	hypothetical protein MPH_07279 [Macrophomina phaseolina MS6]			14.6895	80.15	9.92	242.15					Single Protein		407922440	2	3	3	2	3	2	10	11	100	Confident
536	407921114	ABC transporter-like protein [Macrophomina phaseolina MS6]			118.142	77.67	3.56	10.5284					Single Protein		407921114	3	6	1	1	1	1	6	12	100	Confident
538	485921102	putative thioredoxin protein [Neofusicoccum parvum UCRNP2]			11.6099	100	35.51	752.786					Related Proteins	615417677, 821071821	485921102, 615417677, 821071821	4	6	6	4	6	4	48	57	100	Confident
539	407918718	Ribosomal protein S2 [Macrophomina phaseolina MS6]			32.4312	53.95	14.8	286.95					Related and Unrelated Proteins	485922216, 615414912, 821062924	407918718, 485922216, 615414912, 821062924	4	4	4	4	4	4	22	23	100	Confident
540	485926546	putative enolase protein [Neofusicoccum parvum UCRNP2]			47.0462	92.24	50.91	323.955					Related Proteins	615405525	485926546, 615405525	19	32	3	2	3	2	316	386	100	Confident
544	485928090	putative hsp70 chaperone protein [Neofusicoccum parvum UCRNP2]			66.8985	77.2	6.19	37.6965					Related Proteins	615402110, 821071104	485928090, 615402110, 821071104	3	3	0	0	0	0	10	11	100	Confident
547	407917511	Methionine synthase vitamin-B12 independent [Macrophomina phaseolina MS6]			86.2959	86.29	22.58	62.5056					Single Protein		407917511	15	15	3	3	7	7	71	81	100	Confident
552	407925930	Glutamyl/glutaminyl-tRNA synthetase class Ic [Macrophomina phaseolina MS6]			73.2733	94.66	6.44	5.84515					Related and Unrelated Proteins	485927115, 615404292, 821067575	407925930, 485927115, 615404292, 821067575	3	3	0	0	3	3	8	8	100	Confident
554	821065185	putative adenosine kinase [Diplodia seriata]			38.1454	68.95	8.83	42.8961					Single Protein		821065185	2	2	1	1	2	2	7	7	100	Confident
556	485925072	putative -like antibiotic response protein [Neofusicoccum parvum UCRNP2]			14.3347	100	41.73	909.584					Related Proteins	615408852	485925072, 615408852	10	14	3	3	3	3	145	170	100	Confident
559	407918899	Ribosomal protein S24e [Macrophomina phaseolina MS6]			15.3932	100	15.79	84.1795					Related and Unrelated Proteins	485922230, 615415017, 821059540	407918899, 485922230, 615415017, 821059540	2	4	4	2	4	2	7	8	100	Confident
562	407924233	HR1 repeat rho-binding protein [Macrophomina phaseolina MS6]			49.9972	80.17	29.19	81.041					Related and Unrelated Proteins	485929543, 615398956, 821058661	407924233, 485929543, 615398956, 821058661	12	15	0	0	0	0	66	77	100	Confident
563	485925626	putative flavohemo protein [Neofusicoccum parvum UCRNP2]			11.839	72.9	14.95	854.514					Related and Unrelated Proteins	615407457, 821073585	485925626, 615407457, 821073585	2	2	0	0	0	0	27	28	100	Confident
564	821067802	putative nadp-specific glutamate dehydrogenase [Diplodia seriata]			48.7474	86.28	15.71	38.9673					Single Protein		821067802	5	6	2	2	6	5	12	17	100	Confident
566	407915815	Serine hydroxymethyltransferase [Macrophomina phaseolina MS6]			47.2193	76.51	4.65	19.0583					Related and Unrelated Proteins	485916124, 615428567, 821071316	407915815, 485916124, 615428567, 821071316	2	2	0	0	2	2	7	7	100	Confident
569	485928059	putative glycerol dehydrogenase protein [Neofusicoccum parvum UCRNP2]			33.2923	100	12.71	35.7802					Related Proteins	615402235	485928059, 615402235	3	3	1	1	3	3	6	6	100	Confident
570	407926302	Translation elongation factor EF1B beta/delta chains conserved site [Macrophomina phaseolina MS6]			25.1094	72.49	11.79	364.172					Unrelated Proteins	821063198	407926302, 821063198	3	3	3	3	3	3	28	28	100	Confident
572	407918573	Phosphoenolpyruvate carboxykinase [Macrophomina phaseolina MS6]			66.5761	70.41	4.63	9.30083					Related and Unrelated Proteins	485921774, 615416073	407918573, 485921774, 615416073	2	2	1	1	2	2	2	2	100	Confident
573	485926731	putative cs domain-containing protein [Neofusicoccum parvum UCRNP2]			22.6219	61.35	5.31	161.62					Related Proteins	615405119	485926731, 615405119	2	3	3	2	3	2	9	11	100	Confident
575	407922528	Prohibitin [Macrophomina phaseolina MS6]			43.5614	100	5.1	14.2804					Related and Unrelated Proteins	485915556, 615429686, 821062435	407922528, 485915556, 615429686, 821062435	2	3	3	2	3	2	2	4	100	Confident
577	821065030	putative glutamate carboxypeptidase [Diplodia seriata]			52.6077	80.08	8.18	39.4434					Single Protein		821065030	3	6	1	1	1	1	11	16	100	Confident
581	821065022	putative aspartic endopeptidase [Diplodia seriata]			47.1624	51.92	26.19	103.482					Single Protein		821065022	8	10	5	4	10	8	34	47	100	Confident
582	485928631	putative fasciclin domain family protein [Neofusicoccum parvum UCRNP2]			49.6655	84.22	6.22	118.548					Related Proteins	615400794	485928631, 615400794	3	5	5	3	5	3	17	20	100	Confident
585	407916388	Pyruvate kinase [Macrophomina phaseolina MS6]			58.0667	77.42	14.23	81.446					Single Protein		407916388	8	10	3	3	3	3	42	68	100	Confident
586	407926585	Actin-like protein [Macrophomina phaseolina MS6]			47.8602	62.19	10.93	32.7858					Related and Unrelated Proteins	485923066, 615413281, 821062193	407926585, 485923066, 615413281, 821062193	3	5	0	0	5	3	7	11	100	Confident
587	407928384	6-phosphogluconate dehydrogenase decarboxylating [Macrophomina phaseolina MS6]			54.2493	83.77	8.52	29.5183					Single Protein		407928384	3	6	3	1	3	1	7	16	100	Confident
588	407927006	Ribosomal protein L15 conserved site [Macrophomina phaseolina MS6]			16.8181	100	7.38	37.57					Single Protein		407927006	2	3	3	2	3	2	2	3	100	Confident
589	407929325	Ribosomal protein S15 [Macrophomina phaseolina MS6]			16.8594	100	15.89	123.575					Unrelated Proteins	821072578	407929325, 821072578	2	2	0	0	2	2	13	14	100	Confident
591	407920925	hypothetical protein MPH_08717 [Macrophomina phaseolina MS6]			22.0944	63.45	23.35	128.091					Single Protein		407920925	7	8	8	7	8	7	18	22	100	Confident
592	407927536	Ran binding protein 1 [Macrophomina phaseolina MS6]			28.069	89.76	13.39	39.1807					Related and Unrelated Proteins	485927010, 615404426	407927536, 485927010, 615404426	2	2	0	0	2	2	4	5	100	Confident
597	1035332793	translation elongation factor 1-alpha, partial [Neodeightonia subglobosa]			35.2942	72	17.23	85.2281					Related and Unrelated Proteins	111227992, 407924233, 485929543, 615398956	1035332793, 111227992, 407924233, 485929543, 615398956	4	6	0	0	0	0	30	38	100	Confident
598	821068900	putative tpa: hypothetical ph domain protein [Diplodia seriata]			65.9864	72.9	5.55	73.8665					Single Protein		821068900	4	7	2	1	7	4	18	31	100	Confident
599	407921692	RNA helicase ATP-dependent DEAD-box conserved site [Macrophomina phaseolina MS6]			71.9295	70.88	5.59	9.81448					Related and Unrelated Proteins	485922028, 615415597, 821064267	407921692, 485922028, 615415597, 821064267	2	3	0	0	3	2	5	8	100	Confident
601	407923581	hypothetical protein MPH_06104 [Macrophomina phaseolina MS6]			21.4522	100	11.64	108.602					Related and Unrelated Proteins	485928834, 615400458, 821063780	407923581, 485928834, 615400458, 821063780	2	2	2	2	2	2	6	6	100	Confident
603	821068929	putative glycine cleavage system t protein [Diplodia seriata]			50.1209	73.77	5.12	25.5932					Single Protein		821068929	2	2	1	1	1	1	5	5	100	Confident
604	821068937	putative hsp90 associated co-chaperone [Diplodia seriata]			22.6409	60.38	11.32	43.7339					Single Protein		821068937	2	2	2	2	2	2	2	2	100	Confident
606	821067578	putative signal transduction protein [Diplodia seriata]			14.4397	80.47	28.91	425.952					Single Protein		821067578	10	14	2	2	2	2	122	143	100	Confident
608	821068960	putative atp-citrate synthase subunit 1 [Diplodia seriata]			71.5872	84.98	8.5	22.2717					Single Protein		821068960	4	8	3	1	8	4	6	15	100	Confident
609	407917708	Aldo/keto reductase [Macrophomina phaseolina MS6]			36.803	100	7.76	154.532					Unrelated Proteins	821057870	407917708, 821057870	3	3	0	0	3	3	26	26	100	Confident
610	407928052	Glutathione peroxidase [Macrophomina phaseolina MS6]			18.8507	74.71	14.71	73.4637					Single Protein		407928052	2	2	2	2	2	2	3	3	100	Confident
611	407916423	Ribosomal protein S5 [Macrophomina phaseolina MS6]			28.5826	100	11.32	107.03					Related and Unrelated Proteins	485929497, 615399010	407916423, 485929497, 615399010	2	3	0	0	1	1	26	29	100	Confident
613	821056907	putative myosin regulatory light chain cdc4 [Diplodia seriata]			16.281	100	27.21	105.781					Single Protein		821056907	4	6	6	4	6	4	9	16	100	Confident
614	407917377	Histone H4 [Macrophomina phaseolina MS6]			41.5103	89.68	8.73	47.7045					Single Protein		407917377	2	4	1	1	4	2	5	9	100	Confident
615	407927263	Ribosomal protein S11 [Macrophomina phaseolina MS6]			15.9825	100	26	418.809					Related and Unrelated Proteins	485925251, 615408422, 821066037	407927263, 485925251, 615408422, 821066037	3	5	5	3	5	3	21	26	100	Confident
617	485926166	putative cyanovirin-n family protein [Neofusicoccum parvum UCRNP2]			12.0948	72.64	49.06	1229.32					Related Proteins	615406426	485926166, 615406426	5	7	6	4	7	5	73	116	100	Confident
618	485918092	putative clock-controlled-9 protein [Neofusicoccum parvum UCRNP2]			82.6573	81.82	2.99	23.695					Related Proteins	615424318	485918092, 615424318	2	5	0	0	0	0	9	11	99.4437	Confident
619	407928557	Porin eukaryotic type [Macrophomina phaseolina MS6]			29.7203	76.06	24.65	92.6407					Related and Unrelated Proteins	485925562, 615407685	407928557, 485925562, 615407685	6	8	0	0	0	0	20	25	100	Confident
620	485928305	putative 60s ribosomal protein l10a protein [Neofusicoccum parvum UCRNP2]			24.1301	84.33	20.74	80.5532					Related Proteins	615401687, 821063705	485928305, 615401687, 821063705	3	3	0	0	1	1	13	14	100	Confident
621	407929406	Inorganic pyrophosphatase [Macrophomina phaseolina MS6]			22.5866	100	39.09	59.1998					Single Protein		407929406	4	4	1	1	2	2	10	10	100	Confident
623	407918914	Phosphoglycerate mutase 23-bisphosphoglycerate-independent [Macrophomina phaseolina MS6]			57.4792	76.35	11.73	57.7175					Related and Unrelated Proteins	485929591, 615398750	407918914, 485929591, 615398750	6	9	0	0	3	2	61	71	100	Confident
626	407920978	Tetratricopeptide-like helical [Macrophomina phaseolina MS6]			16.988	83.66	20.92	146.351					Related and Unrelated Proteins	485925208, 615408507, 821068004	407920978, 485925208, 615408507, 821068004	2	2	2	2	2	2	8	8	100	Confident
628	821068858	putative phosphoglycerate kinase [Diplodia seriata]			44.3803	94	46.52	830.297					Single Protein		821068858	20	28	10	7	11	7	327	399	100	Confident
636	485926819	putative -alpha-glucan-branching enzyme protein [Neofusicoccum parvum UCRNP2]			136.072	75.86	17.43	35.2296					Related Proteins	615404856	485926819, 615404856	16	21	5	3	5	3	77	89	100	Confident
637	407920351	Spermine synthase [Macrophomina phaseolina MS6]			33.0975	81.16	17.47	76.684					Related and Unrelated Proteins	485923721, 615411828	407920351, 485923721, 615411828	4	6	6	4	6	4	13	18	100	Confident
639	407929478	hypothetical protein MPH_00374 [Macrophomina phaseolina MS6]			59.7124	81.16	17.39	80.012					Single Protein		407929478	8	9	1	1	1	1	44	64	100	Confident
641	407929431	hypothetical protein MPH_00440 [Macrophomina phaseolina MS6]			79.5095	47.14	9.95	65.3324					Single Protein		407929431	5	8	2	1	2	1	31	44	100	Confident
644	407924793	hypothetical protein MPH_04952 [Macrophomina phaseolina MS6]			45.2269	93.72	10.87	32.6772					Unrelated Proteins	821073433	407924793, 821073433	4	5	0	0	5	4	17	22	100	Confident
645	407919763	Ribosomal protein L14b/L23e [Macrophomina phaseolina MS6]			14.7999	100	11.43	186.598					Related and Unrelated Proteins	485923300, 615412913, 821064202	407919763, 485923300, 615412913, 821064202	2	3	3	2	3	2	10	11	100	Confident
647	821064294	putative transaldolase [Diplodia seriata]			35.5815	79.69	22.77	224.093					Single Protein		821064294	6	9	2	2	2	2	37	41	100	Confident
649	485916122	putative pathogenesis associated protein [Neofusicoccum parvum UCRNP2]			19.8443	100	19.44	176.833					Related Proteins	615428527	485916122, 615428527	6	7	2	1	2	1	31	36	100	Confident
651	407918024	Tubulin [Macrophomina phaseolina MS6]			49.7349	50.67	4.26	80.8366					Related and Unrelated Proteins	1041928053, 1041928055, 1041928057, 485919901, 532164813, 61398417, 615420329, 68304479, 821063159	1041928053, 1041928055, 1041928057, 407918024, 485919901, 532164813, 61398417, 615420329, 68304479, 821063159	2	4	0	0	0	0	12	16	100	Confident
654	485923760	putative phosphatidylglycerol phosphatidylinositol transfer protein [Neofusicoccum parvum UCRNP2]			18.4376	58.48	10.53	78.3711					Related Proteins	615411747, 821066842	485923760, 615411747, 821066842	2	2	0	0	2	2	7	7	100	Confident
655	485924774	putative o-acetylhomoserine -lyase protein [Neofusicoccum parvum UCRNP2]			48.976	75.38	17.21	60.4447					Related Proteins	615409628	485924774, 615409628	6	7	2	1	2	1	28	30	93.5484	Confident
656	407929156	hypothetical protein MPH_00684 [Macrophomina phaseolina MS6]			46.1207	75.89	5.97	30.0964					Single Protein		407929156	2	3	3	2	3	2	4	5	100	Confident
657	821064304	putative woronin body major protein [Diplodia seriata]			57.1384	94.57	15.29	73.2441					Single Protein		821064304	6	9	3	2	5	2	47	60	100	Confident
658	407917126	Thioredoxin [Macrophomina phaseolina MS6]			58.4244	87.45	3.56	11.1879					Single Protein		407917126	2	3	1	1	1	1	3	5	100	Confident
659	407929121	Aspartate/other aminotransferase [Macrophomina phaseolina MS6]			46.21	93.41	18.59	26.1938					Single Protein		407929121	7	8	1	1	1	1	15	21	100	Confident
660	407922792	hypothetical protein MPH_06849 [Macrophomina phaseolina MS6]			27.384	65.45	14.23	14.7314					Related and Unrelated Proteins	485920412, 615418962, 821065299	407922792, 485920412, 615418962, 821065299	2	2	0	0	2	2	2	2	100	Confident
662	407921861	Cytochrome c1 [Macrophomina phaseolina MS6]			35.3877	78.88	4.97	13.3762					Related and Unrelated Proteins	485918584, 615422968, 821061250	407921861, 485918584, 615422968, 821061250	2	2	0	0	2	2	4	5	100	Confident
666	407916317	Pyridoxamine 5'-phosphate oxidase [Macrophomina phaseolina MS6]			28.6544	72.27	9.38	47.0697					Unrelated Proteins	821060422	407916317, 821060422	2	2	0	0	2	2	11	12	100	Confident
667	407927927	Ribosomal protein L18/L5 [Macrophomina phaseolina MS6]			34.844	91.75	10.56	24.6334					Related and Unrelated Proteins	485927486, 615403354	407927927, 485927486, 615403354	2	3	0	0	3	2	16	17	100	Confident
670	407929486	RNA helicase ATP-dependent DEAD-box conserved site [Macrophomina phaseolina MS6]			44.5538	82.83	10.1	166.876					Related and Unrelated Proteins	485917773, 615425238, 821071091	407929486, 485917773, 615425238, 821071091	3	5	5	3	5	3	21	26	100	Confident
671	407916515	TB2/DP1/HVA22-related protein [Macrophomina phaseolina MS6]			19.1868	51.19	18.45	593.063					Related and Unrelated Proteins	485920417, 615419169	407916515, 485920417, 615419169	3	3	3	3	3	3	20	21	100	Confident
674	821065480	putative carboxypeptidase s1 [Diplodia seriata]			52.3878	52.31	14.29	157.421					Single Protein		821065480	5	5	4	4	5	5	22	27	100	Confident
675	407922803	hypothetical protein MPH_06860 [Macrophomina phaseolina MS6]			51.1173	58.9	8.69	46.7787					Unrelated Proteins	821065290	407922803, 821065290	3	4	0	0	4	3	19	19	100	Confident
677	89254957	unnamed protein product, partial [Lasiodiplodia theobromae]			20.0597	55.68	15.68	1063.56					Single Protein		89254957	3	5	5	3	5	3	74	81	100	Confident
678	89254955	unnamed protein product [Lasiodiplodia theobromae]			46.8806	16.93	8.46	150.804					Single Protein		89254955	5	6	6	5	6	5	9	13	100	Confident
679	821066892	putative peroxiredoxin tsa1 [Diplodia seriata]			22.5215	83.57	22.22	208.221					Single Protein		821066892	5	5	1	1	1	1	30	40	100	Confident
682	407924682	GTP-binding domain HSR1-related protein [Macrophomina phaseolina MS6]			43.7241	93.65	6.85	23.6799					Related and Unrelated Proteins	485919899, 615420248, 821063173	407924682, 485919899, 615420248, 821063173	2	4	0	0	4	2	8	8	100	Confident
683	485923029	putative 60s ribosomal protein l10 protein [Neofusicoccum parvum UCRNP2]			25.2283	86.88	8.6	42.2167					Related Proteins	615413336	485923029, 615413336	2	6	1	1	1	1	7	13	100	Confident
685	485921330	putative hsp70-like protein [Neofusicoccum parvum UCRNP2]			70.4959	72.62	9.38	42.382					Related Proteins	615417163, 821071758	485921330, 615417163, 821071758	5	6	0	0	0	0	29	34	100	Confident
689	89254987	unnamed protein product, partial [Lasiodiplodia theobromae]			45.0454	55.53	25.48	740.137					Single Protein		89254987	8	8	8	8	8	8	92	123	100	Confident
690	407919857	Ribosomal protein S21e [Macrophomina phaseolina MS6]			9.61776	100	30.23	810.037					Single Protein		407919857	2	2	1	1	1	1	21	21	100	Confident
694	407924659	Eukaryotic translation initiation factor 3 subunit 7 [Macrophomina phaseolina MS6]			60.9192	79.27	4.4	11.6396					Related Proteins	485918974, 615422251	407924659, 485918974, 615422251	2	4	0	0	4	2	6	8	100	Confident
697	407924252	Ribosomal protein L13 eukaryotic/archaeal [Macrophomina phaseolina MS6]			23.1826	100	13.86	28.7389					Related and Unrelated Proteins	485924264, 615410676, 821066629	407924252, 485924264, 615410676, 821066629	3	4	0	0	4	3	9	11	100	Confident
699	407928399	Ribosomal protein S17 [Macrophomina phaseolina MS6]			18.4341	100	24.84	318.723					Related and Unrelated Proteins	485929084, 615399936, 821071693	407928399, 485929084, 615399936, 821071693	4	6	6	4	6	4	29	37	100	Confident
702	407929425	ATPase F0 complex subunit B mitochondrial [Macrophomina phaseolina MS6]			17.1081	100	15.23	24.7149					Related and Unrelated Proteins	485924142, 615410970, 821071153	407929425, 485924142, 615410970, 821071153	2	3	0	0	3	2	6	7	100	Confident
703	821065470	putative 60s ribosomal protein l22 [Diplodia seriata]			14.1946	100	27.42	510.134					Single Protein		821065470	6	8	8	6	8	6	32	42	100	Confident
704	485920191	putative pre-mrna splicing factor protein [Neofusicoccum parvum UCRNP2]			34.4969	100	13.58	20.5958					Related Proteins	615419738, 821061836	485920191, 615419738, 821061836	3	4	0	0	4	3	7	8	100	Confident
705	821064119	putative aryl-alcohol dehydrogenase [Diplodia seriata]			41.5468	84.99	6.97	43.3561					Single Protein		821064119	2	4	2	1	4	2	8	13	100	Confident
710	407924747	Ribosomal protein L30e [Macrophomina phaseolina MS6]			11.7252	100	11.82	144.189					Related and Unrelated Proteins	485923027, 615413329, 821069099	407924747, 485923027, 615413329, 821069099	2	2	0	0	2	2	10	10	100	Confident
716	407915827	hypothetical protein MPH_13653 [Macrophomina phaseolina MS6]			41.0539	75.35	5.67	14.6237					Related and Unrelated Proteins	485919736, 615420694, 821071324	407915827, 485919736, 615420694, 821071324	2	4	0	0	4	2	5	7	100	Confident
722	407927162	Ribosomal protein L13e [Macrophomina phaseolina MS6]			24.0391	86.11	9.72	106.545					Related and Unrelated Proteins	485920187, 615419695, 821072314	407927162, 485920187, 615419695, 821072314	3	3	3	3	3	3	10	11	100	Confident
724	485918663	putative tubulin subunit protein [Neofusicoccum parvum UCRNP2]			50.0737	71.4	8.43	51.1797					Related Proteins	615422828, 821071190	485918663, 615422828, 821071190	3	5	0	0	0	0	13	19	100	Confident
725	407929013	Mov34/MPN/PAD-1 [Macrophomina phaseolina MS6]			36.8276	62.8	11.01	82.5393					Related and Unrelated Proteins	485917235, 615426196, 821068260	407929013, 485917235, 615426196, 821068260	3	3	3	3	3	3	10	11	100	Confident
728	821065268	putative glycyl-trna synthetase [Diplodia seriata]			73.7201	78.27	10.79	32.2642					Single Protein		821065268	5	9	3	2	9	5	11	18	100	Confident
731	407929404	hypothetical protein MPH_00413 [Macrophomina phaseolina MS6]			16.2806	71.7	10.69	409.206					Related and Unrelated Proteins	485921491, 615416765, 821071113	407929404, 485921491, 615416765, 821071113	2	2	2	2	2	2	13	13	100	Confident
733	821066655	putative amidohydrolase family protein [Diplodia seriata]			40.3601	75.14	15.82	85.9871					Single Protein		821066655	4	6	4	3	6	4	19	27	100	Confident
734	407929074	Cell division protein GTP binding protein [Macrophomina phaseolina MS6]			38.74	100	21.87	11.0876					Single Protein		407929074	4	4	0	0	0	0	27	53	89.2857	Confident
735	821065311	putative 60s ribosomal protein l28 [Diplodia seriata]			17.1925	100	14.1	287.074					Single Protein		821065311	2	2	2	2	2	2	20	21	100	Confident
736	821067967	putative septin [Diplodia seriata]			53.5632	88.61	9.07	43.3033					Single Protein		821067967	3	5	5	3	5	3	9	10	100	Confident
737	821066632	putative 60s ribosomal protein l4 [Diplodia seriata]			39.8556	86.02	38.44	130.426					Single Protein		821066632	11	12	2	2	2	2	71	77	99.4398	Confident
738	407919692	Peptidyl-prolyl cis-trans isomerase cyclophilin-type [Macrophomina phaseolina MS6]			20.2211	80.75	32.09	619.598					Single Protein		407919692	5	5	1	1	1	1	54	67	100	Confident
741	407927556	hypothetical protein MPH_02256 [Macrophomina phaseolina MS6]			51.9617	32.99	9.07	124.107					Related and Unrelated Proteins	485920911, 615418065, 821061716	407927556, 485920911, 615418065, 821061716	4	4	4	4	4	4	18	21	100	Confident
3	407927756	hypothetical protein MPH_01997 [Macrophomina phaseolina MS6]			78.5198	71.74	3.44	5.31113					Single Protein		407927756	1	3	3	1	3	1	5	7	83.3333	Doubtful
5	821058533	putative amidase family protein [Diplodia seriata]			52.2989	55.67	3.04	67.8538					Related Proteins	485925786, 615407163	485925786, 615407163, 821058533	1	2	1	1	2	1	7	7	100	Doubtful
6	485915217	putative abc-type fe3+ transport system protein [Neofusicoccum parvum UCRNP2]			40.332	66.02	3.04	6.96261					Related and Unrelated Proteins	615430379, 821065906	485915217, 615430379, 821065906	1	1	0	0	1	1	1	1	100	Doubtful
8	821058867	putative monothiol glutaredoxin-5 [Diplodia seriata]			41.4413	82.85	4.49	21.7607					Single Protein		821058867	1	1	1	1	1	1	2	2	100	Doubtful
10	407927614	Cyanate lyase [Macrophomina phaseolina MS6]			18.2145	100	7.36	68.6863					Related and Unrelated Proteins	485919582, 615420991, 821072854	407927614, 485919582, 615420991, 821072854	1	1	1	1	1	1	3	3	100	Doubtful
11	821057500	putative lysophospholipase plb1 [Diplodia seriata]			60.701	26.9	2.65	20.8489					Single Protein		821057500	1	1	1	1	1	1	1	1	100	Doubtful
12	485928872	putative s-formylglutathione hydrolase protein [Neofusicoccum parvum UCRNP2]			32.2309	82.76	4.14	19.3032					Related and Unrelated Proteins	407923998, 615400363, 821063796	407923998, 485928872, 615400363, 821063796	1	4	0	0	4	1	7	11	100	Doubtful
13	821071830	putative ubiquinol-cytochrome c reductase iron-sulfur subunit [Diplodia seriata]			25.1708	81.28	4.68	78.1562					Single Protein		821071830	1	2	2	1	2	1	5	5	100	Doubtful
15	821071871	putative nadph-cytochrome p450 reductase [Diplodia seriata]			77.1073	85.61	2.01	18.0579					Single Protein		821071871	1	2	1	1	1	1	3	5	100	Doubtful
20	821069581	hypothetical protein UCDDS831_g02284 [Diplodia seriata]			56.8143	77.64	1.6	0					Single Protein		821069581	1	1	1	1	1	1	4	5	83.3333	Doubtful
21	821069590	putative glycoside hydrolase family 3 [Diplodia seriata]			88.6753	49.03	1.81	14.5212					Single Protein		821069590	1	2	1	1	2	1	3	3	100	Doubtful
22	407922449	hypothetical protein MPH_07288 [Macrophomina phaseolina MS6]			39.4087	92.29	2.86	10.6627					Related and Unrelated Proteins	485927289, 615403785, 821067696	407922449, 485927289, 615403785, 821067696	1	1	1	1	1	1	1	1	100	Doubtful
25	407917299	Glycolipid anchored surface protein GAS1 [Macrophomina phaseolina MS6]			57.4128	48.89	1.67	70.5353					Unrelated Proteins	821064935	407917299, 821064935	1	1	0	0	1	1	15	15	100	Doubtful
28	407920279	Peptidase C12 ubiquitin carboxyl-terminal hydrolase 1 [Macrophomina phaseolina MS6]			28.4013	70.23	7.63	6.76079					Related Proteins	485918209, 615424045, 821071861	407920279, 485918209, 615424045, 821071861	1	1	0	0	1	1	1	1	100	Doubtful
30	407927258	Regulator of chromosome condensation RCC1 [Macrophomina phaseolina MS6]			64.0227	60.2	2.32	11.2183					Related and Unrelated Proteins	485925292, 615408435, 821066041	407927258, 485925292, 615408435, 821066041	1	2	0	0	2	1	4	5	100	Doubtful
32	407929418	hypothetical protein MPH_00427 [Macrophomina phaseolina MS6]			46.6592	84.2	2.83	9.74401					Related and Unrelated Proteins	485924116, 615410992, 821071145	407929418, 485924116, 615410992, 821071145	1	1	1	1	1	1	1	1	96.4286	Doubtful
33	485916148	hypothetical protein UCRNP2_9747 [Neofusicoccum parvum UCRNP2]			13.1358	52.5	15	31.0996					Related Proteins	615428491	485916148, 615428491	1	1	1	1	1	1	1	3	100	Doubtful
34	407924666	Aldo/keto reductase [Macrophomina phaseolina MS6]			39.2233	83.38	3.72	11.7357					Related and Unrelated Proteins	485922037, 615415381, 821061505	407924666, 485922037, 615415381, 821061505	1	1	0	0	1	1	2	2	100	Doubtful
36	407917622	Dehydrogenase E1 component [Macrophomina phaseolina MS6]			46.8766	85.41	2.59	12.8246					Related and Unrelated Proteins	485927587, 615403166, 821068200	407917622, 485927587, 615403166, 821068200	1	2	0	0	2	1	5	7	100	Doubtful
37	407924146	hypothetical protein MPH_05581 [Macrophomina phaseolina MS6]			7.55786	63.38	12.68	315.377					Related and Unrelated Proteins	485929761, 615398422, 821066678	407924146, 485929761, 615398422, 821066678	1	1	1	1	1	1	6	6	100	Doubtful
41	821069439	putative phospho-2-dehydro-3-deoxyheptonate aldolase [Diplodia seriata]			40.0565	76.28	3.5	11.1735					Single Protein		821069439	1	1	1	1	1	1	1	1	100	Doubtful
42	485918208	putative nad dependent epimerase dehydratase family protein [Neofusicoccum parvum UCRNP2]			22.1377	100	9.48	17.687					Related Proteins	615424108	485918208, 615424108	1	2	2	1	2	1	1	2	100	Doubtful
44	821071794	putative dihydroxy-2-butanone 4-phosphate synthase [Diplodia seriata]			25.968	86.89	5.74	17.6036					Single Protein		821071794	1	1	1	1	1	1	1	1	100	Doubtful
45	407916458	SAC3/GANP/Nin1/mts3/eIF-3 p25 [Macrophomina phaseolina MS6]			30.2477	82.48	4.01	8.25654					Related and Unrelated Proteins	485919733, 615420658, 821071332	407916458, 485919733, 615420658, 821071332	1	1	0	0	1	1	2	2	100	Doubtful
46	485918831	putative 60s ribosomal protein l35 protein [Neofusicoccum parvum UCRNP2]			14.4713	100	10.4	89.567					Related Proteins	615422550	485918831, 615422550	1	5	5	1	5	1	4	7	100	Doubtful
48	485916190	putative multisynthetase complex auxiliary component p43 protein [Neofusicoccum parvum UCRNP2]			47.4268	85.27	3.13	48.8476					Related Proteins	615428463, 821071877	485916190, 615428463, 821071877	1	2	0	0	2	1	11	12	100	Doubtful
49	407916845	Peptidase S8/S53 subtilisin/kexin/sedolisin [Macrophomina phaseolina MS6]			70.2033	48.36	4.21	316.961					Single Protein		407916845	2	2	2	2	2	2	69	77	100	Doubtful
50	485923280	putative polyketide synthase protein [Neofusicoccum parvum UCRNP2]			15.0237	58.87	17.02	67.8538					Related Proteins	615412829	485923280, 615412829	1	1	1	1	1	1	2	3	100	Doubtful
52	407919046	Cytochrome P450 [Macrophomina phaseolina MS6]			29.2171	74.34	5.66	56.8318					Related and Unrelated Proteins	485921278, 615417266, 821071985	407919046, 485921278, 615417266, 821071985	1	1	0	0	1	1	6	6	100	Doubtful
53	407926670	CHCH domain-containing protein [Macrophomina phaseolina MS6]			17.9929	100	12.03	23.62					Related and Unrelated Proteins	485916248, 615428236	407926670, 485916248, 615428236	1	1	1	1	1	1	2	2	100	Doubtful
54	485918315	putative proline-rich protein [Neofusicoccum parvum UCRNP2]			19.3882	17.65	6.86	518.327					Related Proteins	615423721	485918315, 615423721	1	1	1	1	1	1	5	5	100	Doubtful
55	407921848	hypothetical protein MPH_07886 [Macrophomina phaseolina MS6]			39.5747	69.42	3.31	20.2092					Related and Unrelated Proteins	485926225, 615406330	407921848, 485926225, 615406330	1	2	0	0	2	1	4	4	100	Doubtful
56	407928444	Acetolactate synthase small subunit [Macrophomina phaseolina MS6]			22.8107	100	5.83	72.4652					Related Proteins	485925564, 615407741, 821072431	407928444, 485925564, 615407741, 821072431	1	1	0	0	1	1	9	9	100	Doubtful
58	407928737	T-complex 11 [Macrophomina phaseolina MS6]			109.373	80.69	1.02	4.7408					Related and Unrelated Proteins	485921906, 615415853, 821058890	407928737, 485921906, 615415853, 821058890	1	3	0	0	3	1	5	7	100	Doubtful
60	407922484	Cystathionine beta-synthase core [Macrophomina phaseolina MS6]			57.6742	83.74	3.36	7.43418					Related and Unrelated Proteins	485927072, 615404329	407922484, 485927072, 615404329	1	4	0	0	0	0	4	7	100	Doubtful
63	407927295	GTP binding protein [Macrophomina phaseolina MS6]			22.9919	72.46	5.8	21.2043					Related and Unrelated Proteins	485925279, 615408349, 821066013	407927295, 485925279, 615408349, 821066013	1	2	0	0	2	1	2	3	100	Doubtful
66	407923120	Ribosomal protein L2 [Macrophomina phaseolina MS6]			27.3887	89.37	10.63	14.6927					Unrelated Proteins	821065429	407923120, 821065429	1	4	0	0	0	0	3	4	100	Doubtful
69	407920128	hypothetical protein MPH_09628 [Macrophomina phaseolina MS6]			63.6889	45.34	1.93	5.905					Related and Unrelated Proteins	485920939, 615418029, 821073583	407920128, 485920939, 615418029, 821073583	1	1	0	0	1	1	1	1	100	Doubtful
76	821060876	putative structural toxin protein [Diplodia seriata]			12.1501	76.79	12.5	233.247					Single Protein		821060876	1	3	3	1	3	1	11	13	100	Doubtful
82	485924759	hypothetical protein UCRNP2_3734 [Neofusicoccum parvum UCRNP2]			48.4531	68.55	1.95	21.8883					Related Proteins	615409584	485924759, 615409584	1	3	3	1	3	1	2	4	100	Doubtful
83	407919206	von Willebrand factor type A [Macrophomina phaseolina MS6]			63.8646	61.57	1.74	5.74589					Related and Unrelated Proteins	485926280, 615406217, 821057438	407919206, 485926280, 615406217, 821057438	1	1	0	0	1	1	2	2	100	Doubtful
84	485926464	putative acyl- dehydrogenase family protein [Neofusicoccum parvum UCRNP2]			51.5307	100	3.18	23.7704					Related Proteins	615405806	485926464, 615405806	1	3	2	1	2	1	4	5	100	Doubtful
85	485921252	putative ubiquitin-like protein [Neofusicoccum parvum UCRNP2]			42.1262	51.96	5.64	27.9547					Related Proteins	615417318, 821064570	485921252, 615417318, 821064570	1	1	1	1	1	1	3	3	100	Doubtful
86	821059818	putative vps9 domain protein [Diplodia seriata]			164.594	67.37	0.92	6.59356					Single Protein		821059818	1	3	3	1	3	1	2	4	100	Doubtful
89	485928342	putative short-chain dehydrogenase reductase sdr protein [Neofusicoccum parvum UCRNP2]			30.1842	77.94	7.83	26.7661					Related Proteins	615401520, 821061019	485928342, 615401520, 821061019	2	3	0	0	3	2	5	6	100	Doubtful
91	821071516	hypothetical protein UCDDS831_g01178 [Diplodia seriata]			18.1997	12.85	8.94	2565.72					Single Protein		821071516	1	1	1	1	1	1	36	39	100	Doubtful
92	821069205	putative 6-hydroxy-d-nicotine oxidase [Diplodia seriata]			44.304	37.74	6.13	31.361					Single Protein		821069205	1	1	1	1	1	1	2	2	100	Doubtful
93	407923100	Saccharopine dehydrogenase / Homospermidine synthase [Macrophomina phaseolina MS6]			50.1197	86.55	1.95	26.3432					Unrelated Proteins	821065413	407923100, 821065413	1	2	2	1	2	1	5	6	100	Doubtful
95	821069219	putative acyl- dehydrogenase family member 11 [Diplodia seriata]			51.3036	100	1.91	7.92348					Single Protein		821069219	1	2	1	1	1	1	2	2	96.4286	Doubtful
96	821071544	putative tsa family thioredoxin [Diplodia seriata]			29.4935	69.06	4.15	14.0829					Single Protein		821071544	1	1	1	1	1	1	1	2	100	Doubtful
98	407925053	hypothetical protein MPH_04765 [Macrophomina phaseolina MS6]			23.1277	47.32	5.36	176.036					Single Protein		407925053	1	1	1	1	1	1	6	6	100	Doubtful
99	407927685	Uricase [Macrophomina phaseolina MS6]			34.4288	100	2.91	72.4652					Unrelated Proteins	821065753	407927685, 821065753	1	1	1	1	1	1	6	6	100	Doubtful
101	407928166	Root hair defective 3 GTP-binding protein [Macrophomina phaseolina MS6]			99.8577	78.48	1.57	1.22923					Related and Unrelated Proteins	485915153, 615430538, 821067356	407928166, 485915153, 615430538, 821067356	1	2	0	0	2	1	1	3	85.1852	Doubtful
103	407928440	Ribosomal protein S23 eukaryotic/archaeal [Macrophomina phaseolina MS6]			15.9088	81.38	7.59	128.688					Related and Unrelated Proteins	485925551, 615407717, 821072426	407928440, 485925551, 615407717, 821072426	1	1	1	1	1	1	6	7	100	Doubtful
106	407924902	ATPase F1 complex OSCP/delta subunit [Macrophomina phaseolina MS6]			24.8245	85.34	10.78	18.8483					Unrelated Proteins	821067300	407924902, 821067300	1	1	0	0	1	1	3	3	100	Doubtful
109	485919419	putative fmn dependent protein [Neofusicoccum parvum UCRNP2]			45.9871	82.27	6.15	16.086					Related Proteins	615421334	485919419, 615421334	2	3	0	0	0	0	3	5	76.6667	Doubtful
111	821067342	putative 40s ribosomal protein s6 [Diplodia seriata]			27.4518	100	8.37	15.6149					Single Protein		821067342	1	2	2	1	2	1	2	2	100	Doubtful
112	407916809	Peptidase M28 [Macrophomina phaseolina MS6]			43.0686	56.23	3.56	3.06904					Related and Unrelated Proteins	485916818, 615427097, 821066826	407916809, 485916818, 615427097, 821066826	1	2	0	0	2	1	1	2	100	Doubtful
114	407918024	Tubulin [Macrophomina phaseolina MS6]			49.7349	50.67	4.04	148.2					Related and Unrelated Proteins	407926639, 485919901, 615420329, 821063159	407918024, 407926639, 485919901, 615420329, 821063159	1	3	0	0	0	0	12	13	100	Doubtful
116	407919599	WASH complex F-actin capping protein alpha subunit, partial [Macrophomina phaseolina MS6]			22.7266	88.04	5.26	26.7844					Related Proteins	821058489	407919599, 821058489	1	1	0	0	1	1	3	3	100	Doubtful
118	821070958	putative nadh:flavin oxidoreductase nadh oxidase family protein [Diplodia seriata]			43.4331	74.11	2.54	11.7357					Single Protein		821070958	1	2	2	1	2	1	2	3	100	Doubtful
119	407923003	Glycosyl transferase family 1 [Macrophomina phaseolina MS6]			82.8675	80.19	1.76	8.41953					Related and Unrelated Proteins	485918092, 615424318	407923003, 485918092, 615424318	1	2	0	0	0	0	5	5	100	Doubtful
121	821068653	putative methyltransferase domain-containing protein [Diplodia seriata]			33.3915	68.69	4.38	36.5878					Single Protein		821068653	1	2	2	1	2	1	4	7	100	Doubtful
122	821063786	putative nadh:flavin oxidoreductase nadh oxidase [Diplodia seriata]			49.663	61.3	2.24	58.6171					Related Proteins	485922881, 615413700	485922881, 615413700, 821063786	1	1	0	0	1	1	6	6	100	Doubtful
124	485922293	putative nadh-ubiquinone oxidoreductase b12 subunit protein [Neofusicoccum parvum UCRNP2]			9.13554	69.14	17.28	92.1471					Related Proteins	615414751	485922293, 615414751	1	1	1	1	1	1	2	2	100	Doubtful
125	407918381	hypothetical protein MPH_11145 [Macrophomina phaseolina MS6]			16.1553	100	12.08	16.6978					Related and Unrelated Proteins	485919821, 615420450, 821066880	407918381, 485919821, 615420450, 821066880	1	1	0	0	1	1	2	3	100	Doubtful
128	407918305	hypothetical protein MPH_11069 [Macrophomina phaseolina MS6]			20.4105	100	8.94	83.3957					Related and Unrelated Proteins	485923389, 615412501, 821074078	407918305, 485923389, 615412501, 821074078	1	2	2	1	2	1	4	5	100	Doubtful
129	407922040	hypothetical protein MPH_07614 [Macrophomina phaseolina MS6]			157.756	63.04	0.73	1.7994					Related and Unrelated Proteins	485924638, 615409929, 821058253	407922040, 485924638, 615409929, 821058253	1	1	0	0	1	1	2	3	100	Doubtful
133	407917508	hypothetical protein MPH_12070 [Macrophomina phaseolina MS6]			20.9749	84.62	5.64	12.7588					Unrelated Proteins	821058815	407917508, 821058815	1	2	0	0	2	1	3	3	100	Doubtful
134	485920316	putative 50s ribosomal protein l12 protein [Neofusicoccum parvum UCRNP2]			21.1743	81.82	12.12	11.5184					Related Proteins	615419366, 821059907	485920316, 615419366, 821059907	1	1	0	0	1	1	1	1	100	Doubtful
135	485920489	putative nucleosome assembly protein [Neofusicoccum parvum UCRNP2]			45.6722	80.85	5.72	5.74147					Related Proteins	615418990, 821065289	485920489, 615418990, 821065289	1	1	0	0	0	0	1	1	100	Doubtful
139	407924400	Multicopper oxidase type 1 [Macrophomina phaseolina MS6]			60.9408	33.21	2.17	125.444					Unrelated Proteins	821073111	407924400, 821073111	1	1	1	1	1	1	8	8	100	Doubtful
140	407923519	Cytochrome b5 [Macrophomina phaseolina MS6]			15.3487	100	9.56	13.7204					Related and Unrelated Proteins	485922918, 615413481, 821067141	407923519, 485922918, 615413481, 821067141	1	3	0	0	3	1	2	4	100	Doubtful
141	821067295	putative aldo keto reductase [Diplodia seriata]			37.5724	87.91	5.01	25.0467					Single Protein		821067295	1	1	1	1	1	1	2	2	100	Doubtful
143	485915547	putative pci domain protein [Neofusicoccum parvum UCRNP2]			49.8827	78.3	3.58	24.6171					Related Proteins	615429709, 821069181	485915547, 615429709, 821069181	1	1	0	0	1	1	5	5	100	Doubtful
144	407916775	Acyl-CoA-binding protein ACBP [Macrophomina phaseolina MS6]			10.6554	100	20.65	81.1295					Single Protein		407916775	1	1	1	1	1	1	2	3	100	Doubtful
145	407929187	hypothetical protein MPH_00613 [Macrophomina phaseolina MS6]			22.5134	83.41	4.88	87.2972					Related and Unrelated Proteins	485924129, 615411025, 821056787	407929187, 485924129, 615411025, 821056787	1	1	1	1	1	1	4	4	100	Doubtful
146	407929508	WASH complex F-actin capping protein beta subunit [Macrophomina phaseolina MS6]			91.7356	60.8	1.21	12.7154					Related and Unrelated Proteins	485924904, 615409394, 821068526	407929508, 485924904, 615409394, 821068526	1	1	1	1	1	1	2	3	100	Doubtful
147	407922887	Alcohol dehydrogenase superfamily zinc-containing [Macrophomina phaseolina MS6]			39.1174	66.49	3	13.6702					Related and Unrelated Proteins	485920427, 615419129, 821065365	407922887, 485920427, 615419129, 821065365	1	2	0	0	2	1	4	4	100	Doubtful
151	485927589	putative actin monomer binding protein [Neofusicoccum parvum UCRNP2]			34.7899	82.41	4.32	12.7807					Related Proteins	615403144	485927589, 615403144	1	1	1	1	1	1	1	3	82.7586	Doubtful
153	821070863	putative serine threonine protein [Diplodia seriata]			69.9059	75.46	2.16	7.21849					Single Protein		821070863	1	1	1	1	1	1	1	1	100	Doubtful
158	407924893	Alcohol dehydrogenase superfamily zinc-containing [Macrophomina phaseolina MS6]			20.6677	82.38	10.88	15.6476					Related and Unrelated Proteins	485918443, 615423332, 821067292	407924893, 485918443, 615423332, 821067292	1	3	0	0	3	1	6	6	100	Doubtful
161	821067143	putative cue domain-containing protein [Diplodia seriata]			45.8777	66.27	2.65	13.5708					Single Protein		821067143	1	2	2	1	2	1	1	2	100	Doubtful
162	407916530	Histone H2A [Macrophomina phaseolina MS6]			15.0055	82.01	10.07	80.5458					Related and Unrelated Proteins	485927469, 615403435, 821063282	407916530, 485927469, 615403435, 821063282	1	2	2	1	2	1	3	4	100	Doubtful
164	485921828	hypothetical protein UCRNP2_5802 [Neofusicoccum parvum UCRNP2]			17.7774	56.4	13.37	30.3411					Related Proteins	615415968	485921828, 615415968	1	1	1	1	1	1	1	1	100	Doubtful
166	407917701	AMP-dependent synthetase/ligase [Macrophomina phaseolina MS6]			111.12	83.43	3.19	1.84158					Related and Unrelated Proteins	485921699, 615416308	407917701, 485921699, 615416308	2	3	0	0	3	2	2	4	100	Doubtful
167	407923051	hypothetical protein MPH_06576 [Macrophomina phaseolina MS6]			12.4389	51.72	9.48	43.9054					Related and Unrelated Proteins	485918223, 485922104, 615415241, 615423946, 821062757	407923051, 485918223, 485922104, 615415241, 615423946, 821062757	1	1	0	0	1	1	2	2	100	Doubtful
168	821070812	putative serine carboxypeptidase s28 [Diplodia seriata]			46.7968	41.29	4.06	48.6777					Single Protein		821070812	1	1	1	1	1	1	3	3	100	Doubtful
169	821068501	putative acetyl- acetyltransferase ia [Diplodia seriata]			40.9881	68.01	6.8	23.0368					Single Protein		821068501	1	1	1	1	1	1	3	3	100	Doubtful
170	407918624	Transcription factor NFYB/HAP3 conserved site [Macrophomina phaseolina MS6]			22.8898	62.91	4.23	55.7009					Related and Unrelated Proteins	485919259, 615421714, 821061520	407918624, 485919259, 615421714, 821061520	1	1	1	1	1	1	3	3	100	Doubtful
172	485928731	putative mitochondrial f1f0-atp synthase g protein [Neofusicoccum parvum UCRNP2]			20.3778	87.05	8.81	9.66828					Related Proteins	615400579, 821069535	485928731, 615400579, 821069535	1	1	0	0	1	1	1	1	100	Doubtful
175	485924702	putative superoxide dismutase protein [Neofusicoccum parvum UCRNP2]			15.7166	64.29	6.49	205.985					Related Proteins	615409671, 821064293	485924702, 615409671, 821064293	1	1	0	0	1	1	21	22	100	Doubtful
177	821070759	putative phosphoserine aminotransferase [Diplodia seriata]			45.8476	72.58	4.73	60.7811					Single Protein		821070759	1	2	2	1	2	1	5	6	100	Doubtful
178	407916397	Ubiquitin, partial [Macrophomina phaseolina MS6]			14.4721	100	7.2	29.8557					Related and Unrelated Proteins	407920052, 407920931, 485924071, 615411223, 821064118, 821068032, 821071529	407916397, 407920052, 407920931, 485924071, 615411223, 821064118, 821068032, 821071529	1	3	0	0	3	1	4	5	100	Doubtful
179	407916533	CinA [Macrophomina phaseolina MS6]			17.8253	82.94	5.88	21.9527					Unrelated Proteins	821071357	407916533, 821071357	1	1	1	1	1	1	1	2	100	Doubtful
180	821070783	putative aspartate-semialdehyde dehydrogenase [Diplodia seriata]			39.6944	65.14	6.49	37.6965					Single Protein		821070783	1	5	3	1	3	1	4	9	100	Doubtful
184	407929256	Ribosomal protein S19/S15 [Macrophomina phaseolina MS6]			17.6335	82.35	14.38	12.1959					Related and Unrelated Proteins	485923646, 615411977, 821071051	407929256, 485923646, 615411977, 821071051	1	1	0	0	0	0	1	1	100	Doubtful
185	407922059	Clathrin light chain [Macrophomina phaseolina MS6]			16.8655	75.32	5.84	64.3441					Unrelated Proteins	821058276	407922059, 821058276	1	1	0	0	1	1	3	4	100	Doubtful
186	407928469	Major sperm protein [Macrophomina phaseolina MS6]			30.5956	55.09	4.21	17.6036					Single Protein		407928469	1	1	1	1	1	1	1	1	100	Doubtful
193	485926408	putative a chain endothiapepsin [Neofusicoccum parvum UCRNP2]			42.537	36.43	4.4	18.475					Related and Unrelated Proteins	615405896, 821073235	485926408, 615405896, 821073235	1	1	0	0	0	0	2	2	100	Doubtful
195	821067040	putative aromatic amino acid aminotransferase [Diplodia seriata]			67.2929	87.44	2.31	6.6881					Single Protein		821067040	1	3	3	1	3	1	1	4	100	Doubtful
197	821058990	hypothetical protein UCDDS831_g08111 [Diplodia seriata]			26.8099	75	7.08	45.2907					Single Protein		821058990	2	2	2	2	2	2	8	10	100	Doubtful
198	407926299	Adenylylsulfate kinase [Macrophomina phaseolina MS6]			23.026	73.08	9.62	84.338					Unrelated Proteins	821063200	407926299, 821063200	1	3	3	1	3	1	6	7	100	Doubtful
200	407921779	Cobalamin (vitamin B12) biosynthesis CobW-like protein [Macrophomina phaseolina MS6]			40.7248	63.59	2.37	13.7711					Related and Unrelated Proteins	485925358, 615408151	407921779, 485925358, 615408151	1	1	1	1	1	1	1	2	100	Doubtful
201	407928961	ATPase F0 complex subunit E mitochondrial [Macrophomina phaseolina MS6]			10.2083	71.11	18.89	41.4662					Related Proteins	485919162, 615421841, 821071211	407928961, 485919162, 615421841, 821071211	1	2	2	1	2	1	3	3	100	Doubtful
202	407918102	K-like protein [Macrophomina phaseolina MS6]			143.615	81.13	0.61	1.59213					Related and Unrelated Proteins	485926844, 615404830, 821065103	407918102, 485926844, 615404830, 821065103	1	3	0	0	3	1	2	4	89.2857	Doubtful
203	821071940	putative 60s ribosomal protein l17 [Diplodia seriata]			21.1472	100	9.63	29.9355					Single Protein		821071940	2	3	3	2	3	2	4	5	100	Doubtful
209	485915736	putative actin patch protein [Neofusicoccum parvum UCRNP2]			50.0234	94.37	2.7	8.40531					Related Proteins	615429330	485915736, 615429330	1	2	2	1	2	1	1	3	100	Doubtful
211	407924118	Glycoside hydrolase family 71 [Macrophomina phaseolina MS6]			49.234	64.88	2.01	12.8688					Related and Unrelated Proteins	485924955, 615409156, 821066588	407924118, 485924955, 615409156, 821066588	1	1	0	0	1	1	3	4	100	Doubtful
212	485922073	putative alkaline phosphatase protein [Neofusicoccum parvum UCRNP2]			33.8582	43.08	4.72	46.0735					Related Proteins	615415330, 821067039	485922073, 615415330, 821067039	1	1	1	1	1	1	5	5	100	Doubtful
213	821061670	putative u6 small nuclear ribonucleoprotein [Diplodia seriata]			10.9035	66.67	10.1	169.634					Single Protein		821061670	1	2	2	1	2	1	5	6	100	Doubtful
215	821060337	putative aspartic endopeptidase pep1 [Diplodia seriata]			42.5805	46.31	3.69	19.8508					Single Protein		821060337	1	1	1	1	1	1	1	1	100	Doubtful
216	821060318	hypothetical protein UCDDS831_g07425 [Diplodia seriata]			41.6294	56.6	5.39	30.1311					Single Protein		821060318	2	2	1	1	2	2	4	5	100	Doubtful
217	485917532	putative peptidase s41 family protein [Neofusicoccum parvum UCRNP2]			82.3653	43.99	1.31	84.8172					Related Proteins	615425571	485917532, 615425571	1	1	1	1	1	1	14	14	100	Doubtful
218	821062957	putative transthyretin domain protein [Diplodia seriata]			18.6535	73.68	12.28	29.6187					Single Protein		821062957	1	1	1	1	1	1	1	1	83.3333	Doubtful
219	821071051	putative 40s ribosomal protein s15 [Diplodia seriata]			17.6595	82.35	24.18	56.9144					Single Protein		821071051	2	3	0	0	0	0	4	6	99.4498	Doubtful
220	407923489	Peptidase M16 zinc-binding site [Macrophomina phaseolina MS6]			73.2453	62.5	2.53	17.7712					Related and Unrelated Proteins	485925068, 615408873, 821065507	407923489, 485925068, 615408873, 821065507	1	1	1	1	1	1	2	2	100	Doubtful
221	255976763	beta-tubulin, partial [Neoscytalidium hyalinum]			16.7634	100	22.3	151.296					Related and Unrelated Proteins	255976765, 255976767, 255976769, 255976771, 255976773, 255976775, 255976777, 255976779, 255976781, 255976783, 255976785, 255976787, 255976789, 255976791, 255976793, 255976795, 255976797, 255976799, 255976801, 255976803, 255976805, 255976807, 255976809, 407918024, 485919901, 532164813, 615420329, 749405226, 749405228, 749405230, 749405232, 749405234, 749405236, 749405238, 749405240, 749405242, 749…	255976763, 255976765, 255976767, 255976769, 255976771, 255976773, 255976775, 255976777, 255976779, 255976781, 255976783, 255976785, 255976787, 255976789, 255976791, 255976793, 255976795, 255976797, 255976799, 255976801, 255976803, 255976805, 255976807, 255976809, 407918024, 485919901, 532164813, 615420329, 749405226, 749405228, 749405230, 749405232, 749405234, 749405236, 749405238, 749405240, 749…	3	5	0	0	0	0	22	29	83.3333	Doubtful
223	821062927	putative pentafunctional polypeptide [Diplodia seriata]			172.695	76.91	0.75	2.63743					Single Protein		821062927	1	4	2	1	4	1	1	6	100	Doubtful
225	407924697	Acyl carrier protein (ACP) [Macrophomina phaseolina MS6]			15.2789	74.1	8.63	181.163					Single Protein		407924697	1	2	2	1	2	1	5	6	100	Doubtful
227	485916176	putative betaine aldehyde dehydrogenase 2 protein [Neofusicoccum parvum UCRNP2]			51.3446	75.43	4.06	5.28606					Related and Unrelated Proteins	407920183, 615428406	407920183, 485916176, 615428406	1	2	0	0	2	1	3	5	100	Doubtful
234	821058066	hypothetical protein UCDDS831_g08646 [Diplodia seriata]			21.6653	85.42	7.29	19.4373					Single Protein		821058066	1	2	2	1	2	1	1	2	96.4286	Doubtful
236	485925926	putative arginyl-trna synthetase protein [Neofusicoccum parvum UCRNP2]			72.8709	94.48	1.53	6.05837					Related Proteins	615406887, 821064356	485925926, 615406887, 821064356	1	2	2	1	2	1	2	2	100	Doubtful
239	485929323	putative glutaminyl-trna synthetase protein [Neofusicoccum parvum UCRNP2]			71.2924	82.41	2.54	2.07331					Related Proteins	615399338, 821069557	485929323, 615399338, 821069557	1	1	0	0	1	1	1	1	100	Doubtful
240	821059211	putative glutamate carboxypeptidase [Diplodia seriata]			82.8042	55.29	2.25	40.4183					Single Protein		821059211	1	3	3	1	3	1	6	8	100	Doubtful
241	821061515	putative nadh-ubiquinone oxidoreductase [Diplodia seriata]			11.6798	100	11	149.278					Single Protein		821061515	1	1	1	1	1	1	4	4	100	Doubtful
242	407924709	hypothetical protein MPH_05020 [Macrophomina phaseolina MS6]			55.9291	92.22	2	5.38522					Related and Unrelated Proteins	485928012, 615402300, 821069123	407924709, 485928012, 615402300, 821069123	1	1	0	0	1	1	2	2	100	Doubtful
243	407917559	Legume-like lectin [Macrophomina phaseolina MS6]			35.8591	82.3	3.42	23.1799					Related and Unrelated Proteins	485925757, 615407212, 821068150	407917559, 485925757, 615407212, 821068150	1	1	1	1	1	1	4	4	100	Doubtful
245	407921883	Histone H4 [Macrophomina phaseolina MS6]			11.3494	100	12.62	72.4652					Related and Unrelated Proteins	407924640, 485925323, 485925939, 615406823, 615408277, 821057151, 821064373	407921883, 407924640, 485925323, 485925939, 615406823, 615408277, 821057151, 821064373	1	1	0	0	1	1	4	4	100	Doubtful
250	407925150	cAMP-dependent protein kinase pathway protein [Macrophomina phaseolina MS6]			81.324	34.49	2	5.50436					Related Proteins	485924978, 615409050, 821064535	407925150, 485924978, 615409050, 821064535	1	1	0	0	1	1	2	2	100	Doubtful
251	407920099	Manganese/iron superoxide dismutase [Macrophomina phaseolina MS6]			25.4089	59.74	9.09	11.2408					Related and Unrelated Proteins	485925663, 615407532, 821073603	407920099, 485925663, 615407532, 821073603	1	1	0	0	0	0	2	2	100	Doubtful
252	407916541	Amine oxidase [Macrophomina phaseolina MS6]			60.05	70.2	4.1	19.7982					Related and Unrelated Proteins	485919745, 615420625	407916541, 485919745, 615420625	2	2	0	0	2	2	6	6	100	Doubtful
254	407923501	ATP binding protein [Macrophomina phaseolina MS6]			76.1028	71.72	1.33	13.1639					Single Protein		407923501	1	4	3	1	3	1	3	5	89.2857	Doubtful
261	821073434	putative endonuclease exonuclease phosphatase [Diplodia seriata]			34.4773	55.84	3.25	86.7897					Single Protein		821073434	1	2	2	1	2	1	5	5	100	Doubtful
262	407922884	Nucleotide-binding alpha-beta plait [Macrophomina phaseolina MS6]			8.03651	100	19.72	394.221					Related and Unrelated Proteins	485917148, 615426458, 821063295	407922884, 485917148, 615426458, 821063295	1	1	0	0	1	1	15	15	100	Doubtful
263	407923182	Short-chain dehydrogenase/reductase SDR [Macrophomina phaseolina MS6]			28.2441	48.3	5.28	23.7704					Single Protein		407923182	1	1	1	1	1	1	2	3	89.2857	Doubtful
264	407929075	Guanylate kinase [Macrophomina phaseolina MS6]			14.9208	100	11.36	84.8172					Unrelated Proteins	821067811	407929075, 821067811	1	1	1	1	1	1	3	3	100	Doubtful
266	407929216	Glycoside hydrolase family 38 core [Macrophomina phaseolina MS6]			122.639	72.56	1.29	1.37609					Related and Unrelated Proteins	485924128, 615411107, 821071003	407929216, 485924128, 615411107, 821071003	1	2	0	0	2	1	2	3	85.1852	Doubtful
267	407926421	hypothetical protein MPH_03251 [Macrophomina phaseolina MS6]			28.5569	76.34	5.73	17.5209					Related and Unrelated Proteins	485928385, 615401780, 821063685	407926421, 485928385, 615401780, 821063685	1	2	2	1	2	1	1	2	100	Doubtful
268	407923844	RNA helicase ATP-dependent DEAD-box conserved site [Macrophomina phaseolina MS6]			56.077	89.09	1.98	7.40468					Related and Unrelated Proteins	485922439, 615414586, 821059143	407923844, 485922439, 615414586, 821059143	1	2	2	1	2	1	2	3	100	Doubtful
274	485922889	putative cis-3-chloroacrylic acid protein [Neofusicoccum parvum UCRNP2]			18.0924	60	9.7	37.6965					Related Proteins	615413637	485922889, 615413637	1	1	1	1	1	1	1	1	100	Doubtful
275	407918847	Ribosomal protein L37ae [Macrophomina phaseolina MS6]			10.2185	100	19.57	689.601					Related and Unrelated Proteins	485924791, 615409550	407918847, 485924791, 615409550	1	1	1	1	1	1	18	18	100	Doubtful
277	407921065	Isocitrate/isopropylmalate dehydrogenase [Macrophomina phaseolina MS6]			41.3876	79.58	5.24	28.187					Related and Unrelated Proteins	485921590, 615416517, 821061023	407921065, 485921590, 615416517, 821061023	1	2	0	0	2	1	5	6	100	Doubtful
278	407924530	Adenosylhomocysteinase [Macrophomina phaseolina MS6]			48.7619	64.59	2.45	77.2129					Single Protein		407924530	1	2	2	1	2	1	6	7	100	Doubtful
279	407924337	RNA polymerase II accessory factor Cdc73, partial [Macrophomina phaseolina MS6]			24.3597	88.64	7.73	5.65448					Related and Unrelated Proteins	485929743, 615398453, 821066688	407924337, 485929743, 615398453, 821066688	1	1	0	0	1	1	1	1	100	Doubtful
281	407925067	FMN-binding split barrel-related protein [Macrophomina phaseolina MS6]			27.8331	65.35	5.91	22.4817					Related Proteins	821059752	407925067, 821059752	1	1	0	0	0	0	2	3	100	Doubtful
282	407925220	hypothetical protein MPH_04496 [Macrophomina phaseolina MS6]			58.5142	83.21	1.82	7.26062					Related and Unrelated Proteins	485928805, 615400498	407925220, 485928805, 615400498	1	1	0	0	1	1	2	2	100	Doubtful
283	407927314	Aldo/keto reductase [Macrophomina phaseolina MS6]			37.624	91.94	4.48	5.57009					Related and Unrelated Proteins	485923489, 615412299	407927314, 485923489, 615412299	1	3	0	0	0	0	1	3	100	Doubtful
284	407925907	H/ACA ribonucleoprotein complex subunit Nop10 [Macrophomina phaseolina MS6]			7.86618	100	14.49	54.0863					Single Protein		407925907	1	2	2	1	2	1	2	3	100	Doubtful
285	407920188	Ras GTPase [Macrophomina phaseolina MS6]			17.2156	75.66	7.24	10.8173					Related and Unrelated Proteins	407927114, 407927386, 485916161, 485921835, 485926904, 615404689, 615415965, 615428394, 821065972, 821066066, 821070731	407920188, 407927114, 407927386, 485916161, 485921835, 485926904, 615404689, 615415965, 615428394, 821065972, 821066066, 821070731	1	1	0	0	1	1	1	1	100	Doubtful
286	407925769	hypothetical protein MPH_03976 [Macrophomina phaseolina MS6]			27.0826	28.63	3.73	29.1559					Unrelated Proteins	821067033	407925769, 821067033	1	1	1	1	1	1	1	1	100	Doubtful
288	407924887	hypothetical protein MPH_04861 [Macrophomina phaseolina MS6]			71.7346	70.93	2.44	5.49828					Related and Unrelated Proteins	485924312, 615410698, 821067286	407924887, 485924312, 615410698, 821067286	1	1	0	0	1	1	4	5	100	Doubtful
289	407918214	Major facilitator superfamily [Macrophomina phaseolina MS6]			14.4641	44.85	12.5	61.1796					Unrelated Proteins	821065852	407918214, 821065852	1	1	1	1	1	1	1	1	100	Doubtful
290	407924864	Semialdehyde dehydrogenase NAD-binding protein [Macrophomina phaseolina MS6]			97.8957	76.8	1.58	2.53186					Related and Unrelated Proteins	485918073, 615424384, 821067271	407924864, 485918073, 615424384, 821067271	1	2	0	0	2	1	1	2	100	Doubtful
294	407917729	Proteasome alpha-subunit conserved site [Macrophomina phaseolina MS6]			30.0485	84.89	4.68	23.7201					Related and Unrelated Proteins	485917949, 615424760, 821063893	407917729, 485917949, 615424760, 821063893	1	3	0	0	3	1	4	5	100	Doubtful
295	407919628	Aspartate-semialdehyde dehydrogenase conserved site [Macrophomina phaseolina MS6]			28.3186	74.34	5.28	16.7352					Related and Unrelated Proteins	485916467, 615427655	407919628, 485916467, 615427655	1	1	1	1	1	1	2	2	100	Doubtful
297	821058488	putative nf-x1 finger and helicase domain protein [Diplodia seriata]			112.201	74.9	2.69	4.50719					Single Protein		821058488	1	6	6	1	6	1	3	23	96.2963	Doubtful
299	407926565	hypothetical protein MPH_03396 [Macrophomina phaseolina MS6]			71.9548	66.61	1.74	7.46391					Related and Unrelated Proteins	485927685, 615402960, 821068869	407926565, 485927685, 615402960, 821068869	1	1	0	0	1	1	2	2	100	Doubtful
300	821060749	putative mitochondrial intermembrane space protein mia40 [Diplodia seriata]			9.57329	58.43	11.24	143.537					Single Protein		821060749	1	1	1	1	1	1	2	2	100	Doubtful
302	821059739	putative glucose 1-dehydrogenase (nadp+) [Diplodia seriata]			36.5996	69.58	3.92	28.8182					Single Protein		821059739	1	2	2	1	2	1	2	3	100	Doubtful
304	407924580	Gamma-glutamyl phosphate reductase GPR [Macrophomina phaseolina MS6]			51.3937	74.43	2.49	3.02673					Related and Unrelated Proteins	485925326, 615408259, 821064808	407924580, 485925326, 615408259, 821064808	1	3	0	0	3	1	1	3	100	Doubtful
306	407919773	Ras GTPase [Macrophomina phaseolina MS6]			23.6655	75.94	5.66	26.4054					Related and Unrelated Proteins	485915456, 615429898, 821071836	407919773, 485915456, 615429898, 821071836	1	1	0	0	1	1	3	3	100	Doubtful
308	407926917	Tetrapeptide transporter OPT1/isp4 [Macrophomina phaseolina MS6]			75.7074	55.93	1.93	0					Single Protein		407926917	1	1	1	1	1	1	9	26	99.4498	Doubtful
309	485925744	putative calnexin protein [Neofusicoccum parvum UCRNP2]			61.5337	71.07	3.21	11.7635					Related Proteins	615407310, 821068539	485925744, 615407310, 821068539	1	1	0	0	1	1	4	4	100	Doubtful
310	407920909	hypothetical protein MPH_08831 [Macrophomina phaseolina MS6]			35.4389	100	5.14	11.9999					Related and Unrelated Proteins	485929352, 615399356, 821069561	407920909, 485929352, 615399356, 821069561	1	1	1	1	1	1	1	2	100	Doubtful
311	407926148	FMN-dependent dehydrogenase [Macrophomina phaseolina MS6]			41.7321	90.93	2.33	7.08824					Related and Unrelated Proteins	485919419, 615421334, 821073224	407926148, 485919419, 615421334, 821073224	1	1	0	0	0	0	2	2	100	Doubtful
312	407920146	NADH:ubiquinone oxidoreductase 51kDa subunit conserved site [Macrophomina phaseolina MS6]			55.644	88.76	2.76	3.92838					Related and Unrelated Proteins	485927623, 615403074, 821057738	407920146, 485927623, 615403074, 821057738	1	1	0	0	1	1	1	1	100	Doubtful
313	485923391	putative phosphoribosylaminoimidazole-succinocarboxamide synthase protein [Neofusicoccum parvum UCRNP2]			33.4614	90.23	3.58	24.3124					Related and Unrelated Proteins	558850292, 558850303, 615412507, 821074068	485923391, 558850292, 558850303, 615412507, 821074068	1	1	0	0	1	1	4	5	100	Doubtful
315	821057039	hypothetical protein UCDDS831_g09221 [Diplodia seriata]			31.3788	39.19	5.41	25.9164					Single Protein		821057039	1	1	1	1	1	1	1	1	100	Doubtful
316	485924621	putative cell wall protein [Neofusicoccum parvum UCRNP2]			18.5157	54.49	6.74	38.4738					Related Proteins	615409989, 821064397	485924621, 615409989, 821064397	1	1	1	1	1	1	1	1	100	Doubtful
318	821060662	putative long-chain-fatty-acid- ligase [Diplodia seriata]			76.4238	70.92	1.58	22.6179					Single Protein		821060662	1	2	2	1	2	1	3	6	100	Doubtful
320	407926512	Ribonuclease II/R [Macrophomina phaseolina MS6]			150.875	66.28	0.95	2.59164					Related and Unrelated Proteins	485928037, 615402213, 821063769	407926512, 485928037, 615402213, 821063769	1	2	0	0	2	1	2	3	100	Doubtful
321	407916457	Pyrimidine-nucleoside phosphorylase [Macrophomina phaseolina MS6]			20.868	87.31	6.6	28.4159					Related and Unrelated Proteins	485919751, 615420655, 821071331	407916457, 485919751, 615420655, 821071331	1	1	0	0	1	1	3	3	100	Doubtful
322	821059645	putative superoxide mitochondrial precursor [Diplodia seriata]			32.8808	54.3	4.97	19.7458					Single Protein		821059645	1	2	2	1	2	1	2	2	100	Doubtful
324	485922806	putative prefoldin subunit 3 protein [Neofusicoccum parvum UCRNP2]			22.0832	82.99	4.64	23.1799					Related Proteins	615413752, 821064907	485922806, 615413752, 821064907	1	1	0	0	1	1	2	2	100	Doubtful
327	407920611	Helicase [Macrophomina phaseolina MS6]			49.1722	78.9	2.29	5.01607					Related and Unrelated Proteins	485915603, 615429655, 821058069	407920611, 485915603, 615429655, 821058069	1	2	0	0	2	1	1	2	100	Doubtful
328	485927585	putative d-amino-acid oxidase protein [Neofusicoccum parvum UCRNP2]			39.7107	70.65	4.62	12.8688					Related Proteins	615403181	485927585, 615403181	1	1	1	1	1	1	2	2	100	Doubtful
329	407923317	hypothetical protein MPH_06359 [Macrophomina phaseolina MS6]			54.9293	74.85	2.36	5.74589					Unrelated Proteins	821060511	407923317, 821060511	1	1	0	0	1	1	2	2	100	Doubtful
330	485918571	putative proteasome component c5 protein [Neofusicoccum parvum UCRNP2]			28.9504	89.47	6.77	42.0897					Related Proteins	615422950	485918571, 615422950	1	2	2	1	2	1	4	4	100	Doubtful
332	485924789	putative saccharopine dehydrogenase protein [Neofusicoccum parvum UCRNP2]			44.6403	67.4	3.65	11.2071					Related Proteins	615409544, 821059531	485924789, 615409544, 821059531	1	1	0	0	1	1	3	4	100	Doubtful
333	821060569	putative glycoside hydrolase family 37 protein [Diplodia seriata]			75.668	47.96	1.46	28.9299					Single Protein		821060569	1	1	1	1	1	1	3	3	100	Doubtful
334	821058241	putative nadh-cytochrome b5 reductase 1 [Diplodia seriata]			32.9006	72.79	4.26	24.4718					Single Protein		821058241	1	1	1	1	1	1	2	2	100	Doubtful
337	407927136	Cellular retinaldehyde-binding/triple function [Macrophomina phaseolina MS6]			43.051	69.92	2.76	7.49389					Unrelated Proteins	821072338	407927136, 821072338	1	1	0	0	1	1	2	3	100	Doubtful
339	821058201	hypothetical protein UCDDS831_g08579 [Diplodia seriata]			19.956	43.55	6.99	46.0735					Single Protein		821058201	1	1	1	1	1	1	1	2	100	Doubtful
340	821059532	putative ethanolamine utilization protein eutt [Diplodia seriata]			15.6483	83.77	12.34	48.467					Single Protein		821059532	1	1	1	1	1	1	2	3	100	Doubtful
341	821061841	putative 40s ribosomal protein s16 [Diplodia seriata]			15.8686	100	10.49	182.683					Single Protein		821061841	1	4	4	1	4	1	9	11	100	Doubtful
342	407925078	ATPase F0 complex subunit D mitochondrial [Macrophomina phaseolina MS6]			23.5812	75.59	5.16	8.76046					Related and Unrelated Proteins	485918330, 615423692	407925078, 485918330, 615423692	1	1	0	0	1	1	2	2	100	Doubtful
345	407927804	NADH:ubiquinone oxidoreductase B18 subunit [Macrophomina phaseolina MS6]			11.4455	100	12.5	19.4373					Related and Unrelated Proteins	485928609, 615400880, 821060565	407927804, 485928609, 615400880, 821060565	1	1	0	0	1	1	2	2	100	Doubtful
346	407928965	hypothetical protein MPH_00723 [Macrophomina phaseolina MS6]			31.4747	42.95	4.36	73.1756					Related and Unrelated Proteins	485926997, 615404468, 821071209	407928965, 485926997, 615404468, 821071209	1	1	0	0	1	1	6	6	100	Doubtful
348	407918816	Monooxygenase FAD-binding protein [Macrophomina phaseolina MS6]			44.7657	82.71	3.76	5.24151					Related and Unrelated Proteins	485927199, 615404009, 821059488	407918816, 485927199, 615404009, 821059488	1	1	0	0	1	1	1	1	100	Doubtful
353	821072563	putative thymine dioxygenase [Diplodia seriata]			33.2054	55	6.67	17.1191					Single Protein		821072563	1	1	1	1	1	1	2	2	100	Doubtful
359	407919608	hypothetical protein MPH_10081 [Macrophomina phaseolina MS6]			37.18	61.47	3.24	7.87333					Related and Unrelated Proteins	485921420, 615416951, 821058491	407919608, 485921420, 615416951, 821058491	1	1	0	0	1	1	1	1	100	Doubtful
361	407924081	Aconitase A/isopropylmalate dehydratase small subunit swivel [Macrophomina phaseolina MS6]			34.1754	82.17	3.82	11.8852					Related and Unrelated Proteins	485929752, 615398390, 821066686	407924081, 485929752, 615398390, 821066686	1	1	0	0	1	1	4	4	100	Doubtful
363	407925485	Scytalone dehydratase [Macrophomina phaseolina MS6]			21.2235	71.43	11.64	59.2374					Single Protein		407925485	2	2	2	2	2	2	4	4	100	Doubtful
364	821061729	putative mitochondrial import receptor subunit [Diplodia seriata]			38.2051	66.57	3.65	25.5613					Single Protein		821061729	1	1	1	1	1	1	2	3	100	Doubtful
366	407924014	GPR1/FUN34/yaaH [Macrophomina phaseolina MS6]			39.1039	33.61	3.86	84.8172					Related and Unrelated Proteins	485922864, 615413646, 821063819	407924014, 485922864, 615413646, 821063819	1	1	1	1	1	1	4	4	100	Doubtful
367	407924376	Ras GTPase [Macrophomina phaseolina MS6]			28.4402	76.45	8.7	35.374					Related and Unrelated Proteins	485929540, 615398952, 821058659	407924376, 485929540, 615398952, 821058659	2	2	0	0	2	2	5	5	99.446	Doubtful
369	407926730	Peptidase S10 serine carboxypeptidase [Macrophomina phaseolina MS6]			38.9227	38	6.29	22.8954					Single Protein		407926730	1	1	1	1	1	1	1	1	100	Doubtful
372	407919959	Glutathione-dependent formaldehyde-activating family GFA [Macrophomina phaseolina MS6]			23.8809	66.36	5.07	25.9164					Unrelated Proteins	821070793	407919959, 821070793	1	1	0	0	1	1	2	2	100	Doubtful
373	407923945	Ribosomal protein L32e [Macrophomina phaseolina MS6]			18.3198	100	8.07	57.9496					Related and Unrelated Proteins	485918516, 615423159, 821068410	407923945, 485918516, 615423159, 821068410	1	2	0	0	2	1	5	6	100	Doubtful
382	407924956	Ubiquitin [Macrophomina phaseolina MS6]			65.9915	93.57	2.2	3.37428					Unrelated Proteins	821067312	407924956, 821067312	1	2	0	0	2	1	1	2	100	Doubtful
383	485918079	putative nascent polypeptide-associated complex subunit beta protein [Neofusicoccum parvum UCRNP2]			17.0157	100	10.26	47.8456					Related Proteins	615424404, 821067276	485918079, 615424404, 821067276	1	1	1	1	1	1	3	3	100	Doubtful
385	407924249	Hyaluronan/mRNA-binding protein [Macrophomina phaseolina MS6]			34.5874	100	4.92	5.74147					Related and Unrelated Proteins	485924306, 615410667, 821066626	407924249, 485924306, 615410667, 821066626	1	1	0	0	1	1	2	2	100	Doubtful
387	407921695	hypothetical protein MPH_07958 [Macrophomina phaseolina MS6]			34.791	78.46	4.5	13.6702					Single Protein		407921695	1	1	1	1	1	1	1	1	93.5484	Doubtful
388	407919345	Translation elongation factor EF1B gamma chain conserved [Macrophomina phaseolina MS6]			46.8148	93.2	6.55	12.0775					Single Protein		407919345	2	2	1	1	2	2	2	2	100	Doubtful
389	407919271	Peptidase A1, partial [Macrophomina phaseolina MS6]			39.8525	33.95	2.11	167.46					Related and Unrelated Proteins	485917524, 485921270, 615417240, 615425546, 821068374	407919271, 485917524, 485921270, 615417240, 615425546, 821068374	1	1	1	1	1	1	10	11	100	Doubtful
392	407916476	Ribonucleotide reductase [Macrophomina phaseolina MS6]			46.2729	85.75	3.44	9.16943					Related and Unrelated Proteins	485921010, 615417880	407916476, 485921010, 615417880	1	1	1	1	1	1	1	1	100	Doubtful
394	407922903	Acireductone dioxygenase ARD family [Macrophomina phaseolina MS6]			24.8193	100	7.98	87.6046					Single Protein		407922903	1	1	1	1	1	1	5	5	100	Doubtful
395	407919079	Formate-tetrahydrofolate ligase FTHFS [Macrophomina phaseolina MS6]			101.144	76.46	1.17	2.4265					Related and Unrelated Proteins	485919501, 615421170, 821057463	407919079, 485919501, 615421170, 821057463	1	4	0	0	4	1	4	5	100	Doubtful
396	407924731	Short-chain dehydrogenase/reductase SDR [Macrophomina phaseolina MS6]			31.7	91.53	4.41	12.6507					Unrelated Proteins	821069119	407924731, 821069119	1	1	1	1	1	1	1	1	100	Doubtful
400	821064684	putative gpi-anchored cell wall beta-endoglucanase [Diplodia seriata]			37.1692	42.12	3.26	35.5424					Single Protein		821064684	1	1	1	1	1	1	5	6	100	Doubtful
401	407920477	NmrA-like protein [Macrophomina phaseolina MS6]			32.0959	80.4	5.98	13.9774					Single Protein		407920477	1	2	2	1	2	1	1	6	87.8788	Doubtful
402	407919001	Antibiotic biosynthesis monooxygenase [Macrophomina phaseolina MS6]			11.9001	76.36	10.91	50.8903					Related and Unrelated Proteins	485919040, 615422139	407919001, 485919040, 615422139	1	1	0	0	1	1	13	18	99.4437	Doubtful
403	485925424	putative isoleucyl-trna synthetase protein [Neofusicoccum parvum UCRNP2]			123.523	85.09	1.02	1.86411					Related Proteins	615408028, 821063983	485925424, 615408028, 821063983	1	2	0	0	2	1	2	3	100	Doubtful
411	485917978	putative choline dehydrogenase protein [Neofusicoccum parvum UCRNP2]			73.9419	54.96	1.31	13.1176					Related Proteins	615424628	485917978, 615424628	1	1	1	1	1	1	5	6	99.4498	Doubtful
413	407927515	Glycolipid anchored surface protein GAS1 [Macrophomina phaseolina MS6]			48.4233	62.14	2.19	10.9763					Related and Unrelated Proteins	485923576, 615412061, 821061655	407927515, 485923576, 615412061, 821061655	1	1	0	0	1	1	2	2	100	Doubtful
416	407920158	hypothetical protein MPH_09401 [Macrophomina phaseolina MS6]			28.5317	100	4.51	84.1795					Single Protein		407920158	1	1	1	1	1	1	6	9	100	Doubtful
418	407921476	ArgE/DapE/ACY1/CPG2/YscS conserved site [Macrophomina phaseolina MS6]			45.2543	61.7	2.36	39.1464					Single Protein		407921476	1	1	1	1	1	1	3	3	100	Doubtful
419	407922812	Alcohol dehydrogenase superfamily zinc-containing [Macrophomina phaseolina MS6]			25.5101	89.45	7.59	7.87333					Related and Unrelated Proteins	407923303, 407928970, 485920475, 485927003, 615404487, 615418929, 821065270, 821071214	407922812, 407923303, 407928970, 485920475, 485927003, 615404487, 615418929, 821065270, 821071214	1	1	0	0	1	1	2	2	100	Doubtful
420	821064579	putative alpha-glucosidase [Diplodia seriata]			103.883	44.99	1.48	16.3682					Single Protein		821064579	1	1	1	1	1	1	2	2	100	Doubtful
421	821064577	putative rubredoxin-nad(+) reductase [Diplodia seriata]			58.4592	89.42	3.28	13.6203					Single Protein		821064577	1	1	1	1	1	1	2	2	100	Doubtful
426	407922708	NADH:ubiquinone oxidoreductase 17.2kDa subunit [Macrophomina phaseolina MS6]			16.2793	78.83	8.76	108.962					Single Protein		407922708	1	1	1	1	1	1	5	5	100	Doubtful
428	407922704	Acyl-CoA oxidase/dehydrogenase type 1 [Macrophomina phaseolina MS6]			51.895	100	2.55	7.92348					Single Protein		407922704	1	2	1	1	1	1	2	2	96.4286	Doubtful
429	407928014	Coagulation factor 5/8 type [Macrophomina phaseolina MS6]			58.684	51.45	2.36	29.713					Related and Unrelated Proteins	485926756, 615405004	407928014, 485926756, 615405004	1	1	0	0	1	1	7	9	100	Doubtful
430	407920498	Short-chain dehydrogenase/reductase SDR [Macrophomina phaseolina MS6]			31.6131	58.42	4.29	86.4546					Related and Unrelated Proteins	485928419, 615401333, 821058039	407920498, 485928419, 615401333, 821058039	1	2	2	1	2	1	7	7	100	Doubtful
431	407923120	Ribosomal protein L2 [Macrophomina phaseolina MS6]			27.3887	89.37	4.72	36.7319					Related and Unrelated Proteins	485922142, 615415069	407923120, 485922142, 615415069	1	4	0	0	0	0	7	8	100	Doubtful
433	407919784	hypothetical protein MPH_09827 [Macrophomina phaseolina MS6]			25.673	82.35	5.04	9.5203					Related and Unrelated Proteins	485921111, 615417709	407919784, 485921111, 615417709	1	1	0	0	1	1	2	3	100	Doubtful
434	407925396	UTP--glucose-1-phosphate uridylyltransferase [Macrophomina phaseolina MS6]			56.2214	94.89	2.36	7.33194					Related and Unrelated Proteins	485919712, 615420721, 821060186	407925396, 485919712, 615420721, 821060186	1	1	0	0	1	1	2	2	100	Doubtful
435	407928356	Ribosomal protein L18e [Macrophomina phaseolina MS6]			21.2957	100	5.82	39.4916					Unrelated Proteins	821071574	407928356, 821071574	1	2	2	1	2	1	2	3	100	Doubtful
437	407928212	Light chain 3 (LC3) [Macrophomina phaseolina MS6]			13.8693	78.99	14.29	31.361					Related and Unrelated Proteins	485915145, 615430633, 821067234	407928212, 485915145, 615430633, 821067234	1	1	1	1	1	1	1	1	100	Doubtful
438	407926037	hypothetical protein MPH_03698 [Macrophomina phaseolina MS6]			68.4956	52.76	1.9	9.5203					Related and Unrelated Proteins	485920955, 615418005, 821069775	407926037, 485920955, 615418005, 821069775	1	3	3	1	3	1	3	3	100	Doubtful
442	821065762	putative glucose-methanol-choline oxidoreductase [Diplodia seriata]			59.9985	77.12	3.14	15.8807					Single Protein		821065762	1	2	2	1	2	1	2	3	100	Doubtful
443	485926540	putative norsolorinic acid reductase protein [Neofusicoccum parvum UCRNP2]			39.2317	60.46	2.58	7.90669					Related Proteins	615405551, 821067732	485926540, 615405551, 821067732	1	1	0	0	1	1	1	1	100	Doubtful
444	407920930	Translation elongation factor IF5A [Macrophomina phaseolina MS6]			17.6217	81.37	7.45	220.209					Related and Unrelated Proteins	485926116, 615406551, 821068031	407920930, 485926116, 615406551, 821068031	1	1	0	0	1	1	20	22	100	Doubtful
445	485926961	putative nadh:ubiquinone oxidoreductase subunit protein [Neofusicoccum parvum UCRNP2]			12.2301	100	10.62	99.0785					Related Proteins	615404559, 821073090	485926961, 615404559, 821073090	1	1	1	1	1	1	3	3	100	Doubtful
446	407922824	hypothetical protein MPH_06882 [Macrophomina phaseolina MS6]			28.5097	100	6.1	30.3411					Single Protein		407922824	1	1	1	1	1	1	3	3	89.2857	Doubtful
448	485923232	putative peptidyl-prolyl cis-trans isomerase protein [Neofusicoccum parvum UCRNP2]			20.137	80.75	27.27	174.04					Related Proteins	615412907, 821064200	485923232, 615412907, 821064200	5	5	0	0	1	1	45	51	83.3333	Doubtful
449	485915632	putative bar domain protein [Neofusicoccum parvum UCRNP2]			34.6246	82.54	3.81	17.7712					Related Proteins	615429576, 821066963	485915632, 615429576, 821066963	1	2	0	0	2	1	5	5	100	Doubtful
454	485916889	putative homoisocitrate dehydrogenase protein [Neofusicoccum parvum UCRNP2]			38.1743	81.28	3.07	5.84946					Related Proteins	615426853, 821071642	485916889, 615426853, 821071642	1	5	0	0	5	1	2	5	100	Doubtful
459	407928457	Tctex-1 [Macrophomina phaseolina MS6]			15.2255	75.18	11.35	35.2071					Related and Unrelated Proteins	485927526, 615403326, 821072449	407928457, 485927526, 615403326, 821072449	1	1	1	1	1	1	2	2	100	Doubtful
460	407927308	Heat shock protein DnaJ [Macrophomina phaseolina MS6]			50.7783	93.47	3.15	50.4319					Unrelated Proteins	821061792	407927308, 821061792	1	2	1	1	2	1	6	7	100	Doubtful
466	821061254	putative proteasome component pre4 [Diplodia seriata]			49.6111	63.92	1.78	32.4518					Single Protein		821061254	1	3	3	1	3	1	3	5	100	Doubtful
467	821061252	putative 60s ribosomal protein l36 [Diplodia seriata]			11.9258	100	13.33	142.17					Single Protein		821061252	1	2	2	1	2	1	5	6	100	Doubtful
468	407923820	Armadillo [Macrophomina phaseolina MS6]			61.2875	64.25	2.12	8.94954					Related and Unrelated Proteins	485918509, 615423090, 821058171	407923820, 485918509, 615423090, 821058171	1	4	4	1	4	1	2	6	100	Doubtful
470	407917815	Peptidase M1 alanine aminopeptidase/leukotriene A4 hydrolase [Macrophomina phaseolina MS6]			99.4844	79.35	1.92	1.70176					Unrelated Proteins	821073850	407917815, 821073850	1	2	0	0	2	1	2	3	100	Doubtful
471	407926157	hypothetical protein MPH_03648 [Macrophomina phaseolina MS6]			33.2398	78.67	5.33	4.76623					Related and Unrelated Proteins	485919422, 615421313, 821073215	407926157, 485919422, 615421313, 821073215	1	1	0	0	1	1	2	2	100	Doubtful
473	407915571	hypothetical protein MPH_13863 [Macrophomina phaseolina MS6]			232.411	74.43	0.86	3.05898					Related Proteins	407927727	407915571, 407927727	1	5	0	0	5	1	3	7	100	Doubtful
474	407917561	DNA/RNA non-specific endonuclease [Macrophomina phaseolina MS6]			36.3245	57.74	2.98	15.2325					Related and Unrelated Proteins	485925758, 615407218, 821068152	407917561, 485925758, 615407218, 821068152	1	1	0	0	1	1	3	3	100	Doubtful
475	407915476	hypothetical protein MPH_13944 [Macrophomina phaseolina MS6]			18.8963	69.94	4.62	43.144					Related and Unrelated Proteins	485924911, 615409244, 821058703	407915476, 485924911, 615409244, 821058703	1	1	0	0	1	1	8	8	100	Doubtful
479	407921826	DAHP synthetase I/KDSA [Macrophomina phaseolina MS6]			41.2923	68.35	3.46	10.8173					Related and Unrelated Proteins	407925869, 485926239, 485926852, 615404795, 615406289, 821061275	407921826, 407925869, 485926239, 485926852, 615404795, 615406289, 821061275	1	1	0	0	1	1	2	2	100	Doubtful
480	485916630	putative tam domain methyltransferase protein [Neofusicoccum parvum UCRNP2]			37.0831	54.52	3.31	18.0288					Related Proteins	615427443	485916630, 615427443	1	2	2	1	2	1	1	2	100	Doubtful
482	407922552	Uridine kinase [Macrophomina phaseolina MS6]			18.4466	63.58	4.62	9.14695					Related and Unrelated Proteins	485917343, 615426055, 821065491	407922552, 485917343, 615426055, 821065491	1	1	0	0	1	1	3	3	92.8571	Doubtful
484	821073172	putative cytochrome c oxidase subunit va [Diplodia seriata]			17.4658	100	9.15	24.3919					Single Protein		821073172	1	1	1	1	1	1	1	1	100	Doubtful
485	407927328	Glycosyl transferase family 2 [Macrophomina phaseolina MS6]			26.9381	75.83	4.58	17.8563					Unrelated Proteins	821061826	407927328, 821061826	1	2	2	1	2	1	1	3	100	Doubtful
486	407929152	MFS pantothenate transporter [Macrophomina phaseolina MS6]			38.2963	84.93	4.35	25.4741					Related and Unrelated Proteins	485928486, 615401268	407929152, 485928486, 615401268	1	1	1	1	1	1	2	2	100	Doubtful
490	407920014	FAD linked oxidase [Macrophomina phaseolina MS6]			54.6353	61.52	7.01	108.547					Single Protein		407920014	2	7	7	2	7	2	12	18	100	Doubtful
492	407922683	Mannitol dehydrogenase [Macrophomina phaseolina MS6]			43.9955	93.09	3.84	9.54465					Single Protein		407922683	1	3	1	1	1	1	5	5	100	Doubtful
493	407927012	Alpha-D-phosphohexomutase [Macrophomina phaseolina MS6]			59.3175	85.66	1.84	20.0212					Related and Unrelated Proteins	485916523, 615427574, 821061884	407927012, 485916523, 615427574, 821061884	1	1	0	0	1	1	6	6	100	Doubtful
495	821061164	putative cytochrome c peroxidase [Diplodia seriata]			41.4495	83.2	5.33	33.0262					Single Protein		821061164	1	2	2	1	2	1	4	5	100	Doubtful
497	821063744	putative zinc finger protein zpr1 [Diplodia seriata]			55.0397	73.32	2.44	9.03622					Single Protein		821063744	1	2	2	1	2	1	2	2	100	Doubtful
499	821064938	putative aldose 1-epimerase [Diplodia seriata]			36.4453	58.58	5.03	25.1029					Single Protein		821064938	1	2	1	0	1	0	4	4	100	Doubtful
504	407922863	Short-chain dehydrogenase/reductase SDR [Macrophomina phaseolina MS6]			21.3121	50.79	13.23	122.359					Related and Unrelated Proteins	485926774, 615404957	407922863, 485926774, 615404957	1	1	1	1	1	1	4	4	100	Doubtful
506	485928927	putative gluconolactonase precursor protein [Neofusicoccum parvum UCRNP2]			27.2556	42.08	3.09	34.2381					Related and Unrelated Proteins	407917273, 615400235	407917273, 485928927, 615400235	1	3	3	1	3	1	36	52	99.4444	Doubtful
507	407921156	Heat shock protein Hsp70 [Macrophomina phaseolina MS6]			79.921	95.3	1.52	1.80549					Unrelated Proteins	821058335	407921156, 821058335	1	1	0	0	1	1	3	3	100	Doubtful
508	407915829	Tetrapyrrole biosynthesis uroporphyrinogen III synthase [Macrophomina phaseolina MS6]			34.5818	92.24	3.42	34.7698					Unrelated Proteins	821071322	407915829, 821071322	1	1	1	1	1	1	4	4	100	Doubtful
509	407922320	hypothetical protein MPH_07395 [Macrophomina phaseolina MS6]			15.9583	100	10.56	105.126					Single Protein		407922320	1	1	1	1	1	1	4	4	100	Doubtful
510	407924931	Major facilitator superfamily [Macrophomina phaseolina MS6]			53.9336	38.37	3.47	9.84685					Single Protein		407924931	1	1	1	1	1	1	1	1	100	Doubtful
511	485928272	putative chitin binding protein [Neofusicoccum parvum UCRNP2]			44.7858	39.15	6.13	15.1706					Related Proteins	615401627, 821063729	485928272, 615401627, 821063729	1	1	1	1	1	1	1	1	100	Doubtful
514	821063693	putative short chain dehydrogenase reductase family [Diplodia seriata]			22.5268	100	8.22	102.245					Single Protein		821063693	1	1	1	1	1	1	6	6	100	Doubtful
518	485918429	putative glycerol protein [Neofusicoccum parvum UCRNP2]			37.4974	73.45	3.24	86.2168					Related Proteins	615423341	485918429, 615423341	1	2	2	1	2	1	9	10	100	Doubtful
522	485918375	putative -beta- protein [Neofusicoccum parvum UCRNP2]			57.4427	37.34	1.85	117.081					Related Proteins	615423502	485918375, 615423502	1	1	1	1	1	1	8	8	99.4452	Doubtful
523	407917534	Ubiquitin 3 binding protein But2 [Macrophomina phaseolina MS6]			21.5384	54.46	10.4	67.8538					Related and Unrelated Proteins	485924370, 615410488	407917534, 485924370, 615410488	1	2	2	1	2	1	2	3	100	Doubtful
528	407919333	Ribosome maturation protein SBDS [Macrophomina phaseolina MS6]			33.1093	80.79	3.97	6.17874					Related and Unrelated Proteins	485918246, 615423935, 821063524	407919333, 485918246, 615423935, 821063524	1	1	0	0	1	1	1	1	100	Doubtful
530	821067066	putative vacuolar dynamin-like gtpase [Diplodia seriata]			77.5246	79.34	1.43	5.89567					Related Proteins	485929622, 615398641	485929622, 615398641, 821067066	1	3	0	0	3	1	2	3	100	Doubtful
532	407925035	Dienelactone hydrolase [Macrophomina phaseolina MS6]			32.0803	72.07	3.45	8.57921					Unrelated Proteins	821057715	407925035, 821057715	1	2	0	0	2	1	3	4	100	Doubtful
533	485924895	putative atp synthase gamma chain protein [Neofusicoccum parvum UCRNP2]			32.7419	86.75	5.63	56.9764					Related Proteins	615409366	485924895, 615409366	1	2	1	1	2	1	5	9	100	Doubtful
535	407921112	Proteinase inhibitor propeptide [Macrophomina phaseolina MS6]			7.58785	58.57	11.43	853.019					Single Protein		407921112	1	2	2	1	2	1	22	25	100	Doubtful
537	821062292	hypothetical protein UCDDS831_g06269 [Diplodia seriata]			29.1308	23.93	5.36	121.694					Single Protein		821062292	1	1	1	1	1	1	3	4	100	Doubtful
541	485921561	putative 3-isopropylmalate dehydrogenase leu2a protein [Neofusicoccum parvum UCRNP2]			39.1033	70.22	3.83	39.7017					Related Proteins	615416588, 821060345	485921561, 615416588, 821060345	1	3	0	0	0	0	9	10	100	Doubtful
542	407927050	Glutathione S-transferase [Macrophomina phaseolina MS6]			28.1156	66.26	5.76	15.3578					Related and Unrelated Proteins	485923960, 615411449, 821061858	407927050, 485923960, 615411449, 821061858	1	1	1	1	1	1	2	2	100	Doubtful
543	485928090	putative hsp70 chaperone protein [Neofusicoccum parvum UCRNP2]			66.8985	77.2	2.28	21.2043					Related and Unrelated Proteins	615402110, 821071103	485928090, 615402110, 821071103	1	1	0	0	0	0	4	4	100	Doubtful
545	821062210	putative had superfamily hydrolase [Diplodia seriata]			31.0189	70.28	6.29	14.6351					Single Protein		821062210	1	1	1	1	1	1	1	1	93.5484	Doubtful
546	485925554	hypothetical protein UCRNP2_3126 [Neofusicoccum parvum UCRNP2]			24.1565	80.93	4.19	21.448					Related Proteins	615407703	485925554, 615407703	1	1	1	1	1	1	1	1	100	Doubtful
548	407926573	Glycoside hydrolase family 35 [Macrophomina phaseolina MS6]			107.787	36.91	1.2	18.7536					Related and Unrelated Proteins	485927349, 615403651, 821062185	407926573, 485927349, 615403651, 821062185	1	2	0	0	2	1	2	3	100	Doubtful
549	407916447	hypothetical protein MPH_13116 [Macrophomina phaseolina MS6]			28.1008	72.62	4.37	44.6406					Related and Unrelated Proteins	485927471, 615403441	407916447, 485927471, 615403441	1	1	0	0	1	1	5	5	100	Doubtful
550	407919702	YjgF-like protein [Macrophomina phaseolina MS6]			13.5788	68.75	10.94	127.226					Related and Unrelated Proteins	485923260, 615412890, 821059216	407919702, 485923260, 615412890, 821059216	1	1	1	1	1	1	3	3	100	Doubtful
551	407926120	Glycoside hydrolase family 31 [Macrophomina phaseolina MS6]			111.668	64.88	1.21	1.59077					Related and Unrelated Proteins	485929424, 615399142, 821073205	407926120, 485929424, 615399142, 821073205	1	1	0	0	1	1	1	2	100	Doubtful
553	821065189	putative isocitrate dehydrogenase [Diplodia seriata]			54.5059	82.32	3.25	8.09535					Single Protein		821065189	1	2	2	1	2	1	1	3	100	Doubtful
555	485927271	putative dna polymerase protein [Neofusicoccum parvum UCRNP2]			39.3486	66.76	4.79	81.6366					Related Proteins	615403826	485927271, 615403826	1	4	3	1	4	1	57	87	99.4406	Doubtful
557	821067784	putative 60s acidic ribosomal protein p1 [Diplodia seriata]			11.1205	47.71	12.84	382.765					Single Protein		821067784	1	1	1	1	1	1	8	11	100	Doubtful
558	407919840	Oxysterol-binding protein [Macrophomina phaseolina MS6]			53.3697	85.38	2.33	12.3473					Related and Unrelated Proteins	485920817, 615418278, 821064178	407919840, 485920817, 615418278, 821064178	1	1	0	0	1	1	4	4	100	Doubtful
560	821065216	putative glutamate decarboxylase [Diplodia seriata]			58.8045	74.27	1.55	18.1604					Single Protein		821065216	1	1	1	1	1	1	2	2	89.2857	Doubtful
561	407928139	EPS15-like protein [Macrophomina phaseolina MS6]			143.892	58.48	0.95	1.33047					Related and Unrelated Proteins	485919181, 615421781, 821067373	407928139, 485919181, 615421781, 821067373	1	1	0	0	1	1	1	1	100	Doubtful
565	407918814	CoA-binding protein [Macrophomina phaseolina MS6]			39.4338	66.13	2.42	7.53931					Related and Unrelated Proteins	407922763, 485920755, 485927231, 615404003, 615418412, 821065251	407918814, 407922763, 485920755, 485927231, 615404003, 615418412, 821065251	1	1	0	0	0	0	3	3	100	Doubtful
567	407928319	Tubulin binding cofactor A [Macrophomina phaseolina MS6]			12.6506	100	8.62	32.172					Single Protein		407928319	1	3	3	1	3	1	1	3	100	Doubtful
568	407915665	Cyclin-dependent kinase regulatory subunit [Macrophomina phaseolina MS6]			13.2527	76.58	7.21	33.6212					Related Proteins	485925474, 615407942, 821064043	407915665, 485925474, 615407942, 821064043	1	1	0	0	1	1	2	2	100	Doubtful
571	407919280	Ribosomal protein S8 [Macrophomina phaseolina MS6]			14.715	100	12.31	28.7074					Related and Unrelated Proteins	485918278, 615423846, 821071938	407919280, 485918278, 615423846, 821071938	1	1	1	1	1	1	1	1	100	Doubtful
574	407917851	hypothetical protein MPH_11771 [Macrophomina phaseolina MS6]			28.1295	59.39	3.83	103.093					Related and Unrelated Proteins	485928893, 615400279, 821073871	407917851, 485928893, 615400279, 821073871	1	1	0	0	1	1	10	10	100	Doubtful
576	821066367	putative copper radical oxidase [Diplodia seriata]			78.8685	34.86	2.16	17.687					Single Protein		821066367	1	2	1	1	2	1	2	3	100	Doubtful
578	821067687	hypothetical protein UCDDS831_g03421 [Diplodia seriata]			16.9165	100	12.26	24.0771					Single Protein		821067687	1	1	1	1	1	1	2	2	100	Doubtful
579	407917393	Ribosomal protein S10 [Macrophomina phaseolina MS6]			15.2172	100	8.89	55.2883					Related and Unrelated Proteins	485922830, 615413957, 821059025	407917393, 485922830, 615413957, 821059025	1	1	1	1	1	1	2	2	100	Doubtful
580	485918335	putative fmn-binding split barrel-related protein [Neofusicoccum parvum UCRNP2]			26.9927	49.4	4.82	225.42					Related Proteins	615423645, 821059752	485918335, 615423645, 821059752	1	1	0	0	0	0	9	9	100	Doubtful
583	407926017	Peptidase M18 [Macrophomina phaseolina MS6]			55.3144	52.32	2.9	17.0409					Unrelated Proteins	821073193	407926017, 821073193	1	1	0	0	0	0	5	5	100	Doubtful
584	407917038	ETC complex I subunit [Macrophomina phaseolina MS6]			27.1531	100	8.37	15.6149					Related and Unrelated Proteins	485916047, 615428788	407917038, 485916047, 615428788	1	2	0	0	2	1	2	4	100	Doubtful
590	407929138	Glycoside hydrolase subgroup catalytic core [Macrophomina phaseolina MS6]			65.6915	33.28	1.98	6.86022					Unrelated Proteins	821071179	407929138, 821071179	1	1	0	0	1	1	1	2	88.2353	Doubtful
593	407923612	26S proteasome complex ubiquitin receptor subunit Rpn13 [Macrophomina phaseolina MS6]			41.7336	67.86	2.04	12.7807					Related Proteins	485929186, 615399768, 821067171	407923612, 485929186, 615399768, 821067171	1	1	0	0	1	1	2	2	100	Doubtful
594	407917000	hypothetical protein MPH_12608 [Macrophomina phaseolina MS6]			15.0218	82.52	5.59	104.39					Related and Unrelated Proteins	485917411, 615425791, 821065032	407917000, 485917411, 615425791, 821065032	1	1	1	1	1	1	7	8	99.4437	Doubtful
595	485927072	putative cystathionine beta-synthase protein [Neofusicoccum parvum UCRNP2]			57.4761	77.2	1.68	3.99567					Related Proteins	615404329, 821066699	485927072, 615404329, 821066699	1	4	0	0	0	0	3	6	100	Doubtful
596	407929240	Arp2/3 complex 34kDa subunit p34-Arc [Macrophomina phaseolina MS6]			36.6389	81.13	3.46	26.0067					Related and Unrelated Proteins	485922550, 615414341, 821071022	407929240, 485922550, 615414341, 821071022	1	2	2	1	2	1	3	3	100	Doubtful
600	485928265	putative 60s ribosomal protein l26 protein [Neofusicoccum parvum UCRNP2]			15.4345	100	10.22	27.2406					Related Proteins	615401728	485928265, 615401728	1	1	1	1	1	1	5	5	100	Doubtful
602	407916945	Ubiquitin-conjugating enzyme E2 [Macrophomina phaseolina MS6]			19.1255	47.65	7.06	27.2406					Related and Unrelated Proteins	485924587, 615410017	407916945, 485924587, 615410017	1	1	1	1	1	1	2	2	100	Doubtful
605	821067587	putative homodimeric type [Diplodia seriata]			96.5218	53.05	1.69	12.1959					Single Protein		821067587	1	2	1	1	2	1	3	4	100	Doubtful
607	407923258	Short-chain dehydrogenase/reductase SDR [Macrophomina phaseolina MS6]			36.246	68.86	2.99	13.281					Related and Unrelated Proteins	485927058, 615404385, 821062748	407923258, 485927058, 615404385, 821062748	1	1	1	1	1	1	2	2	100	Doubtful
612	407917359	ATPase AAA+ type core [Macrophomina phaseolina MS6]			47.1255	76.3	2.13	10.6933					Single Protein		407917359	1	3	1	1	3	1	2	4	100	Doubtful
616	407917800	hypothetical protein MPH_11846 [Macrophomina phaseolina MS6]			66.8864	66.89	1.81	25.9614					Unrelated Proteins	821068118	407917800, 821068118	1	3	3	1	3	1	5	6	100	Doubtful
622	407923002	hypothetical protein MPH_06657 [Macrophomina phaseolina MS6]			58.6264	61.71	2.18	5.05685					Related and Unrelated Proteins	485918083, 615424289, 821057379	407923002, 485918083, 615424289, 821057379	1	2	0	0	2	1	1	2	100	Doubtful
624	927227680	beta-tubulin, partial [Lasiodiplodia theobromae]			10.7191	38.38	41.41	87.4677					Single Protein		927227680	2	2	1	1	1	1	3	3	100	Doubtful
625	407918710	Aminoacyl-tRNA synthetase class I conserved site [Macrophomina phaseolina MS6]			52.1292	81.14	2.41	8.78108					Single Protein		407918710	1	2	2	1	2	1	1	2	100	Doubtful
627	407922717	Peptidase G1 eqolisin [Macrophomina phaseolina MS6]			14.264	44.12	8.82	186.598					Related and Unrelated Proteins	485926291, 615406169	407922717, 485926291, 615406169	1	1	1	1	1	1	4	4	100	Doubtful
629	407929155	Ribosomal protein L10/acidic P0 [Macrophomina phaseolina MS6]			33.8272	74.6	3.81	47.642					Related and Unrelated Proteins	485928499, 615401277, 821071174	407929155, 485928499, 615401277, 821071174	1	1	0	0	1	1	10	10	100	Doubtful
630	821068860	putative dna repair protein rad51 [Diplodia seriata]			161.451	71.2	1.24	3.06652					Single Protein		821068860	1	1	1	1	1	1	2	2	100	Doubtful
631	407924224	Alcohol dehydrogenase superfamily zinc-containing [Macrophomina phaseolina MS6]			38.6688	74.93	3.1	17.3311					Related and Unrelated Proteins	485927749, 615402830	407924224, 485927749, 615402830	1	1	0	0	1	1	4	4	100	Doubtful
632	1009103642	beta-tubulin, partial [Lasiodiplodia theobromae]			10.478	38.14	26.8	651.612					Related and Unrelated Proteins	1021279975, 1021645412, 1026735989, 1035470483, 1035470485, 1035470487, 1035470489, 1035470491, 1035470493, 1035470495, 1035470497, 1035470499, 1035470501, 1035470503, 1035470505, 1035470507, 1035470509, 1035470511, 1035470513, 1035470515, 1035470517, 1035470519, 1035470521, 1039028420, 1039678995, 1039679002, 1040784514, 1043220182, 1043220184, 1043678104, 1044640787, 1044640789, 1044640791, 104…	1009103642, 1021279975, 1021645412, 1026735989, 1035470483, 1035470485, 1035470487, 1035470489, 1035470491, 1035470493, 1035470495, 1035470497, 1035470499, 1035470501, 1035470503, 1035470505, 1035470507, 1035470509, 1035470511, 1035470513, 1035470515, 1035470517, 1035470519, 1035470521, 1039028420, 1039678995, 1039679002, 1040784514, 1043220182, 1043220184, 1043678104, 1044640787, 1044640789, 104…	1	1	0	0	0	0	11	12	100	Doubtful
633	407918985	Isocitrate/isopropylmalate dehydrogenase, partial [Macrophomina phaseolina MS6]			20.7586	77.89	10.53	126.08					Related and Unrelated Proteins	485921561, 615416588	407918985, 485921561, 615416588	1	3	0	0	0	0	10	14	100	Doubtful
634	485921511	putative c-4 methyl sterol oxidase protein [Neofusicoccum parvum UCRNP2]			36.3273	42.49	3.19	69.1103					Related Proteins	615416733, 821072328	485921511, 615416733, 821072328	1	1	1	1	1	1	3	3	100	Doubtful
635	407922804	Nucleosome assembly protein (NAP) [Macrophomina phaseolina MS6]			33.3168	91.35	4.5	32.2834					Related and Unrelated Proteins	485920489, 615418990	407922804, 485920489, 615418990	1	2	0	0	0	0	5	6	100	Doubtful
638	407917490	Peptidase A1 [Macrophomina phaseolina MS6]			40.9875	35.36	3.96	45.7909					Single Protein		407917490	1	1	1	1	1	1	3	3	100	Doubtful
640	407928836	Peptidase A1 [Macrophomina phaseolina MS6]			26.8586	68.11	5.12	28.7627					Related and Unrelated Proteins	485926408, 615405896	407928836, 485926408, 615405896	1	1	0	0	0	0	5	5	100	Doubtful
642	407916931	Translation initiation factor IF2/IF5 [Macrophomina phaseolina MS6]			34.5653	100	5.75	3.9744					Related and Unrelated Proteins	485916969, 615426724, 821066951	407916931, 485916969, 615426724, 821066951	1	1	0	0	1	1	1	2	100	Doubtful
643	407927512	hypothetical protein MPH_02330 [Macrophomina phaseolina MS6]			155.679	83.94	0.7	3.80424					Related and Unrelated Proteins	485923580, 615412070, 821061657	407927512, 485923580, 615412070, 821061657	1	2	0	0	2	1	9	10	100	Doubtful
646	407922484	Cystathionine beta-synthase core [Macrophomina phaseolina MS6]			57.6742	83.74	3.55	22.3025					Unrelated Proteins	821066699	407922484, 821066699	1	4	0	0	0	0	5	9	100	Doubtful
648	821064275	putative nrps-like enzyme [Diplodia seriata]			118.899	67.16	0.83	13.8734					Single Protein		821064275	1	5	3	1	5	1	4	8	83.3333	Doubtful
650	407921468	Peptidase T1A proteasome beta-subunit [Macrophomina phaseolina MS6]			24.567	79.74	6.17	82.4742					Related and Unrelated Proteins	485922005, 615415440, 821061315	407921468, 485922005, 615415440, 821061315	2	3	3	2	3	2	6	8	100	Doubtful
652	821064368	putative apolipoprotein a-i binding protein [Diplodia seriata]			24.5457	60.09	6.73	46.9429					Single Protein		821064368	1	2	2	1	2	1	3	5	100	Doubtful
653	821064363	putative nitroreductase family protein [Diplodia seriata]			23.0958	77.83	10.84	23.62					Single Protein		821064363	1	2	2	1	2	1	2	3	100	Doubtful
661	485916977	putative ferrochelatase protein [Neofusicoccum parvum UCRNP2]			47.588	88.19	2.78	8.63879					Related Proteins	615426680, 821062898	485916977, 615426680, 821062898	1	1	1	1	1	1	1	1	100	Doubtful
663	899684718	putative HSP70-like protein [Lasiodiplodia theobromae]			106.282	75.48	0.92	13.9599					Single Protein		899684718	1	2	1	1	2	1	4	5	100	Doubtful
664	485916451	putative nadh-cytochrome b5 reductase protein [Neofusicoccum parvum UCRNP2]			36.1457	89.02	6.4	25.5613					Related Proteins	615427739	485916451, 615427739	1	1	1	1	1	1	2	2	89.2857	Doubtful
665	407924570	Recoverin [Macrophomina phaseolina MS6]			22.8943	100	5.53	9.37678					Related and Unrelated Proteins	485925233, 615408247, 821064804	407924570, 485925233, 615408247, 821064804	1	1	0	0	1	1	1	1	100	Doubtful
668	407926017	Peptidase M18 [Macrophomina phaseolina MS6]			55.3144	52.32	3.47	4.26022					Related and Unrelated Proteins	485929427, 615399152	407926017, 485929427, 615399152	1	1	0	0	0	0	1	1	100	Doubtful
669	407924238	Glutathione S-transferase [Macrophomina phaseolina MS6]			29.0396	77.56	4.72	14.6927					Related and Unrelated Proteins	485924313, 615410626	407924238, 485924313, 615410626	1	1	1	1	1	1	1	1	100	Doubtful
672	821064199	putative cystathionine gamma-synthase [Diplodia seriata]			44.9877	68.84	5.07	22.1481					Single Protein		821064199	1	2	2	1	2	1	2	5	100	Doubtful
673	485919523	putative beta-glucosidase 1 protein [Neofusicoccum parvum UCRNP2]			84.2695	39.59	3.73	11.107					Related Proteins	615421141, 821057472	485919523, 615421141, 821057472	2	3	3	2	3	2	6	6	100	Doubtful
676	407929291	major allergen alt a1 [Macrophomina phaseolina MS6]			17.2893	34.57	4.94	414.662					Single Protein		407929291	1	1	1	1	1	1	12	12	100	Doubtful
680	485923777	putative glucose-6-phosphate isomerase protein [Neofusicoccum parvum UCRNP2]			61.8233	66.06	5.05	50.3185					Related Proteins	615411712, 821066676	485923777, 615411712, 821066676	1	1	0	0	1	1	6	6	100	Doubtful
681	821066876	putative copper chaperone sco1 [Diplodia seriata]			34.9527	87.86	3.19	27.1415					Single Protein		821066876	1	2	2	1	2	1	3	5	100	Doubtful
684	821066841	putative vacuolar atp synthase subunit f [Diplodia seriata]			13.8792	75	9.68	80.2571					Single Protein		821066841	1	2	2	1	2	1	2	3	100	Doubtful
686	821066834	putative trichothecene 3-o-acetyltransferase [Diplodia seriata]			53.4621	88.27	1.85	16.4042					Single Protein		821066834	1	1	1	1	1	1	2	2	83.3333	Doubtful
687	407918271	Translation initiation factor SUI1 [Macrophomina phaseolina MS6]			13.1469	100	8.7	32.4518					Related and Unrelated Proteins	407919317, 485921287, 485929784, 615398343, 615417295, 821066046, 821074060	407918271, 407919317, 485921287, 485929784, 615398343, 615417295, 821066046, 821074060	1	2	0	0	0	0	3	4	100	Doubtful
688	407923860	Ribosomal protein S26e [Macrophomina phaseolina MS6]			45.2438	100	3.81	14.208					Related and Unrelated Proteins	485928002, 615402329, 821059151	407923860, 485928002, 615402329, 821059151	1	2	0	0	2	1	4	4	100	Doubtful
691	407927333	Nuclear transport factor 2 [Macrophomina phaseolina MS6]			14.064	52	12.8	57.4147					Related and Unrelated Proteins	485929569, 615398865, 821061810	407927333, 485929569, 615398865, 821061810	1	1	0	0	1	1	5	6	99.4413	Doubtful
692	407929200	hypothetical protein MPH_00626 [Macrophomina phaseolina MS6]			76.9498	73.45	1.44	52.6555					Single Protein		407929200	1	2	2	1	2	1	8	9	100	Doubtful
693	407928625	Zinc finger Sec23/Sec24-type protein [Macrophomina phaseolina MS6]			85.9349	71.24	1.68	6.20958					Related and Unrelated Proteins	485917802, 615425150, 821058828	407928625, 485917802, 615425150, 821058828	1	3	0	0	3	1	3	4	100	Doubtful
695	485925025	putative nadh oxidase protein [Neofusicoccum parvum UCRNP2]			44.9936	80.88	2.45	18.2939					Related Proteins	615408948	485925025, 615408948	1	1	1	1	1	1	2	2	100	Doubtful
696	485926229	putative aminopeptidase 2 protein [Neofusicoccum parvum UCRNP2]			99.0651	91.65	1.58	4.45873					Related and Unrelated Proteins	407921832, 615406305	407921832, 485926229, 615406305	1	1	1	1	1	1	1	1	100	Doubtful
698	485918432	putative cytochrome c protein [Neofusicoccum parvum UCRNP2]			11.939	100	12.96	172.776					Related Proteins	615423344, 821067296	485918432, 615423344, 821067296	1	2	1	1	2	1	5	7	100	Doubtful
700	821064069	hypothetical protein UCDDS831_g05557 [Diplodia seriata]			16.7362	84.05	7.98	45.7909					Single Protein		821064069	1	4	4	1	4	1	3	7	100	Doubtful
701	485925214	putative 3-ketoacyl- ketothiolase protein [Neofusicoccum parvum UCRNP2]			44.4909	78.18	2.88	21.0251					Related Proteins	615408646, 821067961	485925214, 615408646, 821067961	1	1	1	1	1	1	2	2	100	Doubtful
706	485922829	putative aconitate hydratase protein [Neofusicoccum parvum UCRNP2]			83.9513	67.79	1.68	13.5461					Related Proteins	615413784, 821064895	485922829, 615413784, 821064895	1	1	0	0	0	0	4	4	100	Doubtful
707	407918255	Alpha-12-mannosidase putative [Macrophomina phaseolina MS6]			91.5592	53.45	1.45	13.6702					Single Protein		407918255	1	2	2	1	2	1	2	3	100	Doubtful
708	821065420	putative microsomal signal peptidase 12kda subunit [Diplodia seriata]			27.8073	75.1	5.06	16.8106					Single Protein		821065420	1	1	1	1	1	1	1	1	100	Doubtful
709	485918493	putative dna damage response protein [Neofusicoccum parvum UCRNP2]			19.1407	60.45	21.47	126.269					Related Proteins	615423228	485918493, 615423228	2	2	2	2	2	2	8	8	100	Doubtful
711	821065402	putative fad binding domain-containing protein [Diplodia seriata]			54.4202	54.21	2.54	26.9455					Single Protein		821065402	1	2	2	1	2	1	2	3	100	Doubtful
712	407917178	Serine hydroxymethyltransferase [Macrophomina phaseolina MS6]			52.1606	72.82	2.97	14.0299					Related and Unrelated Proteins	485920254, 615419515, 821060040	407917178, 485920254, 615419515, 821060040	1	3	0	0	3	1	5	7	100	Doubtful
713	821066718	putative mannitol 1-phosphate dehydrogenase [Diplodia seriata]			44.0105	84.36	4.87	20.9661					Single Protein		821066718	1	3	1	1	1	1	6	6	100	Doubtful
714	407919563	Lysyl-tRNA synthetase class II [Macrophomina phaseolina MS6]			52.0786	76.39	2.9	10.8803					Single Protein		407919563	1	2	1	1	2	1	4	4	93.1034	Doubtful
715	407921872	YjeF-related protein [Macrophomina phaseolina MS6]			26.8659	63.67	7.76	17.9421					Single Protein		407921872	1	1	1	1	1	1	2	2	100	Doubtful
717	485928030	putative nadh-ubiquinone oxidoreductase subunit grim-19 protein [Neofusicoccum parvum UCRNP2]			13.64	100	9.32	189.761					Related Proteins	615402284	485928030, 615402284	1	2	2	1	2	1	6	7	100	Doubtful
718	485919017	putative peptidase family t4 protein [Neofusicoccum parvum UCRNP2]			43.246	44.17	2.43	61.5158					Related Proteins	615422166	485919017, 615422166	1	3	3	1	3	1	3	5	100	Doubtful
719	485916460	putative choline dehydrogenase protein [Neofusicoccum parvum UCRNP2]			71.3491	63.65	1.66	47.24					Related Proteins	615427677	485916460, 615427677	1	3	2	1	2	1	7	8	100	Doubtful
720	407920501	Peptidase S10 serine carboxypeptidase [Macrophomina phaseolina MS6]			37.1187	49.26	3.56	254.792					Single Protein		407920501	1	1	1	1	1	1	18	18	100	Doubtful
721	407918271	Translation initiation factor SUI1 [Macrophomina phaseolina MS6]			13.1469	100	16.52	89.2425					Related and Unrelated Proteins	485921287, 485929784, 615398343, 615417295, 821074060	407918271, 485921287, 485929784, 615398343, 615417295, 821074060	2	3	0	0	0	0	10	11	83.3333	Doubtful
723	407924781	Zinc finger Sec23/Sec24-type protein [Macrophomina phaseolina MS6]			95.2834	56.43	1.27	3.14138					Related and Unrelated Proteins	485916922, 615426844, 821073442	407924781, 485916922, 615426844, 821073442	1	1	0	0	1	1	1	1	100	Doubtful
726	407919872	Cystathionine beta-synthase core [Macrophomina phaseolina MS6]			57.7577	70.61	2.59	2.66378					Related and Unrelated Proteins	485921764, 615416191, 821064197	407919872, 485921764, 615416191, 821064197	1	2	0	0	2	1	2	4	100	Doubtful
727	407922737	ABC transporter-like protein [Macrophomina phaseolina MS6]			67.7898	80.79	2.13	7.58528					Related and Unrelated Proteins	485919294, 615421597, 821069238	407922737, 485919294, 615421597, 821069238	1	2	0	0	2	1	2	4	100	Doubtful
729	485925619	putative 3-ketoacyl-coa thiolase peroxisomal a precursor protein [Neofusicoccum parvum UCRNP2]			44.574	72.09	3.49	14.2804					Related Proteins	615407554, 821070851	485925619, 615407554, 821070851	1	1	0	0	1	1	3	3	100	Doubtful
730	485928951	putative glucan -alpha- protein [Neofusicoccum parvum UCRNP2]			68.4895	37.6	2.62	34.5552					Related Proteins	615400160	485928951, 615400160	2	2	2	2	2	2	7	9	100	Doubtful
732	407919086	Glycolipid anchored surface protein GAS1 [Macrophomina phaseolina MS6]			46.1892	42.63	2.76	7.12206					Unrelated Proteins	821057469	407919086, 821057469	1	1	0	0	1	1	1	1	100	Doubtful
739	485923489	putative glycerol dehydrogenase protein [Neofusicoccum parvum UCRNP2]			37.458	81.49	4.18	24.8797					Related and Unrelated Proteins	615412299, 821061847	485923489, 615412299, 821061847	1	2	0	0	0	0	2	3	100	Doubtful
740	821066612	putative rna polymerase rpb1 c-terminal repeat domain-containing protein [Diplodia seriata]			110.169	100	1.86	3.64449					Single Protein		821066612	1	3	2	1	3	1	1	3	100	Doubtful
742	821067916	hypothetical protein UCDDS831_g03181 [Diplodia seriata]			11.8388	67.89	13.76	50.4319					Single Protein		821067916	1	1	1	1	1	1	2	2	100	Doubtful
743	407920098	Acyl-CoA N-acyltransferase [Macrophomina phaseolina MS6]			35.5646	66.35	3.81	31.4933					Unrelated Proteins	821073604	407920098, 821073604	1	1	1	1	1	1	2	2	100	Doubtful
744	407919629	Glucose-methanol-choline oxidoreductase [Macrophomina phaseolina MS6]			71.9923	54.11	1.94	30.4029					Single Protein		407919629	1	2	1	1	1	1	6	6	100	Doubtful
745	407920253	Flavodoxin [Macrophomina phaseolina MS6]			77.2404	76.26	1.73	19.1382					Related and Unrelated Proteins	485918215, 615424081	407920253, 485918215, 615424081	1	2	1	1	1	1	3	6	100	Doubtful
746	407924097	hypothetical protein MPH_05609 [Macrophomina phaseolina MS6]			31.1317	77.58	4.98	7.64745					Related and Unrelated Proteins	485924935, 615409147, 821066609	407924097, 485924935, 615409147, 821066609	1	1	0	0	1	1	1	1	100	Doubtful
747	485922833	putative ureidoglycolate hydrolase protein [Neofusicoccum parvum UCRNP2]			30.4944	73.79	8.28	17.4391					Related Proteins	615413896	485922833, 615413896	1	3	3	1	3	1	1	3	100	Doubtful

## Sheet: Bot_NCBI_PSM_Report
	Protein(s)	Sequence	AAs Before	AAs After	Position	Modified Sequence	Variable Modifications	Fixed Modifications	Spectrum File	Spectrum Title	Spectrum Scan Number	RT	m/z	Measured Charge	Identification Charge	Theoretical Mass	Isotope Number	Precursor m/z Error [ppm]	Localization Confidence	Probabilistic PTM score	D-score	Confidence [%]	Validation
1	407918024, 407926639, 485919901, 615420329, 821063159	GHYTEGAELVDQVLDVVR	AK; AK; AK; AK; AK	RE; RE; RE; RE; RE	104; 104; 105; 105; 105	NH2-GHYTEGAELVDQVLDVVR-COOH			carla_lasiodip_2.mgf	Locus:1.1.1.4007.9 File:"carla.wiff"		4350	667.341	3+	3+	1999	0	0.350382				100	Confident
2	89254987	YLSLFDSGAQTILLR	GR	YQ	272	NH2-YLSLFDSGAQTILLR-COOH			carla_lasiodip_2.mgf	Locus:1.1.1.4047.5 File:"carla.wiff"		4477	566.314	3+	3+	1695.92	0	0.882461				100	Confident
3	407920930, 485926116, 615406551, 821068031	VHLVAIDIFTGK	AK; AK; AK; AK	KL; KL; KL; KL	60; 60; 60; 60	NH2-VHLVAIDIFTGK-COOH			carla_lasiodip_2.mgf	Locus:1.1.1.3800.19 File:"carla.wiff"		3690	656.885	2+	2+	1311.76	0	-0.47585				100	Confident
4	821062482	WLSYEQLADLYK	SK	AL	274	NH2-WLSYEQLADLYK-COOH			carla_lasiodip_2.mgf	Locus:1.1.1.3942.3 File:"carla.wiff"		4142	510.259	3+	3+	1527.76	0	-3.38053				66.1654	Confident
5	407918582	QPPADVLDLVTSGAK	DK	WP	379	NH2-QPPADVLDLVTSGAK-COOH			carla_lasiodip_2.mgf	Locus:1.1.1.3927.22 File:"carla.wiff"		4095	756.385	2+	2+	1509.8	1	-34.6475				49.5726	Doubtful
6	407921498, 485926546, 615405525, 821062482	SGETEDVTIADIVVGLR	HR; HR; HR; HR	TG; TG; TG; TG	377; 377; 377; 377	NH2-SGETEDVTIADIVVGLR-COOH			carla_lasiodip_2.mgf	Locus:1.1.1.4052.28 File:"carla.wiff"		4494	887.462	2+	2+	1772.92	0	-2.90778				100	Confident
7	407924032, 821073258	ITFLTNWHATPYHAPLYLAQAK	DK; DK	GY; GF	6; 6	NH2-ITFLTNWHATPYHAPLYLAQAK-COOH			carla_lasiodip_2.mgf	Locus:1.1.1.3804.15 File:"carla.wiff"		3703	640.089	4+	4+	2555.33	1	-3.81937				100	Confident
8	821068501	AGVKPEDVQEVFFGNVLSAGLGQNPAR	ER	QC	44	NH2-AGVKPEDVQEVFFGNVLSAGLGQNPAR-COOH			carla_lasiodip_2.mgf	Locus:1.1.1.4005.38 File:"carla.wiff"		4345	933.819	3+	3+	2798.44	0	0.224531				100	Confident
9	821068616	AGQTVAIVGAGGGLGSLALQYAK	VR	AM	173	NH2-AGQTVAIVGAGGGLGSLALQYAK-COOH			carla_lasiodip_2.mgf	Locus:1.1.1.3874.50 File:"carla.wiff"		3928	1051.58	2+	2+	2101.15	0	-2.71306				100	Confident
10	821064294	KPEYAALIDAAVAYGK	SK	GK	46	NH2-KPEYAALIDAAVAYGK-COOH			carla_lasiodip_2.mgf	Locus:1.1.1.3790.10 File:"carla.wiff"		3658	560.64	3+	3+	1678.89	0	2.34753				100	Confident
11	821069554	GYDPTPSGLRECLEGSEIVLIPAGVPR	VK	KP	78	NH2-GYDPTPSGLREC<cmm>LEGSEIVLIPAGVPR-COOH		Carbamidomethylation of C(12)	carla_lasiodip_2.mgf	Locus:1.1.1.3890.48 File:"carla.wiff"		3978	961.494	3+	3+	2881.46	0	-1.77588				100	Confident
12	407923998, 485928872, 615400363, 821063796	AFTTTATIASFGGK	M; M; M; M	LL; LL; LL; LL	2; 2; 2; 2	ace-AFTTTATIASFGGK-COOH	Acetylation of protein N-term(1)		carla_lasiodip_2.mgf	Locus:1.1.1.3873.20 File:"carla.wiff"		3923	708.405	2+	2+	1413.71	1	54.74		Acetylation of protein N-term (0: 100.0)	Acetylation of protein N-term (1: 86.22420524261015)	66.6667	Doubtful
13	407920560	AYTEDSIWRNRSSFLR	VK	GH	34	NH2-AYTEDSIWRNRSSFLR-COOH			carla_lasiodip_2.mgf	Locus:1.1.1.4274.5 File:"carla.wiff"		5181	668.017	3+	3+	1999.99	1	19.3677				50.365	Doubtful
14	821061274	DGVLSILVPK	LK	AQ	175	NH2-DGVLSILVPK-COOH			carla_lasiodip_2.mgf	Locus:1.1.1.3899.2 File:"carla.wiff"		4005	520.82	2+	2+	1039.63	0	-2.01546				51.7544	Confident
15	821065480	LIQAFYDAFPQYESR	WK	DF	174	NH2-LIQAFYDAFPQYESR-COOH			carla_lasiodip_2.mgf	Locus:1.1.1.3894.44 File:"carla.wiff"		3991	924.947	2+	2+	1846.89	1	-6.54835				100	Confident
16	407924032, 821073258	ITFLTNWHATPYHAPLYLAQAK	DK; DK	GY; GF	6; 6	NH2-ITFLTNWHATPYHAPLYLAQAK-COOH			carla_lasiodip_2.mgf	Locus:1.1.1.3791.40 File:"carla.wiff"		3663	852.786	3+	3+	2555.33	0	1.78089				100	Confident
17	407926551, 485920807, 615418304, 821068858	TILWNGPAGVFEFEK	AK; AK; AK; AK	FA; FA; FA; FA	158; 333; 333; 333	NH2-TILWNGPAGVFEFEK-COOH			carla_lasiodip_2.mgf	Locus:1.1.1.4036.30 File:"carla.wiff"		4443	854.932	2+	2+	1706.87	1	-11.771				100	Confident
18	407929074	LSPDEPVRSTTEIQAVSHVIEENGVRLR	GR	LN	70	NH2-LSPDEPVRSTTEIQAVSHVIEENGVRLR-COOH			carla_lasiodip_2.mgf	Locus:1.1.1.3826.30 File:"carla.wiff"		3774	783.897	2+	4+	3130.64	1	-25.7602				26.5306	Doubtful
19	407924903, 485918420, 615423365, 821067301	GIYPPINVLPSLSR	NK; NK; NK; NK	LM; LM; LM; LM	228; 359; 359; 359	NH2-GIYPPINVLPSLSR-COOH			carla_lasiodip_2.mgf	Locus:1.1.1.3876.25 File:"carla.wiff"		3933	763.438	2+	2+	1524.87	0	-3.3837				86.7257	Confident
20	407924032, 821073258	ITFLTNWHATPYHAPLYLAQAK	DK; DK	GY; GF	6; 6	NH2-ITFLTNWHATPYHAPLYLAQAK-COOH			carla_lasiodip_2.mgf	Locus:1.1.1.3809.41 File:"carla.wiff"		3720	853.114	3+	3+	2555.33	1	-5.66719				100	Confident
21	821061287	RALERATEPSPR	AR	TT	883	NH2-RALERATEPSPR-COOH			carla_lasiodip_2.mgf	Locus:1.1.1.3914.21 File:"carla.wiff"		4054	692.346	2+	2+	1381.74	1	-48.9376				62.8319	Doubtful
22	294957107, 294957109, 294957111, 294957113, 294957115, 294957117, 294957119, 294957121, 294957123, 294957125, 294957127, 294957129, 294957131, 294957133, 294957135, 294957137, 294957139, 294957141, 294957165, 294957167, 294957169, 294957171, 294957173, 294957175, 294957177, 294957179, 294957181, 294957183, 294957185, 294957187, 294957189, 294957191, 294957193, 294957195, 294957197, 294957199, 294…	DPANIPWAETGAYYIVESTGVFTTTEK	ER; ER; ER; ER; ER; ER; ER; ER; ER; ER; ER; ER; ER; ER; ER; ER; ER; ER; ER; ER; ER; ER; ER; ER; ER; ER; ER; ER; ER; ER; ER; ER; ER; ER; ER; ER; ER; ER; ER; ER; ER; ER; ER; ER; ER; ER; ER; ER; ER; ER; ER; ER; ER; ER; ER; ER; ER; ER; ER; ER; ER; ER; ER; ER; ER; ER; ER; ER; ER; ER; ER; ER; ER; ER; ER; ER; ER; ER; ER; ER; ER; ER; ER; ER; ER; ER; ER; ER; ER; ER; ER; ER; ER; ER; ER; ER; ER; ER; ER; ER;…	AK; AK; AK; AK; AK; AK; AK; AK; AK; AK; AK; AK; AK; AK; AK; AK; AK; AK; AK; AK; AK; AK; AK; AK; AK; AK; AK; AK; AK; AK; AK; AK; AK; AK; AK; AK; AK; AK; AK; AK; AK; AK; AK; AK; AK; AK; AK; AK; AK; AK; AK; AK; AK; AK; AK; AK; AK; AK; AK; AK; AK; AK; AK; AK; AK; AK; AK; AK; AK; AK; AK; AK; AK; AK; AK; AK; AK; AK; AK; AK; AK; AK; AK; AK; AK; AK; AK; AK; AK; AK; AK; AK; AK; AK; AK; AK; AK; AK; AK; AK;…	59; 59; 59; 59; 59; 59; 59; 59; 59; 59; 59; 59; 59; 59; 59; 59; 59; 59; 59; 59; 59; 59; 59; 59; 59; 59; 59; 59; 59; 59; 59; 59; 59; 59; 59; 59; 59; 59; 59; 59; 59; 59; 59; 59; 59; 59; 59; 59; 59; 59; 59; 59; 59; 59; 59; 59; 59; 59; 59; 59; 59; 59; 59; 59; 59; 59; 59; 59; 59; 59; 59; 59; 59; 59; 59; 59; 59; 59; 59; 59; 59; 59; 59; 59; 59; 59; 59; 59; 59; 59; 59; 59; 59; 59; 59; 59; 59; 59; 59; 59;…	NH2-DPANIPWAETGAYYIVESTGVFTTTEK-COOH			carla_lasiodip_2.mgf	Locus:1.1.1.4197.13 File:"carla.wiff"		4956	987.499	2+, 3+, 4+	3+	2959.41	0	20.8734				100	Doubtful
23	407926288, 821070410	TFDPYVIPLLDKEMDLR	WK; WK	RF; RF	76; 76	NH2-TFDPYVIPLLDKEM<ox>DLR-COOH		Oxidation of M(14)	carla_lasiodip_2.mgf	Locus:1.1.1.3897.49 File:"carla.wiff"		4001	1041.03	2+	2+	2080.06	0	-3.66548				100	Confident
24	407926709, 485929843, 615398235, 821070354	VPTSNVSVVDLTAR	FR; FR; FR; FR	LE; LE; LE; LE	233; 233; 233; 233	NH2-VPTSNVSVVDLTAR-COOH			carla_lasiodip_2.mgf	Locus:1.1.1.4177.6 File:"carla.wiff"		4895	729.398	2+	2+	1456.79	0	-5.42233				100	Confident
25	407927353, 821061788	FAIPAINVTSSSTVVAALEAAR	HK; HK	DK; DK	31; 31	NH2-FAIPAINVTSSSTVVAALEAAR-COOH			carla_lasiodip_2.mgf	Locus:1.1.1.4128.45 File:"carla.wiff"		4740	1095.1	2+	2+	2187.19	1	-3.58135				100	Confident
26	407922246	DKANDDGEWEAWPEEEFEEAARQER	EK	EA	325	NH2-DKANDDGEWEAWPEEEFEEAARQER-COOH			carla_lasiodip_2.mgf	Locus:1.1.1.3892.32 File:"carla.wiff"		3984	760.054	3+	4+	3035.28	1	-31.6558				50	Doubtful
27	407917814, 485928523, 615401201, 821073851	VESILMSLPLTAR	SR; SR; SR; SR	WQ; WQ; WQ; WQ	270; 304; 304; 356	NH2-VESILM<ox>SLPLTAR-COOH		Oxidation of M(6)	carla_lasiodip_2.mgf	Locus:1.1.1.3833.23 File:"carla.wiff"		3796	723.403	2+	2+	1444.8	0	-2.97481				100	Confident
28	821073417	VLFASGSPFPSVDFGGK	GR	TL	438	NH2-VLFASGSPFPSVDFGGK-COOH			carla_lasiodip_2.mgf	Locus:1.1.1.3919.38 File:"carla.wiff"		4070	856.436	2+	2+	1710.86	0	-2.49583				100	Confident
29	407921416	RLHLMPGHSGKPPTDAVLSGLLK	DR	TA	1364	NH2-RLHLM<ox>PGHSGKPPTDAVLSGLLK-COOH		Oxidation of M(5)	carla_lasiodip_2.mgf	Locus:1.1.1.4110.18 File:"carla.wiff"		4681	814.44	3+	3+	2439.34	1	-19.7013				37.6812	Confident
30	821073278	KAVVIFVPVPLLQGWHK	GR	VQ	61	NH2-KAVVIFVPVPLLQGWHK-COOH			carla_lasiodip_2.mgf	Locus:1.1.1.3938.11 File:"carla.wiff"		4130	644.391	3+	3+	1930.16	0	-2.01178				100	Confident
31	407920775, 485929319, 615399417, 821069580	VTWFTDYPAVEGVQFPVRR	ER; ER; ER; ER	SS; SS; SS; SS	239; 239; 239; 239	NH2-VTWFTDYPAVEGVQFPVRR-COOH			carla_lasiodip_2.mgf	Locus:1.1.1.3886.21 File:"carla.wiff"		3965	756.39	3+	3+	2266.15	0	-1.94646				80.137	Confident
32	407920048, 485921330, 615417163, 821064115	SINPDEAVAYGAAVQAAILSGDTSSK	NK; NK; NK; NK	ST; ST; ST; ST	360; 360; 360; 144	NH2-SINPDEAVAYGAAVQAAILSGDTSSK-COOH			carla_lasiodip_2.mgf	Locus:1.1.1.4056.24 File:"carla.wiff"		4507	845.758	3+	3+	2534.25	0	0.608703				100	Confident
33	821067784	IADVEPIWTSLFAK	AK	AL	36	NH2-IADVEPIWTSLFAK-COOH			carla_lasiodip_2.mgf	Locus:1.1.1.4090.13 File:"carla.wiff"		4616	795.433	2+	2+	1588.85	0	1.22717				100	Confident
34	821071190	QLFHPELLISGK	YR	ED	90	pyro-QLFHPELLISGK-COOH	Pyrolidone from Q(1)		carla_lasiodip_2.mgf	Locus:1.1.1.3901.20 File:"carla.wiff"		4012	682.88	2+	2+	1363.75	0	-3.47042		Pyrolidone from Q (0: 100.0)	Pyrolidone from Q (1: 99.66405375139978)	97.541	Confident
35	294957107, 294957109, 294957111, 294957113, 294957115, 294957117, 294957119, 294957121, 294957123, 294957125, 294957127, 294957129, 294957131, 294957133, 294957135, 294957137, 294957139, 294957141, 294957165, 294957167, 294957169, 294957171, 294957173, 294957175, 294957177, 294957179, 294957181, 294957183, 294957185, 294957187, 294957189, 294957191, 294957193, 294957195, 294957197, 294957199, 294…	DPANIPWAETGAYYIVESTGVFTTTEK	ER; ER; ER; ER; ER; ER; ER; ER; ER; ER; ER; ER; ER; ER; ER; ER; ER; ER; ER; ER; ER; ER; ER; ER; ER; ER; ER; ER; ER; ER; ER; ER; ER; ER; ER; ER; ER; ER; ER; ER; ER; ER; ER; ER; ER; ER; ER; ER; ER; ER; ER; ER; ER; ER; ER; ER; ER; ER; ER; ER; ER; ER; ER; ER; ER; ER; ER; ER; ER; ER; ER; ER; ER; ER; ER; ER; ER; ER; ER; ER; ER; ER; ER; ER; ER; ER; ER; ER; ER; ER; ER; ER; ER; ER; ER; ER; ER; ER; ER; ER;…	AK; AK; AK; AK; AK; AK; AK; AK; AK; AK; AK; AK; AK; AK; AK; AK; AK; AK; AK; AK; AK; AK; AK; AK; AK; AK; AK; AK; AK; AK; AK; AK; AK; AK; AK; AK; AK; AK; AK; AK; AK; AK; AK; AK; AK; AK; AK; AK; AK; AK; AK; AK; AK; AK; AK; AK; AK; AK; AK; AK; AK; AK; AK; AK; AK; AK; AK; AK; AK; AK; AK; AK; AK; AK; AK; AK; AK; AK; AK; AK; AK; AK; AK; AK; AK; AK; AK; AK; AK; AK; AK; AK; AK; AK; AK; AK; AK; AK; AK; AK;…	59; 59; 59; 59; 59; 59; 59; 59; 59; 59; 59; 59; 59; 59; 59; 59; 59; 59; 59; 59; 59; 59; 59; 59; 59; 59; 59; 59; 59; 59; 59; 59; 59; 59; 59; 59; 59; 59; 59; 59; 59; 59; 59; 59; 59; 59; 59; 59; 59; 59; 59; 59; 59; 59; 59; 59; 59; 59; 59; 59; 59; 59; 59; 59; 59; 59; 59; 59; 59; 59; 59; 59; 59; 59; 59; 59; 59; 59; 59; 59; 59; 59; 59; 59; 59; 59; 59; 59; 59; 59; 59; 59; 59; 59; 59; 59; 59; 59; 59; 59;…	NH2-DPANIPWAETGAYYIVESTGVFTTTEK-COOH			carla_lasiodip_2.mgf	Locus:1.1.1.4125.40 File:"carla.wiff"		4730	987.481	3+	3+	2959.41	0	2.54393				100	Confident
36	407926761, 485915227, 615430311	TGIWRPIDASQEPGQVWQSLLK	QK; QK; QK	VF; VF; VF	232; 232; 232	NH2-TGIWRPIDASQEPGQVWQSLLK-COOH			carla_lasiodip_2.mgf	Locus:1.1.1.4002.33 File:"carla.wiff"		4335	837.111	3+	3+	2508.31	0	-1.12955				100	Confident
37	407917814, 485928523, 615401201, 821073851	VESILMSLPLTAR	SR; SR; SR; SR	WQ; WQ; WQ; WQ	270; 304; 304; 356	NH2-VESILM<ox>SLPLTAR-COOH		Oxidation of M(6)	carla_lasiodip_2.mgf	Locus:1.1.1.3827.23 File:"carla.wiff"		3777	723.403	2+	2+	1444.8	0	-2.97481				100	Confident
38	485918005, 615424505	SILAGWILER	GK; GK	LQ; LQ	330; 330	NH2-SILAGWILER-COOH			carla_lasiodip_2.mgf	Locus:1.1.1.3921.7 File:"carla.wiff"		4075	579.334	2+	2+	1156.66	0	-6.21097				98.2759	Confident
39	407915827, 485919736, 615420694, 821071324	SSDLALDLLER	PK; PK; PK; PK	LL; LL; LL; LL	278; 278; 278; 278	NH2-SSDLALDLLER-COOH			carla_lasiodip_2.mgf	Locus:1.1.1.3797.11 File:"carla.wiff"		3681	616.832	2+	2+	1230.65	1	-0.234547				98.2301	Confident
40	485923280, 615412829	LTLTNVAGGVDSLVDAKPPVGTLK	YK; YK	IA; IA	68; 68	NH2-LTLTNVAGGVDSLVDAKPPVGTLK-COOH			carla_lasiodip_2.mgf	Locus:1.1.1.3856.31 File:"carla.wiff"		3870	789.114	3+	3+	2364.33	0	-2.26219				100	Confident
41	89254987	YLSLFDSGAQTILLR	GR	YQ	272	NH2-YLSLFDSGAQTILLR-COOH			carla_lasiodip_2.mgf	Locus:1.1.1.4071.3 File:"carla.wiff"		4554	566.313	3+	3+	1695.92	0	-1.94283				98.5075	Confident
42	407925824, 485925072, 615408852, 821067578	ELLAGFAAAEVDKLAETK	AK; AK; AK; AK	GE; GE; GE; GE	61; 61; 61; 62	NH2-ELLAGFAAAEVDKLAETK-COOH			carla_lasiodip_2.mgf	Locus:1.1.1.3925.10 File:"carla.wiff"		4088	626.007	3+	3+	1875	0	-0.3585				100	Confident
43	294957257, 294957259	VINDNYGIVEGLMTTVHSYTATQK	AK; AK	TV; TV	141; 141	NH2-VINDNYGIVEGLM<ox>TTVHSYTATQK-COOH		Oxidation of M(13)	carla_lasiodip_2.mgf	Locus:1.1.1.3942.38 File:"carla.wiff"		4144	890.782	3+	3+	2669.3	0	8.67739				82.8358	Confident
44	821061164	SGFDGPWTFSPTTLTNDYYR	DR	LL	268	NH2-SGFDGPWTFSPTTLTNDYYR-COOH			carla_lasiodip_2.mgf	Locus:1.1.1.4011.49 File:"carla.wiff"		4364	1163.03	2+	2+	2324.04	0	2.9536				100	Confident
45	485920473, 615419045	VGMFYCAAPLSGAFGGLLATGLAR	YR; YR	IK; IK	174; 174	NH2-VGM<ox>FYC<cmm>AAPLSGAFGGLLATGLAR-COOH		Carbamidomethylation of C(6), Oxidation of M(3)	carla_lasiodip_2.mgf	Locus:1.1.1.4059.29 File:"carla.wiff"		4517	806.389	3+	3+	2415.21	1	-27.7031				47.3684	Doubtful
46	407924386	VRDSHDPLSALSNQSPTASGSSTEMAR	LR	TN	155	NH2-VRDSHDPLSALSNQSPTASGSSTEM<ox>AR-COOH		Oxidation of M(25)	carla_lasiodip_2.mgf	Locus:1.1.1.4079.32 File:"carla.wiff"		4582	939.823	3+	3+	2816.3	0	52.9056				69.1729	Doubtful
47	407916423, 485929497, 615399010, 821071668	SPLEEFSDVLR	IR; IR; IR; VR	EG; EG; EG; EG	250; 249; 249; 250	NH2-SPLEEFSDVLR-COOH			carla_lasiodip_2.mgf	Locus:1.1.1.3834.16 File:"carla.wiff"		3799	646.329	2+	2+	1290.65	0	-2.26995				100	Confident
48	407924032, 821073258	ITFLTNWHATPYHAPLYLAQAK	DK; DK	GY; GF	6; 6	NH2-ITFLTNWHATPYHAPLYLAQAK-COOH			carla_lasiodip_2.mgf	Locus:1.1.1.3814.11 File:"carla.wiff"		3735	640.088	4+	4+	2555.33	1	-5.22597				100	Confident
49	821061670	LSLDEIVFVK	VR	LR	22	NH2-LSLDEIVFVK-COOH			carla_lasiodip_2.mgf	Locus:1.1.1.3897.10 File:"carla.wiff"		3999	581.838	2+	2+	1161.66	0	-2.9895				77.3913	Confident
50	407916845	QCNEWMKLGLQGVSVLFASGDSGVANR	RR	YN	395	NH2-QC<cmm>NEWM<ox>KLGLQGVSVLFASGDSGVANR-COOH		Carbamidomethylation of C(2), Oxidation of M(6)	carla_lasiodip_2.mgf	Locus:1.1.1.4074.43 File:"carla.wiff"		4566	980.447	3+	3+	2938.41	0	-30.2201				73.6842	Doubtful
51	407926382	VLRDAGEIQTEYGAIT	VR	LT	179	NH2-VLRDAGEIQTEYGAIT-COOH			carla_lasiodip_2.mgf	Locus:1.1.1.4143.22 File:"carla.wiff"		4787	868.951	2+, 3+, 4+	2+	1734.88	1	2.91526				65.5172	Confident
52	407915571, 407927727	FLPITAPFHSPYLAEATK	NR; NR	FL; FL	428; 428	NH2-FLPITAPFHSPYLAEATK-COOH			carla_lasiodip_2.mgf	Locus:1.1.1.3819.28 File:"carla.wiff"		3751	668.36	3+	3+	2002.06	0	0.584228				100	Confident
53	485918571, 615422950	FFPYYVHAILGGLDDEGR	KR; KR	GA; GA	143; 143	NH2-FFPYYVHAILGGLDDEGR-COOH			carla_lasiodip_2.mgf	Locus:1.1.1.4051.46 File:"carla.wiff"		4492	1035.01	2+	2+	2068.01	0	0.976239				94.7826	Confident
54	407926288, 821070410	TFDPYVIPLLDK	WK; WK	EM; EM	76; 76	NH2-TFDPYVIPLLDK-COOH			carla_lasiodip_2.mgf	Locus:1.1.1.3977.17 File:"carla.wiff"		4255	710.89	2+	2+	1419.76	0	-0.225868				100	Confident
55	407926551, 485920807, 615418304, 821068858	TILWNGPAGVFEFEK	AK; AK; AK; AK	FA; FA; FA; FA	158; 333; 333; 333	NH2-TILWNGPAGVFEFEK-COOH			carla_lasiodip_2.mgf	Locus:1.1.1.3989.7 File:"carla.wiff"		4292	569.964	3+	3+	1706.87	0	2.66865				100	Confident
56	821064294	KPEYAALIDAAVAYGK	SK	GK	46	NH2-KPEYAALIDAAVAYGK-COOH			carla_lasiodip_2.mgf	Locus:1.1.1.3786.5 File:"carla.wiff"		3645	560.64	3+	3+	1678.89	0	2.34753				100	Confident
57	407921094, 485916230, 615428286, 821067907	AVQYLNEIKDSVVSGFQWATK	TK; TK; TK; TK	EG; EG; EG; EG	649; 649; 649; 649	NH2-AVQYLNEIKDSVVSGFQWATK-COOH			carla_lasiodip_2.mgf	Locus:1.1.1.4067.50 File:"carla.wiff"		4544	1192.12	2+	2+	2382.22	0	-1.05437				100	Confident
58	407918916, 485929555, 615398757, 821060882	PTITQAWLWPR	SD; SD; SD; SD	VG; VG; VG; VG	383; 383; 383; 383	NH2-PTITQAWLWPR-COOH			carla_lasiodip_2.mgf	Locus:1.1.1.3866.18 File:"carla.wiff"		3901	684.873	2+	2+	1367.74	0	-2.30584				100	Confident
59	407924903, 485918420, 615423365, 821067301	VTLFLNLANDPTIER	ER; ER; ER; ER	II; II; II; II	98; 229; 229; 229	NH2-VTLFLNLANDPTIER-COOH			carla_lasiodip_2.mgf	Locus:1.1.1.3886.32 File:"carla.wiff"		3965	858.468	2+	2+	1714.93	0	-2.06061				98.2609	Confident
60	821061274	DGVLSILVPK	LK	AQ	175	NH2-DGVLSILVPK-COOH			carla_lasiodip_2.mgf	Locus:1.1.1.3877.5 File:"carla.wiff"		3935	520.82	2+	2+	1039.63	0	-1.43944				100	Confident
61	407929404, 485921491, 615416765, 821071113	LFIGGLAWHTDDATLR	SK; SK; SK; SK	QK; QK; QK; QK	4; 4; 4; 4	NH2-LFIGGLAWHTDDATLR-COOH			carla_lasiodip_2.mgf	Locus:1.1.1.3787.15 File:"carla.wiff"		3649	595.982	3+	3+	1784.92	0	2.29441				100	Confident
62	407926709, 485929843, 615398235, 821070354	VPTSNVSVVDLTAR	FR; FR; FR; FR	LE; LE; LE; LE	233; 233; 233; 233	NH2-VPTSNVSVVDLTAR-COOH			carla_lasiodip_2.mgf	Locus:1.1.1.4161.8 File:"carla.wiff"		4844	729.4	2+	2+	1456.79	0	-1.58357				100	Confident
63	821065311	VQNVSADLVWEVTR	M	NT	2	NH2-VQNVSADLVWEVTR-COOH			carla_lasiodip_2.mgf	Locus:1.1.1.3806.38 File:"carla.wiff"		3710	808.427	2+	2+	1614.84	0	1.53203				100	Confident
64	407916845	LGLQGVSVLFASGDSGVANR	MK	YN	402	NH2-LGLQGVSVLFASGDSGVANR-COOH			carla_lasiodip_2.mgf	Locus:1.1.1.3929.45 File:"carla.wiff"		4103	974.015	2+	2+	1946.02	0	-3.33251				100	Confident
65	407926709, 485929843, 615398235, 821070354	VPTSNVSVVDLTAR	FR; FR; FR; FR	LE; LE; LE; LE	233; 233; 233; 233	NH2-VPTSNVSVVDLTAR-COOH			carla_lasiodip_2.mgf	Locus:1.1.1.4195.5 File:"carla.wiff"		4949	729.893	2+	2+	1456.79	1	-13.4802				100	Confident
66	821063161	EKLPEIVKSMPLPGLSDDEDAVAAK	HR	VD	277	NH2-EKLPEIVKSM<ox>PLPGLSDDEDAVAAK-COOH		Oxidation of M(10)	carla_lasiodip_2.mgf	Locus:1.1.1.3817.27 File:"carla.wiff"		3745	667.832	4+	4+	2667.37	0	-25.4566				40	Doubtful
67	407920978, 485925208, 615408507, 821068004	APSLPYAADAESPLKPEELQVLR	M; M; M; M	SQ; SQ; SQ; SQ	2; 2; 2; 2	NH2-APSLPYAADAESPLKPEELQVLR-COOH			carla_lasiodip_2.mgf	Locus:1.1.1.3790.38 File:"carla.wiff"		3660	832.114	3+	3+	2493.31	0	3.47165				100	Confident
68	821068653	NVSPGPSLLKWVK	GR	DA	193	NH2-NVSPGPSLLKWVK-COOH			carla_lasiodip_2.mgf	Locus:1.1.1.3850.23 File:"carla.wiff"		3850	712.897	2+	2+	1423.82	0	-27.9753				100	Doubtful
69	407928444, 485925564, 615407741, 821072431	LVAPFGILESAR	MK; MK; MK; MK	TG; TG; TG; TG	161; 288; 288; 288	NH2-LVAPFGILESAR-COOH			carla_lasiodip_2.mgf	Locus:1.1.1.3877.18 File:"carla.wiff"		3936	636.868	2+	2+	1271.72	0	-1.98238				100	Confident
70	407926709, 485929843, 615398235, 821070354	VPTSNVSVVDLTAR	FR; FR; FR; FR	LE; LE; LE; LE	233; 233; 233; 233	NH2-VPTSNVSVVDLTAR-COOH			carla_lasiodip_2.mgf	Locus:1.1.1.4296.2 File:"carla.wiff"		5240	729.399	2+	2+	1456.79	0	-4.05134				100	Confident
71	407921595, 485924676, 615409707, 821064304	VPIPFSVFPSSYR	AR; SR; SR; AR	SD; SD; SD; SD	36; 12; 12; 13	NH2-VPIPFSVFPSSYR-COOH			carla_lasiodip_2.mgf	Locus:1.1.1.3933.22 File:"carla.wiff"		4114	748.399	2+	2+	1494.79	0	-1.77282				100	Confident
72	407924056, 485927448, 615403472	TLTAVHDAILHDLVYPVEIVGKR	SR; SR; SR	VR; VR; VR	126; 126; 126	NH2-TLTAVHDAILHDLVYPVEIVGKR-COOH			carla_lasiodip_2.mgf	Locus:1.1.1.3910.14 File:"carla.wiff"		4041	640.611	4+	4+	2558.42	0	-2.0151				100	Confident
73	821071190	QLFHPELLISGK	YR	ED	90	pyro-QLFHPELLISGK-COOH	Pyrolidone from Q(1)		carla_lasiodip_2.mgf	Locus:1.1.1.3899.22 File:"carla.wiff"		4006	682.88	2+	2+	1363.75	0	-3.47042		Pyrolidone from Q (0: 100.0)	Pyrolidone from Q (1: 99.38271604938271)	94.7368	Confident
74	407917888, 485926819, 615404856, 821073793	FLSQPFTVAQVFTGIEGK	QR; QR; QR; QR	LV; LV; LV; LV	450; 1155; 1155; 450	NH2-FLSQPFTVAQVFTGIEGK-COOH			carla_lasiodip_2.mgf	Locus:1.1.1.4084.4 File:"carla.wiff"		4596	657.02	3+	3+	1968.04	0	0.967434				100	Confident
75	407916845	LGLQGVSVLFASGDSGVANR	MK	YN	402	NH2-LGLQGVSVLFASGDSGVANR-COOH			carla_lasiodip_2.mgf	Locus:1.1.1.3958.42 File:"carla.wiff"		4195	974.511	2+	2+	1946.02	1	-9.67471				100	Confident
76	821058042	IPDVDFDIGESYAGLLPISDK	TN	AN	81	NH2-IPDVDFDIGESYAGLLPISDK-COOH			carla_lasiodip_2.mgf	Locus:1.1.1.4085.43 File:"carla.wiff"		4601	1132.57	2+	2+	2263.13	0	-2.00773				100	Confident
77	407924032, 821073258	ITFLTNWHATPYHAPLYLAQAK	DK; DK	GY; GF	6; 6	NH2-ITFLTNWHATPYHAPLYLAQAK-COOH			carla_lasiodip_2.mgf	Locus:1.1.1.3803.33 File:"carla.wiff"		3701	853.116	3+	3+	2555.33	1	-4.02551				48.5075	Confident
78	821071641	TTAFAAPADLEAKLMTAVASKWTVTDFTR	AS	SC	15	NH2-TTAFAAPADLEAKLM<ox>TAVASKWTVTDFTR-COOH		Oxidation of M(15)	carla_lasiodip_2.mgf	Locus:1.1.1.4223.4 File:"carla.wiff"		5019	783.427	2+, 3+, 4+	4+	3128.59	1	28.699				29.4118	Doubtful
79	407920182, 485916187, 615428421, 821070726	EIGALDLVQFK	MK; MK; MK; MK	EG; EG; EG; EG	269; 271; 271; 277	NH2-EIGALDLVQFK-COOH			carla_lasiodip_2.mgf	Locus:1.1.1.3827.12 File:"carla.wiff"		3776	616.847	2+	2+	1231.68	0	-1.45215				100	Confident
80	407917622, 485927587, 615403166, 821068200	GPLVFEFVTYR	GK; DK; DK; GK	YG; YG; YG; YG	295; 295; 295; 296	NH2-GPLVFEFVTYR-COOH			carla_lasiodip_2.mgf	Locus:1.1.1.3940.15 File:"carla.wiff"		4136	664.354	2+	2+	1326.7	0	-2.54075				100	Confident
81	407920158	VAQLMTPILLAR	GK	SY	14	NH2-VAQLM<ox>TPILLAR-COOH		Oxidation of M(5)	carla_lasiodip_2.mgf	Locus:1.1.1.3953.16 File:"carla.wiff"		4178	671.414	2+	2+	1340.78	0	21.7863				97.7273	Doubtful
82	407926709, 485929843, 615398235, 821070354	LVSWYDNEWGYSR	VK; VK; VK; VK	RV; RV; RV; RV	308; 309; 309; 308	NH2-LVSWYDNEWGYSR-COOH			carla_lasiodip_2.mgf	Locus:1.1.1.3927.33 File:"carla.wiff"		4096	837.884	2+	2+	1673.75	0	3.59623				100	Confident
83	821068858	ATGGQIVLLENLR	NK	FH	111	NH2-ATGGQIVLLENLR-COOH			carla_lasiodip_2.mgf	Locus:1.1.1.3810.26 File:"carla.wiff"		3723	692.895	2+	2+	1382.79	1	-11.172				100	Confident
84	407924893, 485918443, 615423332, 821067292	VLLIGMGHPIQTLPISAAALR	GR; GR; GR; GR	EV; EV; EV; EV	97; 288; 288; 288	NH2-VLLIGM<ox>GHPIQTLPISAAALR-COOH		Oxidation of M(6)	carla_lasiodip_2.mgf	Locus:1.1.1.3825.28 File:"carla.wiff"		3771	729.76	3+	3+	2186.26	0	-1.80841				100	Confident
85	485918079, 615424404, 821067276	LNVQPIQAIEEVNMFK	KK; KK; KK	SD; SD; SD	45; 45; 45	NH2-LNVQPIQAIEEVNM<ox>FK-COOH		Oxidation of M(14)	carla_lasiodip_2.mgf	Locus:1.1.1.3912.48 File:"carla.wiff"		4048	944.996	2+	2+	1887.98	0	1.0648				100	Confident
86	407929075, 821067811	FLFLAPPSVEVLEQR	PK; PK	LR; LR	63; 133	NH2-FLFLAPPSVEVLEQR-COOH			carla_lasiodip_2.mgf	Locus:1.1.1.4064.36 File:"carla.wiff"		4533	872.977	2+	2+	1743.96	0	-9.22684				100	Confident
87	407919033, 485919047, 615422160, 821060318	FHWTFLIR	SK; SK; SK; AK	HP; HP; HP; HP	188; 165; 165; 165	NH2-FHWTFLIR-COOH			carla_lasiodip_2.mgf	Locus:1.1.1.3804.7 File:"carla.wiff"		3703	560.309	2+	2+	1118.6	0	1.17105				97.3451	Confident
88	407919001, 485919040, 615422139	SELVVTAIITPK	M; M; M	AG; PG; PG	2; 2; 2	ace-SELVVTAIITPK-COOH	Acetylation of protein N-term(1)		carla_lasiodip_2.mgf	Locus:1.1.1.4030.11 File:"carla.wiff"		4423	656.892	2+	2+	1311.76	0	3.40915		Acetylation of protein N-term (0: 100.0)	Acetylation of protein N-term (1: 93.1957612939208)	85.0877	Confident
89	821069632	LLSLLPLAAQPTTQLTYDHLR	LK	AT	98	NH2-LLSLLPLAAQPTTQLTYDHLR-COOH			carla_lasiodip_2.mgf	Locus:1.1.1.3934.26 File:"carla.wiff"		4118	788.778	3+	3+	2363.32	0	-3.46968				100	Confident
90	407920943, 485929343, 615399328, 821069554	SKVTVLGAAGGIGQPLSLLLK	QN; QN; QN; QN	LN; LN; LN; LN	24; 24; 24; 24	NH2-SKVTVLGAAGGIGQPLSLLLK-COOH			carla_lasiodip_2.mgf	Locus:1.1.1.3996.18 File:"carla.wiff"		4315	674.75	3+	3+	2021.22	0	1.93115				96.2687	Confident
91	485929591, 615398750, 821060881	RIKDDDTLFFFNYR	ES; ES; ER	SD; SD; SD	254; 254; 254	NH2-RIKDDDTLFFFNYR-COOH			carla_lasiodip_2.mgf	Locus:1.1.1.3799.12 File:"carla.wiff"		3687	617.302	3+	3+	1848.92	0	-17.9338				79.6053	Confident
92	821062482	WLSYEQLADLYK	SK	AL	274	NH2-WLSYEQLADLYK-COOH			carla_lasiodip_2.mgf	Locus:1.1.1.3969.31 File:"carla.wiff"		4230	765.378	2+	2+	1527.76	1	-15.3312				100	Confident
93	485921692, 615416290, 821057885	ADGGIGDWIYLR	QK; QK; QK	DG; DG; DG	177; 177; 177	NH2-ADGGIGDWIYLR-COOH			carla_lasiodip_2.mgf	Locus:1.1.1.3904.14 File:"carla.wiff"		4021	668.345	2+	2+	1334.66	0	10.5837				64.0351	Confident
94	821070354	NAIEHGDVDVVAVNDPFIEPK	FR	YA	19	NH2-NAIEHGDVDVVAVNDPFIEPK-COOH			carla_lasiodip_2.mgf	Locus:1.1.1.3791.51 File:"carla.wiff"		3663	1140.07	2+	2+	2277.13	1	-3.34949				100	Confident
95	407929478, 485921489, 615416797, 821071132	NVQAEELVEFASGVK	MS; MS; MS; MS	GM; GM; GM; GM	89; 86; 86; 89	NH2-NVQAEELVEFASGVK-COOH			carla_lasiodip_2.mgf	Locus:1.1.1.3818.35 File:"carla.wiff"		3748	810.426	2+	2+	1618.82	0	10.7326				97.3451	Confident
96	294957107, 294957109, 294957111, 294957113, 294957115, 294957117, 294957119, 294957121, 294957123, 294957125, 294957127, 294957129, 294957131, 294957133, 294957135, 294957137, 294957139, 294957141, 294957165, 294957167, 294957169, 294957171, 294957173, 294957175, 294957177, 294957179, 294957181, 294957183, 294957185, 294957187, 294957189, 294957191, 294957193, 294957195, 294957197, 294957199, 294…	DPANIPWAETGAYYIVESTGVFTTTEK	ER; ER; ER; ER; ER; ER; ER; ER; ER; ER; ER; ER; ER; ER; ER; ER; ER; ER; ER; ER; ER; ER; ER; ER; ER; ER; ER; ER; ER; ER; ER; ER; ER; ER; ER; ER; ER; ER; ER; ER; ER; ER; ER; ER; ER; ER; ER; ER; ER; ER; ER; ER; ER; ER; ER; ER; ER; ER; ER; ER; ER; ER; ER; ER; ER; ER; ER; ER; ER; ER; ER; ER; ER; ER; ER; ER; ER; ER; ER; ER; ER; ER; ER; ER; ER; ER; ER; ER; ER; ER; ER; ER; ER; ER; ER; ER; ER; ER; ER; ER;…	AK; AK; AK; AK; AK; AK; AK; AK; AK; AK; AK; AK; AK; AK; AK; AK; AK; AK; AK; AK; AK; AK; AK; AK; AK; AK; AK; AK; AK; AK; AK; AK; AK; AK; AK; AK; AK; AK; AK; AK; AK; AK; AK; AK; AK; AK; AK; AK; AK; AK; AK; AK; AK; AK; AK; AK; AK; AK; AK; AK; AK; AK; AK; AK; AK; AK; AK; AK; AK; AK; AK; AK; AK; AK; AK; AK; AK; AK; AK; AK; AK; AK; AK; AK; AK; AK; AK; AK; AK; AK; AK; AK; AK; AK; AK; AK; AK; AK; AK; AK;…	59; 59; 59; 59; 59; 59; 59; 59; 59; 59; 59; 59; 59; 59; 59; 59; 59; 59; 59; 59; 59; 59; 59; 59; 59; 59; 59; 59; 59; 59; 59; 59; 59; 59; 59; 59; 59; 59; 59; 59; 59; 59; 59; 59; 59; 59; 59; 59; 59; 59; 59; 59; 59; 59; 59; 59; 59; 59; 59; 59; 59; 59; 59; 59; 59; 59; 59; 59; 59; 59; 59; 59; 59; 59; 59; 59; 59; 59; 59; 59; 59; 59; 59; 59; 59; 59; 59; 59; 59; 59; 59; 59; 59; 59; 59; 59; 59; 59; 59; 59;…	NH2-DPANIPWAETGAYYIVESTGVFTTTEK-COOH			carla_lasiodip_2.mgf	Locus:1.1.1.4129.38 File:"carla.wiff"		4743	987.477	3+	3+	2959.41	0	-1.00045				100	Confident
97	407921423, 485926956, 615404611, 821058117	QSLPPGLTITDVPK	LK; LK; LK; LK	KN; KN; KN; KN	59; 62; 62; 62	pyro-QSLPPGLTITDVPK-COOH	Pyrolidone from Q(1)		carla_lasiodip_2.mgf	Locus:1.1.1.3843.30 File:"carla.wiff"		3828	725.405	2+	2+	1447.79	1	-0.381671		Pyrolidone from Q (0: 100.0)	Pyrolidone from Q (1: 99.60652051714446)	98.2301	Confident
98	485926244, 615406296, 821061274	FTQEFSPLFR	PR; PR; PR	LL; LL; LL	7; 7; 7	NH2-FTQEFSPLFR-COOH			carla_lasiodip_2.mgf	Locus:1.1.1.3784.10 File:"carla.wiff"		3639	636.326	2+	2+	1270.63	0	2.3764				92.9204	Confident
99	407926709, 485929843, 615398235, 821070354	LVSWYDNEWGYSR	VK; VK; VK; VK	RV; RV; RV; RV	308; 309; 309; 308	NH2-LVSWYDNEWGYSR-COOH			carla_lasiodip_2.mgf	Locus:1.1.1.3838.29 File:"carla.wiff"		3812	837.879	2+	2+	1673.75	0	-2.25186				100	Confident
100	407918914, 821060881	ELGLGEIATVVGR	TK; TK	YY; YY	183; 183	NH2-ELGLGEIATVVGR-COOH			carla_lasiodip_2.mgf	Locus:1.1.1.3828.16 File:"carla.wiff"		3780	657.374	2+	2+	1312.74	0	-1.99125				100	Confident
101	294957107, 294957109, 294957111, 294957113, 294957115, 294957117, 294957119, 294957121, 294957123, 294957125, 294957127, 294957129, 294957131, 294957133, 294957135, 294957137, 294957139, 294957141, 294957165, 294957167, 294957169, 294957171, 294957173, 294957175, 294957177, 294957179, 294957181, 294957183, 294957185, 294957187, 294957189, 294957191, 294957193, 294957195, 294957197, 294957199, 294…	DPANIPWAETGAYYIVESTGVFTTTEK	ER; ER; ER; ER; ER; ER; ER; ER; ER; ER; ER; ER; ER; ER; ER; ER; ER; ER; ER; ER; ER; ER; ER; ER; ER; ER; ER; ER; ER; ER; ER; ER; ER; ER; ER; ER; ER; ER; ER; ER; ER; ER; ER; ER; ER; ER; ER; ER; ER; ER; ER; ER; ER; ER; ER; ER; ER; ER; ER; ER; ER; ER; ER; ER; ER; ER; ER; ER; ER; ER; ER; ER; ER; ER; ER; ER; ER; ER; ER; ER; ER; ER; ER; ER; ER; ER; ER; ER; ER; ER; ER; ER; ER; ER; ER; ER; ER; ER; ER; ER;…	AK; AK; AK; AK; AK; AK; AK; AK; AK; AK; AK; AK; AK; AK; AK; AK; AK; AK; AK; AK; AK; AK; AK; AK; AK; AK; AK; AK; AK; AK; AK; AK; AK; AK; AK; AK; AK; AK; AK; AK; AK; AK; AK; AK; AK; AK; AK; AK; AK; AK; AK; AK; AK; AK; AK; AK; AK; AK; AK; AK; AK; AK; AK; AK; AK; AK; AK; AK; AK; AK; AK; AK; AK; AK; AK; AK; AK; AK; AK; AK; AK; AK; AK; AK; AK; AK; AK; AK; AK; AK; AK; AK; AK; AK; AK; AK; AK; AK; AK; AK;…	59; 59; 59; 59; 59; 59; 59; 59; 59; 59; 59; 59; 59; 59; 59; 59; 59; 59; 59; 59; 59; 59; 59; 59; 59; 59; 59; 59; 59; 59; 59; 59; 59; 59; 59; 59; 59; 59; 59; 59; 59; 59; 59; 59; 59; 59; 59; 59; 59; 59; 59; 59; 59; 59; 59; 59; 59; 59; 59; 59; 59; 59; 59; 59; 59; 59; 59; 59; 59; 59; 59; 59; 59; 59; 59; 59; 59; 59; 59; 59; 59; 59; 59; 59; 59; 59; 59; 59; 59; 59; 59; 59; 59; 59; 59; 59; 59; 59; 59; 59;…	NH2-DPANIPWAETGAYYIVESTGVFTTTEK-COOH			carla_lasiodip_2.mgf	Locus:1.1.1.4248.21 File:"carla.wiff"		5099	987.478	3+	3+	2959.41	0	0.113496				61.9403	Confident
102	407928398	THIMEKRPPFFPCSH	SK	RG	827	NH2-THIM<ox>EKRPPFFPC<cmm>SH-COOH		Carbamidomethylation of C(13), Oxidation of M(4)	carla_lasiodip_2.mgf	Locus:1.1.1.3818.9 File:"carla.wiff"		3747	634.324	3+	3+	1898.89	1	28.3514				33.3333	Doubtful
103	821061274	ASLKDGVLSILVPK	VK	AQ	171	NH2-ASLKDGVLSILVPK-COOH			carla_lasiodip_2.mgf	Locus:1.1.1.3832.3 File:"carla.wiff"		3792	480.633	3+	3+	1438.88	0	0.0381212				100	Confident
104	485923836, 615411633	LKRAADAVADAAAEPEPEAWCR	SK; SK	WK; WK	174; 174	NH2-LKRAADAVADAAAEPEPEAWC<cmm>R-COOH		Carbamidomethylation of C(21)	carla_lasiodip_2.mgf	Locus:1.1.1.4202.8 File:"carla.wiff"		4971	799.771	3+	3+	2396.15	0	57.6774				34.7222	Doubtful
105	485929843, 615398235	VIPELNGKLTGMAFRVPTSNVSVVDLTAR	GK; GK	LE; LE	218; 218	NH2-VIPELNGKLTGM<ox>AFRVPTSNVSVVDLTAR-COOH		Oxidation of M(12)	carla_lasiodip_2.mgf	Locus:1.1.1.3819.39 File:"carla.wiff"		3752	776.194	4+	4+	3099.68	1	21.8077				16.3265	Doubtful
106	407926585, 485923066, 615413281, 821062193	HGPWFGGSLLGQTPEFR	QR; QR; QR; QR	SY; SY; SY; SY	394; 394; 394; 394	NH2-HGPWFGGSLLGQTPEFR-COOH			carla_lasiodip_2.mgf	Locus:1.1.1.3805.45 File:"carla.wiff"		3707	943.474	2+	2+	1884.93	0	3.67299				100	Confident
107	407928444, 485925564, 615407741, 821072431	LVAPFGILESAR	MK; MK; MK; MK	TG; TG; TG; TG	161; 288; 288; 288	NH2-LVAPFGILESAR-COOH			carla_lasiodip_2.mgf	Locus:1.1.1.3879.19 File:"carla.wiff"		3942	636.868	2+	2+	1271.72	0	-1.98238				100	Confident
108	407922803, 485920471, 615418987, 821065290	SVAELIISEIIALAR	SR; SR; SR; SR	QL; QL; QL; QL	162; 165; 165; 166	NH2-SVAELIISEIIALAR-COOH			carla_lasiodip_2.mgf	Locus:1.1.1.4130.2 File:"carla.wiff"		4744	533.32	3+	3+	1596.95	0	-3.55459				100	Confident
109	821060498	LNERERERR	WR	RR	132	NH2-LNERERERR-COOH			carla_lasiodip_2.mgf	Locus:1.1.1.3987.13 File:"carla.wiff"		4286	629.307	2+	2+	1256.67	0	-55.2421				46.6667	Doubtful
110	407924793, 485923351, 615412609, 821073433	FGNFPFSLR	KK; KK; KK; KK	QL; QL; QL; QL	291; 291; 291; 291	NH2-FGNFPFSLR-COOH			carla_lasiodip_2.mgf	Locus:1.1.1.3819.11 File:"carla.wiff"		3751	542.784	2+	2+	1083.55	0	2.83929				100	Confident
111	821073417	VLFASGSPFPSVDFGGK	GR	TL	438	NH2-VLFASGSPFPSVDFGGK-COOH			carla_lasiodip_2.mgf	Locus:1.1.1.3923.37 File:"carla.wiff"		4083	856.436	2+	2+	1710.86	0	-2.49583				100	Confident
112	821057975	AGVVSGGRVFVNGATGGVGTMVVQMAKR	RR	VF	150	NH2-AGVVSGGRVFVNGATGGVGTM<ox>VVQM<ox>AKR-COOH		Oxidation of M(21, 25)	carla_lasiodip_2.mgf	Locus:1.1.1.3864.17 File:"carla.wiff"		3894	685.101	4+	4+	2736.42	0	-14.5391				51.9231	Doubtful
113	407921175, 485927381, 615403585, 821058349	FINAYADFLK	SK; SK; SK; SK	RQ; RQ; RQ; RQ	14; 14; 14; 14	NH2-FINAYADFLK-COOH			carla_lasiodip_2.mgf	Locus:1.1.1.3793.15 File:"carla.wiff"		3668	601.318	2+	2+	1200.62	0	2.60846				100	Confident
114	89254987	NTLSVFDYVTEDLYSVQPR	MR	VG	373	NH2-NTLSVFDYVTEDLYSVQPR-COOH			carla_lasiodip_2.mgf	Locus:1.1.1.4096.49 File:"carla.wiff"		4637	1123.55	2+	2+	2245.09	0	-3.92994				100	Confident
115	407926761, 485915227, 615430311	TGIWRPIDASQEPGQVWQSLLK	QK; QK; QK	VF; VF; VF	232; 232; 232	NH2-TGIWRPIDASQEPGQVWQSLLK-COOH			carla_lasiodip_2.mgf	Locus:1.1.1.4000.32 File:"carla.wiff"		4328	837.111	3+	3+	2508.31	0	-1.12955				100	Confident
116	821072160	RLFTQLLSVAILPLAAISAADPLVRVR	M	NG	2	NH2-RLFTQLLSVAILPLAAISAADPLVRVR-COOH			carla_lasiodip_2.mgf	Locus:1.1.1.3916.44 File:"carla.wiff"		4061	968.975	2+	3+	2902.75	1	51.9993				38.9706	Doubtful
117	821061274	ASLKDGVLSILVPK	VK	AQ	171	NH2-ASLKDGVLSILVPK-COOH			carla_lasiodip_2.mgf	Locus:1.1.1.3829.24 File:"carla.wiff"		3783	720.443	2+	2+	1438.88	0	-2.68484				100	Confident
118	407917343, 485922825, 615413815, 821064885	TLTEPIWYFDR	AR; AK; AK; AR	KG; KG; KG; KG	243; 243; 243; 243	NH2-TLTEPIWYFDR-COOH			carla_lasiodip_2.mgf	Locus:1.1.1.3857.24 File:"carla.wiff"		3872	720.86	2+	2+	1439.71	0	-1.9899				100	Confident
119	821073417	VLFASGSPFPSVDFGGK	GR	TL	438	NH2-VLFASGSPFPSVDFGGK-COOH			carla_lasiodip_2.mgf	Locus:1.1.1.3921.40 File:"carla.wiff"		4077	856.436	2+	2+	1710.86	0	-2.49583				100	Confident
120	407919629	DLQALYEAVELAR	SA	DA	534	NH2-DLQALYEAVELAR-COOH			carla_lasiodip_2.mgf	Locus:1.1.1.4062.13 File:"carla.wiff"		4526	745.896	2+	2+	1489.78	0	0.528842				64.0351	Confident
121	407926709, 485929843, 615398235, 821070354	LVSWYDNEWGYSR	VK; VK; VK; VK	RV; RV; RV; RV	308; 309; 309; 308	NH2-LVSWYDNEWGYSR-COOH			carla_lasiodip_2.mgf	Locus:1.1.1.3917.37 File:"carla.wiff"		4064	837.884	2+	2+	1673.75	0	3.47688				100	Confident
122	821071209	LLREKGVRYGFFNILADDEVR	VG	QG	208	NH2-LLREKGVRYGFFNILADDEVR-COOH			carla_lasiodip_2.mgf	Locus:1.1.1.4030.33 File:"carla.wiff"		4424	837.773	3+	3+	2509.34	1	-19.5537				63.4328	Confident
123	407924177, 485924308, 615410688, 821066632	FIVWTSSAFQALDK	GR; GR; GR; GR	IY; IY; IY; IY	254; 254; 254; 254	NH2-FIVWTSSAFQALDK-COOH			carla_lasiodip_2.mgf	Locus:1.1.1.3957.34 File:"carla.wiff"		4191	806.92	2+	2+	1611.83	0	-2.75532				100	Confident
124	407926709, 485929843, 615398235, 821070354	VPTSNVSVVDLTAR	FR; FR; FR; FR	LE; LE; LE; LE	233; 233; 233; 233	NH2-VPTSNVSVVDLTAR-COOH			carla_lasiodip_2.mgf	Locus:1.1.1.4289.2 File:"carla.wiff"		5228	729.396	2+	2+	1456.79	0	-7.47881				100	Confident
125	407928625, 485917802, 615425150, 821058828	LVVPIGALYTPLK	SR; SR; SR; SR	EK; EK; EK; EK	36; 36; 36; 36	NH2-LVVPIGALYTPLK-COOH			carla_lasiodip_2.mgf	Locus:1.1.1.3912.20 File:"carla.wiff"		4047	692.432	2+	2+	1382.85	0	-3.52132				98.2456	Confident
126	485929425, 615399146	EIALWFKPEEVQTWTQANHTWIYEK	KK; KK		173; 173	NH2-EIALWFKPEEVQTWTQANHTWIYEK-COOH			carla_lasiodip_2.mgf	Locus:1.1.1.3958.31 File:"carla.wiff"		4194	787.644	4+	4+	3146.55	0	-0.405387				87.7551	Confident
127	407919795, 485921102, 615417677, 821071821	FYKLDVDEVPDVAQELGIR	AK; AK; AK; AK	AM; AM; AM; AM	53; 54; 54; 47	NH2-FYKLDVDEVPDVAQELGIR-COOH			carla_lasiodip_2.mgf	Locus:1.1.1.3986.48 File:"carla.wiff"		4284	1103.57	2+	2+	2205.13	0	-1.04292				100	Confident
128	407927353, 821061788	FAIPAINVTSSSTVVAALEAAR	HK; HK	DK; DK	31; 31	NH2-FAIPAINVTSSSTVVAALEAAR-COOH			carla_lasiodip_2.mgf	Locus:1.1.1.4168.16 File:"carla.wiff"		4867	1094.54	2+, 3+, 4+	2+	2187.19	0	-58.6905				100	Doubtful
129	485915451, 615429883	FVLLSYPMTLASGR	PR; PR	LS; LS	70; 70	NH2-FVLLSYPM<ox>TLASGR-COOH		Oxidation of M(8)	carla_lasiodip_2.mgf	Locus:1.1.1.3811.34 File:"carla.wiff"		3726	785.92	2+	2+	1569.82	0	1.36586				100	Confident
130	407926709, 485929843, 615398235, 821070354	LVSWYDNEWGYSR	VK; VK; VK; VK	RV; RV; RV; RV	308; 309; 309; 308	NH2-LVSWYDNEWGYSR-COOH			carla_lasiodip_2.mgf	Locus:1.1.1.3977.28 File:"carla.wiff"		4255	837.876	2+	2+	1673.75	0	-5.95167				100	Confident
131	485924308, 615410688	FATASALAASSSPALLLAR	KR; KR	GH; GH	121; 121	NH2-FATASALAASSSPALLLAR-COOH			carla_lasiodip_2.mgf	Locus:1.1.1.3842.11 File:"carla.wiff"		3824	606.676	3+	3+	1817	0	0.6443				100	Confident
132	407925739, 485926166, 615406426	DFSHSAENVTFSIEGGGEVPVLR	GR; GR; GR	TF; TF; TF	53; 53; 53	NH2-DFSHSAENVTFSIEGGGEVPVLR-COOH			carla_lasiodip_2.mgf	Locus:1.1.1.3824.35 File:"carla.wiff"		3768	816.399	3+	3+	2446.18	0	-0.0394785				100	Confident
133	821059532	PVTLSVPTLTLSAAQAAAR	M	AC	2	NH2-PVTLSVPTLTLSAAQAAAR-COOH			carla_lasiodip_2.mgf	Locus:1.1.1.3859.47 File:"carla.wiff"		3880	934.03	2+	2+	1866.06	0	-6.75281				94.7761	Confident
134	407929406, 485921496, 615416768	IIVIDVNDPLAPK	WK; WK; WK	LN; LN; LN	111; 165; 165	NH2-IIVIDVNDPLAPK-COOH			carla_lasiodip_2.mgf	Locus:1.1.1.3793.26 File:"carla.wiff"		3669	703.918	2+	2+	1405.82	0	1.97514				100	Confident
135	485925072, 615408852	ELLAGFAAAEVDKLAETKGEDFVDRER	AK; AK	AK; AK	61; 61	NH2-ELLAGFAAAEVDKLAETKGEDFVDRER-COOH			carla_lasiodip_2.mgf	Locus:1.1.1.3888.22 File:"carla.wiff"		3971	745.632	4+	4+	2978.5	0	0.122194				100	Confident
136	821074032	HDFDTRPLHRDLDLSALQSRSPAALAK	RR	LL	129	NH2-HDFDTRPLHRDLDLSALQSRSPAALAK-COOH			carla_lasiodip_2.mgf	Locus:1.1.1.3854.30 File:"carla.wiff"		3863	758.39	4+	4+	3029.58	0	-16.2909				24.5283	Doubtful
137	407928444, 485925564, 615407741, 821072431	LVAPFGILESAR	MK; MK; MK; MK	TG; TG; TG; TG	161; 288; 288; 288	NH2-LVAPFGILESAR-COOH			carla_lasiodip_2.mgf	Locus:1.1.1.3885.13 File:"carla.wiff"		3961	636.868	2+	2+	1271.72	0	-1.98238				87.6106	Confident
138	821065268	TVEAAVEALTQDLR	GK	EK	437	NH2-TVEAAVEALTQDLR-COOH			carla_lasiodip_2.mgf	Locus:1.1.1.3961.22 File:"carla.wiff"		4204	758.403	2+	2+	1514.79	0	-2.10272				100	Confident
139	407926551, 485920807, 615418304, 821068858	TILWNGPAGVFEFEK	AK; AK; AK; AK	FA; FA; FA; FA	158; 333; 333; 333	NH2-TILWNGPAGVFEFEK-COOH			carla_lasiodip_2.mgf	Locus:1.1.1.4058.25 File:"carla.wiff"		4514	854.453	2+	2+	1706.87	0	14.0674				98.2301	Confident
140	821073426	SLPLGFTFSYPASQDFIDHGVLQR	VK	WT	150	NH2-SLPLGFTFSYPASQDFIDHGVLQR-COOH			carla_lasiodip_2.mgf	Locus:1.1.1.4034.35 File:"carla.wiff"		4437	899.121	3+	3+	2694.34	0	-0.901147				100	Confident
141	485924796, 615409566, 821059533	LAFDIFADR	CK; CK; CR	IL; IL; IL	312; 312; 312	NH2-LAFDIFADR-COOH			carla_lasiodip_2.mgf	Locus:1.1.1.3846.5 File:"carla.wiff"		3836	534.279	2+	2+	1066.54	0	-0.278916				88.4956	Confident
142	407920487	NLILEGLYDLNEPK	LK	IQ	113	NH2-NLILEGLYDLNEPK-COOH			carla_lasiodip_2.mgf	Locus:1.1.1.3964.27 File:"carla.wiff"		4214	815.937	2+	2+	1629.86	0	-1.06669				100	Confident
143	407917942, 485928513, 615401141, 821073834	NVSVAPLVLLSAADHYGR	TR; TR; TR; TR	TA; TA; TA; TA	15; 15; 15; 15	NH2-NVSVAPLVLLSAADHYGR-COOH			carla_lasiodip_2.mgf	Locus:1.1.1.3895.15 File:"carla.wiff"		3993	628.01	3+	3+	1881.01	0	-0.783089				100	Confident
144	407920448	KLGKGGPEVTAIGLGLMGLSVAYGKPR	TR	SD	7	NH2-KLGKGGPEVTAIGLGLM<ox>GLSVAYGKPR-COOH		Oxidation of M(17)	carla_lasiodip_2.mgf	Locus:1.1.1.3998.19 File:"carla.wiff"		4321	672.424	2+	4+	2684.5	1	59.8086				26.5306	Doubtful
145	407924931	LRKAEEAGAPLASRPEK	ER	GD	463	NH2-LRKAEEAGAPLASRPEK-COOH			carla_lasiodip_2.mgf	Locus:1.1.1.3920.10 File:"carla.wiff"		4072	608.31	2+	3+	1822.01	0	-53.9851				100	Doubtful
146	407926709, 485929843, 615398235, 821070354	LVSWYDNEWGYSR	VK; VK; VK; VK	RV; RV; RV; RV	308; 309; 309; 308	NH2-LVSWYDNEWGYSR-COOH			carla_lasiodip_2.mgf	Locus:1.1.1.3914.32 File:"carla.wiff"		4054	838.382	2+	2+	1673.75	1	-1.03142				94.7826	Confident
147	407919001, 485919040, 615422139	SELVVTAIITPK	M; M; M	AG; PG; PG	2; 2; 2	ace-SELVVTAIITPK-COOH	Acetylation of protein N-term(1)		carla_lasiodip_2.mgf	Locus:1.1.1.4032.8 File:"carla.wiff"		4430	656.889	2+	2+	1311.76	0	-0.396669		Acetylation of protein N-term (0: 100.0)	Acetylation of protein N-term (1: 93.542953396968)	86.9565	Confident
148	407925380	INAGIYILNPSVLNR	NR	IE	172	NH2-INAGIYILNPSVLNR-COOH			carla_lasiodip_2.mgf	Locus:1.1.1.3864.32 File:"carla.wiff"		3895	828.973	2+	2+	1655.94	0	-2.19732				98.2301	Confident
149	407921015, 485919627, 615420879, 821061052	QAAVSVVPSASSLVIK	NR; NR; NR; NR	AL; AL; AL; AL	68; 68; 68; 68	pyro-QAAVSVVPSASSLVIK-COOH	Pyrolidone from Q(1)		carla_lasiodip_2.mgf	Locus:1.1.1.3847.43 File:"carla.wiff"		3841	769.941	2+	2+	1537.87	0	-3.05962		Pyrolidone from Q (0: 100.0)	Pyrolidone from Q (1: 99.66159052453469)	97.5207	Confident
150	407924032, 485918148, 615424168, 821073258	NFPVTSIGSLLDEPFTGVVYLK	AR; AR; AR; AR	SS; SS; SS; SS	74; 74; 74; 74	NH2-NFPVTSIGSLLDEPFTGVVYLK-COOH			carla_lasiodip_2.mgf	Locus:1.1.1.4103.51 File:"carla.wiff"		4659	1198.64	2+	2+	2395.27	0	-1.69654				100	Confident
151	485926244, 615406296, 821061274	FTQEFSPLFR	PR; PR; PR	LL; LL; LL	7; 7; 7	NH2-FTQEFSPLFR-COOH			carla_lasiodip_2.mgf	Locus:1.1.1.3802.14 File:"carla.wiff"		3697	636.328	2+	2+	1270.63	0	5.99091				94.6903	Confident
152	407927353, 821061788	FAIPAINVTSSSTVVAALEAAR	HK; HK	DK; DK	31; 31	NH2-FAIPAINVTSSSTVVAALEAAR-COOH			carla_lasiodip_2.mgf	Locus:1.1.1.4125.14 File:"carla.wiff"		4729	730.407	3+	3+	2187.19	1	2.27523				100	Confident
153	407929478, 485921489, 615416797, 821071132	TGEIVDVPVGEALLGR	KR; KR; KR; KR	VV; VV; VV; VV	134; 131; 131; 134	NH2-TGEIVDVPVGEALLGR-COOH			carla_lasiodip_2.mgf	Locus:1.1.1.3854.36 File:"carla.wiff"		3863	812.947	2+	2+	1623.88	0	-2.66854				100	Confident
154	294957107, 294957109, 294957111, 294957113, 294957115, 294957117, 294957119, 294957121, 294957123, 294957125, 294957127, 294957129, 294957131, 294957133, 294957135, 294957137, 294957139, 294957141, 294957165, 294957167, 294957169, 294957171, 294957173, 294957175, 294957177, 294957179, 294957181, 294957183, 294957185, 294957187, 294957189, 294957191, 294957193, 294957195, 294957197, 294957199, 294…	DPANIPWAETGAYYIVESTGVFTTTEK	ER; ER; ER; ER; ER; ER; ER; ER; ER; ER; ER; ER; ER; ER; ER; ER; ER; ER; ER; ER; ER; ER; ER; ER; ER; ER; ER; ER; ER; ER; ER; ER; ER; ER; ER; ER; ER; ER; ER; ER; ER; ER; ER; ER; ER; ER; ER; ER; ER; ER; ER; ER; ER; ER; ER; ER; ER; ER; ER; ER; ER; ER; ER; ER; ER; ER; ER; ER; ER; ER; ER; ER; ER; ER; ER; ER; ER; ER; ER; ER; ER; ER; ER; ER; ER; ER; ER; ER; ER; ER; ER; ER; ER; ER; ER; ER; ER; ER; ER; ER;…	AK; AK; AK; AK; AK; AK; AK; AK; AK; AK; AK; AK; AK; AK; AK; AK; AK; AK; AK; AK; AK; AK; AK; AK; AK; AK; AK; AK; AK; AK; AK; AK; AK; AK; AK; AK; AK; AK; AK; AK; AK; AK; AK; AK; AK; AK; AK; AK; AK; AK; AK; AK; AK; AK; AK; AK; AK; AK; AK; AK; AK; AK; AK; AK; AK; AK; AK; AK; AK; AK; AK; AK; AK; AK; AK; AK; AK; AK; AK; AK; AK; AK; AK; AK; AK; AK; AK; AK; AK; AK; AK; AK; AK; AK; AK; AK; AK; AK; AK; AK;…	59; 59; 59; 59; 59; 59; 59; 59; 59; 59; 59; 59; 59; 59; 59; 59; 59; 59; 59; 59; 59; 59; 59; 59; 59; 59; 59; 59; 59; 59; 59; 59; 59; 59; 59; 59; 59; 59; 59; 59; 59; 59; 59; 59; 59; 59; 59; 59; 59; 59; 59; 59; 59; 59; 59; 59; 59; 59; 59; 59; 59; 59; 59; 59; 59; 59; 59; 59; 59; 59; 59; 59; 59; 59; 59; 59; 59; 59; 59; 59; 59; 59; 59; 59; 59; 59; 59; 59; 59; 59; 59; 59; 59; 59; 59; 59; 59; 59; 59; 59;…	NH2-DPANIPWAETGAYYIVESTGVFTTTEK-COOH			carla_lasiodip_2.mgf	Locus:1.1.1.4165.11 File:"carla.wiff"		4858	987.476	3+	3+	2959.41	0	-2.62074				100	Confident
155	485923125, 615413160, 821071971	MIIYKDILTDDELI		SD; SD; SD	1; 1; 1	NH2-M<ox>IIYKDILTDDELI-COOH		Oxidation of M(1)	carla_lasiodip_2.mgf	Locus:1.1.1.3984.36 File:"carla.wiff"		4278	856.411	2+	2+	1709.88	1	-43.956				98.2609	Doubtful
156	89254957	QDGQVYSVPDPITAVR	AN	FA	129	pyro-QDGQVYSVPDPITAVR-COOH	Pyrolidone from Q(1)		carla_lasiodip_2.mgf	Locus:1.1.1.3814.39 File:"carla.wiff"		3736	864.435	2+	2+	1726.85	0	1.52301		Pyrolidone from Q (0: 100.0)	Pyrolidone from Q (1: 96.44670050761421)	89.4737	Confident
157	485927271, 615403826	APAANDVAMAAGPAAPR	IR; IR	AP; AP	12; 12	NH2-APAANDVAM<ox>AAGPAAPR-COOH		Oxidation of M(9)	carla_lasiodip_2.mgf	Locus:1.1.1.3915.25 File:"carla.wiff"		4057	783.897	2+	2+	1565.76	0	11.3676				86.8421	Confident
158	407924864, 485918073, 615424384, 821067271	SGWLTNLAGNIFTR	TK; TK; TK; TK	LQ; LK; LK; LQ	416; 416; 416; 416	NH2-SGWLTNLAGNIFTR-COOH			carla_lasiodip_2.mgf	Locus:1.1.1.4080.28 File:"carla.wiff"		4585	775.404	2+	2+	1548.8	0	-7.49854				100	Confident
159	821061031	FTSIINSPQAAIVAIGTTK	ER	KV	406	NH2-FTSIINSPQAAIVAIGTTK-COOH			carla_lasiodip_2.mgf	Locus:1.1.1.3866.44 File:"carla.wiff"		3902	966.539	2+	2+	1931.07	0	-4.93017				100	Confident
160	407920219	YLYPAITDWPR	AR	LW	162	NH2-YLYPAITDWPR-COOH			carla_lasiodip_2.mgf	Locus:1.1.1.3811.19 File:"carla.wiff"		3725	697.859	2+	2+	1393.7	0	-0.422424				79.8246	Confident
161	821061274	ASLKDGVLSILVPK	VK	AQ	171	NH2-ASLKDGVLSILVPK-COOH			carla_lasiodip_2.mgf	Locus:1.1.1.3837.30 File:"carla.wiff"		3809	720.443	2+	2+	1438.88	0	-2.68484				100	Confident
162	407920182, 485916187, 615428421, 821070726	EIGALDLVQFK	MK; MK; MK; MK	EG; EG; EG; EG	269; 271; 271; 277	NH2-EIGALDLVQFK-COOH			carla_lasiodip_2.mgf	Locus:1.1.1.3829.13 File:"carla.wiff"		3783	616.847	2+	2+	1231.68	0	-1.45215				84.6154	Confident
163	407924032, 485918148, 615424168, 821073258	NFPVTSIGSLLDEPFTGVVYLK	AR; AR; AR; AR	SS; SS; SS; SS	74; 74; 74; 74	NH2-NFPVTSIGSLLDEPFTGVVYLK-COOH			carla_lasiodip_2.mgf	Locus:1.1.1.4260.32 File:"carla.wiff"		5138	1198.64	2+	2+	2395.27	0	-1.69654				100	Confident
164	407920613, 485915597, 615429635, 821058067	DGSGVGAALIALVAGK	AK; AK; AK; AK	VD; VD; VD; VD	478; 478; 478; 478	NH2-DGSGVGAALIALVAGK-COOH			carla_lasiodip_2.mgf	Locus:1.1.1.4095.9 File:"carla.wiff"		4632	699.899	2+	2+	1397.79	0	-2.41594				100	Confident
165	821065862	TTYDTVLREFLITYR	AR	GL	307	NH2-TTYDTVLREFLITYR-COOH			carla_lasiodip_2.mgf	Locus:1.1.1.3869.10 File:"carla.wiff"		3910	631.036	3+	3+	1889.99	0	51.4826				51.4925	Doubtful
166	821070354	NAIEHGDVDVVAVNDPFIEPK	FR	YA	19	NH2-NAIEHGDVDVVAVNDPFIEPK-COOH			carla_lasiodip_2.mgf	Locus:1.1.1.3795.49 File:"carla.wiff"		3676	1140.07	2+	2+	2277.13	1	-3.34949				100	Confident
167	68304479, 68304481, 821063159	LHFFMVGFSPLTSR	PR; PR; PR	GA; GA; GA	147; 147; 264	NH2-LHFFM<ox>VGFSPLTSR-COOH		Oxidation of M(5)	carla_lasiodip_2.mgf	Locus:1.1.1.3828.6 File:"carla.wiff"		3779	552.285	3+	3+	1653.83	0	-0.520837				100	Confident
168	407918916, 485929555, 615398757, 821060882	SVHGLPGDYNLVALDYLPK	VR; VR; VR; VR	CG; AG; AG; CD	43; 43; 43; 43	NH2-SVHGLPGDYNLVALDYLPK-COOH			carla_lasiodip_2.mgf	Locus:1.1.1.3906.15 File:"carla.wiff"		4028	691.362	3+	3+	2070.08	1	-8.14018				100	Confident
169	407920534	ALRELPMRSLIWLGNASATSVAFVSWPNSG	DK		92	NH2-ALRELPM<ox>RSLIWLGNASATSVAFVSWPNSG-COOH		Oxidation of M(7)	carla_lasiodip_2.mgf	Locus:1.1.1.4025.30 File:"carla.wiff"		4408	812.679	4+	4+	3245.67	1	6.02726				21.5686	Doubtful
170	407916423, 485929497, 615399010, 821071668	SPLEEFSDVLR	IR; IR; IR; VR	EG; EG; EG; EG	250; 249; 249; 250	NH2-SPLEEFSDVLR-COOH			carla_lasiodip_2.mgf	Locus:1.1.1.3846.13 File:"carla.wiff"		3837	646.328	2+	2+	1290.65	0	-2.88883				100	Confident
171	407924056, 485927448, 615403472	TLTAVHDAILHDLVYPVEIVGKR	SR; SR; SR	VR; VR; VR	126; 126; 126	NH2-TLTAVHDAILHDLVYPVEIVGKR-COOH			carla_lasiodip_2.mgf	Locus:1.1.1.3914.10 File:"carla.wiff"		4053	640.611	4+	4+	2558.42	0	-2.0151				18	Doubtful
172	407920158	VAQLMTPILLAR	GK	SY	14	NH2-VAQLM<ox>TPILLAR-COOH		Oxidation of M(5)	carla_lasiodip_2.mgf	Locus:1.1.1.3949.17 File:"carla.wiff"		4165	671.414	2+	2+	1340.78	0	21.7863				100	Doubtful
173	407928444, 485925564, 615407741, 821072431	LVAPFGILESAR	MK; MK; MK; MK	TG; TG; TG; TG	161; 288; 288; 288	NH2-LVAPFGILESAR-COOH			carla_lasiodip_2.mgf	Locus:1.1.1.3889.15 File:"carla.wiff"		3974	636.868	2+	2+	1271.72	0	-1.98238				98.2301	Confident
174	407920943, 407923059, 485927875, 485929343, 615399328, 615402516, 821065379, 821069554	LFGVTTLDVVR	KR; KK; KK; RR; RR; KK; KK; KR	AS; AQ; AQ; AS; AS; AQ; AQ; AS	166; 144; 144; 166; 166; 144; 144; 168	NH2-LFGVTTLDVVR-COOH			carla_lasiodip_2.mgf	Locus:1.1.1.3803.11 File:"carla.wiff"		3700	610.357	2+	2+	1218.7	0	2.64114				100	Confident
175	407926551, 485920807, 615418304, 821068858	TILWNGPAGVFEFEK	AK; AK; AK; AK	FA; FA; FA; FA	158; 333; 333; 333	NH2-TILWNGPAGVFEFEK-COOH			carla_lasiodip_2.mgf	Locus:1.1.1.4024.28 File:"carla.wiff"		4405	854.932	2+	2+	1706.87	1	-12.0051				100	Confident
176	821068858	ATGGQIVLLENLR	NK	FH	111	NH2-ATGGQIVLLENLR-COOH			carla_lasiodip_2.mgf	Locus:1.1.1.3851.16 File:"carla.wiff"		3853	692.394	2+	2+	1382.79	0	-10.3381				97.3684	Confident
177	407928854, 485920338, 615419301, 821059910	ASAWYAIGLLAR	TR; TR; TR; TR	NN; NN; NN; NE	37; 72; 72; 37	NH2-ASAWYAIGLLAR-COOH			carla_lasiodip_2.mgf	Locus:1.1.1.3962.15 File:"carla.wiff"		4207	646.359	2+	2+	1290.71	0	-4.18444				92.9204	Confident
178	821064119	ATGVGIIPWSPIAR	CR	GV	252	NH2-ATGVGIIPWSPIAR-COOH			carla_lasiodip_2.mgf	Locus:1.1.1.3845.31 File:"carla.wiff"		3834	719.412	2+	2+	1436.81	0	-2.59726				98.2301	Confident
179	407920571, 485928621, 615400841, 821058076	GTTSREIVQMAREAGAK	VR; VR; VR; VR	KV; KV; KV; KV	310; 382; 382; 382	NH2-GTTSREIVQM<ox>AREAGAK-COOH		Oxidation of M(10)	carla_lasiodip_2.mgf	Locus:1.1.1.4050.7 File:"carla.wiff"		4487	607.994	3+	3+	1819.92	1	19.9517				34.7222	Doubtful
180	407921498, 485926546, 615405525, 821062482	SGETEDVTIADIVVGLR	HR; HR; HR; HR	TG; TG; TG; TG	377; 377; 377; 377	NH2-SGETEDVTIADIVVGLR-COOH			carla_lasiodip_2.mgf	Locus:1.1.1.4068.32 File:"carla.wiff"		4546	887.464	2+	2+	1772.92	0	-0.879529				100	Confident
181	294957107, 294957109, 294957111, 294957113, 294957115, 294957117, 294957119, 294957121, 294957123, 294957125, 294957127, 294957129, 294957131, 294957133, 294957135, 294957137, 294957139, 294957141, 294957165, 294957167, 294957169, 294957171, 294957173, 294957175, 294957177, 294957179, 294957181, 294957183, 294957185, 294957187, 294957189, 294957191, 294957193, 294957195, 294957197, 294957199, 294…	DPANIPWAETGAYYIVESTGVFTTTEK	ER; ER; ER; ER; ER; ER; ER; ER; ER; ER; ER; ER; ER; ER; ER; ER; ER; ER; ER; ER; ER; ER; ER; ER; ER; ER; ER; ER; ER; ER; ER; ER; ER; ER; ER; ER; ER; ER; ER; ER; ER; ER; ER; ER; ER; ER; ER; ER; ER; ER; ER; ER; ER; ER; ER; ER; ER; ER; ER; ER; ER; ER; ER; ER; ER; ER; ER; ER; ER; ER; ER; ER; ER; ER; ER; ER; ER; ER; ER; ER; ER; ER; ER; ER; ER; ER; ER; ER; ER; ER; ER; ER; ER; ER; ER; ER; ER; ER; ER; ER;…	AK; AK; AK; AK; AK; AK; AK; AK; AK; AK; AK; AK; AK; AK; AK; AK; AK; AK; AK; AK; AK; AK; AK; AK; AK; AK; AK; AK; AK; AK; AK; AK; AK; AK; AK; AK; AK; AK; AK; AK; AK; AK; AK; AK; AK; AK; AK; AK; AK; AK; AK; AK; AK; AK; AK; AK; AK; AK; AK; AK; AK; AK; AK; AK; AK; AK; AK; AK; AK; AK; AK; AK; AK; AK; AK; AK; AK; AK; AK; AK; AK; AK; AK; AK; AK; AK; AK; AK; AK; AK; AK; AK; AK; AK; AK; AK; AK; AK; AK; AK;…	59; 59; 59; 59; 59; 59; 59; 59; 59; 59; 59; 59; 59; 59; 59; 59; 59; 59; 59; 59; 59; 59; 59; 59; 59; 59; 59; 59; 59; 59; 59; 59; 59; 59; 59; 59; 59; 59; 59; 59; 59; 59; 59; 59; 59; 59; 59; 59; 59; 59; 59; 59; 59; 59; 59; 59; 59; 59; 59; 59; 59; 59; 59; 59; 59; 59; 59; 59; 59; 59; 59; 59; 59; 59; 59; 59; 59; 59; 59; 59; 59; 59; 59; 59; 59; 59; 59; 59; 59; 59; 59; 59; 59; 59; 59; 59; 59; 59; 59; 59;…	NH2-DPANIPWAETGAYYIVESTGVFTTTEK-COOH			carla_lasiodip_2.mgf	Locus:1.1.1.4101.35 File:"carla.wiff"		4652	987.477	3+	3+	2959.41	0	-1.30426				100	Confident
182	407926709, 485929843, 615398235, 821070354	LVSWYDNEWGYSR	VK; VK; VK; VK	RV; RV; RV; RV	308; 309; 309; 308	NH2-LVSWYDNEWGYSR-COOH			carla_lasiodip_2.mgf	Locus:1.1.1.3787.41 File:"carla.wiff"		3650	837.882	2+	2+	1673.75	0	1.5673				100	Confident
183	485916190, 615428463	ATATSFDEPVLSLLQR	M; M	SY; SY	2; 2	ace-ATATSFDEPVLSLLQR-COOH	Acetylation of protein N-term(1)		carla_lasiodip_2.mgf	Locus:1.1.1.4102.32 File:"carla.wiff"		4655	895.486	2+	2+	1788.93	0	18.2408		Acetylation of protein N-term (0: 100.0)	Acetylation of protein N-term (1: 99.8015873015873)	98.2456	Doubtful
184	407925824, 485925072, 615408852, 821067578	ELLAGFAAAEVDKLAETK	AK; AK; AK; AK	GE; GE; GE; GE	61; 61; 61; 62	NH2-ELLAGFAAAEVDKLAETK-COOH			carla_lasiodip_2.mgf	Locus:1.1.1.3953.10 File:"carla.wiff"		4178	626.005	3+	3+	1875	0	-3.23387				100	Confident
185	485925072, 615408852	ELLAGFAAAEVDKLAETKGEDFVDRER	AK; AK	AK; AK	61; 61	NH2-ELLAGFAAAEVDKLAETKGEDFVDRER-COOH			carla_lasiodip_2.mgf	Locus:1.1.1.3894.22 File:"carla.wiff"		3990	745.632	4+	4+	2978.5	0	0.122194				100	Confident
186	407922341	YHNEGILKKYQKQLQIGSLDSK	WK	PK	59	NH2-YHNEGILKKYQKQLQIGSLDSK-COOH			carla_lasiodip_2.mgf	Locus:1.1.1.3793.37 File:"carla.wiff"		3669	864.422	3+	3+	2589.39	1	-58.5825				48.8722	Doubtful
187	407928922	SIVFDFFQQAESTFEK	SK	MD	42	NH2-SIVFDFFQQAESTFEK-COOH			carla_lasiodip_2.mgf	Locus:1.1.1.4100.31 File:"carla.wiff"		4649	961.967	2+	2+	1921.91	0	4.91316				100	Confident
188	407924912, 485918427, 615423384, 821067307	VDGYILEGEELAFYQR	GR; GR; GR; GR	AI; AT; AT; AI	181; 181; 181; 181	NH2-VDGYILEGEELAFYQR-COOH			carla_lasiodip_2.mgf	Locus:1.1.1.3927.44 File:"carla.wiff"		4096	951.467	2+	2+	1900.92	0	-0.865233				100	Confident
189	407924032, 485918148, 615424168, 821073258	NFPVTSIGSLLDEPFTGVVYLK	AR; AR; AR; AR	SS; SS; SS; SS	74; 74; 74; 74	NH2-NFPVTSIGSLLDEPFTGVVYLK-COOH			carla_lasiodip_2.mgf	Locus:1.1.1.4105.48 File:"carla.wiff"		4666	1198.64	2+	2+	2395.27	0	-1.69654				100	Confident
190	485924308, 615410688	FATASALAASSSPALLLAR	KR; KR	GH; GH	121; 121	NH2-FATASALAASSSPALLLAR-COOH			carla_lasiodip_2.mgf	Locus:1.1.1.3838.12 File:"carla.wiff"		3811	606.676	3+	3+	1817	0	0.6443				100	Confident
191	407926016, 485929430, 615399162, 821073192	YIPGQPEFLPFVR	RK; RK; RK; RK	EL; EL; EL; EL	428; 428; 428; 428	NH2-YIPGQPEFLPFVR-COOH			carla_lasiodip_2.mgf	Locus:1.1.1.3925.32 File:"carla.wiff"		4089	782.456	2+	2+	1561.83	1	41.6873				100	Doubtful
192	89254987	YLSLFDSGAQTILLR	GR	YQ	272	NH2-YLSLFDSGAQTILLR-COOH			carla_lasiodip_2.mgf	Locus:1.1.1.4085.5 File:"carla.wiff"		4600	566.31	3+	3+	1695.92	0	-6.35734				68.0851	Confident
193	407927353, 821061788	FAIPAINVTSSSTVVAALEAAR	HK; HK	DK; DK	31; 31	NH2-FAIPAINVTSSSTVVAALEAAR-COOH			carla_lasiodip_2.mgf	Locus:1.1.1.4145.34 File:"carla.wiff"		4794	1094.6	2+	2+	2187.19	0	-3.87605				100	Confident
194	407920290	SGLGLDHVFPFPR	M	DD	2	ace-SGLGLDHVFPFPR-COOH	Acetylation of protein N-term(1)		carla_lasiodip_2.mgf	Locus:1.1.1.3972.22 File:"carla.wiff"		4239	742.382	2+	2+	1482.76	0	-8.28505		Acetylation of protein N-term (0: 100.0)	Acetylation of protein N-term (1: 99.94340690435767)	99.115	Confident
195	485920153, 615419748	NLNNAFAYDLVPSTSVVTAALK	QR; QR	AA; AA	72; 72	NH2-NLNNAFAYDLVPSTSVVTAALK-COOH			carla_lasiodip_2.mgf	Locus:1.1.1.4071.23 File:"carla.wiff"		4555	770.407	3+	3+	2307.21	1	-6.98896				100	Confident
196	821071641	TTAFAAPADLEAKLMTAVASKWTVTDFTR	AS	SC	15	NH2-TTAFAAPADLEAKLM<ox>TAVASKWTVTDFTR-COOH		Oxidation of M(15)	carla_lasiodip_2.mgf	Locus:1.1.1.4165.6 File:"carla.wiff"		4857	783.39	2+, 3+, 4+	4+	3128.59	1	-18.8013				23.0769	Doubtful
197	821064554	SAYPTILLR	M	SE	2	ace-SAYPTILLR-COOH	Acetylation of protein N-term(1)		carla_lasiodip_2.mgf	Locus:1.1.1.3857.4 File:"carla.wiff"		3872	538.311	2+	2+	1074.61	0	0.651766		Acetylation of protein N-term (0: 100.0)	Acetylation of protein N-term (1: 86.70711527854384)	70.1754	Confident
198	407919795, 485921102, 615417677, 821071821	FYKLDVDEVPDVAQELGIR	AK; AK; AK; AK	AM; AM; AM; AM	53; 54; 54; 47	NH2-FYKLDVDEVPDVAQELGIR-COOH			carla_lasiodip_2.mgf	Locus:1.1.1.3971.24 File:"carla.wiff"		4236	736.051	3+	3+	2205.13	0	-0.941214				100	Confident
199	407926709, 485929843, 615398235, 821070354	LVSWYDNEWGYSR	VK; VK; VK; VK	RV; RV; RV; RV	308; 309; 309; 308	NH2-LVSWYDNEWGYSR-COOH			carla_lasiodip_2.mgf	Locus:1.1.1.3856.37 File:"carla.wiff"		3870	837.88	2+	2+	1673.75	0	-0.580976				100	Confident
200	407924032, 485918148, 615424168, 821073258	VALLEPNDPSDVTEIIGSGK	IK; IK; IK; IK	VD; VD; VD; VD	37; 37; 37; 37	NH2-VALLEPNDPSDVTEIIGSGK-COOH			carla_lasiodip_2.mgf	Locus:1.1.1.3784.16 File:"carla.wiff"		3640	685.361	3+	3+	2053.06	0	2.02098				100	Confident
201	407924419, 485929535, 615398875, 821073082	GIDVLLGPVVGPLGR	GK; GK; GK; GK	TP; TP; TP; TP	146; 208; 208; 146	NH2-GIDVLLGPVVGPLGR-COOH			carla_lasiodip_2.mgf	Locus:1.1.1.3997.20 File:"carla.wiff"		4318	731.443	2+	2+	1460.87	0	-0.445621				100	Confident
202	407926709, 485929843, 615398235, 821070354	VPTSNVSVVDLTAR	FR; FR; FR; FR	LE; LE; LE; LE	233; 233; 233; 233	NH2-VPTSNVSVVDLTAR-COOH			carla_lasiodip_2.mgf	Locus:1.1.1.4387.2 File:"carla.wiff"		5303	729.9	2+	2+	1456.79	1	-4.29458				100	Confident
203	821059100	VIRGEESPVCSGADGLAAVRVAEAVR	VK	KA	264	NH2-VIRGEESPVC<cmm>SGADGLAAVRVAEAVR-COOH		Carbamidomethylation of C(10)	carla_lasiodip_2.mgf	Locus:1.1.1.3963.12 File:"carla.wiff"		4210	668.093	4+	4+	2667.38	1	-13.8906				98.0392	Confident
204	407920978, 485925208, 615408507, 821068004	FNYAWGLIK	TK; TK; TK; TK	ST; ST; ST; ST	40; 40; 40; 40	NH2-FNYAWGLIK-COOH			carla_lasiodip_2.mgf	Locus:1.1.1.3790.8 File:"carla.wiff"		3658	556.302	2+	2+	1110.59	0	2.90407				99.115	Confident
205	407924685, 485921149, 615417583	WLTQEERLLALER	CR; CR; CR	IR; IR; IR	302; 275; 275	NH2-WLTQEERLLALER-COOH			carla_lasiodip_2.mgf	Locus:1.1.1.3784.32 File:"carla.wiff"		3640	829.433	2+	2+	1655.9	1	-31.4928				61.0619	Doubtful
206	407927050, 485923960, 615411449, 821061858	YSVADIGTWPWIAK	GK; GK; GK; GK	WE; WE; WE; WE	189; 573; 573; 189	NH2-YSVADIGTWPWIAK-COOH			carla_lasiodip_2.mgf	Locus:1.1.1.4025.26 File:"carla.wiff"		4408	803.916	2+	2+	1605.82	0	-0.548543				100	Confident
207	407916799, 485916824, 615427115	SFLEWVGSYK	AR; AR; AR	KE; QE; QE	151; 151; 151	NH2-SFLEWVGSYK-COOH			carla_lasiodip_2.mgf	Locus:1.1.1.3852.13 File:"carla.wiff"		3856	608.306	2+	2+	1214.6	0	-0.269218				88.4956	Confident
208	485918663, 615422828, 821071190	LIAQVVSSITSSLR	NR; NR; NR	FD; FD; FD	231; 231; 235	NH2-LIAQVVSSITSSLR-COOH			carla_lasiodip_2.mgf	Locus:1.1.1.4049.20 File:"carla.wiff"		4485	737.436	2+	2+	1472.86	0	0.952117				100	Confident
209	407925824, 485925072, 615408852, 821067578	ELLAGFAAAEVDKLAETK	AK; AK; AK; AK	GE; GE; GE; GE	61; 61; 61; 62	NH2-ELLAGFAAAEVDKLAETK-COOH			carla_lasiodip_2.mgf	Locus:1.1.1.3947.9 File:"carla.wiff"		4159	626.005	3+	3+	1875	0	-3.23387				100	Confident
210	407917178, 485920254, 615419515, 821060040	ISAVSTYFETFPYR	KK; RK; RK; RK	VN; VD; VD; VN	152; 152; 152; 152	NH2-ISAVSTYFETFPYR-COOH			carla_lasiodip_2.mgf	Locus:1.1.1.3860.30 File:"carla.wiff"		3882	840.918	2+	2+	1679.82	0	0.549466				100	Confident
211	407925827, 485925075, 615408861	SLAVEWVSFAR	CR; CR; CR	AN; VN; VN	214; 214; 214	NH2-SLAVEWVSFAR-COOH			carla_lasiodip_2.mgf	Locus:1.1.1.3847.17 File:"carla.wiff"		3840	632.837	2+	2+	1263.66	0	-1.83678				100	Confident
212	485915451, 615429883	FVLLSYPMTLASGR	PR; PR	LS; LS	70; 70	NH2-FVLLSYPM<ox>TLASGR-COOH		Oxidation of M(8)	carla_lasiodip_2.mgf	Locus:1.1.1.3820.28 File:"carla.wiff"		3755	785.915	2+	2+	1569.82	0	-4.99613				100	Confident
213	821070863	GGWLDLLDGKEDVR	YK	TA	608	NH2-GGWLDLLDGKEDVR-COOH			carla_lasiodip_2.mgf	Locus:1.1.1.4009.23 File:"carla.wiff"		4357	786.888	2+	2+	1571.79	0	-20.5386				100	Confident
214	407926709, 485929843, 615398235, 821070354	LVSWYDNEWGYSR	VK; VK; VK; VK	RV; RV; RV; RV	308; 309; 309; 308	NH2-LVSWYDNEWGYSR-COOH			carla_lasiodip_2.mgf	Locus:1.1.1.3931.32 File:"carla.wiff"		4108	837.889	2+	2+	1673.75	0	9.92171				100	Confident
215	407925739, 485926166, 615406426	DFSHSAENVTFSIEGGGEVPVLR	GR; GR; GR	TF; TF; TF	53; 53; 53	NH2-DFSHSAENVTFSIEGGGEVPVLR-COOH			carla_lasiodip_2.mgf	Locus:1.1.1.3820.33 File:"carla.wiff"		3755	816.742	3+	3+	2446.18	1	9.81892				100	Confident
216	407919361, 485925449, 615407960, 821063518	VNQAIALLTIGAR	RR; RR; RR; RR	EA; EA; EA; EA	156; 156; 156; 156	NH2-VNQAIALLTIGAR-COOH			carla_lasiodip_2.mgf	Locus:1.1.1.3845.20 File:"carla.wiff"		3834	670.896	2+	2+	1338.8	1	-18.3782				95.935	Confident
217	407922803, 821065290	ALYQELEDLQSNIR	IK; IK	TR; TR	454; 458	NH2-ALYQELEDLQSNIR-COOH			carla_lasiodip_2.mgf	Locus:1.1.1.3894.3 File:"carla.wiff"		3989	564.626	3+	3+	1690.85	0	2.45391				100	Confident
218	407924032, 485918148, 615424168, 821073258	VALLEPNDPSDVTEIIGSGK	IK; IK; IK; IK	VD; VD; VD; VD	37; 37; 37; 37	NH2-VALLEPNDPSDVTEIIGSGK-COOH			carla_lasiodip_2.mgf	Locus:1.1.1.3790.21 File:"carla.wiff"		3659	685.361	3+	3+	2053.06	0	1.29144				100	Confident
219	407916845	LGLQGVSVLFASGDSGVANR	MK	YN	402	NH2-LGLQGVSVLFASGDSGVANR-COOH			carla_lasiodip_2.mgf	Locus:1.1.1.3981.42 File:"carla.wiff"		4268	974.019	2+	2+	1946.02	0	0.260848				92.1053	Confident
220	407924032, 485918148, 615424168, 821073258	NFPVTSIGSLLDEPFTGVVYLK	AR; AR; AR; AR	SS; SS; SS; SS	74; 74; 74; 74	NH2-NFPVTSIGSLLDEPFTGVVYLK-COOH			carla_lasiodip_2.mgf	Locus:1.1.1.4184.6 File:"carla.wiff"		4917	799.771	3+	3+	2395.27	1	9.09049				100	Confident
221	407920930, 485926116, 615406551, 821068031	VHLVAIDIFTGK	AK; AK; AK; AK	KL; KL; KL; KL	60; 60; 60; 60	NH2-VHLVAIDIFTGK-COOH			carla_lasiodip_2.mgf	Locus:1.1.1.3790.16 File:"carla.wiff"		3659	656.885	2+	2+	1311.76	0	-0.47585				100	Confident
222	407919795, 485921102, 615417677, 821071821	LDVDEVPDVAQELGIR	YK; YK; YK; YK	AM; AM; AM; AM	56; 57; 57; 50	NH2-LDVDEVPDVAQELGIR-COOH			carla_lasiodip_2.mgf	Locus:1.1.1.3967.41 File:"carla.wiff"		4224	884.458	2+	2+	1766.91	0	-1.69393				100	Confident
223	407921094, 485916230, 615428286, 821067907	AFNQFILDPIFR	ER; ER; ER; ER	IF; IF; IF; IF	269; 269; 269; 269	NH2-AFNQFILDPIFR-COOH			carla_lasiodip_2.mgf	Locus:1.1.1.4072.16 File:"carla.wiff"		4558	740.902	2+	2+	1479.79	0	0.952951				100	Confident
224	89254987	YQEFTAVAALFK	LR	GK	287	NH2-YQEFTAVAALFK-COOH			carla_lasiodip_2.mgf	Locus:1.1.1.3972.17 File:"carla.wiff"		4239	694.365	2+	2+	1386.72	0	-2.23606				100	Confident
225	407923645, 485920623, 615418681, 821068616	VVGLSQLNEVYDLMK	FK; FK; FK; FK	KG; KG; KG; KG	272; 325; 325; 325	NH2-VVGLSQLNEVYDLM<ox>K-COOH		Oxidation of M(14)	carla_lasiodip_2.mgf	Locus:1.1.1.3795.38 File:"carla.wiff"		3675	862.453	2+	2+	1722.89	0	2.91289				100	Confident
226	407921498, 485926546, 615405525, 821062482	SGETEDVTIADIVVGLR	HR; HR; HR; HR	TG; TG; TG; TG	377; 377; 377; 377	NH2-SGETEDVTIADIVVGLR-COOH			carla_lasiodip_2.mgf	Locus:1.1.1.4066.31 File:"carla.wiff"		4539	887.464	2+	2+	1772.92	0	-1.33025				100	Confident
227	407919795, 485921102, 615417677, 821071821	FYKLDVDEVPDVAQELGIR	AK; AK; AK; AK	AM; AM; AM; AM	53; 54; 54; 47	NH2-FYKLDVDEVPDVAQELGIR-COOH			carla_lasiodip_2.mgf	Locus:1.1.1.3982.50 File:"carla.wiff"		4272	1103.57	2+	2+	2205.13	0	-1.04292				100	Confident
228	821065907	NQGDDVVHAKAALR	KR	NI	39	NH2-NQGDDVVHAKAALR-COOH			carla_lasiodip_2.mgf	Locus:1.1.1.4064.14 File:"carla.wiff"		4532	747.899	2+	2+	1492.77	1	4.04992				90.2655	Confident
229	407916996, 821065030	WRFPSLSLHGIEGAFSAPGAK	GR; GR	TV; TV	367; 309	NH2-WRFPSLSLHGIEGAFSAPGAK-COOH			carla_lasiodip_2.mgf	Locus:1.1.1.3922.22 File:"carla.wiff"		4079	743.39	3+	3+	2227.15	0	-2.80301				100	Confident
230	407919795, 485921102, 615417677, 821071821	FYKLDVDEVPDVAQELGIR	AK; AK; AK; AK	AM; AM; AM; AM	53; 54; 54; 47	NH2-FYKLDVDEVPDVAQELGIR-COOH			carla_lasiodip_2.mgf	Locus:1.1.1.3984.47 File:"carla.wiff"		4278	1103.57	2+	2+	2205.13	0	-1.04292				100	Confident
231	821059388	WLQWTAFLPFMR	VR	NH	568	NH2-WLQWTAFLPFM<ox>R-COOH		Oxidation of M(11)	carla_lasiodip_2.mgf	Locus:1.1.1.4101.19 File:"carla.wiff"		4652	806.415	2+	2+	1610.81	0	5.61534				100	Confident
232	407925824, 485925072, 615408852, 821067578	ELLAGFAAAEVDKLAETK	AK; AK; AK; AK	GE; GE; GE; GE	61; 61; 61; 62	NH2-ELLAGFAAAEVDKLAETK-COOH			carla_lasiodip_2.mgf	Locus:1.1.1.3935.12 File:"carla.wiff"		4120	626.007	3+	3+	1875	0	-0.3585				100	Confident
233	821070969	APAAARYRAPPPR	SR	RY	48	NH2-APAAARYRAPPPR-COOH			carla_lasiodip_2.mgf	Locus:1.1.1.4168.3 File:"carla.wiff"		4866	697.354	2+, 3+, 4+	2+	1392.77	0	-58.3626				66.6667	Doubtful
234	407923955, 485921313, 615417185, 821073293	YFPTQALNFAFR	IR; IR; IR; IR	DT; DT; DT; DT	94; 94; 94; 94	NH2-YFPTQALNFAFR-COOH			carla_lasiodip_2.mgf	Locus:1.1.1.3962.26 File:"carla.wiff"		4207	737.876	2+	2+	1473.74	0	-2.05842				98.3607	Confident
235	407927353, 821061788	FAIPAINVTSSSTVVAALEAAR	HK; HK	DK; DK	31; 31	NH2-FAIPAINVTSSSTVVAALEAAR-COOH			carla_lasiodip_2.mgf	Locus:1.1.1.4117.13 File:"carla.wiff"		4703	730.407	3+	3+	2187.19	1	2.27523				100	Confident
236	407926709, 485929843, 615398235, 821070354	VPTSNVSVVDLTAR	FR; FR; FR; FR	LE; LE; LE; LE	233; 233; 233; 233	NH2-VPTSNVSVVDLTAR-COOH			carla_lasiodip_2.mgf	Locus:1.1.1.3798.26 File:"carla.wiff"		3684	729.897	2+	2+	1456.79	1	-8.68174				94.6903	Confident
237	407925824, 485925072, 615408852, 821067578	ELLAGFAAAEVDKLAETK	AK; AK; AK; AK	GE; GE; GE; GE	61; 61; 61; 62	NH2-ELLAGFAAAEVDKLAETK-COOH			carla_lasiodip_2.mgf	Locus:1.1.1.3961.9 File:"carla.wiff"		4203	626.006	3+	3+	1875	0	-1.4767				100	Confident
238	407926288, 821070410	TFDPYVIPLLDK	WK; WK	EM; EM	76; 76	NH2-TFDPYVIPLLDK-COOH			carla_lasiodip_2.mgf	Locus:1.1.1.3987.19 File:"carla.wiff"		4286	710.89	2+	2+	1419.76	0	-0.225868				76.9231	Confident
239	407926709, 485929843, 615398235, 821070354	VPTSNVSVVDLTAR	FR; FR; FR; FR	LE; LE; LE; LE	233; 233; 233; 233	NH2-VPTSNVSVVDLTAR-COOH			carla_lasiodip_2.mgf	Locus:1.1.1.4193.3 File:"carla.wiff"		4943	729.401	2+	2+	1456.79	0	-0.486778				100	Confident
240	407926016, 485929430, 615399162, 821073192	YIPGQPEFLPFVR	RK; RK; RK; RK	EL; EL; EL; EL	428; 428; 428; 428	NH2-YIPGQPEFLPFVR-COOH			carla_lasiodip_2.mgf	Locus:1.1.1.3919.32 File:"carla.wiff"		4070	781.921	2+	2+	1561.83	0	-1.44051				100	Confident
241	407919795, 485921102, 615417677, 821071821	FYKLDVDEVPDVAQELGIR	AK; AK; AK; AK	AM; AM; AM; AM	53; 54; 54; 47	NH2-FYKLDVDEVPDVAQELGIR-COOH			carla_lasiodip_2.mgf	Locus:1.1.1.4003.20 File:"carla.wiff"		4337	736.38	3+	3+	2205.13	1	-7.39676				66.1654	Confident
242	407921498, 485926546, 615405525, 821062482	SGETEDVTIADIVVGLR	HR; HR; HR; HR	TG; TG; TG; TG	377; 377; 377; 377	NH2-SGETEDVTIADIVVGLR-COOH			carla_lasiodip_2.mgf	Locus:1.1.1.4033.31 File:"carla.wiff"		4434	887.463	2+	2+	1772.92	0	-2.11901				100	Confident
243	407916987, 485924598, 615410080, 821065024, 821072643	QLEFLLGR	YR; YR; YR; YR; FR	ID; ID; ID; IE; VA	507; 505; 505; 447; 257	pyro-QLEFLLGR-COOH	Pyrolidone from Q(1)		carla_lasiodip_2.mgf	Locus:1.1.1.4104.2 File:"carla.wiff"		4661	479.774	2+	2+	957.528	0	5.2945		Pyrolidone from Q (0: 100.0)	Pyrolidone from Q (1: 90.91422121896161)	81.5789	Confident
244	407926709, 485929843, 615398235, 821070354	VPTSNVSVVDLTAR	FR; FR; FR; FR	LE; LE; LE; LE	233; 233; 233; 233	NH2-VPTSNVSVVDLTAR-COOH			carla_lasiodip_2.mgf	Locus:1.1.1.4264.8 File:"carla.wiff"		5149	729.399	2+	2+	1456.79	0	-4.05134				100	Confident
245	407919203	RKARKEAEEALKKQEEEEEEARRQRRK	LR	ER	2083	NH2-RKARKEAEEALKKQEEEEEEARRQRRK-COOH			carla_lasiodip_2.mgf	Locus:1.1.1.4132.39 File:"carla.wiff"		4752	1137.9	3+	3+	3409.83	1	-41.3854				28.5714	Doubtful
246	407919361, 485925449, 615407960, 821063518	VNQAIALLTIGAR	RR; RR; RR; RR	EA; EA; EA; EA	156; 156; 156; 156	NH2-VNQAIALLTIGAR-COOH			carla_lasiodip_2.mgf	Locus:1.1.1.3783.23 File:"carla.wiff"		3637	670.407	2+	2+	1338.8	0	0.979293				100	Confident
247	407926709, 485929843, 615398235, 821070354	LVSWYDNEWGYSR	VK; VK; VK; VK	RV; RV; RV; RV	308; 309; 309; 308	NH2-LVSWYDNEWGYSR-COOH			carla_lasiodip_2.mgf	Locus:1.1.1.3969.37 File:"carla.wiff"		4230	837.882	2+	2+	1673.75	0	1.68665				100	Confident
248	407926299, 821063200	STIATALEQHLLHLGYAAYR	GK; GK	LD; LD	38; 38	NH2-STIATALEQHLLHLGYAAYR-COOH			carla_lasiodip_2.mgf	Locus:1.1.1.3939.26 File:"carla.wiff"		4134	743.729	3+	3+	2227.17	1	-6.42787				100	Confident
249	407919692	VFFDCEWEGPEVQVDAK	VK	GN	5	NH2-VFFDC<cmm>EWEGPEVQVDAK-COOH		Carbamidomethylation of C(5)	carla_lasiodip_2.mgf	Locus:1.1.1.3830.51 File:"carla.wiff"		3788	1028.45	2+	2+	2053.91	1	-8.29343				100	Confident
250	407925824, 485925072, 615408852, 821067578	ELLAGFAAAEVDK	AK; AK; AK; AK	LA; LA; LA; LA	61; 61; 61; 62	NH2-ELLAGFAAAEVDK-COOH			carla_lasiodip_2.mgf	Locus:1.1.1.3823.21 File:"carla.wiff"		3764	667.852	2+	2+	1332.69	1	-5.1242				100	Confident
251	485918148, 615424168, 821073258	IGYVGEFGKIQIDELTR	KR; KR; KR	HY; HY; HY	111; 111; 111	NH2-IGYVGEFGKIQIDELTR-COOH			carla_lasiodip_2.mgf	Locus:1.1.1.3794.12 File:"carla.wiff"		3671	646.684	3+	3+	1937.03	0	2.08411				94.0299	Confident
252	407923955, 485921313, 615417185, 821073293	YFPTQALNFAFR	IR; IR; IR; IR	DT; DT; DT; DT	94; 94; 94; 94	NH2-YFPTQALNFAFR-COOH			carla_lasiodip_2.mgf	Locus:1.1.1.3979.23 File:"carla.wiff"		4261	738.371	2+	2+	1473.74	1	-10.8369				100	Confident
253	821071824	FEWAFDIK	LK	KD	164	NH2-FEWAFDIK-COOH			carla_lasiodip_2.mgf	Locus:1.1.1.3856.3 File:"carla.wiff"		3868	528.264	2+	2+	1054.51	0	0.818454				98.2456	Confident
254	407926761, 485915227, 615430311	TGIWRPIDASQEPGQVWQSLLK	QK; QK; QK	VF; VF; VF	232; 232; 232	NH2-TGIWRPIDASQEPGQVWQSLLK-COOH			carla_lasiodip_2.mgf	Locus:1.1.1.3998.35 File:"carla.wiff"		4322	837.111	3+	3+	2508.31	0	-1.12955				100	Confident
255	407928444, 485925564, 615407741, 821072431	LVAPFGILESAR	MK; MK; MK; MK	TG; TG; TG; TG	161; 288; 288; 288	NH2-LVAPFGILESAR-COOH			carla_lasiodip_2.mgf	Locus:1.1.1.3883.12 File:"carla.wiff"		3955	636.868	2+	2+	1271.72	0	-1.98238				100	Confident
256	407917511, 485924365, 615410473, 821058817	LPLFPTTTIGSFPQTK	LK; LK; LK; LK	EI; EI; EI; EI	432; 432; 432; 432	NH2-LPLFPTTTIGSFPQTK-COOH			carla_lasiodip_2.mgf	Locus:1.1.1.3890.42 File:"carla.wiff"		3978	874.484	2+	2+	1746.96	0	-1.12949				100	Confident
257	485920191, 615419738, 821061836	QSGLDVVYSEVGR	AR; AR; AR	ER; ER; ER	122; 122; 124	pyro-QSGLDVVYSEVGR-COOH	Pyrolidone from Q(1)		carla_lasiodip_2.mgf	Locus:1.1.1.3792.18 File:"carla.wiff"		3665	696.348	2+	2+	1390.67	0	5.87953		Pyrolidone from Q (0: 100.0)	Pyrolidone from Q (1: 99.94324631101021)	98.2456	Confident
258	407916845	LGLQGVSVLFASGDSGVANR	MK	YN	402	NH2-LGLQGVSVLFASGDSGVANR-COOH			carla_lasiodip_2.mgf	Locus:1.1.1.3948.40 File:"carla.wiff"		4163	974.511	2+	2+	1946.02	1	-9.67471				100	Confident
259	407918914, 821060881	ELGLGEIATVVGR	TK; TK	YY; YY	183; 183	NH2-ELGLGEIATVVGR-COOH			carla_lasiodip_2.mgf	Locus:1.1.1.3814.17 File:"carla.wiff"		3735	657.376	2+	2+	1312.74	0	2.57236				100	Confident
260	407927353, 821061788	FAIPAINVTSSSTVVAALEAAR	HK; HK	DK; DK	31; 31	NH2-FAIPAINVTSSSTVVAALEAAR-COOH			carla_lasiodip_2.mgf	Locus:1.1.1.4112.45 File:"carla.wiff"		4688	1094.6	2+	2+	2187.19	0	-6.61677				100	Confident
261	821065470	FIINASQPVSDKIFDIAAFEK	KK	FL	18	NH2-FIINASQPVSDKIFDIAAFEK-COOH			carla_lasiodip_2.mgf	Locus:1.1.1.4016.21 File:"carla.wiff"		4379	785.414	3+	3+	2352.24	1	-8.63285				58.6466	Confident
262	407924056, 485927448, 615403472	TLTAVHDAILHDLVYPVEIVGKR	SR; SR; SR	VR; VR; VR	126; 126; 126	NH2-TLTAVHDAILHDLVYPVEIVGKR-COOH			carla_lasiodip_2.mgf	Locus:1.1.1.3903.17 File:"carla.wiff"		4018	640.611	4+	4+	2558.42	0	-2.0151				98.4848	Confident
263	407916845	LGLQGVSVLFASGDSGVANR	MK	YN	402	NH2-LGLQGVSVLFASGDSGVANR-COOH			carla_lasiodip_2.mgf	Locus:1.1.1.3942.42 File:"carla.wiff"		4144	974.013	2+	2+	1946.02	0	-5.48853				99.115	Confident
264	407918406, 485919834, 615420494	DYGVLIEDAGVALR	SK; SK; SK	GL; GL; GL	116; 116; 116	NH2-DYGVLIEDAGVALR-COOH			carla_lasiodip_2.mgf	Locus:1.1.1.3900.23 File:"carla.wiff"		4009	745.886	2+	2+	1489.78	0	-12.8779				100	Confident
265	407925739, 485926166, 615406426	DFSHSAENVTFSIEGGGEVPVLR	GR; GR; GR	TF; TF; TF	53; 53; 53	NH2-DFSHSAENVTFSIEGGGEVPVLR-COOH			carla_lasiodip_2.mgf	Locus:1.1.1.3896.34 File:"carla.wiff"		3997	816.398	3+	3+	2446.18	0	-1.75433				69.6296	Confident
266	407924032, 485918148, 615424168, 821073258	NFPVTSIGSLLDEPFTGVVYLK	AR; AR; AR; AR	SS; SS; SS; SS	74; 74; 74; 74	NH2-NFPVTSIGSLLDEPFTGVVYLK-COOH			carla_lasiodip_2.mgf	Locus:1.1.1.4180.20 File:"carla.wiff"		4906	1198.64	2+, 3+, 4+	2+	2395.27	0	-4.19937				100	Confident
267	485925072, 615408852, 821067578	ELLAGFAAAEVDKLAETKGEDFVDR	AK; AK; AK	ER; ER; EK	61; 61; 62	NH2-ELLAGFAAAEVDKLAETKGEDFVDR-COOH			carla_lasiodip_2.mgf	Locus:1.1.1.3962.36 File:"carla.wiff"		4207	898.791	3+	3+	2693.35	0	-1.57803				100	Confident
268	407917888, 485926819, 615404856, 821073793	GISELGIYPAVDPLDSK	SR; SR; SR; SR	SR; SR; SR; SR	375; 1080; 1080; 375	NH2-GISELGIYPAVDPLDSK-COOH			carla_lasiodip_2.mgf	Locus:1.1.1.3854.41 File:"carla.wiff"		3864	887.465	2+	2+	1772.92	0	-2.58255				100	Confident
269	407929622	KEEAGEEEQDVVKK	KK	LC	95	NH2-KEEAGEEEQDVVKK-COOH			carla_lasiodip_2.mgf	Locus:1.1.1.3785.35 File:"carla.wiff"		3644	809.941	2+	2+	1616.79	1	45.8037				53.913	Doubtful
270	407927353, 821061788	FAIPAINVTSSSTVVAALEAAR	HK; HK	DK; DK	31; 31	NH2-FAIPAINVTSSSTVVAALEAAR-COOH			carla_lasiodip_2.mgf	Locus:1.1.1.4091.10 File:"carla.wiff"		4619	730.07	3+	3+	2187.19	0	-0.393536				100	Confident
271	485916190, 615428463, 821071877	FVDFIQNAPVFGLK	VR; VR; VR	VA; VA; IG	128; 128; 128	NH2-FVDFIQNAPVFGLK-COOH			carla_lasiodip_2.mgf	Locus:1.1.1.4007.28 File:"carla.wiff"		4350	797.935	2+	2+	1593.86	0	0.33369				100	Confident
272	407919840, 485920817, 615418278, 821064178	ITLPTFILEPR	SR; SR; SR; SR	SM; SM; SM; SM	60; 60; 60; 60	NH2-ITLPTFILEPR-COOH			carla_lasiodip_2.mgf	Locus:1.1.1.3965.13 File:"carla.wiff"		4216	650.384	2+	2+	1298.76	0	-5.05559				100	Confident
273	407916799, 485916824, 615427115	SFLEWVGSYK	AR; AR; AR	KE; QE; QE	151; 151; 151	NH2-SFLEWVGSYK-COOH			carla_lasiodip_2.mgf	Locus:1.1.1.3854.14 File:"carla.wiff"		3862	608.306	2+	2+	1214.6	0	-0.269218				100	Confident
274	407929478, 485921489, 615416797, 821071132	NVQAEELVEFASGVK	MS; MS; MS; MS	GM; GM; GM; GM	89; 86; 86; 89	NH2-NVQAEELVEFASGVK-COOH			carla_lasiodip_2.mgf	Locus:1.1.1.3816.29 File:"carla.wiff"		3742	810.426	2+	2+	1618.82	0	10.7326				100	Confident
275	821071967	KEGGDNGEPQKLSGEQAEEAAK	AK	IS	117	NH2-KEGGDNGEPQKLSGEQAEEAAK-COOH			carla_lasiodip_2.mgf	Locus:1.1.1.3856.26 File:"carla.wiff"		3869	758.39	4+	3+	2271.06	1	36.3745				50.3704	Doubtful
276	485926244, 615406296, 821061274	FTQEFSPLFR	PR; PR; PR	LL; LL; LL	7; 7; 7	NH2-FTQEFSPLFR-COOH			carla_lasiodip_2.mgf	Locus:1.1.1.3794.7 File:"carla.wiff"		3671	636.328	2+	2+	1270.63	0	5.99091				97.3684	Confident
277	821073434	IDFIFAGPWK	KR	NS	262	NH2-IDFIFAGPWK-COOH			carla_lasiodip_2.mgf	Locus:1.1.1.4000.7 File:"carla.wiff"		4327	597.321	2+	2+	1192.63	0	-0.697899				100	Confident
278	821065311	VQNVSADLVWEVTR	M	NT	2	NH2-VQNVSADLVWEVTR-COOH			carla_lasiodip_2.mgf	Locus:1.1.1.3802.36 File:"carla.wiff"		3697	808.427	2+	2+	1614.84	0	1.53203				100	Confident
279	821062482	WLSYEQLADLYK	SK	AL	274	NH2-WLSYEQLADLYK-COOH			carla_lasiodip_2.mgf	Locus:1.1.1.3967.25 File:"carla.wiff"		4223	765.378	2+	2+	1527.76	1	-15.3312				45.2174	Confident
280	407924694	WYSVYDLGNDAVGIAK	RK	AK	361	NH2-WYSVYDLGNDAVGIAK-COOH			carla_lasiodip_2.mgf	Locus:1.1.1.3898.46 File:"carla.wiff"		4004	885.938	2+	2+	1769.86	0	-0.904877				100	Confident
281	821064192	RDELRAGGKPHKPADAIEWMDEHAK	AR	DE	273	NH2-RDELRAGGKPHKPADAIEWM<ox>DEHAK-COOH		Oxidation of M(20)	carla_lasiodip_2.mgf	Locus:1.1.1.3923.20 File:"carla.wiff"		4082	719.369	3+	4+	2872.4	1	13.7951				23.5294	Doubtful
282	407927653, 485929886, 615398146	MTHGFETILVQPYGYDGFR	FR; ;	VR; VR; VR	34; 1; 1	NH2-M<ox>THGFETILVQPYGYDGFR-COOH		Oxidation of M(1)	carla_lasiodip_2.mgf	Locus:1.1.1.3796.24 File:"carla.wiff"		3678	749.691	3+	3+	2246.05	0	2.14808				100	Confident
283	821058488	VRIFFRPFDQSNRFIDWLLTNADQRVR	DK	RN	157	NH2-VRIFFRPFDQSNRFIDWLLTNADQRVR-COOH			carla_lasiodip_2.mgf	Locus:1.1.1.4140.23 File:"carla.wiff"		4778	1137.57	3+	3+	3408.8	1	-35.1073				48.5075	Doubtful
284	407923486	ATPPPELPSSSSSNAPSEPR	HR	LR	834	NH2-ATPPPELPSSSSSNAPSEPR-COOH			carla_lasiodip_2.mgf	Locus:1.1.1.4102.6 File:"carla.wiff"		4654	670.024	3+	3+	2006.95	0	46.8452				58.5185	Doubtful
285	821070354	IVFRNAIEHGDVDVVAVNDPFIEPK	GR	YA	15	NH2-IVFRNAIEHGDVDVVAVNDPFIEPK-COOH			carla_lasiodip_2.mgf	Locus:1.1.1.3803.18 File:"carla.wiff"		3700	699.367	4+	4+	2792.45	1	-4.35895				98.4848	Confident
286	407926709, 485929843, 615398235, 821070354	LVSWYDNEWGYSR	VK; VK; VK; VK	RV; RV; RV; RV	308; 309; 309; 308	NH2-LVSWYDNEWGYSR-COOH			carla_lasiodip_2.mgf	Locus:1.1.1.3973.36 File:"carla.wiff"		4243	837.882	2+	2+	1673.75	0	1.68665				100	Confident
287	407926761, 485915227, 615430311, 821056479	LMHAVELQIPDELLVAR	QK; QK; QK; QK	IT; IT; IT; IT	150; 150; 150; 150	NH2-LM<ox>HAVELQIPDELLVAR-COOH		Oxidation of M(2)	carla_lasiodip_2.mgf	Locus:1.1.1.3818.13 File:"carla.wiff"		3748	655.028	3+	3+	1962.06	0	0.528052				100	Confident
288	407925824, 485925072, 615408852, 821067578	ELLAGFAAAEVDKLAETK	AK; AK; AK; AK	GE; GE; GE; GE	61; 61; 61; 62	NH2-ELLAGFAAAEVDKLAETK-COOH			carla_lasiodip_2.mgf	Locus:1.1.1.3959.8 File:"carla.wiff"		4197	626.006	3+	3+	1875	0	-1.63644				100	Confident
289	407915407	WAERGWITSSGQPVKNQDLWK	RK	AL	208	NH2-WAERGWITSSGQPVKNQDLWK-COOH			carla_lasiodip_2.mgf	Locus:1.1.1.3929.12 File:"carla.wiff"		4101	622.34	2+	4+	2485.25	0	32.5607				33.9286	Doubtful
290	407924032, 485918148, 615424168, 821073258	NFPVTSIGSLLDEPFTGVVYLK	AR; AR; AR; AR	SS; SS; SS; SS	74; 74; 74; 74	NH2-NFPVTSIGSLLDEPFTGVVYLK-COOH			carla_lasiodip_2.mgf	Locus:1.1.1.4290.2 File:"carla.wiff"		5231	799.429	3+	3+	2395.27	0	-1.22735				100	Confident
291	407924032, 485918148, 615424168, 821073258	NFPVTSIGSLLDEPFTGVVYLK	AR; AR; AR; AR	SS; SS; SS; SS	74; 74; 74; 74	NH2-NFPVTSIGSLLDEPFTGVVYLK-COOH			carla_lasiodip_2.mgf	Locus:1.1.1.4209.3 File:"carla.wiff"		4995	1198.64	2+	2+	2395.27	0	-0.862258				100	Confident
292	407925739, 485926166, 615406426	DFSHSAENVTFSIEGGGEVPVLR	GR; GR; GR	TF; TF; TF	53; 53; 53	NH2-DFSHSAENVTFSIEGGGEVPVLR-COOH			carla_lasiodip_2.mgf	Locus:1.1.1.3854.51 File:"carla.wiff"		3864	1224.09	2+, 3+, 4+	2+	2446.18	0	-2.05059				100	Confident
293	407921498, 485926546, 615405525, 821062482	SGETEDVTIADIVVGLR	HR; HR; HR; HR	TG; TG; TG; TG	377; 377; 377; 377	NH2-SGETEDVTIADIVVGLR-COOH			carla_lasiodip_2.mgf	Locus:1.1.1.4050.31 File:"carla.wiff"		4488	887.462	2+	2+	1772.92	0	-3.13314				100	Confident
294	407916845	LGLQGVSVLFASGDSGVANR	MK	YN	402	NH2-LGLQGVSVLFASGDSGVANR-COOH			carla_lasiodip_2.mgf	Locus:1.1.1.3910.47 File:"carla.wiff"		4042	974.016	2+	2+	1946.02	0	-2.30584				100	Confident
295	407919795, 485921102, 615417677, 821071821	AMPTFLLFK	IR; IR; IR; IR	GG; GG; GG; GG	72; 73; 73; 66	NH2-AM<ox>PTFLLFK-COOH		Oxidation of M(2)	carla_lasiodip_2.mgf	Locus:1.1.1.3791.9 File:"carla.wiff"		3661	542.301	2+	2+	1082.58	0	3.32654				88.4956	Confident
296	485924948, 615409171	KPDTITYPIEEPMVASILFGAMYMTRR	M; M	KG; KG	2; 2	NH2-KPDTITYPIEEPM<ox>VASILFGAM<ox>YM<ox>TRR-COOH		Oxidation of M(13, 22, 24)	carla_lasiodip_2.mgf	Locus:1.1.1.3795.32 File:"carla.wiff"		3675	795.409	3+	4+	3177.55	0	16.2275				53.4483	Doubtful
297	407917880	QQGNVSNIVIGGRPQYGQQQAVGGVK	MR	GF	616	NH2-QQGNVSNIVIGGRPQYGQQQAVGGVK-COOH			carla_lasiodip_2.mgf	Locus:1.1.1.4110.23 File:"carla.wiff"		4681	895.126	3+	3+	2681.4	1	-17.8226				37.5	Confident
298	407926551, 485920807, 615418304, 821068858	TILWNGPAGVFEFEK	AK; AK; AK; AK	FA; FA; FA; FA	158; 333; 333; 333	NH2-TILWNGPAGVFEFEK-COOH			carla_lasiodip_2.mgf	Locus:1.1.1.4014.30 File:"carla.wiff"		4373	854.932	2+	2+	1706.87	1	-12.0051				100	Confident
299	485927704, 615402941, 821064959	WDGPIWPWR	DR; DR; DR	ET; ET; ET	47; 47; 45	NH2-WDGPIWPWR-COOH			carla_lasiodip_2.mgf	Locus:1.1.1.3952.12 File:"carla.wiff"		4174	606.799	2+	2+	1211.59	0	-2.77349				87.7193	Confident
300	407919061	RTVEHAYAMPDVPGPR	GK	DE	132	NH2-RTVEHAYAM<ox>PDVPGPR-COOH		Oxidation of M(9)	carla_lasiodip_2.mgf	Locus:1.1.1.4029.33 File:"carla.wiff"		4421	906.961	2+	2+	1810.88	1	14.364				84.2105	Doubtful
301	407916845	LGLQGVSVLFASGDSGVANR	MK	YN	402	NH2-LGLQGVSVLFASGDSGVANR-COOH			carla_lasiodip_2.mgf	Locus:1.1.1.3904.9 File:"carla.wiff"		4021	649.68	3+	3+	1946.02	0	-2.65172				100	Confident
302	407916845	LGLQGVSVLFASGDSGVANR	MK	YN	402	NH2-LGLQGVSVLFASGDSGVANR-COOH			carla_lasiodip_2.mgf	Locus:1.1.1.3914.43 File:"carla.wiff"		4055	974.016	2+	2+	1946.02	0	-2.30584				100	Confident
303	407924571	YVSESLGSILFGDR	PK	IQ	85	NH2-YVSESLGSILFGDR-COOH			carla_lasiodip_2.mgf	Locus:1.1.1.3948.24 File:"carla.wiff"		4162	771.893	2+	2+	1541.77	0	-1.11783				62.8319	Confident
304	407923797, 485918508, 615423137, 821061202	QFFVGGNFK	PR; PR; PR; TR	MN; MN; MN; MN	4; 4; 4; 4	pyro-QFFVGGNFK-COOH	Pyrolidone from Q(1)		carla_lasiodip_2.mgf	Locus:1.1.1.3887.2 File:"carla.wiff"		3967	513.756	2+	2+	1025.5	0	-0.213691		Pyrolidone from Q (0: 100.0)	Pyrolidone from Q (1: 79.90060739922696)	45.1327	Confident
305	407920279, 485918209, 615424045, 821071861	LAFHDVFSIDEPELLAFVPR	QK; SK; SK; TK	PA; PA; PA; PA	49; 41; 41; 43	NH2-LAFHDVFSIDEPELLAFVPR-COOH			carla_lasiodip_2.mgf	Locus:1.1.1.4096.16 File:"carla.wiff"		4636	772.406	3+	3+	2314.2	0	-1.035				100	Confident
306	821065470	FIINASQPVSDKIFDIAAFEK	KK	FL	18	NH2-FIINASQPVSDKIFDIAAFEK-COOH			carla_lasiodip_2.mgf	Locus:1.1.1.4036.25 File:"carla.wiff"		4443	785.414	3+	3+	2352.24	1	-8.63285				100	Confident
307	407924032, 485918148, 615424168, 821073258	NFPVTSIGSLLDEPFTGVVYLK	AR; AR; AR; AR	SS; SS; SS; SS	74; 74; 74; 74	NH2-NFPVTSIGSLLDEPFTGVVYLK-COOH			carla_lasiodip_2.mgf	Locus:1.1.1.4135.43 File:"carla.wiff"		4762	1198.64	2+	2+	2395.27	0	-3.36509				100	Confident
308	821065480	DFGIFTESYGGHYGPEFAHYIQDQNK	SR	GV	189	NH2-DFGIFTESYGGHYGPEFAHYIQDQNK-COOH			carla_lasiodip_2.mgf	Locus:1.1.1.3821.48 File:"carla.wiff"		3759	1007.45	3+	3+	3019.34	0	-3.35174				100	Confident
309	407927353, 821061788	FAIPAINVTSSSTVVAALEAAR	HK; HK	DK; DK	31; 31	NH2-FAIPAINVTSSSTVVAALEAAR-COOH			carla_lasiodip_2.mgf	Locus:1.1.1.4135.8 File:"carla.wiff"		4761	730.401	3+	3+	2187.19	1	-5.39526				100	Confident
310	821068005	TMGIDPIIDPASGNYIQAAITSSTRK	FR	CD	150	NH2-TM<ox>GIDPIIDPASGNYIQAAITSSTRK-COOH		Oxidation of M(2)	carla_lasiodip_2.mgf	Locus:1.1.1.4080.10 File:"carla.wiff"		4584	684.879	4+	4+	2735.38	0	38.5847				24.4898	Doubtful
311	407921498, 485926546, 615405525, 821062482	SGETEDVTIADIVVGLR	HR; HR; HR; HR	TG; TG; TG; TG	377; 377; 377; 377	NH2-SGETEDVTIADIVVGLR-COOH			carla_lasiodip_2.mgf	Locus:1.1.1.4089.24 File:"carla.wiff"		4613	887.463	2+	2+	1772.92	0	-1.78097				100	Confident
312	407924032, 485918148, 615424168, 821073258	NFPVTSIGSLLDEPFTGVVYLK	AR; AR; AR; AR	SS; SS; SS; SS	74; 74; 74; 74	NH2-NFPVTSIGSLLDEPFTGVVYLK-COOH			carla_lasiodip_2.mgf	Locus:1.1.1.4242.24 File:"carla.wiff"		5080	1198.64	2+	2+	2395.27	0	-1.69654				100	Confident
313	407924177, 485924308, 615410688, 821066632	FIVWTSSAFQALDKIYGSTTEPSALKK	GR; GR; GR; GR	DF; DF; DF; DF	254; 254; 254; 254	NH2-FIVWTSSAFQALDKIYGSTTEPSALKK-COOH			carla_lasiodip_2.mgf	Locus:1.1.1.4040.13 File:"carla.wiff"		4455	747.9	4+	4+	2987.56	0	1.76151				16.3265	Doubtful
314	821070354	NAIEHGDVDVVAVNDPFIEPK	FR	YA	19	NH2-NAIEHGDVDVVAVNDPFIEPK-COOH			carla_lasiodip_2.mgf	Locus:1.1.1.3798.36 File:"carla.wiff"		3685	760.38	3+	3+	2277.13	1	-5.39896				100	Confident
315	821058002	GLAALRGLVQREPIPSVVAALER	AR	ML	338	NH2-GLAALRGLVQREPIPSVVAALER-COOH			carla_lasiodip_2.mgf	Locus:1.1.1.3966.11 File:"carla.wiff"		4219	604.642	3+	4+	2414.41	0	52.7333				31.3725	Doubtful
316	255976763, 255976765, 255976767, 255976769, 255976771, 255976773, 255976775, 255976777, 255976779, 255976781, 255976783, 255976785, 255976787, 255976789, 255976791, 255976793, 255976795, 255976797, 255976799, 255976801, 255976803, 255976805, 255976807, 255976809, 407918024, 485919901, 532164813, 615420329, 749405226, 749405228, 749405230, 749405232, 749405234, 749405236, 749405238, 749405240, 749…	LHFFMVGFAPLTSR	PR; PR; PR; PR; PR; PR; PR; PR; PR; PR; PR; PR; PR; PR; PR; PR; PR; PR; PR; PR; PR; PR; PR; PR; PR; PR; PR; PR; PR; PR; PR; PR; PR; PR; PR; PR; PR; PR; PR; PR; PR; PR; PR; PR; PR; PR; PR; PR; PR; PR; PR; PR; PR; PR; PR; PR; PR; PR; PR; PR; PR; PR; PR; PR; PR; PR; PR; PR; PR	GA; GA; GA; GA; GA; GA; GA; GA; GA; GA; GA; GA; GA; GA; GA; GA; GA; GA; GA; GA; GA; GA; GA; GA; GA; GA; GA; GA; GA; GA; GA; GA; GA; GA; GA; GA; GA; GA; GA; GA; GA; GA; GA; GA; GA; GA; GA; GA; GA; GA; GA; GA; GA; GA; GA; GA; GA; GA; GA; GA; GA; GA; GA; GA; GA; GA; GA; GA; GA	24; 24; 24; 24; 24; 24; 24; 24; 24; 24; 24; 24; 24; 24; 24; 24; 24; 24; 24; 24; 24; 24; 24; 24; 263; 264; 17; 264; 14; 14; 14; 14; 14; 14; 14; 14; 14; 14; 14; 14; 14; 14; 14; 14; 14; 14; 14; 14; 14; 14; 14; 14; 14; 14; 14; 14; 14; 14; 14; 14; 14; 14; 14; 14; 14; 14; 14; 14; 14	NH2-LHFFM<ox>VGFAPLTSR-COOH		Oxidation of M(5)	carla_lasiodip_2.mgf	Locus:1.1.1.3934.30 File:"carla.wiff"		4118	819.924	2+	2+	1637.84	0	-3.0319				98.3051	Confident
317	485928951, 615400160	FYVDLTQFTGAWGR	PK; PK	PQ; PQ	147; 147	NH2-FYVDLTQFTGAWGR-COOH			carla_lasiodip_2.mgf	Locus:1.1.1.4076.22 File:"carla.wiff"		4571	830.91	2+	2+	1659.8	0	1.14662				64.0351	Confident
318	407925510	VVPGESVVVFGAGPIGLLCCK	AK	VA	518	NH2-VVPGESVVVFGAGPIGLLC<cmm>C<cmm>K-COOH		Carbamidomethylation of C(19, 20)	carla_lasiodip_2.mgf	Locus:1.1.1.4052.43 File:"carla.wiff"		4495	1079.57	2+	2+	2157.13	0	-1.46859				100	Confident
319	821069098	VNIGQILLSVR	AR	TK	129	NH2-VNIGQILLSVR-COOH			carla_lasiodip_2.mgf	Locus:1.1.1.4020.9 File:"carla.wiff"		4391	606.869	2+	2+	1210.74	1	-16.3795				100	Confident
320	407925828	VILLGETATLPSAATPVFLVAVAAPVNGK	FK	IV	63	NH2-VILLGETATLPSAATPVFLVAVAAPVNGK-COOH			carla_lasiodip_2.mgf	Locus:1.1.1.3843.25 File:"carla.wiff"		3828	705.699	3+	4+	2818.62	0	52.4603				33.9286	Doubtful
321	407922484, 485927072, 615404329, 821066699	DLGLGKDDVVVVVLPDSIR	VK; VK; VK; VK	SY; SY; SY; SY	301; 301; 301; 301	NH2-DLGLGKDDVVVVVLPDSIR-COOH			carla_lasiodip_2.mgf	Locus:1.1.1.3902.45 File:"carla.wiff"		4016	1005.1	2+	2+	2008.12	0	32.3317				45.614	Doubtful
322	485917627, 615425366	SSDEWSFFIAGTAR	HP; HP	AT; AT	349; 349	NH2-SSDEWSFFIAGTAR-COOH			carla_lasiodip_2.mgf	Locus:1.1.1.3801.32 File:"carla.wiff"		3694	787.904	2+	2+	1572.72	1	44.211				90.5983	Doubtful
323	407921355, 485925785, 615407160, 946711793	SFLDNVGHYSRPDLLWLGVDR	NR; NR; NR; NR	KQ; KQ; KQ; KQ	298; 325; 325; 298	NH2-SFLDNVGHYSRPDLLWLGVDR-COOH			carla_lasiodip_2.mgf	Locus:1.1.1.3949.32 File:"carla.wiff"		4166	820.418	3+	3+	2458.24	0	-2.91384				33.0827	Confident
324	407921543, 485924500, 615410147, 821062528	QAFDDAIAELDSLSEESYR	AK; AK; AK; AK	DS; DS; DS; DS	198; 229; 229; 201	pyro-QAFDDAIAELDSLSEESYR-COOH	Pyrolidone from Q(1)		carla_lasiodip_2.mgf	Locus:1.1.1.4105.41 File:"carla.wiff"		4665	1071.48	2+	2+	2140.94	0	-0.105613		Pyrolidone from Q (0: 100.0)	Pyrolidone from Q (1: 99.82993197278913)	98.2301	Confident
325	407928020	RTVGQPVMINLNTTGGTVVDTKIDEMTVK	PR	KL	499	NH2-RTVGQPVM<ox>INLNTTGGTVVDTKIDEM<ox>TVK-COOH		Oxidation of M(8, 26)	carla_lasiodip_2.mgf	Locus:1.1.1.3832.37 File:"carla.wiff"		3793	788.395	2+	4+	3148.61	1	-20.4465				32.1429	Doubtful
326	407926551, 485920807, 615418304, 821068858	TILWNGPAGVFEFEK	AK; AK; AK; AK	FA; FA; FA; FA	158; 333; 333; 333	NH2-TILWNGPAGVFEFEK-COOH			carla_lasiodip_2.mgf	Locus:1.1.1.4042.25 File:"carla.wiff"		4462	854.932	2+	2+	1706.87	1	-11.8881				90.3509	Confident
327	407920012	WLGIGLQGEVAHLGIR	LR	HT	156	NH2-WLGIGLQGEVAHLGIR-COOH			carla_lasiodip_2.mgf	Locus:1.1.1.3963.5 File:"carla.wiff"		4209	573.989	3+	3+	1717.96	1	-12.5264				93.3824	Confident
328	407918381, 485919821, 615420450, 821066880	DAPSALNTVIIPNVNLPK	PR; PR; PR; PR	EL; EL; EL; EL	118; 112; 112; 119	NH2-DAPSALNTVIIPNVNLPK-COOH			carla_lasiodip_2.mgf	Locus:1.1.1.3867.42 File:"carla.wiff"		3905	938.527	2+	2+	1875.05	0	-3.79087				100	Confident
329	485918079, 615424404, 821067276	LNVQPIQAIEEVNMFK	KK; KK; KK	SD; SD; SD	45; 45; 45	NH2-LNVQPIQAIEEVNM<ox>FK-COOH		Oxidation of M(14)	carla_lasiodip_2.mgf	Locus:1.1.1.3904.47 File:"carla.wiff"		4023	944.992	2+	2+	1887.98	0	-4.12041				100	Confident
330	407924056, 485927448, 615403472	TLTAVHDAILHDLVYPVEIVGK	SR; SR; SR	RV; RV; RV	126; 126; 126	NH2-TLTAVHDAILHDLVYPVEIVGK-COOH			carla_lasiodip_2.mgf	Locus:1.1.1.3982.5 File:"carla.wiff"		4270	601.588	4+	4+	2402.32	0	1.30797				100	Confident
331	407921498, 485926546, 615405525, 821062482	SGETEDVTIADIVVGLR	HR; HR; HR; HR	TG; TG; TG; TG	377; 377; 377; 377	NH2-SGETEDVTIADIVVGLR-COOH			carla_lasiodip_2.mgf	Locus:1.1.1.4035.33 File:"carla.wiff"		4440	887.463	2+	2+	1772.92	0	-2.11901				100	Confident
332	1009103642, 1021279975, 1021645412, 1026735989, 1035470483, 1035470485, 1035470487, 1035470489, 1035470491, 1035470493, 1035470495, 1035470497, 1035470499, 1035470501, 1035470503, 1035470505, 1035470507, 1035470509, 1035470511, 1035470513, 1035470515, 1035470517, 1035470519, 1035470521, 1039028420, 1039678995, 1039679002, 1040784514, 1043220182, 1043220184, 1043678104, 1044640787, 1044640789, 104…	AGPFGQLFRPDNFVFGQSGAGNNWAK	VR; VR; VR; VR; VR; VR; VR; VR; VR; VR; VR; VR; VR; VR; VR; VR; VR; VR; VR; VR; VR; VR; VR; VR; VR; VR; VR; VR; VR; VR; VR; VR; VR; VR; VR; VR; VR; VR; VR; VR; VR; VR; VR; VR; VR; VR; VR; VR; VR; VR; VR; VR; VR; VR; VR; VR; VR; VR; VR; VR; VR; VR; VR; VR; VR; VR; VR; VR; VR; VR; VR; VR; VR; VR; VR; VR; VR; VR; VR; VR; VR; VR; VR; VR; VR; VR; VR; VR; VR; VR; VR; VR; VR; VR; VR; VR; VR; VR; VR; VR;…	GH; GH; G; GH; GH; GH; GH; GH; GH; GH; GH; GH; GH; GH; GH; GH; GH; GH; GH; GH; GH; GH; GH; GH; GH; GH; GH; GS; GH; GH; GH; GH; GH; GH; GH; GH; GH; G; GH; G; GH; GH; GH; GH; GH; G; G; G; G; G; GH; GH; GH; GH; GH; GH; GH; GH; GH; GH; GH; GH; GH; GH; GH; GH; GH; GH; GH; GH; GH; G; GH; GH; GH; GH; GH; GH; GH; GH; GH; GH; G; GH; GH; GH; GH; G; GH; GH; GH; GH; GH; GH; GH; GH; GH; GH; GH; GH; GH; GH; GH…	66; 66; 61; 66; 66; 66; 66; 66; 66; 66; 66; 66; 66; 66; 66; 66; 66; 66; 66; 66; 66; 66; 66; 66; 66; 66; 66; 74; 66; 66; 66; 57; 57; 57; 66; 66; 66; 57; 57; 57; 57; 57; 57; 57; 62; 61; 61; 61; 61; 61; 61; 61; 61; 61; 61; 61; 61; 66; 62; 62; 62; 62; 62; 62; 62; 62; 62; 62; 62; 62; 62; 62; 62; 62; 66; 62; 62; 62; 62; 62; 62; 62; 62; 62; 61; 61; 62; 62; 57; 57; 57; 57; 57; 57; 57; 57; 57; 57; 57; 57;…	NH2-AGPFGQLFRPDNFVFGQSGAGNNWAK-COOH			carla_lasiodip_2.mgf	Locus:1.1.1.3984.41 File:"carla.wiff"		4278	928.121	3+	3+	2781.34	0	-0.219451				100	Confident
333	407925824, 485925072, 615408852, 821067578	ELLAGFAAAEVDKLAETKGE	AK; AK; AK; AK	DF; DF; DF; DF	61; 61; 61; 62	NH2-ELLAGFAAAEVDKLAETKGE-COOH			carla_lasiodip_2.mgf	Locus:1.1.1.3919.16 File:"carla.wiff"		4069	688.027	3+	3+	2061.06	0	-1.85558				34.3284	Confident
334	407921498, 821062482	TSDFQIVGDDLTVTNPAFIK	FK; FK	KA; KA	314; 314	NH2-TSDFQIVGDDLTVTNPAFIK-COOH			carla_lasiodip_2.mgf	Locus:1.1.1.3927.18 File:"carla.wiff"		4095	727.706	3+	3+	2180.1	0	-2.08136				98.8889	Confident
335	407917942, 485928513, 615401141, 821073834	NVSVAPLVLLSAADHYGR	TR; TR; TR; TR	TA; TA; TA; TA	15; 15; 15; 15	NH2-NVSVAPLVLLSAADHYGR-COOH			carla_lasiodip_2.mgf	Locus:1.1.1.3899.17 File:"carla.wiff"		4006	628.01	3+	3+	1881.01	0	-2.05695				100	Confident
336	407916423, 485929497, 615399010, 821071668	SPLEEFSDVLR	IR; IR; IR; VR	EG; EG; EG; EG	250; 249; 249; 250	NH2-SPLEEFSDVLR-COOH			carla_lasiodip_2.mgf	Locus:1.1.1.3848.14 File:"carla.wiff"		3843	646.328	2+	2+	1290.65	0	-2.88883				88.4956	Confident
337	407919646, 485916433, 615427837, 821057687	DNLPDTVVWNPWK	VR; VR; VR; VR	EK; EK; EK; EK	265; 265; 265; 265	NH2-DNLPDTVVWNPWK-COOH			carla_lasiodip_2.mgf	Locus:1.1.1.3906.31 File:"carla.wiff"		4029	792.395	2+	2+	1582.78	0	-1.22756				100	Confident
338	294957107, 294957109, 294957111, 294957113, 294957115, 294957117, 294957119, 294957121, 294957123, 294957125, 294957127, 294957129, 294957131, 294957133, 294957135, 294957137, 294957139, 294957141, 294957165, 294957167, 294957169, 294957171, 294957173, 294957175, 294957177, 294957179, 294957181, 294957183, 294957185, 294957187, 294957189, 294957191, 294957193, 294957195, 294957197, 294957199, 294…	DPANIPWAETGAYYIVESTGVFTTTEK	ER; ER; ER; ER; ER; ER; ER; ER; ER; ER; ER; ER; ER; ER; ER; ER; ER; ER; ER; ER; ER; ER; ER; ER; ER; ER; ER; ER; ER; ER; ER; ER; ER; ER; ER; ER; ER; ER; ER; ER; ER; ER; ER; ER; ER; ER; ER; ER; ER; ER; ER; ER; ER; ER; ER; ER; ER; ER; ER; ER; ER; ER; ER; ER; ER; ER; ER; ER; ER; ER; ER; ER; ER; ER; ER; ER; ER; ER; ER; ER; ER; ER; ER; ER; ER; ER; ER; ER; ER; ER; ER; ER; ER; ER; ER; ER; ER; ER; ER; ER;…	AK; AK; AK; AK; AK; AK; AK; AK; AK; AK; AK; AK; AK; AK; AK; AK; AK; AK; AK; AK; AK; AK; AK; AK; AK; AK; AK; AK; AK; AK; AK; AK; AK; AK; AK; AK; AK; AK; AK; AK; AK; AK; AK; AK; AK; AK; AK; AK; AK; AK; AK; AK; AK; AK; AK; AK; AK; AK; AK; AK; AK; AK; AK; AK; AK; AK; AK; AK; AK; AK; AK; AK; AK; AK; AK; AK; AK; AK; AK; AK; AK; AK; AK; AK; AK; AK; AK; AK; AK; AK; AK; AK; AK; AK; AK; AK; AK; AK; AK; AK;…	59; 59; 59; 59; 59; 59; 59; 59; 59; 59; 59; 59; 59; 59; 59; 59; 59; 59; 59; 59; 59; 59; 59; 59; 59; 59; 59; 59; 59; 59; 59; 59; 59; 59; 59; 59; 59; 59; 59; 59; 59; 59; 59; 59; 59; 59; 59; 59; 59; 59; 59; 59; 59; 59; 59; 59; 59; 59; 59; 59; 59; 59; 59; 59; 59; 59; 59; 59; 59; 59; 59; 59; 59; 59; 59; 59; 59; 59; 59; 59; 59; 59; 59; 59; 59; 59; 59; 59; 59; 59; 59; 59; 59; 59; 59; 59; 59; 59; 59; 59;…	NH2-DPANIPWAETGAYYIVESTGVFTTTEK-COOH			carla_lasiodip_2.mgf	Locus:1.1.1.4163.10 File:"carla.wiff"		4852	987.476	3+	3+	2959.41	0	-2.62074				100	Confident
339	485916967, 615426718, 821066948	GTIIMNLLSDAAQSETWPHIKPQLTK	SR; SR; SR	GK; GK; GK	322; 322; 306	NH2-GTIIM<ox>NLLSDAAQSETWPHIKPQLTK-COOH		Oxidation of M(5)	carla_lasiodip_2.mgf	Locus:1.1.1.4041.17 File:"carla.wiff"		4459	727.885	4+	4+	2907.52	0	-1.48874				100	Confident
340	407925824, 485925072, 615408852, 821067578	ELLAGFAAAEVDKLAETKGEDF	AK; AK; AK; AK	ID; VD; VD; VD	61; 61; 61; 62	NH2-ELLAGFAAAEVDKLAETKGEDF-COOH			carla_lasiodip_2.mgf	Locus:1.1.1.4056.19 File:"carla.wiff"		4507	775.393	3+	3+	2323.16	0	-0.252352				93.3824	Confident
341	407918916, 485929555, 615398757, 821060882	PTITQAWLWPR	SD; SD; SD; SD	VG; VG; VG; VG	383; 383; 383; 383	NH2-PTITQAWLWPR-COOH			carla_lasiodip_2.mgf	Locus:1.1.1.3870.22 File:"carla.wiff"		3914	684.873	2+	2+	1367.74	0	-2.30584				100	Confident
342	407920118, 485925627, 615407485, 821073587	ALHDTFAAFGNILSCK	NK; NK; NK; NK	VA; VA; VA; VA	160; 160; 160; 155	NH2-ALHDTFAAFGNILSC<cmm>K-COOH		Carbamidomethylation of C(15)	carla_lasiodip_2.mgf	Locus:1.1.1.3825.9 File:"carla.wiff"		3770	588.962	3+	3+	1763.87	0	-1.31283				66.4179	Confident
343	407921498, 485926546, 615405525, 821062482	SGETEDVTIADIVVGLR	HR; HR; HR; HR	TG; TG; TG; TG	377; 377; 377; 377	NH2-SGETEDVTIADIVVGLR-COOH			carla_lasiodip_2.mgf	Locus:1.1.1.4048.33 File:"carla.wiff"		4482	887.463	2+	2+	1772.92	0	-2.11901				100	Confident
344	407925739, 485926166, 615406426	DFSHSAENVTFSIEGGGEVPVLR	GR; GR; GR	TF; TF; TF	53; 53; 53	NH2-DFSHSAENVTFSIEGGGEVPVLR-COOH			carla_lasiodip_2.mgf	Locus:1.1.1.3835.51 File:"carla.wiff"		3803	1224.09	2+	2+	2446.18	0	-2.86751				100	Confident
345	485923777, 615411712, 821066676	YTTGPILFGEPATNAQHSFFQLLHQGTK	VK; VK; VK	LI; LI; LI	378; 378; 378	NH2-YTTGPILFGEPATNAQHSFFQLLHQGTK-COOH			carla_lasiodip_2.mgf	Locus:1.1.1.3961.28 File:"carla.wiff"		4204	776.645	4+	4+	3102.56	0	-1.6176				100	Confident
346	407924068, 485921314, 615417188, 821073289	NILLNYFQTEQ	ER; ER; ER; ER		137; 137; 137; 138	NH2-NILLNYFQTEQ-COOH			carla_lasiodip_2.mgf	Locus:1.1.1.3988.17 File:"carla.wiff"		4289	691.851	2+	2+	1381.69	0	-0.240979				56.5217	Confident
347	485926715, 615405068	DTPSPLSAVGDVAECDR	LR; LR	SS; SS	94; 94	NH2-DTPSPLSAVGDVAEC<cmm>DR-COOH		Carbamidomethylation of C(15)	carla_lasiodip_2.mgf	Locus:1.1.1.3843.41 File:"carla.wiff"		3828	894.947	2+	2+	1787.8	0	44.6162				47.8261	Doubtful
348	407920048, 485921330, 615417163, 821064115	SINPDEAVAYGAAVQAAILSGDTSSK	NK; NK; NK; NK	ST; ST; ST; ST	360; 360; 360; 144	NH2-SINPDEAVAYGAAVQAAILSGDTSSK-COOH			carla_lasiodip_2.mgf	Locus:1.1.1.4054.23 File:"carla.wiff"		4501	845.758	3+	3+	2534.25	0	0.608703				100	Confident
349	485918092, 615424318	VLADFFIEK	EK; EK	VL; VL	135; 135	NH2-VLADFFIEK-COOH			carla_lasiodip_2.mgf	Locus:1.1.1.3851.3 File:"carla.wiff"		3852	541.305	2+	2+	1080.59	0	9.32919				95.8333	Confident
350	485918828, 615422541	FPYIGGSDTIAGWGSANCGK	SK; SK	CY; CY	62; 62	NH2-FPYIGGSDTIAGWGSANC<cmm>GK-COOH		Carbamidomethylation of C(18)	carla_lasiodip_2.mgf	Locus:1.1.1.3832.25 File:"carla.wiff"		3793	686.645	3+	3+	2056.93	0	-8.20636				97.0588	Confident
351	821071804	SFLDLSVNSLNALTR	ER	SY	417	NH2-SFLDLSVNSLNALTR-COOH			carla_lasiodip_2.mgf	Locus:1.1.1.3826.37 File:"carla.wiff"		3774	825.405	2+, 3+, 4+	2+	1648.88	0	-50.753				50.4425	Doubtful
352	407918841	ELVSLFAGYGYQPR	NK	VV	249	pyro-ELVSLFAGYGYQPR-COOH	Pyrolidone from E(1)		carla_lasiodip_2.mgf	Locus:1.1.1.4240.8 File:"carla.wiff"		5072	791.398	2+, 3+, 4+	2+	1580.8	0	-10.6651		Pyrolidone from E (0: 100.0)	Pyrolidone from E (1: 71.51287553648069)	48.6957	Confident
353	407918406, 821066892	QITINDLPVGR	VR; VR	SV; SV	142; 142	pyro-QITINDLPVGR-COOH	Pyrolidone from Q(1)		carla_lasiodip_2.mgf	Locus:1.1.1.3819.17 File:"carla.wiff"		3751	604.836	2+	2+	1207.66	0	1.62078		Pyrolidone from Q (0: 100.0)	Pyrolidone from Q (1: 97.00996677740864)	86.7257	Confident
354	485921692, 615416290, 821057885	ADGGIGDWIYLR	QK; QK; QK	DG; DG; DG	177; 177; 177	NH2-ADGGIGDWIYLR-COOH			carla_lasiodip_2.mgf	Locus:1.1.1.3882.14 File:"carla.wiff"		3951	668.344	2+	2+	1334.66	0	8.48893				100	Confident
355	89254957	FASTPSSTFIEGK	VR	SG	145	NH2-FASTPSSTFIEGK-COOH			carla_lasiodip_2.mgf	Locus:1.1.1.4284.3 File:"carla.wiff"		5212	686.339	2+	2+	1370.67	0	-6.66505				100	Confident
356	485929843, 615398235	LNQNFVKLVSWYDNEWGYSR	IS; IS	RV; RV	302; 302	NH2-LNQNFVKLVSWYDNEWGYSR-COOH			carla_lasiodip_2.mgf	Locus:1.1.1.4116.15 File:"carla.wiff"		4700	840.109	3+	3+	2517.21	0	38.4341				98.5075	Doubtful
357	407926551, 485920807, 615418304, 821068858	TILWNGPAGVFEFEK	AK; AK; AK; AK	FA; FA; FA; FA	158; 333; 333; 333	NH2-TILWNGPAGVFEFEK-COOH			carla_lasiodip_2.mgf	Locus:1.1.1.4050.27 File:"carla.wiff"		4488	854.932	2+	2+	1706.87	1	-11.8881				100	Confident
358	407920487	QELLDDLFEQAR	AR	KK	83	NH2-QELLDDLFEQAR-COOH			carla_lasiodip_2.mgf	Locus:1.1.1.3901.31 File:"carla.wiff"		4013	738.874	2+	2+	1475.73	0	4.6182				99.115	Confident
359	407926432, 485928329, 615401750	KFASLYPVVLLAR	AR; AR; AR	NP; NP; NP	22; 22; 22	NH2-KFASLYPVVLLAR-COOH			carla_lasiodip_2.mgf	Locus:1.1.1.3830.25 File:"carla.wiff"		3786	738.948	2+	2+	1475.89	0	-2.82406				100	Confident
360	485918335, 615423645, 821059752	AYIGWIPVEEWR	DR; DR; DR	NV; NV; SV	205; 205; 213	NH2-AYIGWIPVEEWR-COOH			carla_lasiodip_2.mgf	Locus:1.1.1.4012.24 File:"carla.wiff"		4366	760.397	2+	2+	1517.77	1	6.57509				94.6903	Confident
361	821064294	KPEYAALIDAAVAYGK	SK	GK	46	NH2-KPEYAALIDAAVAYGK-COOH			carla_lasiodip_2.mgf	Locus:1.1.1.3795.10 File:"carla.wiff"		3674	560.64	3+	3+	1678.89	0	2.34753				100	Confident
362	407926709, 485929843, 615398235, 821070354	LVSWYDNEWGYSR	VK; VK; VK; VK	RV; RV; RV; RV	308; 309; 309; 308	NH2-LVSWYDNEWGYSR-COOH			carla_lasiodip_2.mgf	Locus:1.1.1.3951.36 File:"carla.wiff"		4172	837.88	2+	2+	1673.75	0	-1.65511				100	Confident
363	407927696	RPIRERSVDSAK	GR	SG	549	NH2-RPIRERSVDSAK-COOH			carla_lasiodip_2.mgf	Locus:1.1.1.3870.3 File:"carla.wiff"		3913	472.273	3+	3+	1412.78	1	6.99711				50.365	Confident
364	485920153, 615419748	NLNNAFAYDLVPSTSVVTAALK	QR; QR	AA; AA	72; 72	NH2-NLNNAFAYDLVPSTSVVTAALK-COOH			carla_lasiodip_2.mgf	Locus:1.1.1.4060.19 File:"carla.wiff"		4520	770.412	3+	3+	2307.21	1	-0.496111				100	Confident
365	294957107, 294957109, 294957111, 294957113, 294957115, 294957117, 294957119, 294957121, 294957123, 294957125, 294957127, 294957129, 294957131, 294957133, 294957135, 294957137, 294957139, 294957141, 294957165, 294957167, 294957169, 294957171, 294957173, 294957175, 294957177, 294957179, 294957181, 294957183, 294957185, 294957187, 294957189, 294957191, 294957193, 294957195, 294957197, 294957199, 294…	DPANIPWAETGAYYIVESTGVFTTTEK	ER; ER; ER; ER; ER; ER; ER; ER; ER; ER; ER; ER; ER; ER; ER; ER; ER; ER; ER; ER; ER; ER; ER; ER; ER; ER; ER; ER; ER; ER; ER; ER; ER; ER; ER; ER; ER; ER; ER; ER; ER; ER; ER; ER; ER; ER; ER; ER; ER; ER; ER; ER; ER; ER; ER; ER; ER; ER; ER; ER; ER; ER; ER; ER; ER; ER; ER; ER; ER; ER; ER; ER; ER; ER; ER; ER; ER; ER; ER; ER; ER; ER; ER; ER; ER; ER; ER; ER; ER; ER; ER; ER; ER; ER; ER; ER; ER; ER; ER; ER;…	AK; AK; AK; AK; AK; AK; AK; AK; AK; AK; AK; AK; AK; AK; AK; AK; AK; AK; AK; AK; AK; AK; AK; AK; AK; AK; AK; AK; AK; AK; AK; AK; AK; AK; AK; AK; AK; AK; AK; AK; AK; AK; AK; AK; AK; AK; AK; AK; AK; AK; AK; AK; AK; AK; AK; AK; AK; AK; AK; AK; AK; AK; AK; AK; AK; AK; AK; AK; AK; AK; AK; AK; AK; AK; AK; AK; AK; AK; AK; AK; AK; AK; AK; AK; AK; AK; AK; AK; AK; AK; AK; AK; AK; AK; AK; AK; AK; AK; AK; AK;…	59; 59; 59; 59; 59; 59; 59; 59; 59; 59; 59; 59; 59; 59; 59; 59; 59; 59; 59; 59; 59; 59; 59; 59; 59; 59; 59; 59; 59; 59; 59; 59; 59; 59; 59; 59; 59; 59; 59; 59; 59; 59; 59; 59; 59; 59; 59; 59; 59; 59; 59; 59; 59; 59; 59; 59; 59; 59; 59; 59; 59; 59; 59; 59; 59; 59; 59; 59; 59; 59; 59; 59; 59; 59; 59; 59; 59; 59; 59; 59; 59; 59; 59; 59; 59; 59; 59; 59; 59; 59; 59; 59; 59; 59; 59; 59; 59; 59; 59; 59;…	NH2-DPANIPWAETGAYYIVESTGVFTTTEK-COOH			carla_lasiodip_2.mgf	Locus:1.1.1.4265.21 File:"carla.wiff"		5154	987.478	3+	3+	2959.41	0	0.113496				100	Confident
366	407916799, 485916824, 615427115, 821056921	SPYIYPLYGLGELPQGFAR	GK; GK; GK; GK	LS; LS; LS; LS	233; 233; 233; 444	NH2-SPYIYPLYGLGELPQGFAR-COOH			carla_lasiodip_2.mgf	Locus:1.1.1.4075.14 File:"carla.wiff"		4568	714.376	3+	3+	2140.1	0	2.77352				66.6667	Confident
367	407926709, 485929843, 615398235, 821070354	VPTSNVSVVDLTAR	FR; FR; FR; FR	LE; LE; LE; LE	233; 233; 233; 233	NH2-VPTSNVSVVDLTAR-COOH			carla_lasiodip_2.mgf	Locus:1.1.1.4285.3 File:"carla.wiff"		5214	729.399	2+	2+	1456.79	0	-4.05134				100	Confident
368	407924056, 485927448, 615403472	TLTAVHDAILHDLVYPVEIVGKR	SR; SR; SR	VR; VR; VR	126; 126; 126	NH2-TLTAVHDAILHDLVYPVEIVGKR-COOH			carla_lasiodip_2.mgf	Locus:1.1.1.3907.35 File:"carla.wiff"		4032	853.813	3+	3+	2558.42	0	-2.25932				100	Confident
369	407925739, 485926166, 615406426	DFSHSAENVTFSIEGGGEVPVLR	GR; GR; GR	TF; TF; TF	53; 53; 53	NH2-DFSHSAENVTFSIEGGGEVPVLR-COOH			carla_lasiodip_2.mgf	Locus:1.1.1.3837.51 File:"carla.wiff"		3810	1224.09	2+	2+	2446.18	0	-2.86751				100	Confident
370	821061841	VNGQPLSLVEPAILR	VK	FK	31	NH2-VNGQPLSLVEPAILR-COOH			carla_lasiodip_2.mgf	Locus:1.1.1.3886.28 File:"carla.wiff"		3965	803.96	2+	2+	1604.92	1	-14.4989				100	Confident
371	485927271, 615403826	APAANDVAMAAGPAAPR	IR; IR	AP; AP	12; 12	NH2-APAANDVAM<ox>AAGPAAPR-COOH		Oxidation of M(9)	carla_lasiodip_2.mgf	Locus:1.1.1.4044.21 File:"carla.wiff"		4469	783.899	2+	2+	1565.76	0	14.1742				52.6316	Confident
372	407916423, 485929497, 615399010, 821071668	SPLEEFSDVLR	IR; IR; IR; VR	EG; EG; EG; EG	250; 249; 249; 250	NH2-SPLEEFSDVLR-COOH			carla_lasiodip_2.mgf	Locus:1.1.1.3842.17 File:"carla.wiff"		3824	646.328	2+	2+	1290.65	0	-2.88883				100	Confident
373	821059211	VDLVAYDTYLNYPLGHR	PK	LA	152	NH2-VDLVAYDTYLNYPLGHR-COOH			carla_lasiodip_2.mgf	Locus:1.1.1.3795.20 File:"carla.wiff"		3675	670.344	3+	3+	2008.01	0	1.91164				100	Confident
374	485921692, 615416290, 821057885	ADGGIGDWIYLR	QK; QK; QK	DG; DG; DG	177; 177; 177	NH2-ADGGIGDWIYLR-COOH			carla_lasiodip_2.mgf	Locus:1.1.1.3902.19 File:"carla.wiff"		4015	668.345	2+	2+	1334.66	0	10.5837				98.2301	Confident
375	485925072, 615408852	ELLAGFAAAEVDKLAETKGEDFVDRER	AK; AK	AK; AK	61; 61	NH2-ELLAGFAAAEVDKLAETKGEDFVDRER-COOH			carla_lasiodip_2.mgf	Locus:1.1.1.3885.46 File:"carla.wiff"		3962	993.84	3+	3+	2978.5	0	-0.522917				100	Confident
376	407921175	ELPPQSIDWYYIR	AK	AA	44	NH2-ELPPQSIDWYYIR-COOH			carla_lasiodip_2.mgf	Locus:1.1.1.3834.37 File:"carla.wiff"		3800	840.424	2+	2+	1678.84	0	-1.10677				100	Confident
377	407922783	RALSSNARGDGLR	IK	TP	576	NH2-RALSSNARGDGLR-COOH			carla_lasiodip_2.mgf	Locus:1.1.1.4129.10 File:"carla.wiff"		4741	687.381	2+	2+	1371.73	1	8.43258				53.913	Confident
378	821071971	DILTDDELISDSYDLK	YK	EV	6	NH2-DILTDDELISDSYDLK-COOH			carla_lasiodip_2.mgf	Locus:1.1.1.3903.43 File:"carla.wiff"		4020	927.946	2+	2+	1853.88	0	-0.41626				100	Confident
379	407924032, 485918148, 615424168, 821073258	VALLEPNDPSDVTEIIGSGK	IK; IK; IK; IK	VD; VD; VD; VD	37; 37; 37; 37	NH2-VALLEPNDPSDVTEIIGSGK-COOH			carla_lasiodip_2.mgf	Locus:1.1.1.3791.47 File:"carla.wiff"		3663	1027.54	2+	2+	2053.06	0	0.74536				100	Confident
380	485925072, 615408852, 821067578	ELLAGFAAAEVDKLAETKGEDFVD	AK; AK; AK	RE; RE; RE	61; 61; 62	NH2-ELLAGFAAAEVDKLAETKGEDFVD-COOH			carla_lasiodip_2.mgf	Locus:1.1.1.4060.29 File:"carla.wiff"		4520	846.759	3+	3+	2537.25	0	0.80938				36.4286	Confident
381	407923182	SEPAAVDSILMCLK	DR	HA	118	NH2-SEPAAVDSILM<ox>C<cmm>LK-COOH		Carbamidomethylation of C(12), Oxidation of M(11)	carla_lasiodip_2.mgf	Locus:1.1.1.3938.22 File:"carla.wiff"		4130	775.416	2+	2+	1548.75	0	42.225				85.9649	Doubtful
382	407924177, 485924308, 615410688, 821066632	NIPGVETSSVYSLNLLQLAPGGHLGR	FR; FR; FR; FR	FI; FI; FI; FI	228; 228; 228; 228	NH2-NIPGVETSSVYSLNLLQLAPGGHLGR-COOH			carla_lasiodip_2.mgf	Locus:1.1.1.3987.35 File:"carla.wiff"		4287	898.151	3+	3+	2691.43	0	-0.758115				100	Confident
383	407928922	DLAQLSQLGHFLK	KK	GS	66	NH2-DLAQLSQLGHFLK-COOH			carla_lasiodip_2.mgf	Locus:1.1.1.3852.5 File:"carla.wiff"		3856	490.607	3+	3+	1468.8	0	-2.54291				100	Confident
384	821065268	VLLVPLSTHADFAPLVQR	TK	LS	544	NH2-VLLVPLSTHADFAPLVQR-COOH			carla_lasiodip_2.mgf	Locus:1.1.1.3847.49 File:"carla.wiff"		3842	988.567	2+	2+	1975.13	0	-3.05225				53.9823	Confident
385	407925053	SIASLIVDASVK	IK	IG	108	NH2-SIASLIVDASVK-COOH			carla_lasiodip_2.mgf	Locus:1.1.1.3815.15 File:"carla.wiff"		3738	601.854	2+	2+	1201.69	0	2.03023				100	Confident
386	407923611, 485929173, 615399771	KSDPYLLSYLGSTFSLR	IK; IK; IK	KG; KG; KG	176; 176; 176	NH2-KSDPYLLSYLGSTFSLR-COOH			carla_lasiodip_2.mgf	Locus:1.1.1.4011.42 File:"carla.wiff"		4364	974.015	2+	2+	1946.01	0	0.0609743				100	Confident
387	407918859	KQDPLRCLALAWLYAIDTVINAAYT	IR	AA	79	NH2-KQDPLRC<cmm>LALAWLYAIDTVINAAYT-COOH		Carbamidomethylation of C(7)	carla_lasiodip_2.mgf	Locus:1.1.1.4108.35 File:"carla.wiff"		4675	960.481	3+	3+	2878.51	0	-29.035				38.2353	Doubtful
388	407926709, 485929843, 615398235, 821070354	LVSWYDNEWGYSR	VK; VK; VK; VK	RV; RV; RV; RV	308; 309; 309; 308	NH2-LVSWYDNEWGYSR-COOH			carla_lasiodip_2.mgf	Locus:1.1.1.4256.11 File:"carla.wiff"		5124	837.877	2+	2+	1673.75	0	-4.99688				88.9831	Confident
389	407921498, 485926546, 615405525, 821062482	GNPTVEVDIVTETGLHR	SR; SR; SR; SR	AI; AI; AI; AI	16; 16; 16; 16	NH2-GNPTVEVDIVTETGLHR-COOH			carla_lasiodip_2.mgf	Locus:1.1.1.3809.15 File:"carla.wiff"		3719	613.323	3+	3+	1835.94	1	4.11927				100	Confident
390	485926244, 615406296, 821061274	FTQEFSPLFR	PR; PR; PR	LL; LL; LL	7; 7; 7	NH2-FTQEFSPLFR-COOH			carla_lasiodip_2.mgf	Locus:1.1.1.3863.9 File:"carla.wiff"		3891	636.322	2+	2+	1270.63	0	-4.85261				91.3043	Confident
391	407921114, 485916237, 615428263, 821066285	LVEDPNIVASFLPR	CK; CK; CK; CK	LY; LY; LY; LY	296; 295; 295; 293	NH2-LVEDPNIVASFLPR-COOH			carla_lasiodip_2.mgf	Locus:1.1.1.3953.32 File:"carla.wiff"		4179	785.434	2+	2+	1568.86	0	-2.28902				100	Confident
392	407925739, 485926166, 615406426	DFSHSAENVTFSIEGGGEVPVLR	GR; GR; GR	TF; TF; TF	53; 53; 53	NH2-DFSHSAENVTFSIEGGGEVPVLR-COOH			carla_lasiodip_2.mgf	Locus:1.1.1.3841.51 File:"carla.wiff"		3823	1224.09	2+	2+	2446.18	0	-2.86751				100	Confident
393	407925739, 485926166, 615406426	DFSHSAENVTFSIEGGGEVPVLR	GR; GR; GR	TF; TF; TF	53; 53; 53	NH2-DFSHSAENVTFSIEGGGEVPVLR-COOH			carla_lasiodip_2.mgf	Locus:1.1.1.3836.33 File:"carla.wiff"		3806	816.398	3+	3+	2446.18	0	-1.38686				100	Confident
394	294957107, 294957109, 294957111, 294957113, 294957115, 294957117, 294957119, 294957121, 294957123, 294957125, 294957127, 294957129, 294957131, 294957133, 294957135, 294957137, 294957139, 294957141, 294957165, 294957167, 294957169, 294957171, 294957173, 294957175, 294957177, 294957179, 294957181, 294957183, 294957185, 294957187, 294957189, 294957191, 294957193, 294957195, 294957197, 294957199, 294…	DPANIPWAETGAYYIVESTGVFTTTEK	ER; ER; ER; ER; ER; ER; ER; ER; ER; ER; ER; ER; ER; ER; ER; ER; ER; ER; ER; ER; ER; ER; ER; ER; ER; ER; ER; ER; ER; ER; ER; ER; ER; ER; ER; ER; ER; ER; ER; ER; ER; ER; ER; ER; ER; ER; ER; ER; ER; ER; ER; ER; ER; ER; ER; ER; ER; ER; ER; ER; ER; ER; ER; ER; ER; ER; ER; ER; ER; ER; ER; ER; ER; ER; ER; ER; ER; ER; ER; ER; ER; ER; ER; ER; ER; ER; ER; ER; ER; ER; ER; ER; ER; ER; ER; ER; ER; ER; ER; ER;…	AK; AK; AK; AK; AK; AK; AK; AK; AK; AK; AK; AK; AK; AK; AK; AK; AK; AK; AK; AK; AK; AK; AK; AK; AK; AK; AK; AK; AK; AK; AK; AK; AK; AK; AK; AK; AK; AK; AK; AK; AK; AK; AK; AK; AK; AK; AK; AK; AK; AK; AK; AK; AK; AK; AK; AK; AK; AK; AK; AK; AK; AK; AK; AK; AK; AK; AK; AK; AK; AK; AK; AK; AK; AK; AK; AK; AK; AK; AK; AK; AK; AK; AK; AK; AK; AK; AK; AK; AK; AK; AK; AK; AK; AK; AK; AK; AK; AK; AK; AK;…	59; 59; 59; 59; 59; 59; 59; 59; 59; 59; 59; 59; 59; 59; 59; 59; 59; 59; 59; 59; 59; 59; 59; 59; 59; 59; 59; 59; 59; 59; 59; 59; 59; 59; 59; 59; 59; 59; 59; 59; 59; 59; 59; 59; 59; 59; 59; 59; 59; 59; 59; 59; 59; 59; 59; 59; 59; 59; 59; 59; 59; 59; 59; 59; 59; 59; 59; 59; 59; 59; 59; 59; 59; 59; 59; 59; 59; 59; 59; 59; 59; 59; 59; 59; 59; 59; 59; 59; 59; 59; 59; 59; 59; 59; 59; 59; 59; 59; 59; 59;…	NH2-DPANIPWAETGAYYIVESTGVFTTTEK-COOH			carla_lasiodip_2.mgf	Locus:1.1.1.4273.17 File:"carla.wiff"		5180	987.478	3+	3+	2959.41	0	0.113496				100	Confident
395	821057664	SLLTTTAAGAAAVGAGWK	LK	LY	6	NH2-SLLTTTAAGAAAVGAGWK-COOH			carla_lasiodip_2.mgf	Locus:1.1.1.3871.5 File:"carla.wiff"		3916	549.297	3+	3+	1644.88	0	-9.43598				96.4539	Confident
396	485920273, 615419490	FAECQVQPASQTLAKVTLQMTTWNLVK	RR; RR	FF; FF	256; 256	NH2-FAEC<cmm>QVQPASQTLAKVTLQM<ox>TTWNLVK-COOH		Carbamidomethylation of C(4), Oxidation of M(20)	carla_lasiodip_2.mgf	Locus:1.1.1.3986.27 File:"carla.wiff"		4284	777.921	2+	4+	3107.58	0	24.7193				24	Doubtful
397	407924056, 485927448, 615403472	TLTAVHDAILHDLVYPVEIVGK	SR; SR; SR	RV; RV; RV	126; 126; 126	NH2-TLTAVHDAILHDLVYPVEIVGK-COOH			carla_lasiodip_2.mgf	Locus:1.1.1.3995.25 File:"carla.wiff"		4312	801.781	3+	3+	2402.32	0	0.342531				100	Confident
398	407917559, 485925757, 615407212, 821068150	WFDFGGDTVVR	SR; SR; SR; SR	TD; TD; TD; TD	51; 48; 48; 49	NH2-WFDFGGDTVVR-COOH			carla_lasiodip_2.mgf	Locus:1.1.1.3787.20 File:"carla.wiff"		3649	649.813	2+	2+	1297.61	0	1.93194				100	Confident
399	407921595, 485924676, 615409707, 821064304	VPIPFSVFPSSYR	AR; SR; SR; AR	SD; SD; SD; SD	36; 12; 12; 13	NH2-VPIPFSVFPSSYR-COOH			carla_lasiodip_2.mgf	Locus:1.1.1.3892.28 File:"carla.wiff"		3984	748.398	2+	2+	1494.79	0	-3.24262				100	Confident
400	485920153, 615419748	NLNNAFAYDLVPSTSVVTAALK	QR; QR	AA; AA	72; 72	NH2-NLNNAFAYDLVPSTSVVTAALK-COOH			carla_lasiodip_2.mgf	Locus:1.1.1.4063.49 File:"carla.wiff"		4531	1154.61	2+	2+	2307.21	0	-1.56539				100	Confident
401	407917511	LLPVYVELLEK	EK	LK	187	NH2-LLPVYVELLEK-COOH			carla_lasiodip_2.mgf	Locus:1.1.1.3982.13 File:"carla.wiff"		4270	658.397	2+	2+	1314.78	0	-0.488249				100	Confident
402	407919280, 485918278, 615423846, 821071938	TSVLNDALNAINNAEK	VK; VK; VK; VK	AG; AG; AG; AG	4; 4; 4; 4	NH2-TSVLNDALNAINNAEK-COOH			carla_lasiodip_2.mgf	Locus:1.1.1.3905.33 File:"carla.wiff"		4026	843.935	2+	2+	1685.86	0	-1.52889				100	Confident
403	407921498, 821062482	TSDFQIVGDDLTVTNPAFIK	FK; FK	KA; KA	314; 314	NH2-TSDFQIVGDDLTVTNPAFIK-COOH			carla_lasiodip_2.mgf	Locus:1.1.1.3946.18 File:"carla.wiff"		4156	728.036	3+	3+	2180.1	1	-7.51158				99.2754	Confident
404	821072462	SPDDGTCGCENSDGEFVYGSSDCT	IK		123	NH2-SPDDGTC<cmm>GC<cmm>ENSDGEFVYGSSDC<cmm>T-COOH		Carbamidomethylation of C(7, 9, 23)	carla_lasiodip_2.mgf	Locus:1.1.1.4088.30 File:"carla.wiff"		4610	872.933	2+	3+	2614.9	1	-48.5598				40.146	Doubtful
405	821061846	IPIYFSQGDLLCPSEHWTPR	TR	MS	319	NH2-IPIYFSQGDLLC<cmm>PSEHWTPR-COOH		Carbamidomethylation of C(12)	carla_lasiodip_2.mgf	Locus:1.1.1.3852.51 File:"carla.wiff"		3858	1208.59	2+, 3+, 4+	2+	2415.17	0	-1.11885				46.6667	Confident
406	407929187, 485924129, 615411025, 821056787	SINIFSGFTR	DR; DR; DR; DR	DV; DV; DV; DV	67; 46; 46; 43	NH2-SINIFSGFTR-COOH			carla_lasiodip_2.mgf	Locus:1.1.1.3806.9 File:"carla.wiff"		3709	571.305	2+	2+	1140.59	0	2.87863				100	Confident
407	407929187, 485924129, 615411025, 821056787	SINIFSGFTR	DR; DR; DR; DR	DV; DV; DV; DV	67; 46; 46; 43	NH2-SINIFSGFTR-COOH			carla_lasiodip_2.mgf	Locus:1.1.1.3800.8 File:"carla.wiff"		3690	571.305	2+	2+	1140.59	0	2.87863				100	Confident
408	485924308, 615410688	FATASALAASSSPALLLAR	KR; KR	GH; GH	121; 121	NH2-FATASALAASSSPALLLAR-COOH			carla_lasiodip_2.mgf	Locus:1.1.1.3837.47 File:"carla.wiff"		3810	909.508	2+	2+	1817	0	-2.22696				100	Confident
409	407925937, 485920153, 615419748	EFDAVQDVFELQR	EK; EK; EK	NL; NL; NL	59; 59; 59	NH2-EFDAVQDVFELQR-COOH			carla_lasiodip_2.mgf	Locus:1.1.1.3869.28 File:"carla.wiff"		3911	798.388	2+	2+	1594.76	0	-0.932684				100	Confident
410	821065480	LIQAFYDAFPQYESR	WK	DF	174	NH2-LIQAFYDAFPQYESR-COOH			carla_lasiodip_2.mgf	Locus:1.1.1.3864.10 File:"carla.wiff"		3894	616.637	3+	3+	1846.89	0	0.254662				100	Confident
411	407924903, 485918420, 615423365, 821067301	GIYPPINVLPSLSR	NK; NK; NK; NK	LM; LM; LM; LM	228; 359; 359; 359	NH2-GIYPPINVLPSLSR-COOH			carla_lasiodip_2.mgf	Locus:1.1.1.3890.26 File:"carla.wiff"		3977	763.438	2+	2+	1524.87	0	-3.3837				100	Confident
412	407927353, 821061788	FAIPAINVTSSSTVVAALEAAR	HK; HK	DK; DK	31; 31	NH2-FAIPAINVTSSSTVVAALEAAR-COOH			carla_lasiodip_2.mgf	Locus:1.1.1.4098.44 File:"carla.wiff"		4643	1095.1	2+	2+	2187.19	1	-2.66777				100	Confident
413	407916845	LGLQGVSVLFASGDSGVANR	MK	YN	402	NH2-LGLQGVSVLFASGDSGVANR-COOH			carla_lasiodip_2.mgf	Locus:1.1.1.3954.40 File:"carla.wiff"		4182	974.013	2+	2+	1946.02	0	-5.48853				100	Confident
414	821069098	VNIGQILLSVR	AR	TK	129	NH2-VNIGQILLSVR-COOH			carla_lasiodip_2.mgf	Locus:1.1.1.3978.8 File:"carla.wiff"		4257	606.378	2+	2+	1210.74	0	0.734323				100	Confident
415	407924419, 485929535, 615398875, 821073082	GIDVLLGPVVGPLGR	GK; GK; GK; GK	TP; TP; TP; TP	146; 208; 208; 146	NH2-GIDVLLGPVVGPLGR-COOH			carla_lasiodip_2.mgf	Locus:1.1.1.3983.21 File:"carla.wiff"		4274	731.443	2+	2+	1460.87	0	-0.445621				100	Confident
416	485916949, 615426743	WVVLFSHPEDYTPVCTTELGAFAK	DN; DN	LE; LE	37; 37	NH2-WVVLFSHPEDYTPVC<cmm>TTELGAFAK-COOH		Carbamidomethylation of C(15)	carla_lasiodip_2.mgf	Locus:1.1.1.3970.38 File:"carla.wiff"		4233	923.121	3+	3+	2766.34	0	1.9613				100	Confident
417	407917800, 821068118	GKLPDIIPLFR	ER; ER	GH; GH	68; 108	NH2-GKLPDIIPLFR-COOH			carla_lasiodip_2.mgf	Locus:1.1.1.3875.16 File:"carla.wiff"		3929	634.888	2+	2+	1267.77	0	-2.67442				100	Confident
418	407921688, 407924574, 485922014, 485925270, 615408238, 615415585, 821064263, 821064801	GPVRENDILCLLESER	VK; VK; VK; VK; VK; VK; VK; VK	EA; EA; EA; EA; EA; EA; EA; EA	47; 47; 47; 47; 47; 47; 47; 47	NH2-GPVRENDILC<cmm>LLESER-COOH		Carbamidomethylation of C(10)	carla_lasiodip_2.mgf	Locus:1.1.1.3822.13 File:"carla.wiff"		3760	633.99	3+	3+	1898.95	0	-1.23039				100	Confident
419	485924895, 615409366	DIPTFADASSIADQIAR	GK; GK	LP; LP	163; 163	NH2-DIPTFADASSIADQIAR-COOH			carla_lasiodip_2.mgf	Locus:1.1.1.3953.42 File:"carla.wiff"		4179	895.947	2+	2+	1789.88	0	-2.78773				100	Confident
420	485924365, 615410473	EAGIVTRPVILGPVSFLALGK	AK; AK	AD; AD	151; 151	NH2-EAGIVTRPVILGPVSFLALGK-COOH			carla_lasiodip_2.mgf	Locus:1.1.1.4058.47 File:"carla.wiff"		4515	1069.14	2+	2+	2136.27	0	-0.754616				100	Confident
421	407924056, 485927448, 615403472	TLTAVHDAILHDLVYPVEIVGK	SR; SR; SR	RV; RV; RV	126; 126; 126	NH2-TLTAVHDAILHDLVYPVEIVGK-COOH			carla_lasiodip_2.mgf	Locus:1.1.1.3988.6 File:"carla.wiff"		4289	601.588	4+	4+	2402.32	0	1.30797				77.0833	Confident
422	821065268	TVEAAVEALTQDLR	GK	EK	437	NH2-TVEAAVEALTQDLR-COOH			carla_lasiodip_2.mgf	Locus:1.1.1.3959.2 File:"carla.wiff"		4196	505.938	3+	3+	1514.79	0	-1.82228				42.1053	Confident
423	821073426	SLPLGFTFSYPASQDFIDHGVLQR	VK	WT	150	NH2-SLPLGFTFSYPASQDFIDHGVLQR-COOH			carla_lasiodip_2.mgf	Locus:1.1.1.4012.36 File:"carla.wiff"		4367	899.125	3+	3+	2694.34	0	2.88032				48.1752	Confident
424	89254987	YLSLFDSGAQTILLR	GR	YQ	272	NH2-YLSLFDSGAQTILLR-COOH			carla_lasiodip_2.mgf	Locus:1.1.1.4038.27 File:"carla.wiff"		4450	848.967	2+	2+	1695.92	0	-0.544358				100	Confident
425	485924895, 615409366	DIPTFADASSIADQIAR	GK; GK	LP; LP	163; 163	NH2-DIPTFADASSIADQIAR-COOH			carla_lasiodip_2.mgf	Locus:1.1.1.3960.36 File:"carla.wiff"		4201	895.947	2+	2+	1789.88	0	-2.78773				53.5088	Confident
426	485924895, 615409366	DIPTFADASSIADQIAR	GK; GK	LP; LP	163; 163	NH2-DIPTFADASSIADQIAR-COOH			carla_lasiodip_2.mgf	Locus:1.1.1.3955.44 File:"carla.wiff"		4185	895.947	2+	2+	1789.88	0	-2.78773				100	Confident
427	407925827, 821067584	QDQVLPLFSLK	PK; PK	GK; GK	21; 21	pyro-QDQVLPLFSLK-COOH	Pyrolidone from Q(1)		carla_lasiodip_2.mgf	Locus:1.1.1.4099.7 File:"carla.wiff"		4645	635.856	2+	2+	1269.7	0	0.124576		Pyrolidone from Q (0: 100.0)	Pyrolidone from Q (1: 99.55406911928651)	97.3451	Confident
428	821070354	NAIEHGDVDVVAVNDPFIEPK	FR	YA	19	NH2-NAIEHGDVDVVAVNDPFIEPK-COOH			carla_lasiodip_2.mgf	Locus:1.1.1.3868.24 File:"carla.wiff"		3907	760.383	3+	3+	2277.13	1	-2.37284				88.9706	Confident
429	407917959	VDNETQPATDGDATTDGAVAIMGDDISADD	NR	PL	54	NH2-VDNETQPATDGDATTDGAVAIM<ox>GDDISADD-COOH		Oxidation of M(22)	carla_lasiodip_2.mgf	Locus:1.1.1.3841.35 File:"carla.wiff"		3822	750.099	4+	4+	2995.24	1	42.1139				55.7692	Doubtful
430	407921015, 821061052	SIPLDEIIEIAR	TK; TK	TM; TM	103; 103	NH2-SIPLDEIIEIAR-COOH			carla_lasiodip_2.mgf	Locus:1.1.1.4006.2 File:"carla.wiff"		4346	456.93	3+	3+	1367.77	0	2.65524				100	Confident
431	485918828, 615422541	FPYIGGSDTIAGWGSANCGK	SK; SK	CY; CY	62; 62	NH2-FPYIGGSDTIAGWGSANC<cmm>GK-COOH		Carbamidomethylation of C(18)	carla_lasiodip_2.mgf	Locus:1.1.1.3799.18 File:"carla.wiff"		3687	686.653	3+	3+	2056.93	0	3.00749				100	Confident
432	294957107, 294957109, 294957111, 294957113, 294957115, 294957117, 294957119, 294957121, 294957123, 294957125, 294957127, 294957129, 294957131, 294957133, 294957135, 294957137, 294957139, 294957141, 294957165, 294957167, 294957169, 294957171, 294957173, 294957175, 294957177, 294957179, 294957181, 294957183, 294957185, 294957187, 294957189, 294957191, 294957193, 294957195, 294957197, 294957199, 294…	DPANIPWAETGAYYIVESTGVFTTTEK	ER; ER; ER; ER; ER; ER; ER; ER; ER; ER; ER; ER; ER; ER; ER; ER; ER; ER; ER; ER; ER; ER; ER; ER; ER; ER; ER; ER; ER; ER; ER; ER; ER; ER; ER; ER; ER; ER; ER; ER; ER; ER; ER; ER; ER; ER; ER; ER; ER; ER; ER; ER; ER; ER; ER; ER; ER; ER; ER; ER; ER; ER; ER; ER; ER; ER; ER; ER; ER; ER; ER; ER; ER; ER; ER; ER; ER; ER; ER; ER; ER; ER; ER; ER; ER; ER; ER; ER; ER; ER; ER; ER; ER; ER; ER; ER; ER; ER; ER; ER;…	AK; AK; AK; AK; AK; AK; AK; AK; AK; AK; AK; AK; AK; AK; AK; AK; AK; AK; AK; AK; AK; AK; AK; AK; AK; AK; AK; AK; AK; AK; AK; AK; AK; AK; AK; AK; AK; AK; AK; AK; AK; AK; AK; AK; AK; AK; AK; AK; AK; AK; AK; AK; AK; AK; AK; AK; AK; AK; AK; AK; AK; AK; AK; AK; AK; AK; AK; AK; AK; AK; AK; AK; AK; AK; AK; AK; AK; AK; AK; AK; AK; AK; AK; AK; AK; AK; AK; AK; AK; AK; AK; AK; AK; AK; AK; AK; AK; AK; AK; AK;…	59; 59; 59; 59; 59; 59; 59; 59; 59; 59; 59; 59; 59; 59; 59; 59; 59; 59; 59; 59; 59; 59; 59; 59; 59; 59; 59; 59; 59; 59; 59; 59; 59; 59; 59; 59; 59; 59; 59; 59; 59; 59; 59; 59; 59; 59; 59; 59; 59; 59; 59; 59; 59; 59; 59; 59; 59; 59; 59; 59; 59; 59; 59; 59; 59; 59; 59; 59; 59; 59; 59; 59; 59; 59; 59; 59; 59; 59; 59; 59; 59; 59; 59; 59; 59; 59; 59; 59; 59; 59; 59; 59; 59; 59; 59; 59; 59; 59; 59; 59;…	NH2-DPANIPWAETGAYYIVESTGVFTTTEK-COOH			carla_lasiodip_2.mgf	Locus:1.1.1.4109.33 File:"carla.wiff"		4678	987.478	3+	3+	2959.41	0	-0.190308				100	Confident
433	821061492	QGQELDEQIKRESEASDKKKRKYDQFLTER	QK	RH	137	NH2-QGQELDEQIKRESEASDKKKRKYDQFLTER-COOH			carla_lasiodip_2.mgf	Locus:1.1.1.4070.51 File:"carla.wiff"		4553	1228.59	3+	3+	3681.87	1	-35.0753				39.7059	Doubtful
434	407920978, 485925208, 615408507, 821068004	FNYAWGLIK	TK; TK; TK; TK	ST; ST; ST; ST	40; 40; 40; 40	NH2-FNYAWGLIK-COOH			carla_lasiodip_2.mgf	Locus:1.1.1.3792.5 File:"carla.wiff"		3664	556.302	2+	2+	1110.59	0	2.90407				88.6957	Confident
435	485920732, 615418471, 821065022	GDMTFDILGDTFLK	SR; SR; SR	GI; GI; GI	396; 396; 398	NH2-GDM<ox>TFDILGDTFLK-COOH		Oxidation of M(3)	carla_lasiodip_2.mgf	Locus:1.1.1.4035.21 File:"carla.wiff"		4440	794.882	2+	2+	1587.75	0	-0.00841049				98.2301	Confident
436	407920317	IFLGLSDPANK	GA	EP	145	NH2-IFLGLSDPANK-COOH			carla_lasiodip_2.mgf	Locus:1.1.1.3949.4 File:"carla.wiff"		4165	587.842	2+	2+	1173.64	0	26.0904				87.7193	Doubtful
437	732554010, 821174403	TLLEAIDSIDPPVRPSDKPLRLPLQDVYK	GK; GK	IG; IG	115; 180	NH2-TLLEAIDSIDPPVRPSDKPLRLPLQDVYK-COOH			carla_lasiodip_2.mgf	Locus:1.1.1.3914.49 File:"carla.wiff"		4055	1096.94	3+	3+	3287.81	0	-0.837888				100	Confident
438	407916991	EDLAFADAGNGFVYGGIQSR	QK	GD	377	NH2-EDLAFADAGNGFVYGGIQSR-COOH			carla_lasiodip_2.mgf	Locus:1.1.1.3800.50 File:"carla.wiff"		3692	1044.49	2+	2+	2085.98	1	-5.5031				86.8421	Confident
439	407918916, 485929555, 615398757, 821060882	SVHGLPGDYNLVALDYLPK	VR; VR; VR; VR	CG; AG; AG; CD	43; 43; 43; 43	NH2-SVHGLPGDYNLVALDYLPK-COOH			carla_lasiodip_2.mgf	Locus:1.1.1.3887.46 File:"carla.wiff"		3969	1036.04	2+	2+	2070.08	0	-2.48257				100	Confident
440	821070354	NAIEHGDVDVVAVNDPFIEPK	FR	YA	19	NH2-NAIEHGDVDVVAVNDPFIEPK-COOH			carla_lasiodip_2.mgf	Locus:1.1.1.3784.49 File:"carla.wiff"		3641	1139.57	2+, 3+, 4+	2+	2277.13	0	0.755053				98.2301	Confident
441	485926546, 615405525	LAFQEFMIVPSEAPTFSEAMR	GR; GR	QG; QG	164; 164	NH2-LAFQEFM<ox>IVPSEAPTFSEAM<ox>R-COOH		Oxidation of M(7, 20)	carla_lasiodip_2.mgf	Locus:1.1.1.3939.36 File:"carla.wiff"		4134	811.718	3+	3+	2432.14	0	-2.40184				100	Confident
442	407921111, 485916221, 615428269, 821067902	FWSELYQGAKLFYLSGVVNGRYPDR	HR; HR; HR; HR	EV; EV; EV; EV	190; 190; 190; 190	NH2-FWSELYQGAKLFYLSGVVNGRYPDR-COOH			carla_lasiodip_2.mgf	Locus:1.1.1.4170.4 File:"carla.wiff"		4872	742.366	2+, 3+, 4+	4+	2964.49	1	-20.4557				24.4898	Doubtful
443	407917000, 485917411, 615425791, 821065032	SWLSGWFK	SK; SK; SK; SK		136; 136; 136; 137	NH2-SWLSGWFK-COOH			carla_lasiodip_2.mgf	Locus:1.1.1.3987.4 File:"carla.wiff"		4286	505.759	2+	2+	1009.5	0	1.67575				97.6744	Confident
444	407921175	ELPPQSIDWYYIR	AK	AA	44	NH2-ELPPQSIDWYYIR-COOH			carla_lasiodip_2.mgf	Locus:1.1.1.3840.31 File:"carla.wiff"		3818	840.927	2+	2+	1678.84	1	0.46694				100	Confident
445	821069098	VNIGQILLSVR	AR	TK	129	NH2-VNIGQILLSVR-COOH			carla_lasiodip_2.mgf	Locus:1.1.1.4016.6 File:"carla.wiff"		4378	606.377	2+	2+	1210.74	0	-0.0902464				66.6667	Confident
446	407921498, 485926546, 615405525, 821062482	SGETEDVTIADIVVGLR	HR; HR; HR; HR	TG; TG; TG; TG	377; 377; 377; 377	NH2-SGETEDVTIADIVVGLR-COOH			carla_lasiodip_2.mgf	Locus:1.1.1.4073.6 File:"carla.wiff"		4561	591.976	3+	3+	1772.92	0	-6.15876				93.3824	Confident
447	407924032, 821073258	ITFLTNWHATPYHAPLYLAQAK	DK; DK	GY; GF	6; 6	NH2-ITFLTNWHATPYHAPLYLAQAK-COOH			carla_lasiodip_2.mgf	Locus:1.1.1.3796.14 File:"carla.wiff"		3677	639.843	4+	4+	2555.33	0	3.43042				100	Confident
448	407925077, 485918339, 615423689, 821057974	NILFVINNPDVYK	PK; PK; PK; PK	SP; SP; SP; SP	80; 80; 80; 79	NH2-NILFVINNPDVYK-COOH			carla_lasiodip_2.mgf	Locus:1.1.1.3875.32 File:"carla.wiff"		3930	774.92	2+	2+	1547.83	0	-5.76316				99.115	Confident
449	407925878	RTDDKIYYRGYGREPFVYCLVKADK	VK	EE	40	NH2-RTDDKIYYRGYGREPFVYC<cmm>LVKADK-COOH		Carbamidomethylation of C(19)	carla_lasiodip_2.mgf	Locus:1.1.1.4064.47 File:"carla.wiff"		4534	1038.17	3+	3+	3111.56	0	-24.0335				96.2406	Doubtful
450	407924068, 485921314, 615417188, 821073289	QLGEWAGLCQIDR	GK; GK; GK; GK	EG; EG; EG; EG	99; 99; 99; 100	pyro-QLGEWAGLC<cmm>QIDR-COOH	Pyrolidone from Q(1)	Carbamidomethylation of C(9)	carla_lasiodip_2.mgf	Locus:1.1.1.3988.27 File:"carla.wiff"		4290	764.865	2+	2+	1527.71	0	1.46086		Pyrolidone from Q (0: 100.0)	Pyrolidone from Q (1: 99.77375565610859)	98.2456	Confident
451	407918311, 485917877, 615424990, 821074084	QIVNVPSFVVR	GK; GK; GK; GK	LD; LD; LD; LD	137; 137; 137; 137	pyro-QIVNVPSFVVR-COOH	Pyrolidone from Q(1)		carla_lasiodip_2.mgf	Locus:1.1.1.3969.6 File:"carla.wiff"		4229	620.854	2+	2+	1239.7	0	-3.47124		Pyrolidone from Q (0: 100.0)	Pyrolidone from Q (1: 99.94343891402715)	99.1228	Confident
452	407921498, 485926546, 615405525, 821062482	SGETEDVTIADIVVGLR	HR; HR; HR; HR	TG; TG; TG; TG	377; 377; 377; 377	NH2-SGETEDVTIADIVVGLR-COOH			carla_lasiodip_2.mgf	Locus:1.1.1.4034.4 File:"carla.wiff"		4436	591.98	3+	3+	1772.92	0	1.27394				100	Confident
453	407919795, 485921102, 615417677, 821071821	FYKLDVDEVPDVAQELGIR	AK; AK; AK; AK	AM; AM; AM; AM	53; 54; 54; 47	NH2-FYKLDVDEVPDVAQELGIR-COOH			carla_lasiodip_2.mgf	Locus:1.1.1.3977.21 File:"carla.wiff"		4255	736.052	3+	3+	2205.13	0	1.09669				100	Confident
454	407917511, 485924365, 615410473, 821058817	LPLFPTTTIGSFPQTK	LK; LK; LK; LK	EI; EI; EI; EI	432; 432; 432; 432	NH2-LPLFPTTTIGSFPQTK-COOH			carla_lasiodip_2.mgf	Locus:1.1.1.3876.40 File:"carla.wiff"		3934	874.484	2+	2+	1746.96	0	-1.12949				100	Confident
455	407926551, 485920807, 615418304, 821068858	TILWNGPAGVFEFEK	AK; AK; AK; AK	FA; FA; FA; FA	158; 333; 333; 333	NH2-TILWNGPAGVFEFEK-COOH			carla_lasiodip_2.mgf	Locus:1.1.1.4053.4 File:"carla.wiff"		4497	570.293	3+	3+	1706.87	1	-7.2471				66.1765	Confident
456	407925824, 485925072, 615408852, 821067578	ELLAGFAAAEVDK	AK; AK; AK; AK	LA; LA; LA; LA	61; 61; 61; 62	NH2-ELLAGFAAAEVDK-COOH			carla_lasiodip_2.mgf	Locus:1.1.1.3825.17 File:"carla.wiff"		3770	667.852	2+	2+	1332.69	1	-5.1242				100	Confident
457	407923645	GSDLAAIAPVLCAGITVYK	PP	GI	93	NH2-GSDLAAIAPVLC<cmm>AGITVYK-COOH		Carbamidomethylation of C(12)	carla_lasiodip_2.mgf	Locus:1.1.1.3995.41 File:"carla.wiff"		4313	960.018	2+	2+	1918.02	0	-1.11338				100	Confident
458	407925739, 485926166, 615406426	DFSHSAENVTFSIEGGGEVPVLR	GR; GR; GR	TF; TF; TF	53; 53; 53	NH2-DFSHSAENVTFSIEGGGEVPVLR-COOH			carla_lasiodip_2.mgf	Locus:1.1.1.3829.51 File:"carla.wiff"		3784	1224.09	2+	2+	2446.18	0	-2.05059				100	Confident
459	407927263, 485925251, 615408422, 821066037	IFASFNDTFVHVTDLSGR	AR; AR; AR; AR	ET; ET; ET; ET	32; 32; 32; 32	NH2-IFASFNDTFVHVTDLSGR-COOH			carla_lasiodip_2.mgf	Locus:1.1.1.3881.16 File:"carla.wiff"		3948	676.337	3+	3+	2025	1	-4.81952				72.4638	Confident
460	294957107, 294957109, 294957111, 294957113, 294957115, 294957117, 294957119, 294957121, 294957123, 294957125, 294957127, 294957129, 294957131, 294957133, 294957135, 294957137, 294957139, 294957141, 294957165, 294957167, 294957169, 294957171, 294957173, 294957175, 294957177, 294957179, 294957181, 294957183, 294957185, 294957187, 294957189, 294957191, 294957193, 294957195, 294957197, 294957199, 294…	DPANIPWAETGAYYIVESTGVFTTTEK	ER; ER; ER; ER; ER; ER; ER; ER; ER; ER; ER; ER; ER; ER; ER; ER; ER; ER; ER; ER; ER; ER; ER; ER; ER; ER; ER; ER; ER; ER; ER; ER; ER; ER; ER; ER; ER; ER; ER; ER; ER; ER; ER; ER; ER; ER; ER; ER; ER; ER; ER; ER; ER; ER; ER; ER; ER; ER; ER; ER; ER; ER; ER; ER; ER; ER; ER; ER; ER; ER; ER; ER; ER; ER; ER; ER; ER; ER; ER; ER; ER; ER; ER; ER; ER; ER; ER; ER; ER; ER; ER; ER; ER; ER; ER; ER; ER; ER; ER; ER;…	AK; AK; AK; AK; AK; AK; AK; AK; AK; AK; AK; AK; AK; AK; AK; AK; AK; AK; AK; AK; AK; AK; AK; AK; AK; AK; AK; AK; AK; AK; AK; AK; AK; AK; AK; AK; AK; AK; AK; AK; AK; AK; AK; AK; AK; AK; AK; AK; AK; AK; AK; AK; AK; AK; AK; AK; AK; AK; AK; AK; AK; AK; AK; AK; AK; AK; AK; AK; AK; AK; AK; AK; AK; AK; AK; AK; AK; AK; AK; AK; AK; AK; AK; AK; AK; AK; AK; AK; AK; AK; AK; AK; AK; AK; AK; AK; AK; AK; AK; AK;…	59; 59; 59; 59; 59; 59; 59; 59; 59; 59; 59; 59; 59; 59; 59; 59; 59; 59; 59; 59; 59; 59; 59; 59; 59; 59; 59; 59; 59; 59; 59; 59; 59; 59; 59; 59; 59; 59; 59; 59; 59; 59; 59; 59; 59; 59; 59; 59; 59; 59; 59; 59; 59; 59; 59; 59; 59; 59; 59; 59; 59; 59; 59; 59; 59; 59; 59; 59; 59; 59; 59; 59; 59; 59; 59; 59; 59; 59; 59; 59; 59; 59; 59; 59; 59; 59; 59; 59; 59; 59; 59; 59; 59; 59; 59; 59; 59; 59; 59; 59;…	NH2-DPANIPWAETGAYYIVESTGVFTTTEK-COOH			carla_lasiodip_2.mgf	Locus:1.1.1.4157.32 File:"carla.wiff"		4832	987.476	3+	3+	2959.41	0	-2.62074				100	Confident
461	821061800	LAVMLSDILPTGFECGVLNAK	PK	VE	144	NH2-LAVM<ox>LSDILPTGFEC<cmm>GVLNAK-COOH		Carbamidomethylation of C(15), Oxidation of M(4)	carla_lasiodip_2.mgf	Locus:1.1.1.4092.14 File:"carla.wiff"		4623	755.384	3+	3+	2263.16	0	-12.954				98.8889	Confident
462	407926709, 485929843, 615398235, 821070354	VPTSNVSVVDLTAR	FR; FR; FR; FR	LE; LE; LE; LE	233; 233; 233; 233	NH2-VPTSNVSVVDLTAR-COOH			carla_lasiodip_2.mgf	Locus:1.1.1.4221.2 File:"carla.wiff"		5012	729.401	2+, 3+, 4+	2+	1456.79	0	-0.486778				100	Confident
463	485916967, 615426718	RFQEALKPVFNDLYDSVADGSETKR	SK; SK	SL; SL	514; 514	NH2-RFQEALKPVFNDLYDSVADGSETKR-COOH			carla_lasiodip_2.mgf	Locus:1.1.1.3782.47 File:"carla.wiff"		3635	962.479	3+	3+	2884.44	0	-6.6373				100	Confident
464	821071594	KYPQFDQSEIFGLTDAFR	QR	KL	9	NH2-KYPQFDQSEIFGLTDAFR-COOH			carla_lasiodip_2.mgf	Locus:1.1.1.3948.19 File:"carla.wiff"		4162	721.356	3+	3+	2161.05	0	-1.13153				66.4179	Confident
465	407924032, 485918148, 615424168, 821073258	NFPVTSIGSLLDEPFTGVVYLK	AR; AR; AR; AR	SS; SS; SS; SS	74; 74; 74; 74	NH2-NFPVTSIGSLLDEPFTGVVYLK-COOH			carla_lasiodip_2.mgf	Locus:1.1.1.4129.48 File:"carla.wiff"		4743	1198.64	2+	2+	2395.27	0	-3.36509				100	Confident
466	407922863, 485926774, 615404957	PAYHSVFLDEPNQHIIGNFALLPLR	M; M; M	TR; TR; TR	2; 2; 2	NH2-PAYHSVFLDEPNQHIIGNFALLPLR-COOH			carla_lasiodip_2.mgf	Locus:1.1.1.3970.43 File:"carla.wiff"		4233	954.506	3+	3+	2860.5	0	-1.97753				100	Confident
467	821071641	LEAKLMTAVASKWTVTDFTR	AD	SC	24	NH2-LEAKLM<ox>TAVASKWTVTDFTR-COOH		Oxidation of M(6)	carla_lasiodip_2.mgf	Locus:1.1.1.4183.6 File:"carla.wiff"		4914	762.429	2+, 3+, 4+	3+	2283.19	1	29.9675				63.4328	Doubtful
468	294957107, 294957109, 294957111, 294957113, 294957115, 294957117, 294957119, 294957121, 294957123, 294957125, 294957127, 294957129, 294957131, 294957133, 294957135, 294957137, 294957139, 294957141, 294957165, 294957167, 294957169, 294957171, 294957173, 294957175, 294957177, 294957179, 294957181, 294957183, 294957185, 294957187, 294957189, 294957191, 294957193, 294957195, 294957197, 294957199, 294…	DPANIPWAETGAYYIVESTGVFTTTEK	ER; ER; ER; ER; ER; ER; ER; ER; ER; ER; ER; ER; ER; ER; ER; ER; ER; ER; ER; ER; ER; ER; ER; ER; ER; ER; ER; ER; ER; ER; ER; ER; ER; ER; ER; ER; ER; ER; ER; ER; ER; ER; ER; ER; ER; ER; ER; ER; ER; ER; ER; ER; ER; ER; ER; ER; ER; ER; ER; ER; ER; ER; ER; ER; ER; ER; ER; ER; ER; ER; ER; ER; ER; ER; ER; ER; ER; ER; ER; ER; ER; ER; ER; ER; ER; ER; ER; ER; ER; ER; ER; ER; ER; ER; ER; ER; ER; ER; ER; ER;…	AK; AK; AK; AK; AK; AK; AK; AK; AK; AK; AK; AK; AK; AK; AK; AK; AK; AK; AK; AK; AK; AK; AK; AK; AK; AK; AK; AK; AK; AK; AK; AK; AK; AK; AK; AK; AK; AK; AK; AK; AK; AK; AK; AK; AK; AK; AK; AK; AK; AK; AK; AK; AK; AK; AK; AK; AK; AK; AK; AK; AK; AK; AK; AK; AK; AK; AK; AK; AK; AK; AK; AK; AK; AK; AK; AK; AK; AK; AK; AK; AK; AK; AK; AK; AK; AK; AK; AK; AK; AK; AK; AK; AK; AK; AK; AK; AK; AK; AK; AK;…	59; 59; 59; 59; 59; 59; 59; 59; 59; 59; 59; 59; 59; 59; 59; 59; 59; 59; 59; 59; 59; 59; 59; 59; 59; 59; 59; 59; 59; 59; 59; 59; 59; 59; 59; 59; 59; 59; 59; 59; 59; 59; 59; 59; 59; 59; 59; 59; 59; 59; 59; 59; 59; 59; 59; 59; 59; 59; 59; 59; 59; 59; 59; 59; 59; 59; 59; 59; 59; 59; 59; 59; 59; 59; 59; 59; 59; 59; 59; 59; 59; 59; 59; 59; 59; 59; 59; 59; 59; 59; 59; 59; 59; 59; 59; 59; 59; 59; 59; 59;…	NH2-DPANIPWAETGAYYIVESTGVFTTTEK-COOH			carla_lasiodip_2.mgf	Locus:1.1.1.4100.10 File:"carla.wiff"		4648	740.859	4+	4+	2959.41	0	-1.83578				100	Confident
469	485920649, 615418610	LDVVSIDPVGVNVSLQTTFWSGLYR	QK; QK	TM; TM	267; 267	NH2-LDVVSIDPVGVNVSLQTTFWSGLYR-COOH			carla_lasiodip_2.mgf	Locus:1.1.1.4105.27 File:"carla.wiff"		4665	922.486	3+	3+	2764.44	0	-3.1113				93.985	Confident
470	821062585	RSLLLNLPLTPTTLPYLLER	VR	AR	276	NH2-RSLLLNLPLTPTTLPYLLER-COOH			carla_lasiodip_2.mgf	Locus:1.1.1.3831.29 File:"carla.wiff"		3790	775.467	2+	3+	2322.37	1	4.09084				41.9118	Confident
471	407925053	SIASLIVDASVK	IK	IG	108	NH2-SIASLIVDASVK-COOH			carla_lasiodip_2.mgf	Locus:1.1.1.3811.8 File:"carla.wiff"		3725	601.854	2+	2+	1201.69	0	2.03023				100	Confident
472	407918985, 485921561, 615416588	LAANLALQENPPAPVWSLDK	TR; TR; TR	AN; AN; AN	74; 172; 172	NH2-LAANLALQENPPAPVWSLDK-COOH			carla_lasiodip_2.mgf	Locus:1.1.1.3819.49 File:"carla.wiff"		3752	1074.08	2+	2+	2146.14	0	3.34846				100	Confident
473	407924032, 821073258	ITFLTNWHATPYHAPLYLAQAK	DK; DK	GY; GF	6; 6	NH2-ITFLTNWHATPYHAPLYLAQAK-COOH			carla_lasiodip_2.mgf	Locus:1.1.1.3792.12 File:"carla.wiff"		3665	639.843	4+	4+	2555.33	0	3.43042				84.6154	Confident
474	407929256, 485923646, 615411977, 821071051	GIDLDQLLDLSSEQLRDVVHAR	YR; YR; YR; YR	AR; AR; AR; AR	27; 27; 27; 27	NH2-GIDLDQLLDLSSEQLRDVVHAR-COOH			carla_lasiodip_2.mgf	Locus:1.1.1.4086.7 File:"carla.wiff"		4603	623.835	4+	4+	2491.3	0	3.4582				100	Confident
475	407918916, 485929555, 615398757, 821060882	SVHGLPGDYNLVALDYLPK	VR; VR; VR; VR	CG; AG; AG; CD	43; 43; 43; 43	NH2-SVHGLPGDYNLVALDYLPK-COOH			carla_lasiodip_2.mgf	Locus:1.1.1.3894.17 File:"carla.wiff"		3990	691.033	3+	3+	2070.08	0	-0.251108				100	Confident
476	407916376, 485916990, 615426667, 821071679	EDCNSGLAFGGNKTRK	KR; KR; KR; KR	LE; ME; ME; LE	40; 40; 40; 323	pyro-EDC<cmm>NSGLAFGGNKTRK-COOH	Pyrolidone from E(1)	Carbamidomethylation of C(3)	carla_lasiodip_2.mgf	Locus:1.1.1.3791.13 File:"carla.wiff"		3662	579.646	3+	3+	1734.81	1	58.377		Pyrolidone from E (0: 100.0)	Pyrolidone from E (1: 67.63440860215053)	31.9149	Doubtful
477	821060882	RNLNPIIFVICNDGYTIER	LR	CI	479	NH2-RNLNPIIFVIC<cmm>NDGYTIER-COOH		Carbamidomethylation of C(11)	carla_lasiodip_2.mgf	Locus:1.1.1.3968.22 File:"carla.wiff"		4226	770.064	3+	3+	2306.18	1	-8.02016				100	Confident
478	821068616	GSVVCIGLPAGAYLKAPVFDTVVR	PR	MI	269	NH2-GSVVC<cmm>IGLPAGAYLKAPVFDTVVR-COOH		Carbamidomethylation of C(5)	carla_lasiodip_2.mgf	Locus:1.1.1.3981.32 File:"carla.wiff"		4268	830.456	3+	3+	2488.35	0	-2.26007				100	Confident
479	407921114, 485916237, 615428263, 821066285	LVEDPNIVASFLPR	CK; CK; CK; CK	LY; LY; LY; LY	296; 295; 295; 293	NH2-LVEDPNIVASFLPR-COOH			carla_lasiodip_2.mgf	Locus:1.1.1.3952.6 File:"carla.wiff"		4174	523.958	3+	3+	1568.86	0	-3.35409				98.8636	Confident
480	407928212, 485915145, 615430633, 821067234	YLVPSDLTVGQFVYVIR	KK; KK; KK; KK	KR; KR; KR; KR	49; 49; 49; 49	NH2-YLVPSDLTVGQFVYVIR-COOH			carla_lasiodip_2.mgf	Locus:1.1.1.4087.34 File:"carla.wiff"		4607	985.024	2+	2+	1968.07	0	-19.0866				100	Confident
481	407924056, 485927448, 615403472	TLTAVHDAILHDLVYPVEIVGKR	SR; SR; SR	VR; VR; VR	126; 126; 126	NH2-TLTAVHDAILHDLVYPVEIVGKR-COOH			carla_lasiodip_2.mgf	Locus:1.1.1.3906.6 File:"carla.wiff"		4028	640.611	4+	4+	2558.42	0	-2.0151				100	Confident
482	407920943, 407923059, 485927875, 485929343, 615399328, 615402516, 821065379, 821069554	LFGVTTLDVVR	KR; KK; KK; RR; RR; KK; KK; KR	AS; AQ; AQ; AS; AS; AQ; AQ; AS	166; 144; 144; 166; 166; 144; 144; 168	NH2-LFGVTTLDVVR-COOH			carla_lasiodip_2.mgf	Locus:1.1.1.3809.14 File:"carla.wiff"		3719	610.357	2+	2+	1218.7	0	2.64114				100	Confident
483	821067821	DVVLLKCASYLEEPEPIKPIGKPR	SK	I	276	NH2-DVVLLKC<cmm>ASYLEEPEPIKPIGKPR-COOH		Carbamidomethylation of C(7)	carla_lasiodip_2.mgf	Locus:1.1.1.3886.11 File:"carla.wiff"		3964	688.852	2+	4+	2750.5	1	-47.0983				21.8182	Doubtful
484	485915090, 615430671	TIELSFGSSIIAFLGQVLSR	AK; AK	RS; RS	270; 270	NH2-TIELSFGSSIIAFLGQVLSR-COOH			carla_lasiodip_2.mgf	Locus:1.1.1.4034.19 File:"carla.wiff"		4437	713.698	3+	3+	2137.18	1	-50.4576				37.6812	Doubtful
485	407921355, 485925785, 615407160, 946711793	SFLDNVGHYSRPDLLWLGVDR	NR; NR; NR; NR	KQ; KQ; KQ; KQ	298; 325; 325; 298	NH2-SFLDNVGHYSRPDLLWLGVDR-COOH			carla_lasiodip_2.mgf	Locus:1.1.1.3945.31 File:"carla.wiff"		4153	820.418	3+	3+	2458.24	0	-2.91384				100	Confident
486	407927328, 821061826	NLPIITWLLAK	RR; RR	TF; TF	19; 19	NH2-NLPIITWLLAK-COOH			carla_lasiodip_2.mgf	Locus:1.1.1.4105.2 File:"carla.wiff"		4664	641.4	2+	2+	1280.79	0	-0.465396				100	Confident
487	485927271, 615403826	APAANDVAMAAGPAAPR	IR; IR	AP; AP	12; 12	NH2-APAANDVAM<ox>AAGPAAPR-COOH		Oxidation of M(9)	carla_lasiodip_2.mgf	Locus:1.1.1.4042.20 File:"carla.wiff"		4462	783.899	2+	2+	1565.76	0	14.1742				50.8772	Confident
488	407924032, 485918148, 615424168, 821073258	NFPVTSIGSLLDEPFTGVVYLK	AR; AR; AR; AR	SS; SS; SS; SS	74; 74; 74; 74	NH2-NFPVTSIGSLLDEPFTGVVYLK-COOH			carla_lasiodip_2.mgf	Locus:1.1.1.4153.47 File:"carla.wiff"		4820	1198.64	2+	2+	2395.27	0	-3.36509				100	Confident
489	407920477	QFLASSLNVTVLSRPESK	LK	ST	24	pyro-QFLASSLNVTVLSRPESK-COOH	Pyrolidone from Q(1)		carla_lasiodip_2.mgf	Locus:1.1.1.3906.47 File:"carla.wiff"		4029	980.477	2+, 3+, 4+	2+	1958.05	1	-56.5282		Pyrolidone from Q (0: 100.0)	Pyrolidone from Q (1: 99.94432071269487)	99.115	Doubtful
490	89254987	YLSLFDSGAQTILLR	GR	YQ	272	NH2-YLSLFDSGAQTILLR-COOH			carla_lasiodip_2.mgf	Locus:1.1.1.4050.26 File:"carla.wiff"		4488	848.966	2+	2+	1695.92	0	-1.13331				100	Confident
491	407917178, 485920254, 615419515, 821060040	ISAVSTYFETFPYR	KK; RK; RK; RK	VN; VD; VD; VN	152; 152; 152; 152	NH2-ISAVSTYFETFPYR-COOH			carla_lasiodip_2.mgf	Locus:1.1.1.3863.34 File:"carla.wiff"		3892	840.918	2+	2+	1679.82	0	0.549466				100	Confident
492	485923066, 615413281	FLAPEIFFNPEIYSSDFLTPLPT	ER; ER	IV; IV	296; 296	NH2-FLAPEIFFNPEIYSSDFLTPLPT-COOH			carla_lasiodip_2.mgf	Locus:1.1.1.4124.31 File:"carla.wiff"		4726	886.79	3+	3+	2657.33	0	6.86461				47.482	Confident
493	407926585, 485923066, 615413281, 821062193	HGPWFGGSLLGQTPEFR	QR; QR; QR; QR	SY; SY; SY; SY	394; 394; 394; 394	NH2-HGPWFGGSLLGQTPEFR-COOH			carla_lasiodip_2.mgf	Locus:1.1.1.3807.47 File:"carla.wiff"		3714	943.474	2+	2+	1884.93	0	3.67299				100	Confident
494	407925824, 485925072, 615408852, 821067578	ELLAGFAAAEVDKLAETK	AK; AK; AK; AK	GE; GE; GE; GE	61; 61; 61; 62	NH2-ELLAGFAAAEVDKLAETK-COOH			carla_lasiodip_2.mgf	Locus:1.1.1.3957.7 File:"carla.wiff"		4190	626.006	3+	3+	1875	0	-1.63644				100	Confident
495	407924293, 485929281, 615399523, 821073316	GPTLLEDFIFR	PR; ER; ER; ER	QK; QK; QK; QK	85; 86; 86; 85	NH2-GPTLLEDFIFR-COOH			carla_lasiodip_2.mgf	Locus:1.1.1.4095.8 File:"carla.wiff"		4632	654.354	2+	2+	1306.69	0	0.389279				100	Confident
496	407924884, 821064601	CVAEWLAR	HR; HR	CE; AE	354; 266	pyro-CVAEWLAR-COOH	Pyrolidone from carbamidomethylated C(1)	Carbamidomethylation of C(1)	carla_lasiodip_2.mgf	Locus:1.1.1.3997.3 File:"carla.wiff"		4317	494.24	2+	2+	986.464	0	0.0611621		Pyrolidone from carbamidomethylated C (0: 100.0)	Pyrolidone from carbamidomethylated C (1: 71.51287553648069)	48.6957	Confident
497	407919629	DLQALYEAVELAR	SA	DA	534	NH2-DLQALYEAVELAR-COOH			carla_lasiodip_2.mgf	Locus:1.1.1.4046.3 File:"carla.wiff"		4474	497.602	3+	3+	1489.78	0	4.16161				100	Confident
498	485922354, 615414677, 821069548	IEGTFDNVVGLPLR	DR; DR; DR	AT; AT; AT	247; 247; 247	NH2-IEGTFDNVVGLPLR-COOH			carla_lasiodip_2.mgf	Locus:1.1.1.3802.30 File:"carla.wiff"		3697	765.421	2+	2+	1528.82	0	1.7666				66.6667	Confident
499	89254987	YQEFTAVAALFK	LR	GK	287	NH2-YQEFTAVAALFK-COOH			carla_lasiodip_2.mgf	Locus:1.1.1.3965.2 File:"carla.wiff"		4216	463.245	3+	3+	1386.72	0	-4.37619				100	Confident
500	407924032, 821073258	STDKITFLTNWHATPYHAPLYLAQAK	M; M	GY; GF	2; 2	ace-STDKITFLTNWHATPYHAPLYLAQAK-COOH	Acetylation of protein N-term(1)		carla_lasiodip_2.mgf	Locus:1.1.1.3837.37 File:"carla.wiff"		3809	758.143	4+	4+	3028.54	0	-0.856665		Acetylation of protein N-term (0: 100.0)	Acetylation of protein N-term (1: 97.66796224319822)	75.5102	Confident
501	821060876	LVFFTPPAALPAIK	FK	SA	9	NH2-LVFFTPPAALPAIK-COOH			carla_lasiodip_2.mgf	Locus:1.1.1.3979.4 File:"carla.wiff"		4260	495.634	3+	3+	1483.88	0	-0.472215				100	Confident
502	407921848, 485926225, 615406330, 821061260	YFEEENDWWVSKHLKK	TC; VC; VC; VC	PI; PI; PI; PI	126; 126; 126; 126	NH2-YFEEENDWWVSKHLKK-COOH			carla_lasiodip_2.mgf	Locus:1.1.1.4273.3 File:"carla.wiff"		5178	713.364	2+, 3+, 4+	3+	2137.03	0	20.5045				33.0827	Doubtful
503	407926709, 485929843, 615398235, 821070354	VPTSNVSVVDLTAR	FR; FR; FR; FR	LE; LE; LE; LE	233; 233; 233; 233	NH2-VPTSNVSVVDLTAR-COOH			carla_lasiodip_2.mgf	Locus:1.1.1.4268.5 File:"carla.wiff"		5162	729.396	2+	2+	1456.79	0	-7.47881				87.6106	Confident
504	407921595, 485924676, 615409707, 821064304	VPIPFSVFPSSYR	AR; SR; SR; AR	SD; SD; SD; SD	36; 12; 12; 13	NH2-VPIPFSVFPSSYR-COOH			carla_lasiodip_2.mgf	Locus:1.1.1.3912.27 File:"carla.wiff"		4048	748.397	2+	2+	1494.79	0	-4.71242				100	Confident
505	407925827, 485925075, 615408861	SLAVEWVSFAR	CR; CR; CR	AN; VN; VN	214; 214; 214	NH2-SLAVEWVSFAR-COOH			carla_lasiodip_2.mgf	Locus:1.1.1.3869.11 File:"carla.wiff"		3910	632.835	2+	2+	1263.66	0	-4.83913				96.0317	Confident
506	407927028	WTRGYYRSSVHR	ER	VV	317	NH2-WTRGYYRSSVHR-COOH			carla_lasiodip_2.mgf	Locus:1.1.1.4115.23 File:"carla.wiff"		4697	784.929	2+	2+	1566.78	1	38.182				50.4425	Doubtful
507	407926367, 485926714, 615405065, 821068918	FGHEFLEFDFR	GR; GR; GR; GR	TV; TV; TV; TV	20; 20; 20; 20	NH2-FGHEFLEFDFR-COOH			carla_lasiodip_2.mgf	Locus:1.1.1.3801.28 File:"carla.wiff"		3694	722.337	2+	2+	1442.66	0	-2.25175				52.9915	Confident
508	407926551, 485920807, 615418304, 821068858	TILWNGPAGVFEFEK	AK; AK; AK; AK	FA; FA; FA; FA	158; 333; 333; 333	NH2-TILWNGPAGVFEFEK-COOH			carla_lasiodip_2.mgf	Locus:1.1.1.4058.26 File:"carla.wiff"		4514	854.453	2+	2+	1706.87	0	14.0674				100	Confident
509	1009103642, 1021279975, 1021645412, 1026735989, 1035470483, 1035470485, 1035470487, 1035470489, 1035470491, 1035470493, 1035470495, 1035470497, 1035470499, 1035470501, 1035470503, 1035470505, 1035470507, 1035470509, 1035470511, 1035470513, 1035470515, 1035470517, 1035470519, 1035470521, 1039028420, 1039678995, 1039679002, 1040784514, 1043220182, 1043220184, 1043678104, 1044640787, 1044640789, 104…	AGPFGQLFRPDNFVFGQSGAGNNWAK	VR; VR; VR; VR; VR; VR; VR; VR; VR; VR; VR; VR; VR; VR; VR; VR; VR; VR; VR; VR; VR; VR; VR; VR; VR; VR; VR; VR; VR; VR; VR; VR; VR; VR; VR; VR; VR; VR; VR; VR; VR; VR; VR; VR; VR; VR; VR; VR; VR; VR; VR; VR; VR; VR; VR; VR; VR; VR; VR; VR; VR; VR; VR; VR; VR; VR; VR; VR; VR; VR; VR; VR; VR; VR; VR; VR; VR; VR; VR; VR; VR; VR; VR; VR; VR; VR; VR; VR; VR; VR; VR; VR; VR; VR; VR; VR; VR; VR; VR; VR;…	GH; GH; G; GH; GH; GH; GH; GH; GH; GH; GH; GH; GH; GH; GH; GH; GH; GH; GH; GH; GH; GH; GH; GH; GH; GH; GH; GS; GH; GH; GH; GH; GH; GH; GH; GH; GH; G; GH; G; GH; GH; GH; GH; GH; G; G; G; G; G; GH; GH; GH; GH; GH; GH; GH; GH; GH; GH; GH; GH; GH; GH; GH; GH; GH; GH; GH; GH; GH; G; GH; GH; GH; GH; GH; GH; GH; GH; GH; GH; G; GH; GH; GH; GH; G; GH; GH; GH; GH; GH; GH; GH; GH; GH; GH; GH; GH; GH; GH; GH…	66; 66; 61; 66; 66; 66; 66; 66; 66; 66; 66; 66; 66; 66; 66; 66; 66; 66; 66; 66; 66; 66; 66; 66; 66; 66; 66; 74; 66; 66; 66; 57; 57; 57; 66; 66; 66; 57; 57; 57; 57; 57; 57; 57; 62; 61; 61; 61; 61; 61; 61; 61; 61; 61; 61; 61; 61; 66; 62; 62; 62; 62; 62; 62; 62; 62; 62; 62; 62; 62; 62; 62; 62; 62; 66; 62; 62; 62; 62; 62; 62; 62; 62; 62; 61; 61; 62; 62; 57; 57; 57; 57; 57; 57; 57; 57; 57; 57; 57; 57;…	NH2-AGPFGQLFRPDNFVFGQSGAGNNWAK-COOH			carla_lasiodip_2.mgf	Locus:1.1.1.4000.42 File:"carla.wiff"		4329	928.453	3+	3+	2781.34	1	-2.10672				100	Confident
510	407916986	FLPIFPAACPYVTSVGGTYQVEPER	TR	AV	408	NH2-FLPIFPAAC<cmm>PYVTSVGGTYQVEPER-COOH		Carbamidomethylation of C(9)	carla_lasiodip_2.mgf	Locus:1.1.1.4029.38 File:"carla.wiff"		4421	933.467	3+	3+	2797.38	0	0.761453				100	Confident
511	407919795, 485921102, 615417677, 821071821	FYKLDVDEVPDVAQELGIR	AK; AK; AK; AK	AM; AM; AM; AM	53; 54; 54; 47	NH2-FYKLDVDEVPDVAQELGIR-COOH			carla_lasiodip_2.mgf	Locus:1.1.1.3987.23 File:"carla.wiff"		4287	736.052	3+	3+	2205.13	0	1.09669				100	Confident
512	407921498, 485926546, 615405525, 821062482	GNPTVEVDIVTETGLHR	SR; SR; SR; SR	AI; AI; AI; AI	16; 16; 16; 16	NH2-GNPTVEVDIVTETGLHR-COOH			carla_lasiodip_2.mgf	Locus:1.1.1.4057.8 File:"carla.wiff"		4510	612.987	3+	3+	1835.94	0	1.10389				33.0827	Confident
513	821062482	WLSYEQLADLYK	SK	AL	274	NH2-WLSYEQLADLYK-COOH			carla_lasiodip_2.mgf	Locus:1.1.1.3947.26 File:"carla.wiff"		4159	764.886	2+	2+	1527.76	0	-2.54834				100	Confident
514	407921498, 485926546, 615405525, 821062482	SGETEDVTIADIVVGLR	HR; HR; HR; HR	TG; TG; TG; TG	377; 377; 377; 377	NH2-SGETEDVTIADIVVGLR-COOH			carla_lasiodip_2.mgf	Locus:1.1.1.4087.28 File:"carla.wiff"		4607	887.463	2+	2+	1772.92	0	-1.78097				100	Confident
515	485922300, 615414772	ARSGSFDDQQGGSPAKR	VR; VR	PS; PS	123; 123	NH2-ARSGSFDDQQGGSPAKR-COOH			carla_lasiodip_2.mgf	Locus:1.1.1.3908.39 File:"carla.wiff"		4035	882.422	2+	2+	1762.83	0	-2.50755				53.5088	Confident
516	407925234	SSVFYNVLGQDFVR	FR	LA	169	NH2-SSVFYNVLGQDFVR-COOH			carla_lasiodip_2.mgf	Locus:1.1.1.3950.32 File:"carla.wiff"		4169	816.46	2+	2+	1629.82	1	53.6735				93.8596	Doubtful
517	407926357, 485926737, 615405098	LPGDVFFVVTNAACR	TK; TK; TK	DK; DK; DK	175; 179; 179	NH2-LPGDVFFVVTNAAC<cmm>R-COOH		Carbamidomethylation of C(14)	carla_lasiodip_2.mgf	Locus:1.1.1.3917.36 File:"carla.wiff"		4064	833.423	2+	2+	1664.83	0	-1.32871				100	Confident
518	407924032, 821073258	ITFLTNWHATPYHAPLYLAQAK	DK; DK	GY; GF	6; 6	NH2-ITFLTNWHATPYHAPLYLAQAK-COOH			carla_lasiodip_2.mgf	Locus:1.1.1.3798.14 File:"carla.wiff"		3684	639.843	4+	4+	2555.33	0	3.43042				100	Confident
519	821065311	VQNVSADLVWEVTR	M	NT	2	NH2-VQNVSADLVWEVTR-COOH			carla_lasiodip_2.mgf	Locus:1.1.1.3814.32 File:"carla.wiff"		3736	808.423	2+	2+	1614.84	0	-3.53956				95.6522	Confident
520	294957107, 294957109, 294957111, 294957113, 294957115, 294957117, 294957119, 294957121, 294957123, 294957125, 294957127, 294957129, 294957131, 294957133, 294957135, 294957137, 294957139, 294957141, 294957157, 294957159, 294957161, 294957163, 294957165, 294957167, 294957169, 294957171, 294957173, 294957175, 294957177, 294957179, 294957181, 294957183, 294957185, 294957187, 294957189, 294957191, 294…	FYQERDPANIPWAETGAYY	VR; VR; VR; VR; VR; VR; VR; VR; VR; VR; VR; VR; VR; VR; VR; VR; VR; VR; VR; VR; VR; VR; VR; VR; VR; VR; VR; VR; VR; VR; VR; VR; VR; VR; VR; VR; VR; VR; VR; VR; VR; VR; VR; VR; VR; VR; VR; VR; VR; VR; VR; VR; VR; VR; VR; VR; VR; VR; VR; VR; VR; VR; VR; VR; VR; VR; VR; VR; VR; VR; VR; VR; VR; VR; VR; VR; VR; VR; VR; VR; VR; VR; VR; VR; VR; VR; VR; VR; VR; VR; VR; VR; VR; VR; VR; VR; VR; VR; VR; VR;…	IV; IV; IV; IV; IV; IV; IV; IV; IV; IV; IV; IV; IV; IV; IV; IV; IV; IV; VV; VV; VV; VV; IV; IV; IV; IV; IV; IV; IV; IV; IV; IV; IV; IV; IV; IV; IV; IV; IV; IV; IV; IV; IV; IV; IV; IV; IV; IV; IV; IV; IV; IV; IV; IV; IV; IV; IV; IV; IV; IV; IV; IV; IV; IV; IV; IV; IV; IV; IV; IV; IV; IV; IV; IV; IV; IV; IV; IV; IV; IV; IV; IV; IV; IV; IV; IV; IV; IV; IV; IV; IV; IV; IV; IV; IV; IV; IV; IV; IV; IV;…	54; 54; 54; 54; 54; 54; 54; 54; 54; 54; 54; 54; 54; 54; 54; 54; 54; 54; 54; 54; 54; 54; 54; 54; 54; 54; 54; 54; 54; 54; 54; 54; 54; 54; 54; 54; 54; 54; 54; 54; 54; 54; 54; 54; 54; 54; 54; 54; 54; 54; 54; 54; 54; 54; 54; 54; 54; 54; 54; 54; 54; 54; 54; 54; 54; 54; 54; 54; 54; 54; 54; 54; 54; 54; 54; 54; 54; 54; 54; 54; 54; 54; 54; 54; 54; 54; 54; 54; 54; 54; 54; 54; 54; 54; 54; 54; 54; 54; 54; 54;…	NH2-FYQERDPANIPWAETGAYY-COOH			carla_lasiodip_2.mgf	Locus:1.1.1.3827.50 File:"carla.wiff"		3778	1146.02	2+	2+	2290.03	0	-3.33783				100	Confident
521	407919795, 485921102, 615417677, 821071821	FYKLDVDEVPDVAQELGIR	AK; AK; AK; AK	AM; AM; AM; AM	53; 54; 54; 47	NH2-FYKLDVDEVPDVAQELGIR-COOH			carla_lasiodip_2.mgf	Locus:1.1.1.3985.19 File:"carla.wiff"		4280	736.052	3+	3+	2205.13	0	1.09669				100	Confident
522	821059532	PVTLSVPTLTLSAAQAAAR	M	AC	2	NH2-PVTLSVPTLTLSAAQAAAR-COOH			carla_lasiodip_2.mgf	Locus:1.1.1.3858.16 File:"carla.wiff"		3875	623.024	3+	3+	1866.06	0	-3.57995				100	Confident
523	407922984, 485920226, 615419528, 821063307	NKITFLSWIPDNLAPWPK	IR; LR; LR; LR	MV; MV; MV; MV	101; 112; 112; 101	NH2-NKITFLSWIPDNLAPWPK-COOH			carla_lasiodip_2.mgf	Locus:1.1.1.4094.7 File:"carla.wiff"		4629	714.384	3+	3+	2139.15	1	-11.1946				100	Confident
524	485918367, 615423562	DVKVVQVAILMEQIQKFAEK	FK; FK	YV; YV	488; 488	NH2-DVKVVQVAILM<ox>EQIQKFAEK-COOH		Oxidation of M(11)	carla_lasiodip_2.mgf	Locus:1.1.1.3982.25 File:"carla.wiff"		4271	778.142	4+	3+	2331.29	0	50.1076				34.0741	Doubtful
525	821063272	PYPTHTFAVGDLLTDLR	PR	HP	25	NH2-PYPTHTFAVGDLLTDLR-COOH			carla_lasiodip_2.mgf	Locus:1.1.1.3916.12 File:"carla.wiff"		4060	639.334	3+	3+	1914.98	0	-2.60266				100	Confident
526	821070354	NAIEHGDVDVVAVNDPFIEPK	FR	YA	19	NH2-NAIEHGDVDVVAVNDPFIEPK-COOH			carla_lasiodip_2.mgf	Locus:1.1.1.3811.29 File:"carla.wiff"		3726	760.38	3+	3+	2277.13	1	-6.18838				100	Confident
527	485924857, 615409275	EDINTKFSIKLDPVTGLPDIAK	NR; NR	AE; AE	885; 885	pyro-EDINTKFSIKLDPVTGLPDIAK-COOH	Pyrolidone from E(1)		carla_lasiodip_2.mgf	Locus:1.1.1.4176.10 File:"carla.wiff"		4892	799.761	3+	3+	2395.3	1	-17.1625		Pyrolidone from E (0: 100.0)	Pyrolidone from E (1: 65.8669574700109)	34.5588	Confident
528	485925072, 615408852, 821067578	ELLAGFAAAEVDKLAETKGEDFVDR	AK; AK; AK	ER; ER; EK	61; 61; 62	NH2-ELLAGFAAAEVDKLAETKGEDFVDR-COOH			carla_lasiodip_2.mgf	Locus:1.1.1.3951.42 File:"carla.wiff"		4173	898.791	3+	3+	2693.35	0	-1.57803				100	Confident
529	407923616	MSSGGAAREAVFPTRQALGQMK		SK	1	ace-MSSGGAAREAVFPTRQALGQM<ox>K-COOH	Acetylation of protein N-term(1)	Oxidation of M(1, 21)	carla_lasiodip_2.mgf	Locus:1.1.1.3945.51 File:"carla.wiff"		4154	1184.62	2+	2+	2366.15	1	29.9783		Acetylation of protein N-term (0: 100.0)	Acetylation of protein N-term (1: 95.13299377475948)	91.1504	Doubtful
530	407924032, 485918148, 615424168, 821073258	NFPVTSIGSLLDEPFTGVVYLK	AR; AR; AR; AR	SS; SS; SS; SS	74; 74; 74; 74	NH2-NFPVTSIGSLLDEPFTGVVYLK-COOH			carla_lasiodip_2.mgf	Locus:1.1.1.4098.17 File:"carla.wiff"		4642	799.43	3+	3+	2395.27	0	0.27372				100	Confident
531	485921168, 615417526	DEVAKPADEDEPPR	LK; LK	EP; EP	103; 103	NH2-DEVAKPADEDEPPR-COOH			carla_lasiodip_2.mgf	Locus:1.1.1.4074.22 File:"carla.wiff"		4565	784.902	2+	2+	1566.72	1	44.0561				47.7876	Doubtful
532	407926709, 485929843, 615398235, 821070354	VPTSNVSVVDLTAR	FR; FR; FR; FR	LE; LE; LE; LE	233; 233; 233; 233	NH2-VPTSNVSVVDLTAR-COOH			carla_lasiodip_2.mgf	Locus:1.1.1.4276.8 File:"carla.wiff"		5189	729.397	2+	2+	1456.79	0	-5.83363				100	Confident
533	821071650	LFAFEFPERPGALYK	ER	FL	487	NH2-LFAFEFPERPGALYK-COOH			carla_lasiodip_2.mgf	Locus:1.1.1.3825.10 File:"carla.wiff"		3770	595.983	3+	3+	1783.93	1	-3.48434				65.4412	Confident
534	407917407	NNAVVSCVNSNTTKQHNPHK	GK	RR	179	NH2-NNAVVSC<cmm>VNSNTTKQHNPHK-COOH		Carbamidomethylation of C(7)	carla_lasiodip_2.mgf	Locus:1.1.1.4094.47 File:"carla.wiff"		4631	1125.08	2+	2+	2248.08	0	30.5482				45.2174	Doubtful
535	407919510	TSGVLIPGGGDPPPVGKIQDYSIK	SR	RR	55	NH2-TSGVLIPGGGDPPPVGKIQDYSIK-COOH			carla_lasiodip_2.mgf	Locus:1.1.1.4147.19 File:"carla.wiff"		4800	799.427	3+	3+	2394.28	1	-9.99459				68.3824	Confident
536	407926551, 485920807, 615418304, 821068858	TILWNGPAGVFEFEK	AK; AK; AK; AK	FA; FA; FA; FA	158; 333; 333; 333	NH2-TILWNGPAGVFEFEK-COOH			carla_lasiodip_2.mgf	Locus:1.1.1.4014.31 File:"carla.wiff"		4373	854.932	2+	2+	1706.87	1	-12.0051				100	Confident
537	89254987	YLSLFDSGAQTILLR	GR	YQ	272	NH2-YLSLFDSGAQTILLR-COOH			carla_lasiodip_2.mgf	Locus:1.1.1.4065.3 File:"carla.wiff"		4535	566.314	3+	3+	1695.92	0	0.176139				100	Confident
538	821069103	VADDPLWDTHPPNPLPIIVR	TK	AT	49	NH2-VADDPLWDTHPPNPLPIIVR-COOH			carla_lasiodip_2.mgf	Locus:1.1.1.3908.28 File:"carla.wiff"		4035	755.738	3+	3+	2264.2	0	-1.8003				98.5075	Confident
539	485925072, 615408852, 821067578	ELLAGFAAAEVDKLAETKGEDFVDR	AK; AK; AK	ER; ER; EK	61; 61; 62	NH2-ELLAGFAAAEVDKLAETKGEDFVDR-COOH			carla_lasiodip_2.mgf	Locus:1.1.1.3953.17 File:"carla.wiff"		4178	674.346	4+	4+	2693.35	0	-0.419459				100	Confident
540	407926299, 821063200	STIATALEQHLLHLGYAAYR	GK; GK	LD; LD	38; 38	NH2-STIATALEQHLLHLGYAAYR-COOH			carla_lasiodip_2.mgf	Locus:1.1.1.3941.24 File:"carla.wiff"		4140	743.396	3+	3+	2227.17	0	-4.4752				66.1765	Confident
541	821065376	QPQMNIFSTRDGKYHR	HK	DQ	120	NH2-QPQM<ox>NIFSTRDGKYHR-COOH		Oxidation of M(4)	carla_lasiodip_2.mgf	Locus:1.1.1.3950.43 File:"carla.wiff"		4169	997.477	2+, 3+, 4+	2+	1992.96	0	-9.21336				62.8319	Confident
542	407929404, 485921491, 615416765, 821071113	LFIGGLAWHTDDATLR	SK; SK; SK; SK	QK; QK; QK; QK	4; 4; 4; 4	NH2-LFIGGLAWHTDDATLR-COOH			carla_lasiodip_2.mgf	Locus:1.1.1.3787.14 File:"carla.wiff"		3649	595.982	3+	3+	1784.92	0	2.29441				95.7746	Confident
543	821068858	ATGGQIVLLENLR	NK	FH	111	NH2-ATGGQIVLLENLR-COOH			carla_lasiodip_2.mgf	Locus:1.1.1.3814.21 File:"carla.wiff"		3735	692.895	2+	2+	1382.79	1	-11.172				100	Confident
544	821060876	LVFFTPPAALPAIK	FK	SA	9	NH2-LVFFTPPAALPAIK-COOH			carla_lasiodip_2.mgf	Locus:1.1.1.3988.22 File:"carla.wiff"		4290	742.947	2+	2+	1483.88	0	-0.286474				83.1858	Confident
545	407929155, 485928499, 615401277, 821071174	TSFFQALGVPTK	GK; GK; GK; GK	IA; IA; IA; IA	133; 133; 133; 133	NH2-TSFFQALGVPTK-COOH			carla_lasiodip_2.mgf	Locus:1.1.1.3826.14 File:"carla.wiff"		3773	648.347	2+	2+	1294.69	0	-10.2495				100	Confident
546	407923182	SEPAAVDSILMCLK	DR	HA	118	NH2-SEPAAVDSILM<ox>C<cmm>LK-COOH		Carbamidomethylation of C(12), Oxidation of M(11)	carla_lasiodip_2.mgf	Locus:1.1.1.3940.25 File:"carla.wiff"		4137	775.416	2+	2+	1548.75	0	42.225				93.8053	Doubtful
547	407917814, 485928523, 615401201, 821073851	VESILMSLPLTAR	SR; SR; SR; SR	WQ; WQ; WQ; WQ	270; 304; 304; 356	NH2-VESILM<ox>SLPLTAR-COOH		Oxidation of M(6)	carla_lasiodip_2.mgf	Locus:1.1.1.3829.25 File:"carla.wiff"		3783	723.403	2+	2+	1444.8	0	-2.97481				47.8992	Confident
548	485928483, 615401072	MAHPSQPWNYIAKIVSLGDSGCGK		SS; SS	1; 1	NH2-M<ox>AHPSQPWNYIAKIVSLGDSGC<cmm>GK-COOH		Carbamidomethylation of C(22), Oxidation of M(1)	carla_lasiodip_2.mgf	Locus:1.1.1.3840.37 File:"carla.wiff"		3819	878.478	2+	3+	2631.26	1	57.6014				29.6296	Doubtful
549	407928557, 485925562, 615407685, 821072414	SANDLLNKDFYHAAAAVLEVK	PK; PK; PK; PK	LK; LK; LK; LK	12; 12; 12; 12	NH2-SANDLLNKDFYHAAAAVLEVK-COOH			carla_lasiodip_2.mgf	Locus:1.1.1.3900.28 File:"carla.wiff"		4009	763.732	3+	3+	2288.18	0	-2.84808				100	Confident
550	821065480	LIQAFYDAFPQYESR	WK	DF	174	NH2-LIQAFYDAFPQYESR-COOH			carla_lasiodip_2.mgf	Locus:1.1.1.3867.41 File:"carla.wiff"		3905	924.45	2+	2+	1846.89	0	-1.59686				100	Confident
551	407926709, 485929843, 615398235, 821070354	VPTSNVSVVDLTAR	FR; FR; FR; FR	LE; LE; LE; LE	233; 233; 233; 233	NH2-VPTSNVSVVDLTAR-COOH			carla_lasiodip_2.mgf	Locus:1.1.1.4237.7 File:"carla.wiff"		5063	729.401	2+	2+	1456.79	0	-1.30937				90.2655	Confident
552	407916845	LGLQGVSVLFASGDSGVANR	MK	YN	402	NH2-LGLQGVSVLFASGDSGVANR-COOH			carla_lasiodip_2.mgf	Locus:1.1.1.3918.46 File:"carla.wiff"		4068	974.016	2+	2+	1946.02	0	-2.30584				100	Confident
553	407928557, 485925562, 615407685, 821072414	SANDLLNKDFYHAAAAVLEVK	PK; PK; PK; PK	LK; LK; LK; LK	12; 12; 12; 12	NH2-SANDLLNKDFYHAAAAVLEVK-COOH			carla_lasiodip_2.mgf	Locus:1.1.1.3901.10 File:"carla.wiff"		4012	573.051	4+	4+	2288.18	0	-2.61843				100	Confident
554	407929406, 821071114	GYLWNYGAFPQTWEDPNVIHPETK	HK; HK	AK; AK	44; 98	NH2-GYLWNYGAFPQTWEDPNVIHPETK-COOH			carla_lasiodip_2.mgf	Locus:1.1.1.3929.44 File:"carla.wiff"		4103	954.787	3+	3+	2861.34	0	-1.59163				100	Confident
555	407917637, 485918782, 615422633, 821068212	GFGFVTLASEELQQK	GR; GR; GR; GR	AC; AC; AC; AC	311; 309; 309; 310	NH2-GFGFVTLASEELQQK-COOH			carla_lasiodip_2.mgf	Locus:1.1.1.3921.35 File:"carla.wiff"		4077	827.428	2+	2+	1652.84	0	-0.0843636				88.4956	Confident
556	407924586	SAPSNLAPNNAERR	FR	QL	33	NH2-SAPSNLAPNNAERR-COOH			carla_lasiodip_2.mgf	Locus:1.1.1.4271.7 File:"carla.wiff"		5172	749.372	2+, 3+, 4+	2+	1495.75	1	-15.1291				40.1709	Confident
557	407925824, 485925072, 615408852, 821067578	ELLAGFAAAEVDK	AK; AK; AK; AK	LA; LA; LA; LA	61; 61; 61; 62	NH2-ELLAGFAAAEVDK-COOH			carla_lasiodip_2.mgf	Locus:1.1.1.3863.14 File:"carla.wiff"		3891	667.356	2+	2+	1332.69	0	3.23332				78.7611	Confident
558	407923797, 485918508, 615423137, 821061202	QFFVGGNFK	PR; PR; PR; TR	MN; MN; MN; MN	4; 4; 4; 4	pyro-QFFVGGNFK-COOH	Pyrolidone from Q(1)		carla_lasiodip_2.mgf	Locus:1.1.1.3877.4 File:"carla.wiff"		3935	513.756	2+	2+	1025.5	0	-0.213691		Pyrolidone from Q (0: 100.0)	Pyrolidone from Q (1: 98.09843400447427)	88.4956	Confident
559	407927559	RTIDRNKFQFSYISDQYIT	MR	FG	238	NH2-RTIDRNKFQFSYISDQYIT-COOH			carla_lasiodip_2.mgf	Locus:1.1.1.4142.9 File:"carla.wiff"		4783	799.427	3+	3+	2394.2	1	24.4896				47.4453	Doubtful
560	407926709, 485929843, 615398235, 821070354	VPTSNVSVVDLTAR	FR; FR; FR; FR	LE; LE; LE; LE	233; 233; 233; 233	NH2-VPTSNVSVVDLTAR-COOH			carla_lasiodip_2.mgf	Locus:1.1.1.3802.24 File:"carla.wiff"		3697	729.897	2+	2+	1456.79	1	-8.68174				100	Confident
561	821061164	SGFDGPWTFSPTTLTNDYYR	DR	LL	268	NH2-SGFDGPWTFSPTTLTNDYYR-COOH			carla_lasiodip_2.mgf	Locus:1.1.1.4009.50 File:"carla.wiff"		4358	1163.03	2+	2+	2324.04	0	2.9536				100	Confident
562	407925739, 485926166, 615406426	DFSHSAENVTFSIEGGGEVPVLR	GR; GR; GR	TF; TF; TF	53; 53; 53	NH2-DFSHSAENVTFSIEGGGEVPVLR-COOH			carla_lasiodip_2.mgf	Locus:1.1.1.3894.34 File:"carla.wiff"		3990	816.398	3+	3+	2446.18	0	-1.75433				38.2353	Confident
563	407921654, 485919341, 615421444, 821069147	DLVPDLTQFYK	VK; VK; VK; VK	QY; QY; QY; QY	153; 153; 153; 153	NH2-DLVPDLTQFYK-COOH			carla_lasiodip_2.mgf	Locus:1.1.1.3904.15 File:"carla.wiff"		4022	669.849	2+	2+	1337.69	0	-2.44145				100	Confident
564	407918444	ERVSYSDTGDISPK	LR	PK	5	NH2-ERVSYSDTGDISPK-COOH			carla_lasiodip_2.mgf	Locus:1.1.1.3969.32 File:"carla.wiff"		4230	777.92	2+	2+	1552.74	1	54.3989				52.2124	Doubtful
565	407922803, 821065290	ALYQELEDLQSNIR	IK; IK	TR; TR	454; 458	NH2-ALYQELEDLQSNIR-COOH			carla_lasiodip_2.mgf	Locus:1.1.1.3896.4 File:"carla.wiff"		3995	564.626	3+	3+	1690.85	0	2.45391				98.5075	Confident
566	407917511, 485924365, 615410473	EAYLSWAVDSFK	ER; ER; ER	LS; LS; LS	625; 625; 625	NH2-EAYLSWAVDSFK-COOH			carla_lasiodip_2.mgf	Locus:1.1.1.3899.23 File:"carla.wiff"		4006	708.346	2+	2+	1414.68	0	-0.0242866				100	Confident
567	485927298, 615403751	VTPATNGSAGHANGYTNGAAAPK	M; M	RK; RK	2; 2	NH2-VTPATNGSAGHANGYTNGAAAPK-COOH			carla_lasiodip_2.mgf	Locus:1.1.1.3919.17 File:"carla.wiff"		4069	709.696	3+	3+	2126.01	0	25.0241				71.6418	Doubtful
568	407921831, 485926243, 615406302, 821061272	VLGGAPGYVNLLDALNAWPLVK	FK; FK; FK; FK	EL; EL; EL; EL	233; 233; 233; 232	NH2-VLGGAPGYVNLLDALNAWPLVK-COOH			carla_lasiodip_2.mgf	Locus:1.1.1.4107.11 File:"carla.wiff"		4671	760.764	3+	3+	2279.27	0	1.43789				100	Confident
569	407917701, 485921699, 615416308	TVFLTGATGFLGSYLLR	PK; SK; SK	DL; DL; DL	685; 767; 767	NH2-TVFLTGATGFLGSYLLR-COOH			carla_lasiodip_2.mgf	Locus:1.1.1.4097.24 File:"carla.wiff"		4639	908.47	2+	2+	1814.99	0	-36.9969				100	Doubtful
570	407925937, 485920153, 615419748	EFDAVQDVFELQR	EK; EK; EK	NL; NL; NL	59; 59; 59	NH2-EFDAVQDVFELQR-COOH			carla_lasiodip_2.mgf	Locus:1.1.1.3870.4 File:"carla.wiff"		3913	532.596	3+	3+	1594.76	0	1.39834				100	Confident
571	407919795, 485921102, 615417677, 821071821	AMPTFLLFK	IR; IR; IR; IR	GG; GG; GG; GG	72; 73; 73; 66	NH2-AM<ox>PTFLLFK-COOH		Oxidation of M(2)	carla_lasiodip_2.mgf	Locus:1.1.1.3795.7 File:"carla.wiff"		3674	542.301	2+	2+	1082.58	0	3.32654				91.3793	Confident
572	407924419, 485929535, 615398875, 821073082	GIDVLLGPVVGPLGR	GK; GK; GK; GK	TP; TP; TP; TP	146; 208; 208; 146	NH2-GIDVLLGPVVGPLGR-COOH			carla_lasiodip_2.mgf	Locus:1.1.1.3981.21 File:"carla.wiff"		4267	731.443	2+	2+	1460.87	0	-0.445621				100	Confident
573	821070786	PDPAVGFPHARR	M	CF	2	ace-PDPAVGFPHARR-COOH	Acetylation of protein N-term(1)		carla_lasiodip_2.mgf	Locus:1.1.1.3788.18 File:"carla.wiff"		3652	681.841	2+	2+	1360.7	1	-26.0691		Acetylation of protein N-term (0: 100.0)	Acetylation of protein N-term (1: 75.34626038781164)	48.6726	Doubtful
574	821061841	VNGQPLSLVEPAILR	VK	FK	31	NH2-VNGQPLSLVEPAILR-COOH			carla_lasiodip_2.mgf	Locus:1.1.1.3880.34 File:"carla.wiff"		3946	803.96	2+	2+	1604.92	1	-14.4989				100	Confident
575	821070354	NAIEHGDVDVVAVNDPFIEPK	FR	YA	19	NH2-NAIEHGDVDVVAVNDPFIEPK-COOH			carla_lasiodip_2.mgf	Locus:1.1.1.3851.32 File:"carla.wiff"		3854	760.049	3+	3+	2277.13	0	-1.25237				96.3504	Confident
576	89254987	TFADSIIGVPFMR	SR	NT	360	NH2-TFADSIIGVPFM<ox>R-COOH		Oxidation of M(12)	carla_lasiodip_2.mgf	Locus:1.1.1.3847.38 File:"carla.wiff"		3841	735.374	2+	2+	1468.74	0	-3.12025				100	Confident
577	821065480	LIQAFYDAFPQYESR	WK	DF	174	NH2-LIQAFYDAFPQYESR-COOH			carla_lasiodip_2.mgf	Locus:1.1.1.3868.12 File:"carla.wiff"		3907	616.637	3+	3+	1846.89	0	0.254662				100	Confident
578	407916423, 485929497, 615399010, 821071668	SPLEEFSDVLR	IR; IR; IR; VR	EG; EG; EG; EG	250; 249; 249; 250	NH2-SPLEEFSDVLR-COOH			carla_lasiodip_2.mgf	Locus:1.1.1.3844.19 File:"carla.wiff"		3831	646.328	2+	2+	1290.65	0	-2.88883				100	Confident
579	407924111, 821066584	NAPFGVDLLLPQVGGSAR	DK; DK	KT; KT	72; 72	NH2-NAPFGVDLLLPQVGGSAR-COOH			carla_lasiodip_2.mgf	Locus:1.1.1.3998.40 File:"carla.wiff"		4322	905.964	2+	2+	1809.97	0	-33.4909				86.7257	Doubtful
580	407920048, 485921330, 615417163, 821064115	SINPDEAVAYGAAVQAAILSGDTSSK	NK; NK; NK; NK	ST; ST; ST; ST	360; 360; 360; 144	NH2-SINPDEAVAYGAAVQAAILSGDTSSK-COOH			carla_lasiodip_2.mgf	Locus:1.1.1.4054.22 File:"carla.wiff"		4501	845.758	3+	3+	2534.25	0	0.608703				100	Confident
581	485925606, 615407493	HAPSTLSSQPILSNPSPLQQHIR	PK; PK	TQ; TQ	27; 27	NH2-HAPSTLSSQPILSNPSPLQQHIR-COOH			carla_lasiodip_2.mgf	Locus:1.1.1.4070.26 File:"carla.wiff"		4552	837.117	3+	3+	2507.32	1	1.01453				46.3768	Confident
582	821068858	ATGGQIVLLENLR	NK	FH	111	NH2-ATGGQIVLLENLR-COOH			carla_lasiodip_2.mgf	Locus:1.1.1.3786.21 File:"carla.wiff"		3646	692.402	2+	2+	1382.79	0	0.493795				100	Confident
583	485916977, 615426680, 821062898	LFSDGDLIPLGR	SR; SR; SR	LQ; LQ; LQ	85; 85; 82	NH2-LFSDGDLIPLGR-COOH			carla_lasiodip_2.mgf	Locus:1.1.1.3806.20 File:"carla.wiff"		3710	651.857	2+	2+	1301.7	0	0.687111				100	Confident
584	407921937, 485924691, 615409855, 821064340	SALLHSHLADLKEITHDFLYENYR	VR; VR; VR; VR	TE; TE; TE; TE	258; 262; 262; 262	NH2-SALLHSHLADLKEITHDFLYENYR-COOH			carla_lasiodip_2.mgf	Locus:1.1.1.3851.26 File:"carla.wiff"		3853	722.117	4+	4+	2884.45	0	-4.25744				100	Confident
585	407924682, 485919899, 615420248, 821063173	SEVPAHLTIYDIAGLTR	PK; PK; PK; PK	GA; GA; GA; GA	81; 135; 135; 81	NH2-SEVPAHLTIYDIAGLTR-COOH			carla_lasiodip_2.mgf	Locus:1.1.1.3801.17 File:"carla.wiff"		3693	619.338	3+	3+	1854.98	0	4.41769				100	Confident
586	407926585, 485923066, 615413281, 821062193	HGPWFGGSLLGQTPEFR	QR; QR; QR; QR	SY; SY; SY; SY	394; 394; 394; 394	NH2-HGPWFGGSLLGQTPEFR-COOH			carla_lasiodip_2.mgf	Locus:1.1.1.3804.14 File:"carla.wiff"		3703	629.319	3+	3+	1884.93	0	3.78943				100	Confident
587	407927353, 821061788	FAIPAINVTSSSTVVAALEAAR	HK; HK	DK; DK	31; 31	NH2-FAIPAINVTSSSTVVAALEAAR-COOH			carla_lasiodip_2.mgf	Locus:1.1.1.4117.12 File:"carla.wiff"		4703	730.407	3+	3+	2187.19	1	2.27523				100	Confident
588	407924682, 485919899, 615420248, 821063173	SEVPAHLTIYDIAGLTR	PK; PK; PK; PK	GA; GA; GA; GA	81; 135; 135; 81	NH2-SEVPAHLTIYDIAGLTR-COOH			carla_lasiodip_2.mgf	Locus:1.1.1.3805.13 File:"carla.wiff"		3706	619.338	3+	3+	1854.98	0	4.41769				93.3824	Confident
589	407917888, 485926819, 615404856, 821073793	GISELGIYPAVDPLDSK	SR; SR; SR; SR	SR; SR; SR; SR	375; 1080; 1080; 375	NH2-GISELGIYPAVDPLDSK-COOH			carla_lasiodip_2.mgf	Locus:1.1.1.3845.10 File:"carla.wiff"		3833	591.982	3+	3+	1772.92	0	2.21836				100	Confident
590	407917568, 485925753, 615407240, 821068159	TVYLGNIPPETTAEEILGHVR	SR; SR; SR; SR	SG; SG; SG; SG	116; 197; 197; 196	NH2-TVYLGNIPPETTAEEILGHVR-COOH			carla_lasiodip_2.mgf	Locus:1.1.1.3926.24 File:"carla.wiff"		4092	770.721	3+	3+	2308.21	1	-30.155				98.5075	Doubtful
591	407921595, 485924676, 615409707, 821064304	VPIPFSVFPSSYR	AR; SR; SR; AR	SD; SD; SD; SD	36; 12; 12; 13	NH2-VPIPFSVFPSSYR-COOH			carla_lasiodip_2.mgf	Locus:1.1.1.3931.17 File:"carla.wiff"		4108	748.399	2+	2+	1494.79	0	-1.77282				100	Confident
592	407926288, 821070410	TFDPYVIPLLDKEMDLR	WK; WK	RF; RF	76; 76	NH2-TFDPYVIPLLDKEM<ox>DLR-COOH		Oxidation of M(14)	carla_lasiodip_2.mgf	Locus:1.1.1.3896.18 File:"carla.wiff"		3996	694.358	3+	3+	2080.06	0	-0.820059				100	Confident
593	821065311	VQNVSADLVWEVTR	M	NT	2	NH2-VQNVSADLVWEVTR-COOH			carla_lasiodip_2.mgf	Locus:1.1.1.3812.31 File:"carla.wiff"		3729	808.423	2+	2+	1614.84	0	-3.53956				88.2353	Confident
594	407921498, 821062482	TSDFQIVGDDLTVTNPAFIK	FK; FK	KA; KA	314; 314	NH2-TSDFQIVGDDLTVTNPAFIK-COOH			carla_lasiodip_2.mgf	Locus:1.1.1.3929.50 File:"carla.wiff"		4103	1091.06	2+	2+	2180.1	0	-1.22239				100	Confident
595	821065470	FIINASQPVSDKIFDIAAFEK	KK	FL	18	NH2-FIINASQPVSDKIFDIAAFEK-COOH			carla_lasiodip_2.mgf	Locus:1.1.1.3983.49 File:"carla.wiff"		4275	1177.12	2+	2+	2352.24	0	-1.31732				100	Confident
596	407918398, 485919815, 615420516, 821066899	SLLGLLER	MK; MK; MK; MK	ID; ID; ID; ID	457; 457; 457; 455	NH2-SLLGLLER-COOH			carla_lasiodip_2.mgf	Locus:1.1.1.3821.4 File:"carla.wiff"		3757	450.778	2+	2+	899.544	0	-1.963				86.7257	Confident
597	407925827, 821067584	QDQVLPLFSLK	PK; PK	GK; GK	21; 21	NH2-QDQVLPLFSLK-COOH			carla_lasiodip_2.mgf	Locus:1.1.1.3894.8 File:"carla.wiff"		3989	644.368	2+	2+	1286.72	0	-1.0791				100	Confident
598	407923955, 485921313, 615417185, 821073293	YFPTQALNFAFR	IR; IR; IR; IR	DT; DT; DT; DT	94; 94; 94; 94	NH2-YFPTQALNFAFR-COOH			carla_lasiodip_2.mgf	Locus:1.1.1.3964.21 File:"carla.wiff"		4213	737.876	2+	2+	1473.74	0	-2.05842				87.6106	Confident
599	407921595, 485924676, 615409707, 821064304	VPIPFSVFPSSYR	AR; SR; SR; AR	SD; SD; SD; SD	36; 12; 12; 13	NH2-VPIPFSVFPSSYR-COOH			carla_lasiodip_2.mgf	Locus:1.1.1.3923.25 File:"carla.wiff"		4083	748.399	2+	2+	1494.79	0	-1.77282				100	Confident
600	821060876	LVFFTPPAALPAIK	FK	SA	9	NH2-LVFFTPPAALPAIK-COOH			carla_lasiodip_2.mgf	Locus:1.1.1.3982.19 File:"carla.wiff"		4270	742.947	2+	2+	1483.88	0	-0.286474				100	Confident
601	407921498, 485926546, 615405525, 821062482	SGETEDVTIADIVVGLR	HR; HR; HR; HR	TG; TG; TG; TG	377; 377; 377; 377	NH2-SGETEDVTIADIVVGLR-COOH			carla_lasiodip_2.mgf	Locus:1.1.1.4044.37 File:"carla.wiff"		4469	887.463	2+	2+	1772.92	0	-2.11901				100	Confident
602	821073278	KAVVIFVPVPLLQGWHK	GR	VQ	61	NH2-KAVVIFVPVPLLQGWHK-COOH			carla_lasiodip_2.mgf	Locus:1.1.1.3938.10 File:"carla.wiff"		4130	644.391	3+	3+	1930.16	0	-2.01178				100	Confident
603	407924032, 485918148, 615424168, 821073258	NFPVTSIGSLLDEPFTGVVYLK	AR; AR; AR; AR	SS; SS; SS; SS	74; 74; 74; 74	NH2-NFPVTSIGSLLDEPFTGVVYLK-COOH			carla_lasiodip_2.mgf	Locus:1.1.1.4236.23 File:"carla.wiff"		5061	1198.64	2+	2+	2395.27	0	-1.69654				100	Confident
604	407928108	VGLGIDSTDKFWK	SR	DH	114	NH2-VGLGIDSTDKFWK-COOH			carla_lasiodip_2.mgf	Locus:1.1.1.4201.6 File:"carla.wiff"		4968	733.382	2+, 3+, 4+	2+	1464.76	0	-7.65811				56.8966	Confident
605	407920929	VQINSSPPADVPDPQKVLENILGGPPK	LR	RT	74	NH2-VQINSSPPADVPDPQKVLENILGGPPK-COOH			carla_lasiodip_2.mgf	Locus:1.1.1.4041.38 File:"carla.wiff"		4460	937.123	3+	3+	2808.5	0	-55.0192				62.406	Doubtful
606	821061046	SWILERGWSNGEVVLGTER	VE	VW	580	NH2-SWILERGWSNGEVVLGTER-COOH			carla_lasiodip_2.mgf	Locus:1.1.1.4141.11 File:"carla.wiff"		4780	730.071	3+	3+	2187.11	0	38.0366				70.2128	Doubtful
607	485918005, 615424505	LAFPSSTLLALLER	LK; LK	ST; ST	729; 729	NH2-LAFPSSTLLALLER-COOH			carla_lasiodip_2.mgf	Locus:1.1.1.4101.14 File:"carla.wiff"		4651	765.944	2+	2+	1529.88	0	-5.27596				100	Confident
608	407916799, 485916824, 615427115, 821056921	SPYIYPLYGLGELPQGFAR	GK; GK; GK; GK	LS; LS; LS; LS	233; 233; 233; 444	NH2-SPYIYPLYGLGELPQGFAR-COOH			carla_lasiodip_2.mgf	Locus:1.1.1.4085.39 File:"carla.wiff"		4601	1071.55	2+	2+	2140.1	1	-8.04551				100	Confident
609	407924032, 485918148, 615424168, 821073258	NFPVTSIGSLLDEPFTGVVYLK	AR; AR; AR; AR	SS; SS; SS; SS	74; 74; 74; 74	NH2-NFPVTSIGSLLDEPFTGVVYLK-COOH			carla_lasiodip_2.mgf	Locus:1.1.1.4270.24 File:"carla.wiff"		5170	1198.64	2+	2+	2395.27	0	-0.862258				100	Confident
610	407916845	LGLQGVSVLFASGDSGVANR	MK	YN	402	NH2-LGLQGVSVLFASGDSGVANR-COOH			carla_lasiodip_2.mgf	Locus:1.1.1.4074.42 File:"carla.wiff"		4566	974.018	2+	2+	1946.02	0	-0.149822				94.7826	Confident
611	407922812, 407923303, 407928970, 485920475, 485927003, 615404487, 615418929, 821065270, 821071214	VGIVGLGGLGHFGVIFAK	KR; KR; KK; KT; KK; KK; KT; KK; KR	AL; AL; AL; AL; AL; AL; AL; AL; AL	67; 184; 185; 185; 185; 185; 185; 122; 185	NH2-VGIVGLGGLGHFGVIFAK-COOH			carla_lasiodip_2.mgf	Locus:1.1.1.4028.4 File:"carla.wiff"		4417	581.011	3+	3+	1740.01	0	0.751256				94.3662	Confident
612	407916986	FLPIFPAACPYVTSVGGTYQVEPER	TR	AV	408	NH2-FLPIFPAAC<cmm>PYVTSVGGTYQVEPER-COOH		Carbamidomethylation of C(9)	carla_lasiodip_2.mgf	Locus:1.1.1.4031.36 File:"carla.wiff"		4428	933.467	3+	3+	2797.38	0	0.761453				100	Confident
613	407918024, 407926639, 485919901, 615420329, 821063159	GHYTEGAELVDQVLDVVR	AK; AK; AK; AK; AK	RE; RE; RE; RE; RE	104; 104; 105; 105; 105	NH2-GHYTEGAELVDQVLDVVR-COOH			carla_lasiodip_2.mgf	Locus:1.1.1.4011.11 File:"carla.wiff"		4363	667.341	3+	3+	1999	0	0.350382				100	Confident
614	407919646, 485916433, 615427837, 821057687	DNLPDTVVWNPWK	VR; VR; VR; VR	EK; EK; EK; EK	265; 265; 265; 265	NH2-DNLPDTVVWNPWK-COOH			carla_lasiodip_2.mgf	Locus:1.1.1.3906.30 File:"carla.wiff"		4029	792.395	2+	2+	1582.78	0	-1.22756				100	Confident
615	407917767	DYQHMLQLLNHLMT	IR	TA	93	NH2-DYQHM<ox>LQLLNHLM<ox>T-COOH		Oxidation of M(5, 13)	carla_lasiodip_2.mgf	Locus:1.1.1.4193.2 File:"carla.wiff"		4943	597.289	2+, 3+, 4+	3+	1787.83	1	4.48943				93.3824	Confident
616	407929508, 485924904, 615409394, 821068526	NLLQEVYFGK	MR; MR; MR; MR	AK; AK; AK; AK	227; 227; 227; 227	NH2-NLLQEVYFGK-COOH			carla_lasiodip_2.mgf	Locus:1.1.1.3793.16 File:"carla.wiff"		3668	605.829	2+	2+	1209.64	0	3.19671				100	Confident
617	485921168, 615417526	DEVAKPADEDEPPR	LK; LK	EP; EP	103; 103	NH2-DEVAKPADEDEPPR-COOH			carla_lasiodip_2.mgf	Locus:1.1.1.3846.25 File:"carla.wiff"		3837	784.904	2+	2+	1566.72	1	47.2434				48.6726	Doubtful
618	407926585, 485923066, 615413281, 821062193	LGFAGNDSPSFVFPTAIATK	SK; SK; SK; SK	AA; AA; AA; SA	19; 19; 19; 19	NH2-LGFAGNDSPSFVFPTAIATK-COOH			carla_lasiodip_2.mgf	Locus:1.1.1.3944.49 File:"carla.wiff"		4151	1020.52	2+	2+	2039.04	0	-2.42274				100	Confident
619	407924731, 821069119	LAVGLTAPFLLAR	TK; VK	LC; LC	138; 133	NH2-LAVGLTAPFLLAR-COOH			carla_lasiodip_2.mgf	Locus:1.1.1.3975.6 File:"carla.wiff"		4248	671.416	2+	2+	1340.82	0	-0.416856				100	Confident
620	821061621	ALPNPKITTHPSLLLAPLPGRGIGTLATAK	MT	IA	3	NH2-ALPNPKITTHPSLLLAPLPGRGIGTLATAK-COOH			carla_lasiodip_2.mgf	Locus:1.1.1.3839.32 File:"carla.wiff"		3815	755.744	4+	4+	3017.78	1	55.9198				97.5962	Doubtful
621	485917084, 615426637	NAASNEPLQTQTAGEDDAIP	IR; IR	GQ; GQ	356; 356	NH2-NAASNEPLQTQTAGEDDAIP-COOH			carla_lasiodip_2.mgf	Locus:1.1.1.3920.20 File:"carla.wiff"		4073	681.349	3+	3+	2040.92	0	49.103				33.0827	Doubtful
622	407926761, 485915227, 615430311	TGIWRPIDASQEPGQVWQSLLK	QK; QK; QK	VF; VF; VF	232; 232; 232	NH2-TGIWRPIDASQEPGQVWQSLLK-COOH			carla_lasiodip_2.mgf	Locus:1.1.1.4026.24 File:"carla.wiff"		4411	837.441	3+	3+	2508.31	1	-5.85008				70.8955	Confident
623	407924056, 485927448, 615403472	TLTAVHDAILHDLVYPVEIVGKR	SR; SR; SR	VR; VR; VR	126; 126; 126	NH2-TLTAVHDAILHDLVYPVEIVGKR-COOH			carla_lasiodip_2.mgf	Locus:1.1.1.3909.35 File:"carla.wiff"		4038	853.813	3+	3+	2558.42	0	-2.25932				100	Confident
624	407925824, 485925072, 615408852, 821067578	ELLAGFAAAEVDKLAETK	AK; AK; AK; AK	GE; GE; GE; GE	61; 61; 61; 62	NH2-ELLAGFAAAEVDKLAETK-COOH			carla_lasiodip_2.mgf	Locus:1.1.1.3945.7 File:"carla.wiff"		4152	626.005	3+	3+	1875	0	-3.23387				100	Confident
625	407929074	LSPDEPVRSTTEIQAVSHVIEENGVRLR	GR	LN	70	NH2-LSPDEPVRSTTEIQAVSHVIEENGVRLR-COOH			carla_lasiodip_2.mgf	Locus:1.1.1.4066.21 File:"carla.wiff"		4539	783.9	2+	4+	3130.64	1	-22.6976				23.0769	Doubtful
626	294957107, 294957109, 294957111, 294957113, 294957115, 294957117, 294957119, 294957121, 294957123, 294957125, 294957127, 294957129, 294957131, 294957133, 294957135, 294957137, 294957139, 294957141, 294957165, 294957167, 294957169, 294957171, 294957173, 294957175, 294957177, 294957179, 294957181, 294957183, 294957185, 294957187, 294957189, 294957191, 294957193, 294957195, 294957197, 294957199, 294…	DPANIPWAETGAYYIVESTGVFTTTEK	ER; ER; ER; ER; ER; ER; ER; ER; ER; ER; ER; ER; ER; ER; ER; ER; ER; ER; ER; ER; ER; ER; ER; ER; ER; ER; ER; ER; ER; ER; ER; ER; ER; ER; ER; ER; ER; ER; ER; ER; ER; ER; ER; ER; ER; ER; ER; ER; ER; ER; ER; ER; ER; ER; ER; ER; ER; ER; ER; ER; ER; ER; ER; ER; ER; ER; ER; ER; ER; ER; ER; ER; ER; ER; ER; ER; ER; ER; ER; ER; ER; ER; ER; ER; ER; ER; ER; ER; ER; ER; ER; ER; ER; ER; ER; ER; ER; ER; ER; ER;…	AK; AK; AK; AK; AK; AK; AK; AK; AK; AK; AK; AK; AK; AK; AK; AK; AK; AK; AK; AK; AK; AK; AK; AK; AK; AK; AK; AK; AK; AK; AK; AK; AK; AK; AK; AK; AK; AK; AK; AK; AK; AK; AK; AK; AK; AK; AK; AK; AK; AK; AK; AK; AK; AK; AK; AK; AK; AK; AK; AK; AK; AK; AK; AK; AK; AK; AK; AK; AK; AK; AK; AK; AK; AK; AK; AK; AK; AK; AK; AK; AK; AK; AK; AK; AK; AK; AK; AK; AK; AK; AK; AK; AK; AK; AK; AK; AK; AK; AK; AK;…	59; 59; 59; 59; 59; 59; 59; 59; 59; 59; 59; 59; 59; 59; 59; 59; 59; 59; 59; 59; 59; 59; 59; 59; 59; 59; 59; 59; 59; 59; 59; 59; 59; 59; 59; 59; 59; 59; 59; 59; 59; 59; 59; 59; 59; 59; 59; 59; 59; 59; 59; 59; 59; 59; 59; 59; 59; 59; 59; 59; 59; 59; 59; 59; 59; 59; 59; 59; 59; 59; 59; 59; 59; 59; 59; 59; 59; 59; 59; 59; 59; 59; 59; 59; 59; 59; 59; 59; 59; 59; 59; 59; 59; 59; 59; 59; 59; 59; 59; 59;…	NH2-DPANIPWAETGAYYIVESTGVFTTTEK-COOH			carla_lasiodip_2.mgf	Locus:1.1.1.4177.20 File:"carla.wiff"		4896	987.475	3+	3+	2959.41	0	-2.92455				100	Confident
627	294957107, 294957109, 294957111, 294957113, 294957115, 294957117, 294957119, 294957121, 294957123, 294957125, 294957127, 294957129, 294957131, 294957133, 294957135, 294957137, 294957139, 294957141, 294957165, 294957167, 294957169, 294957171, 294957173, 294957175, 294957177, 294957179, 294957181, 294957183, 294957185, 294957187, 294957189, 294957191, 294957193, 294957195, 294957197, 294957199, 294…	DPANIPWAETGAYYIVESTGVFTTTEK	ER; ER; ER; ER; ER; ER; ER; ER; ER; ER; ER; ER; ER; ER; ER; ER; ER; ER; ER; ER; ER; ER; ER; ER; ER; ER; ER; ER; ER; ER; ER; ER; ER; ER; ER; ER; ER; ER; ER; ER; ER; ER; ER; ER; ER; ER; ER; ER; ER; ER; ER; ER; ER; ER; ER; ER; ER; ER; ER; ER; ER; ER; ER; ER; ER; ER; ER; ER; ER; ER; ER; ER; ER; ER; ER; ER; ER; ER; ER; ER; ER; ER; ER; ER; ER; ER; ER; ER; ER; ER; ER; ER; ER; ER; ER; ER; ER; ER; ER; ER;…	AK; AK; AK; AK; AK; AK; AK; AK; AK; AK; AK; AK; AK; AK; AK; AK; AK; AK; AK; AK; AK; AK; AK; AK; AK; AK; AK; AK; AK; AK; AK; AK; AK; AK; AK; AK; AK; AK; AK; AK; AK; AK; AK; AK; AK; AK; AK; AK; AK; AK; AK; AK; AK; AK; AK; AK; AK; AK; AK; AK; AK; AK; AK; AK; AK; AK; AK; AK; AK; AK; AK; AK; AK; AK; AK; AK; AK; AK; AK; AK; AK; AK; AK; AK; AK; AK; AK; AK; AK; AK; AK; AK; AK; AK; AK; AK; AK; AK; AK; AK;…	59; 59; 59; 59; 59; 59; 59; 59; 59; 59; 59; 59; 59; 59; 59; 59; 59; 59; 59; 59; 59; 59; 59; 59; 59; 59; 59; 59; 59; 59; 59; 59; 59; 59; 59; 59; 59; 59; 59; 59; 59; 59; 59; 59; 59; 59; 59; 59; 59; 59; 59; 59; 59; 59; 59; 59; 59; 59; 59; 59; 59; 59; 59; 59; 59; 59; 59; 59; 59; 59; 59; 59; 59; 59; 59; 59; 59; 59; 59; 59; 59; 59; 59; 59; 59; 59; 59; 59; 59; 59; 59; 59; 59; 59; 59; 59; 59; 59; 59; 59;…	NH2-DPANIPWAETGAYYIVESTGVFTTTEK-COOH			carla_lasiodip_2.mgf	Locus:1.1.1.4246.25 File:"carla.wiff"		5093	987.478	3+	3+	2959.41	0	0.113496				100	Confident
628	821060626	GAGPTPPGAAIVTTLLK	HR	EL	170	NH2-GAGPTPPGAAIVTTLLK-COOH			carla_lasiodip_2.mgf	Locus:1.1.1.3933.32 File:"carla.wiff"		4115	782.456	2+	2+	1562.9	0	-3.41612				100	Confident
629	407919795, 485921102, 615417677, 821071821	FYKLDVDEVPDVAQELGIR	AK; AK; AK; AK	AM; AM; AM; AM	53; 54; 54; 47	NH2-FYKLDVDEVPDVAQELGIR-COOH			carla_lasiodip_2.mgf	Locus:1.1.1.3997.21 File:"carla.wiff"		4318	736.38	3+	3+	2205.13	1	-7.39676				100	Confident
630	407921498, 485926546, 615405525, 821062482	YPIVSIEDPFAEDDWEAWSYFFK	QK; QK; QK; QK	TS; TS; TS; TS	291; 291; 291; 291	NH2-YPIVSIEDPFAEDDWEAWSYFFK-COOH			carla_lasiodip_2.mgf	Locus:1.1.1.4112.29 File:"carla.wiff"		4687	952.1	3+	3+	2853.29	0	-2.81625				100	Confident
631	485917627, 615425366	PLTFPAAPNFSAALVTIKPGALR	VD; VD	EV; EV	320; 320	NH2-PLTFPAAPNFSAALVTIKPGALR-COOH			carla_lasiodip_2.mgf	Locus:1.1.1.4007.23 File:"carla.wiff"		4350	784.786	3+	3+	2351.34	0	-0.0282841				100	Confident
632	485915451, 615429883	FVLLSYPMTLASGR	PR; PR	LS; LS	70; 70	NH2-FVLLSYPM<ox>TLASGR-COOH		Oxidation of M(8)	carla_lasiodip_2.mgf	Locus:1.1.1.3813.36 File:"carla.wiff"		3733	785.92	2+	2+	1569.82	0	1.36586				100	Confident
633	407920943, 485929343, 615399328	ATADAAPNANVLIISNPVNSTVPITAEVFK	AK; AK; AK	SK; SK; SK	127; 127; 127	NH2-ATADAAPNANVLIISNPVNSTVPITAEVFK-COOH			carla_lasiodip_2.mgf	Locus:1.1.1.4031.42 File:"carla.wiff"		4428	1013.54	3+	3+	3036.61	1	-8.01075				100	Confident
634	407917998, 485925111, 615408789, 821063414	ALGVLPQLIIDR	SR; SR; SR; SR	AV; AV; AV; AI	434; 434; 434; 434	NH2-ALGVLPQLIIDR-COOH			carla_lasiodip_2.mgf	Locus:1.1.1.3908.11 File:"carla.wiff"		4034	654.404	2+	2+	1306.8	0	-2.31074				100	Confident
635	407921498, 821062482	TSDFQIVGDDLTVTNPAFIKK	FK; FK	AI; AI	314; 314	NH2-TSDFQIVGDDLTVTNPAFIKK-COOH			carla_lasiodip_2.mgf	Locus:1.1.1.3785.30 File:"carla.wiff"		3643	770.407	3+	3+	2308.2	0	1.77098				100	Confident
636	407923112	LPESHWPAYILMEMIEPPAQNNVILR	SK	NG	420	NH2-LPESHWPAYILM<ox>EM<ox>IEPPAQNNVILR-COOH		Oxidation of M(12, 14)	carla_lasiodip_2.mgf	Locus:1.1.1.4026.18 File:"carla.wiff"		4411	774.391	4+	4+	3092.55	1	-4.78258				58.4906	Doubtful
637	407920182, 485916187, 615428421, 821070726	VFTAQGWQPEEVQVFLADVR	MR; MR; MR; MR	KD; KD; KD; KD	289; 291; 291; 297	NH2-VFTAQGWQPEEVQVFLADVR-COOH			carla_lasiodip_2.mgf	Locus:1.1.1.3980.22 File:"carla.wiff"		4264	773.743	3+	3+	2318.17	0	16.4739				100	Doubtful
638	485918828, 615422541	FPYIGGSDTIAGWGSANCGK	SK; SK	CY; CY	62; 62	NH2-FPYIGGSDTIAGWGSANC<cmm>GK-COOH		Carbamidomethylation of C(18)	carla_lasiodip_2.mgf	Locus:1.1.1.3810.25 File:"carla.wiff"		3723	686.65	3+	3+	2056.93	0	-0.924641				96.4789	Confident
639	485922229, 615414998	KPDWDRFDQYENYLFPI	GR; GR	PL; PL	144; 144	NH2-KPDWDRFDQYENYLFPI-COOH			carla_lasiodip_2.mgf	Locus:1.1.1.4244.7 File:"carla.wiff"		5085	749.378	2+, 3+, 4+	3+	2245.05	0	28.9365				38.0597	Doubtful
640	407921423, 485926956, 615404611, 821058117	QSLPPGLTITDVPK	LK; LK; LK; LK	KN; KN; KN; KN	59; 62; 62; 62	pyro-QSLPPGLTITDVPK-COOH	Pyrolidone from Q(1)		carla_lasiodip_2.mgf	Locus:1.1.1.3839.26 File:"carla.wiff"		3815	725.398	2+	2+	1447.79	1	-9.21043		Pyrolidone from Q (0: 100.0)	Pyrolidone from Q (1: 98.12050856826976)	88.5965	Confident
641	294957107, 294957109, 294957111, 294957113, 294957115, 294957117, 294957119, 294957121, 294957123, 294957125, 294957127, 294957129, 294957131, 294957133, 294957135, 294957137, 294957139, 294957141, 294957165, 294957167, 294957169, 294957171, 294957173, 294957175, 294957177, 294957179, 294957181, 294957183, 294957185, 294957187, 294957189, 294957191, 294957193, 294957195, 294957197, 294957199, 294…	DPANIPWAETGAYYIVESTGVFTTTEK	ER; ER; ER; ER; ER; ER; ER; ER; ER; ER; ER; ER; ER; ER; ER; ER; ER; ER; ER; ER; ER; ER; ER; ER; ER; ER; ER; ER; ER; ER; ER; ER; ER; ER; ER; ER; ER; ER; ER; ER; ER; ER; ER; ER; ER; ER; ER; ER; ER; ER; ER; ER; ER; ER; ER; ER; ER; ER; ER; ER; ER; ER; ER; ER; ER; ER; ER; ER; ER; ER; ER; ER; ER; ER; ER; ER; ER; ER; ER; ER; ER; ER; ER; ER; ER; ER; ER; ER; ER; ER; ER; ER; ER; ER; ER; ER; ER; ER; ER; ER;…	AK; AK; AK; AK; AK; AK; AK; AK; AK; AK; AK; AK; AK; AK; AK; AK; AK; AK; AK; AK; AK; AK; AK; AK; AK; AK; AK; AK; AK; AK; AK; AK; AK; AK; AK; AK; AK; AK; AK; AK; AK; AK; AK; AK; AK; AK; AK; AK; AK; AK; AK; AK; AK; AK; AK; AK; AK; AK; AK; AK; AK; AK; AK; AK; AK; AK; AK; AK; AK; AK; AK; AK; AK; AK; AK; AK; AK; AK; AK; AK; AK; AK; AK; AK; AK; AK; AK; AK; AK; AK; AK; AK; AK; AK; AK; AK; AK; AK; AK; AK;…	59; 59; 59; 59; 59; 59; 59; 59; 59; 59; 59; 59; 59; 59; 59; 59; 59; 59; 59; 59; 59; 59; 59; 59; 59; 59; 59; 59; 59; 59; 59; 59; 59; 59; 59; 59; 59; 59; 59; 59; 59; 59; 59; 59; 59; 59; 59; 59; 59; 59; 59; 59; 59; 59; 59; 59; 59; 59; 59; 59; 59; 59; 59; 59; 59; 59; 59; 59; 59; 59; 59; 59; 59; 59; 59; 59; 59; 59; 59; 59; 59; 59; 59; 59; 59; 59; 59; 59; 59; 59; 59; 59; 59; 59; 59; 59; 59; 59; 59; 59;…	NH2-DPANIPWAETGAYYIVESTGVFTTTEK-COOH			carla_lasiodip_2.mgf	Locus:1.1.1.4113.39 File:"carla.wiff"		4691	987.478	3+	3+	2959.41	0	-0.190308				100	Confident
642	821061164	SGFDGPWTFSPTTLTNDYYR	DR	LL	268	NH2-SGFDGPWTFSPTTLTNDYYR-COOH			carla_lasiodip_2.mgf	Locus:1.1.1.3991.50 File:"carla.wiff"		4300	1163.52	2+, 3+, 4+	2+	2324.04	1	-5.36729				54.6218	Confident
643	821064903	NRYHIIQSDLEDAYSAQVKGQGNESDK	RK	FD	391	NH2-NRYHIIQSDLEDAYSAQVKGQGNESDK-COOH			carla_lasiodip_2.mgf	Locus:1.1.1.4029.44 File:"carla.wiff"		4422	1022.83	2+, 3+, 4+	3+	3064.45	1	2.34603				30.1471	Doubtful
644	407916341	AWAGFLTDTWVWGVTPRMGYT	TR	LM	821	NH2-AWAGFLTDTWVWGVTPRM<ox>GYT-COOH		Oxidation of M(18)	carla_lasiodip_2.mgf	Locus:1.1.1.4147.50 File:"carla.wiff"		4801	1216.59	2+, 3+, 4+	2+	2430.15	1	4.689				88.4956	Confident
645	407929086, 485922490, 615414482, 821067802	FLGFEQIFK	LK; LK; LK; LK	NA; NA; NA; NA	94; 94; 94; 94	NH2-FLGFEQIFK-COOH			carla_lasiodip_2.mgf	Locus:1.1.1.3983.6 File:"carla.wiff"		4273	564.809	2+	2+	1127.6	0	1.69559				78.7611	Confident
646	89254987	YQEFTAVAALFK	LR	GK	287	NH2-YQEFTAVAALFK-COOH			carla_lasiodip_2.mgf	Locus:1.1.1.3970.17 File:"carla.wiff"		4232	694.365	2+	2+	1386.72	0	-2.23606				100	Confident
647	407926016, 485929430, 615399162, 821073192	YIPGQPEFLPFVR	RK; RK; RK; RK	EL; EL; EL; EL	428; 428; 428; 428	NH2-YIPGQPEFLPFVR-COOH			carla_lasiodip_2.mgf	Locus:1.1.1.3921.30 File:"carla.wiff"		4076	781.921	2+	2+	1561.83	0	-1.44051				100	Confident
648	407917701, 485921699, 615416308, 821057875	VPSYAVPSVFVPLSR	TK; SK; SK; TK	MP; MP; MP; MP	509; 591; 591; 591	NH2-VPSYAVPSVFVPLSR-COOH			carla_lasiodip_2.mgf	Locus:1.1.1.3856.32 File:"carla.wiff"		3870	809.443	2+	2+	1616.89	0	-12.8366				100	Confident
649	407920930, 485926116, 615406551, 821068031	VHLVAIDIFTGK	AK; AK; AK; AK	KL; KL; KL; KL	60; 60; 60; 60	NH2-VHLVAIDIFTGK-COOH			carla_lasiodip_2.mgf	Locus:1.1.1.3786.18 File:"carla.wiff"		3646	656.885	2+	2+	1311.76	0	-0.47585				100	Confident
650	407922796, 485920437, 615418968, 821065297	IFTPLLHYLDDNKEIIPMEYPYGSR	WR; WR; WR; WR	GP; GP; GP; GP	453; 453; 453; 453	NH2-IFTPLLHYLDDNKEIIPM<ox>EYPYGSR-COOH		Oxidation of M(18)	carla_lasiodip_2.mgf	Locus:1.1.1.3928.48 File:"carla.wiff"		4100	1014.51	3+	3+	3039.51	1	-2.09679				66.4179	Confident
651	821060626	GAGPTPPGAAIVTTLLK	HR	EL	170	NH2-GAGPTPPGAAIVTTLLK-COOH			carla_lasiodip_2.mgf	Locus:1.1.1.3941.29 File:"carla.wiff"		4140	782.456	2+	2+	1562.9	0	-3.41612				79.661	Confident
652	821068858	ATGGQIVLLENLR	NK	FH	111	NH2-ATGGQIVLLENLR-COOH			carla_lasiodip_2.mgf	Locus:1.1.1.3820.17 File:"carla.wiff"		3754	692.895	2+	2+	1382.79	1	-11.172				98.2456	Confident
653	485925552, 615407711	LPDYGTVALAFDNLPGDAKLITFLLDLYGK	GK; GK	RW; RW	110; 110	NH2-LPDYGTVALAFDNLPGDAKLITFLLDLYGK-COOH			carla_lasiodip_2.mgf	Locus:1.1.1.4001.46 File:"carla.wiff"		4332	1085.53	3+	3+	3252.73	1	-48.653				47.1429	Doubtful
654	485915217, 615430379	QNGLAWFDALLAQNPR	LK; LK	WV; WV	203; 203	pyro-QNGLAWFDALLAQNPR-COOH	Pyrolidone from Q(1)		carla_lasiodip_2.mgf	Locus:1.1.1.4102.33 File:"carla.wiff"		4656	898.957	2+	2+	1795.9	0	-0.400561		Pyrolidone from Q (0: 100.0)	Pyrolidone from Q (1: 99.72602739726028)	98.2609	Confident
655	821066906	AANGGARSAAGPVPVQQAPATMRTPQQIMR	GR	AR	108	NH2-AANGGARSAAGPVPVQQAPATM<ox>RTPQQIM<ox>R-COOH		Oxidation of M(22, 29)	carla_lasiodip_2.mgf	Locus:1.1.1.4081.41 File:"carla.wiff"		4588	1022.5	3+	3+	3063.55	1	-24.9917				34.8148	Doubtful
656	407926551, 485920807, 615418304, 821068858	TILWNGPAGVFEFEK	AK; AK; AK; AK	FA; FA; FA; FA	158; 333; 333; 333	NH2-TILWNGPAGVFEFEK-COOH			carla_lasiodip_2.mgf	Locus:1.1.1.4032.29 File:"carla.wiff"		4431	854.932	2+	2+	1706.87	1	-11.771				100	Confident
657	485927298, 615403751	VTPATNGSAGHANGYTNGAAAPK	M; M	RK; RK	2; 2	NH2-VTPATNGSAGHANGYTNGAAAPK-COOH			carla_lasiodip_2.mgf	Locus:1.1.1.3915.13 File:"carla.wiff"		4057	709.696	3+	3+	2126.01	0	24.3195				36.0294	Doubtful
658	407925197, 485928331, 615401401, 821069632	ALNALEPFLALSK	TR; TR; TR; TR	SA; SA; SA; SA	6; 6; 6; 6	NH2-ALNALEPFLALSK-COOH			carla_lasiodip_2.mgf	Locus:1.1.1.4020.20 File:"carla.wiff"		4392	693.9	2+	2+	1385.79	0	-4.18256				90.5983	Confident
659	485921330, 615417163, 821071758	APAIGIDLGTTYSCVGIFR	M; M; M	DD; DD; DD	2; 2; 2	NH2-APAIGIDLGTTYSC<cmm>VGIFR-COOH		Carbamidomethylation of C(14)	carla_lasiodip_2.mgf	Locus:1.1.1.3968.45 File:"carla.wiff"		4227	1006.02	2+	2+	2010.02	0	2.48486				100	Confident
660	407919001, 485919040, 615422139	SELVVTAIITPK	M; M; M	AG; PG; PG	2; 2; 2	ace-SELVVTAIITPK-COOH	Acetylation of protein N-term(1)		carla_lasiodip_2.mgf	Locus:1.1.1.4049.8 File:"carla.wiff"		4484	656.889	2+	2+	1311.76	0	-0.396669		Acetylation of protein N-term (0: 100.0)	Acetylation of protein N-term (1: 85.64189189189189)	65.5172	Confident
661	407918985, 485921561, 615416588	LAANLALQENPPAPVWSLDK	TR; TR; TR	AN; AN; AN	74; 172; 172	NH2-LAANLALQENPPAPVWSLDK-COOH			carla_lasiodip_2.mgf	Locus:1.1.1.3820.18 File:"carla.wiff"		3754	716.386	3+	3+	2146.14	0	-2.69103				100	Confident
662	407925824, 485925072, 615408852, 821067578	ELLAGFAAAEVDK	AK; AK; AK; AK	LA; LA; LA; LA	61; 61; 61; 62	NH2-ELLAGFAAAEVDK-COOH			carla_lasiodip_2.mgf	Locus:1.1.1.3785.19 File:"carla.wiff"		3643	667.357	2+	2+	1332.69	0	4.58193				100	Confident
663	407926709, 485929843, 615398235, 821070354	LVSWYDNEWGYSR	VK; VK; VK; VK	RV; RV; RV; RV	308; 309; 309; 308	NH2-LVSWYDNEWGYSR-COOH			carla_lasiodip_2.mgf	Locus:1.1.1.3787.40 File:"carla.wiff"		3650	837.882	2+	2+	1673.75	0	1.5673				100	Confident
664	407926016, 485929430, 615399162, 821073192	YIPGQPEFLPFVR	RK; RK; RK; RK	EL; EL; EL; EL	428; 428; 428; 428	NH2-YIPGQPEFLPFVR-COOH			carla_lasiodip_2.mgf	Locus:1.1.1.3923.30 File:"carla.wiff"		4083	781.921	2+	2+	1561.83	0	-1.44051				100	Confident
665	407921015, 821061052	SIPLDEIIEIAR	TK; TK	TM; TM	103; 103	NH2-SIPLDEIIEIAR-COOH			carla_lasiodip_2.mgf	Locus:1.1.1.4007.10 File:"carla.wiff"		4350	684.89	2+	2+	1367.77	0	-1.01021				100	Confident
666	485925072, 615408852, 821067578	ELLAGFAAAEVDKLAETKGEDFVDR	AK; AK; AK	ER; ER; EK	61; 61; 62	NH2-ELLAGFAAAEVDKLAETKGEDFVDR-COOH			carla_lasiodip_2.mgf	Locus:1.1.1.4049.10 File:"carla.wiff"		4484	674.592	4+	4+	2693.35	1	-7.74316				86	Confident
667	821061841	VNGQPLSLVEPAILR	VK	FK	31	NH2-VNGQPLSLVEPAILR-COOH			carla_lasiodip_2.mgf	Locus:1.1.1.3888.32 File:"carla.wiff"		3971	803.96	2+	2+	1604.92	1	-14.4989				100	Confident
668	407920158	VAQLMTPILLAR	GK	SY	14	NH2-VAQLM<ox>TPILLAR-COOH		Oxidation of M(5)	carla_lasiodip_2.mgf	Locus:1.1.1.3957.13 File:"carla.wiff"		4190	671.414	2+	2+	1340.78	0	21.7863				94.6903	Doubtful
669	407917977, 485922536, 615414390, 821063396	LDGTGWAFLGPR	DA; DA; DA; DY	AA; AA; AA; AA	178; 180; 180; 214	NH2-LDGTGWAFLGPR-COOH			carla_lasiodip_2.mgf	Locus:1.1.1.3783.18 File:"carla.wiff"		3637	645.337	2+	2+	1288.66	0	2.34471				100	Confident
670	89254987	NTLSVFDYVTEDLYSVQPR	MR	VG	373	NH2-NTLSVFDYVTEDLYSVQPR-COOH			carla_lasiodip_2.mgf	Locus:1.1.1.4097.13 File:"carla.wiff"		4639	749.371	3+	3+	2245.09	0	0.797356				100	Confident
671	485927271, 615403826	APAANDVAMAAGPAAPR	IR; IR	AP; AP	12; 12	NH2-APAANDVAM<ox>AAGPAAPR-COOH		Oxidation of M(9)	carla_lasiodip_2.mgf	Locus:1.1.1.3870.33 File:"carla.wiff"		3914	783.898	2+	2+	1565.76	0	12.7709				89.7436	Confident
672	407926709, 485929843, 615398235, 821070354	LVSWYDNEWGYSR	VK; VK; VK; VK	RV; RV; RV; RV	308; 309; 309; 308	NH2-LVSWYDNEWGYSR-COOH			carla_lasiodip_2.mgf	Locus:1.1.1.3805.33 File:"carla.wiff"		3707	837.881	2+	2+	1673.75	0	0.493162				100	Confident
673	407925824, 485925072, 615408852, 821067578	ELLAGFAAAEVDKLAETK	AK; AK; AK; AK	GE; GE; GE; GE	61; 61; 61; 62	NH2-ELLAGFAAAEVDKLAETK-COOH			carla_lasiodip_2.mgf	Locus:1.1.1.3932.36 File:"carla.wiff"		4112	938.505	2+	2+	1875	0	-2.07607				100	Confident
674	407925077, 485918339, 615423689, 821057974	NILFVINNPDVYK	PK; PK; PK; PK	SP; SP; SP; SP	80; 80; 80; 79	NH2-NILFVINNPDVYK-COOH			carla_lasiodip_2.mgf	Locus:1.1.1.3856.27 File:"carla.wiff"		3869	774.923	2+	2+	1547.83	0	-1.63373				100	Confident
675	485916949, 615426743	WVVLFSHPEDYTPVCTTELGAFAK	DN; DN	LE; LE	37; 37	NH2-WVVLFSHPEDYTPVC<cmm>TTELGAFAK-COOH		Carbamidomethylation of C(15)	carla_lasiodip_2.mgf	Locus:1.1.1.3972.33 File:"carla.wiff"		4239	923.121	3+	3+	2766.34	0	1.9613				97.0149	Confident
676	407926551, 485920807, 615418304, 821068858	TILWNGPAGVFEFEKFASGTK	AK; AK; AK; AK	AT; AT; AT; AT	158; 333; 333; 333	NH2-TILWNGPAGVFEFEKFASGTK-COOH			carla_lasiodip_2.mgf	Locus:1.1.1.4071.22 File:"carla.wiff"		4555	767.392	3+	3+	2298.17	1	-7.932				100	Confident
677	407924032, 821073258	ITFLTNWHATPYHAPLYLAQAK	DK; DK	GY; GF	6; 6	NH2-ITFLTNWHATPYHAPLYLAQAK-COOH			carla_lasiodip_2.mgf	Locus:1.1.1.3795.37 File:"carla.wiff"		3675	852.786	3+	3+	2555.33	0	1.78089				100	Confident
678	821073434	IDFIFAGPWK	KR	NS	262	NH2-IDFIFAGPWK-COOH			carla_lasiodip_2.mgf	Locus:1.1.1.3994.6 File:"carla.wiff"		4308	597.321	2+	2+	1192.63	0	-0.697899				100	Confident
679	407924032, 485918148, 615424168, 821073258	NFPVTSIGSLLDEPFTGVVYLK	AR; AR; AR; AR	SS; SS; SS; SS	74; 74; 74; 74	NH2-NFPVTSIGSLLDEPFTGVVYLK-COOH			carla_lasiodip_2.mgf	Locus:1.1.1.4126.21 File:"carla.wiff"		4732	799.434	3+	3+	2395.27	0	5.1522				100	Confident
680	485929141, 615399837	QLLHLFGHGRSYR	RR; RR	TY; TY	198; 198	NH2-QLLHLFGHGRSYR-COOH			carla_lasiodip_2.mgf	Locus:1.1.1.4023.24 File:"carla.wiff"		4401	792.431	2+	2+	1582.85	0	-0.0196289				79.3103	Confident
681	407921014, 485919632, 615420895, 821061051	LLPLSLLALR	FK; FK; FK; FK	VS; VS; VS; VS	186; 169; 169; 140	NH2-LLPLSLLALR-COOH			carla_lasiodip_2.mgf	Locus:1.1.1.4085.4 File:"carla.wiff"		4600	554.877	2+	2+	1107.74	0	0.614063				64.9123	Confident
682	821070354	NAIEHGDVDVVAVNDPFIEPK	FR	YA	19	NH2-NAIEHGDVDVVAVNDPFIEPK-COOH			carla_lasiodip_2.mgf	Locus:1.1.1.3803.23 File:"carla.wiff"		3700	760.38	3+	3+	2277.13	1	-5.39896				96.2687	Confident
683	407921595, 485924676, 615409707, 821064304	VPIPFSVFPSSYR	AR; SR; SR; AR	SD; SD; SD; SD	36; 12; 12; 13	NH2-VPIPFSVFPSSYR-COOH			carla_lasiodip_2.mgf	Locus:1.1.1.3894.23 File:"carla.wiff"		3990	748.398	2+	2+	1494.79	0	-3.24262				100	Confident
684	407924032, 821073258	ITFLTNWHATPYHAPLYLAQAK	DK; DK	GY; GF	6; 6	NH2-ITFLTNWHATPYHAPLYLAQAK-COOH			carla_lasiodip_2.mgf	Locus:1.1.1.3785.41 File:"carla.wiff"		3644	852.786	3+	3+	2555.33	0	1.78089				100	Confident
685	485915260, 615430331	TQFLLTLLLSTQLPAPHGLSK	GK; GK	SA; SA	130; 130	NH2-TQFLLTLLLSTQLPAPHGLSK-COOH			carla_lasiodip_2.mgf	Locus:1.1.1.3957.24 File:"carla.wiff"		4191	760.13	4+	3+	2277.31	0	25.6616				29.6296	Doubtful
686	485925072, 615408852, 821067578	ELLAGFAAAEVDKLAETKGEDFVDR	AK; AK; AK	ER; ER; EK	61; 61; 62	NH2-ELLAGFAAAEVDKLAETKGEDFVDR-COOH			carla_lasiodip_2.mgf	Locus:1.1.1.3965.19 File:"carla.wiff"		4216	674.346	4+	4+	2693.35	0	-0.419459				100	Confident
687	407925824, 485925072, 615408852, 821067578	ELLAGFAAAEVDKLAETK	AK; AK; AK; AK	GE; GE; GE; GE	61; 61; 61; 62	NH2-ELLAGFAAAEVDKLAETK-COOH			carla_lasiodip_2.mgf	Locus:1.1.1.3926.41 File:"carla.wiff"		4093	938.505	2+	2+	1875	0	-2.07607				100	Confident
688	407918024, 407926639, 485919901, 615420329, 821063159	GHYTEGAELVDQVLDVVR	AK; AK; AK; AK; AK	RE; RE; RE; RE; RE	104; 104; 105; 105; 105	NH2-GHYTEGAELVDQVLDVVR-COOH			carla_lasiodip_2.mgf	Locus:1.1.1.3997.10 File:"carla.wiff"		4318	667.341	3+	3+	1999	0	0.350382				100	Confident
689	485929496, 615399007	WAQASHISKAPVVMQINHPGR	KR; KR	QS; QS	44; 44	NH2-WAQASHISKAPVVM<ox>QINHPGR-COOH		Oxidation of M(14)	carla_lasiodip_2.mgf	Locus:1.1.1.4024.23 File:"carla.wiff"		4405	782.089	3+	3+	2342.21	1	14.631				44.9275	Doubtful
690	485919123, 615421962	KMVLDLEEVVQEKAHK	SR; SR	LT; LT	136; 136	NH2-KM<ox>VLDLEEVVQEKAHK-COOH		Oxidation of M(2)	carla_lasiodip_2.mgf	Locus:1.1.1.4143.34 File:"carla.wiff"		4787	956.991	2+, 3+, 4+	2+	1911.01	1	-25.3296				46.9565	Doubtful
691	407919361, 485925449, 615407960, 821063518	SIAECLAEELINAAK	VK; VK; VK; VK	GS; GS; GS; GS	177; 177; 177; 177	NH2-SIAEC<cmm>LAEELINAAK-COOH		Carbamidomethylation of C(5)	carla_lasiodip_2.mgf	Locus:1.1.1.4095.3 File:"carla.wiff"		4632	544.614	3+	3+	1630.82	0	-2.47989				100	Confident
692	294957107, 294957109, 294957111, 294957113, 294957115, 294957117, 294957119, 294957121, 294957123, 294957125, 294957127, 294957129, 294957131, 294957133, 294957135, 294957137, 294957139, 294957141, 294957165, 294957167, 294957169, 294957171, 294957173, 294957175, 294957177, 294957179, 294957181, 294957183, 294957185, 294957187, 294957189, 294957191, 294957193, 294957195, 294957197, 294957199, 294…	DPANIPWAETGAYYIVESTGVFTTTEK	ER; ER; ER; ER; ER; ER; ER; ER; ER; ER; ER; ER; ER; ER; ER; ER; ER; ER; ER; ER; ER; ER; ER; ER; ER; ER; ER; ER; ER; ER; ER; ER; ER; ER; ER; ER; ER; ER; ER; ER; ER; ER; ER; ER; ER; ER; ER; ER; ER; ER; ER; ER; ER; ER; ER; ER; ER; ER; ER; ER; ER; ER; ER; ER; ER; ER; ER; ER; ER; ER; ER; ER; ER; ER; ER; ER; ER; ER; ER; ER; ER; ER; ER; ER; ER; ER; ER; ER; ER; ER; ER; ER; ER; ER; ER; ER; ER; ER; ER; ER;…	AK; AK; AK; AK; AK; AK; AK; AK; AK; AK; AK; AK; AK; AK; AK; AK; AK; AK; AK; AK; AK; AK; AK; AK; AK; AK; AK; AK; AK; AK; AK; AK; AK; AK; AK; AK; AK; AK; AK; AK; AK; AK; AK; AK; AK; AK; AK; AK; AK; AK; AK; AK; AK; AK; AK; AK; AK; AK; AK; AK; AK; AK; AK; AK; AK; AK; AK; AK; AK; AK; AK; AK; AK; AK; AK; AK; AK; AK; AK; AK; AK; AK; AK; AK; AK; AK; AK; AK; AK; AK; AK; AK; AK; AK; AK; AK; AK; AK; AK; AK;…	59; 59; 59; 59; 59; 59; 59; 59; 59; 59; 59; 59; 59; 59; 59; 59; 59; 59; 59; 59; 59; 59; 59; 59; 59; 59; 59; 59; 59; 59; 59; 59; 59; 59; 59; 59; 59; 59; 59; 59; 59; 59; 59; 59; 59; 59; 59; 59; 59; 59; 59; 59; 59; 59; 59; 59; 59; 59; 59; 59; 59; 59; 59; 59; 59; 59; 59; 59; 59; 59; 59; 59; 59; 59; 59; 59; 59; 59; 59; 59; 59; 59; 59; 59; 59; 59; 59; 59; 59; 59; 59; 59; 59; 59; 59; 59; 59; 59; 59; 59;…	NH2-DPANIPWAETGAYYIVESTGVFTTTEK-COOH			carla_lasiodip_2.mgf	Locus:1.1.1.4278.10 File:"carla.wiff"		5196	987.478	3+	3+	2959.41	0	0.113496				100	Confident
693	407929478	ILQWEADFIAHLK	SK	TN	504	NH2-ILQWEADFIAHLK-COOH			carla_lasiodip_2.mgf	Locus:1.1.1.4009.24 File:"carla.wiff"		4357	792.431	2+	2+	1582.85	0	-1.71399				100	Confident
694	407927263, 485925251, 615408422, 821066037	IFASFNDTFVHVTDLSGR	AR; AR; AR; AR	ET; ET; ET; ET	32; 32; 32; 32	NH2-IFASFNDTFVHVTDLSGR-COOH			carla_lasiodip_2.mgf	Locus:1.1.1.3887.15 File:"carla.wiff"		3967	676.337	3+	3+	2025	1	-4.81952				100	Confident
695	407925827, 821067584	QDQVLPLFSLK	PK; PK	GK; GK	21; 21	pyro-QDQVLPLFSLK-COOH	Pyrolidone from Q(1)		carla_lasiodip_2.mgf	Locus:1.1.1.4101.5 File:"carla.wiff"		4651	635.856	2+	2+	1269.7	0	0.124576		Pyrolidone from Q (0: 100.0)	Pyrolidone from Q (1: 97.66796224319822)	86.8421	Confident
696	407924032, 485918148, 615424168, 821073258	VALLEPNDPSDVTEIIGSGK	IK; IK; IK; IK	VD; VD; VD; VD	37; 37; 37; 37	NH2-VALLEPNDPSDVTEIIGSGK-COOH			carla_lasiodip_2.mgf	Locus:1.1.1.3789.48 File:"carla.wiff"		3657	1027.54	2+	2+	2053.06	0	0.74536				100	Confident
697	407923645, 821068616	ALLSGYTVDGSFQQYAIAK	PH; PK	AA; AA	65; 118	NH2-ALLSGYTVDGSFQQYAIAK-COOH			carla_lasiodip_2.mgf	Locus:1.1.1.3824.47 File:"carla.wiff"		3768	1016.52	2+	2+	2031.03	0	-4.84965				66.1157	Confident
698	407921498, 485926546, 615405525, 821062482	SGETEDVTIADIVVGLR	HR; HR; HR; HR	TG; TG; TG; TG	377; 377; 377; 377	NH2-SGETEDVTIADIVVGLR-COOH			carla_lasiodip_2.mgf	Locus:1.1.1.4038.3 File:"carla.wiff"		4449	591.98	3+	3+	1772.92	0	1.27394				100	Confident
699	407921595, 485924676, 615409707, 821064304	VPIPFSVFPSSYR	AR; SR; SR; AR	SD; SD; SD; SD	36; 12; 12; 13	NH2-VPIPFSVFPSSYR-COOH			carla_lasiodip_2.mgf	Locus:1.1.1.3916.23 File:"carla.wiff"		4060	748.911	2+	2+	1494.79	1	11.8864				100	Confident
700	821070354	NAIEHGDVDVVAVNDPFIEPK	FR	YA	19	NH2-NAIEHGDVDVVAVNDPFIEPK-COOH			carla_lasiodip_2.mgf	Locus:1.1.1.4064.20 File:"carla.wiff"		4533	760.051	3+	3+	2277.13	0	0.852754				96.3235	Confident
701	407925827, 485925075, 615408861	SLAVEWVSFAR	CR; CR; CR	AN; VN; VN	214; 214; 214	NH2-SLAVEWVSFAR-COOH			carla_lasiodip_2.mgf	Locus:1.1.1.3845.15 File:"carla.wiff"		3834	632.837	2+	2+	1263.66	0	-1.83678				100	Confident
702	485915941, 615428967	QPSEKYYAQLSSMGLHYGDDFRLLR	RR; RR	GN; GN	1029; 1029	NH2-QPSEKYYAQLSSM<ox>GLHYGDDFRLLR-COOH		Oxidation of M(13)	carla_lasiodip_2.mgf	Locus:1.1.1.4067.40 File:"carla.wiff"		4543	997.843	3+	3+	2989.44	1	21.5792				33.3333	Doubtful
703	821069098	VNIGQILLSVR	AR	TK	129	NH2-VNIGQILLSVR-COOH			carla_lasiodip_2.mgf	Locus:1.1.1.3984.7 File:"carla.wiff"		4276	606.378	2+	2+	1210.74	0	0.734323				100	Confident
704	89254987	YQEFTAVAALFK	LR	GK	287	NH2-YQEFTAVAALFK-COOH			carla_lasiodip_2.mgf	Locus:1.1.1.3964.15 File:"carla.wiff"		4213	694.365	2+	2+	1386.72	0	-2.23606				100	Confident
705	485929094, 615399916	TSNPGGSDAAKTSDDIINTVYIYTR	YK; YK	AG; AG	234; 234	NH2-TSNPGGSDAAKTSDDIINTVYIYTR-COOH			carla_lasiodip_2.mgf	Locus:1.1.1.3886.8 File:"carla.wiff"		3964	665.566	4+	4+	2658.28	0	-16.0798				23.5294	Doubtful
706	89254987	YLSLFDSGAQTILLR	GR	YQ	272	NH2-YLSLFDSGAQTILLR-COOH			carla_lasiodip_2.mgf	Locus:1.1.1.4074.33 File:"carla.wiff"		4565	848.966	2+	2+	1695.92	0	-1.36889				100	Confident
707	407922796, 485920437, 615418968, 821065297	IFTPLLHYLDDNKEIIPMEYPYGSR	WR; WR; WR; WR	GP; GP; GP; GP	453; 453; 453; 453	NH2-IFTPLLHYLDDNKEIIPM<ox>EYPYGSR-COOH		Oxidation of M(18)	carla_lasiodip_2.mgf	Locus:1.1.1.3925.28 File:"carla.wiff"		4089	760.885	4+	4+	3039.51	0	1.21531				84.3137	Confident
708	821070354	IVFRNAIEHGDVDVVAVNDPFIEPK	GR	YA	15	NH2-IVFRNAIEHGDVDVVAVNDPFIEPK-COOH			carla_lasiodip_2.mgf	Locus:1.1.1.3816.46 File:"carla.wiff"		3743	932.156	3+	3+	2792.45	1	-2.79497				97.037	Confident
709	407915811	DEDRDDSFDVLDFDCMESR	MK	SR	9	NH2-DEDRDDSFDVLDFDC<cmm>M<ox>ESR-COOH		Carbamidomethylation of C(15), Oxidation of M(16)	carla_lasiodip_2.mgf	Locus:1.1.1.3814.29 File:"carla.wiff"		3735	794.931	2+	3+	2380.91	1	-57.581				72.5926	Doubtful
710	821068858	ATGGQIVLLENLR	NK	FH	111	NH2-ATGGQIVLLENLR-COOH			carla_lasiodip_2.mgf	Locus:1.1.1.3790.22 File:"carla.wiff"		3659	692.897	2+	2+	1382.79	1	-8.57236				97.4576	Confident
711	407926709, 485929843, 615398235, 821070354	LVSWYDNEWGYSR	VK; VK; VK; VK	RV; RV; RV; RV	308; 309; 309; 308	NH2-LVSWYDNEWGYSR-COOH			carla_lasiodip_2.mgf	Locus:1.1.1.3797.27 File:"carla.wiff"		3681	837.881	2+	2+	1673.75	0	0.493162				100	Confident
712	821064554	SAYPTILLR	M	SE	2	ace-SAYPTILLR-COOH	Acetylation of protein N-term(1)		carla_lasiodip_2.mgf	Locus:1.1.1.3865.4 File:"carla.wiff"		3897	538.307	2+	2+	1074.61	0	-6.77888		Acetylation of protein N-term (0: 100.0)	Acetylation of protein N-term (1: 73.46600331674958)	53.0435	Confident
713	407924032, 821073258	ITFLTNWHATPYHAPLYLAQAK	DK; DK	GY; GF	6; 6	NH2-ITFLTNWHATPYHAPLYLAQAK-COOH			carla_lasiodip_2.mgf	Locus:1.1.1.3789.39 File:"carla.wiff"		3656	852.786	3+	3+	2555.33	0	1.78089				100	Confident
714	407929478	ILQWEADFIAHLK	SK	TN	504	NH2-ILQWEADFIAHLK-COOH			carla_lasiodip_2.mgf	Locus:1.1.1.4013.3 File:"carla.wiff"		4369	528.625	3+	3+	1582.85	0	2.27451				100	Confident
715	407926432, 485928329, 615401750	KFASLYPVVLLAR	AR; AR; AR	NP; NP; NP	22; 22; 22	NH2-KFASLYPVVLLAR-COOH			carla_lasiodip_2.mgf	Locus:1.1.1.3836.22 File:"carla.wiff"		3805	738.948	2+	2+	1475.89	0	-2.82406				97.3684	Confident
716	821068858	ATGGQIVLLENLR	NK	FH	111	NH2-ATGGQIVLLENLR-COOH			carla_lasiodip_2.mgf	Locus:1.1.1.3832.26 File:"carla.wiff"		3793	692.397	2+	2+	1382.79	0	-6.87187				93.0435	Confident
717	407921498, 485926546, 615405525, 821062482	GNPTVEVDIVTETGLHR	SR; SR; SR; SR	AI; AI; AI; AI	16; 16; 16; 16	NH2-GNPTVEVDIVTETGLHR-COOH			carla_lasiodip_2.mgf	Locus:1.1.1.4063.11 File:"carla.wiff"		4529	612.987	3+	3+	1835.94	0	1.10389				100	Confident
718	485920153, 615419748	NLNNAFAYDLVPSTSVVTAALK	QR; QR	AA; AA	72; 72	NH2-NLNNAFAYDLVPSTSVVTAALK-COOH			carla_lasiodip_2.mgf	Locus:1.1.1.4060.18 File:"carla.wiff"		4520	770.077	3+	3+	2307.21	0	-0.948517				100	Confident
719	407925053	SIASLIVDASVK	IK	IG	108	NH2-SIASLIVDASVK-COOH			carla_lasiodip_2.mgf	Locus:1.1.1.3819.16 File:"carla.wiff"		3751	601.854	2+	2+	1201.69	0	2.03023				98.4	Confident
720	485922794, 615413828	ATAITRPPLLDAATKR	AR; AR	QT; QT	336; 336	NH2-ATAITRPPLLDAATKR-COOH			carla_lasiodip_2.mgf	Locus:1.1.1.4106.24 File:"carla.wiff"		4668	847.985	2+	2+	1693.98	0	-17.0141				52.9915	Confident
721	89254957	FASTPSSTFIEGK	VR	SG	145	NH2-FASTPSSTFIEGK-COOH			carla_lasiodip_2.mgf	Locus:1.1.1.4279.4 File:"carla.wiff"		5198	686.339	2+	2+	1370.67	0	-6.66505				100	Confident
722	407926565, 485927685, 615402960, 821068869	LSTGLVSDFFR	AR; SR; SR; AR	QS; QS; QS; QS	183; 182; 182; 179	NH2-LSTGLVSDFFR-COOH			carla_lasiodip_2.mgf	Locus:1.1.1.3895.14 File:"carla.wiff"		3993	621.328	2+	2+	1240.65	0	-2.84901				100	Confident
723	407927450, 485923522, 615412242, 821061820	SIFDFDLIK	LK; LK; LK; LK	SF; AF; AF; AF	192; 192; 192; 192	NH2-SIFDFDLIK-COOH			carla_lasiodip_2.mgf	Locus:1.1.1.4007.3 File:"carla.wiff"		4349	549.298	2+	2+	1096.58	0	0.896745				100	Confident
724	485924308, 615410688	FATASALAASSSPALLLAR	KR; KR	GH; GH	121; 121	NH2-FATASALAASSSPALLLAR-COOH			carla_lasiodip_2.mgf	Locus:1.1.1.3840.10 File:"carla.wiff"		3818	606.676	3+	3+	1817	0	0.6443				100	Confident
725	407926709, 485929843, 615398235, 821070354	LVSWYDNEWGYSR	VK; VK; VK; VK	RV; RV; RV; RV	308; 309; 309; 308	NH2-LVSWYDNEWGYSR-COOH			carla_lasiodip_2.mgf	Locus:1.1.1.3938.27 File:"carla.wiff"		4131	837.884	2+	2+	1673.75	0	3.23818				100	Confident
726	821056772	KPAKAGVMDDLPR	LK	GT	481	NH2-KPAKAGVM<ox>DDLPR-COOH		Oxidation of M(8)	carla_lasiodip_2.mgf	Locus:1.1.1.4075.13 File:"carla.wiff"		4568	707.907	2+	2+	1412.74	1	35.9835				51.3274	Doubtful
727	407918406, 821066892	QITINDLPVGR	VR; VR	SV; SV	142; 142	pyro-QITINDLPVGR-COOH	Pyrolidone from Q(1)		carla_lasiodip_2.mgf	Locus:1.1.1.3815.16 File:"carla.wiff"		3738	604.836	2+	2+	1207.66	0	1.62078		Pyrolidone from Q (0: 100.0)	Pyrolidone from Q (1: 99.94343891402715)	99.1228	Confident
728	407919773	QVSTQEGQDLAKQFGCKFIETSAK	ER	SR	130	NH2-QVSTQEGQDLAKQFGC<cmm>KFIETSAK-COOH		Carbamidomethylation of C(16)	carla_lasiodip_2.mgf	Locus:1.1.1.3986.16 File:"carla.wiff"		4283	676.115	4+	4+	2699.32	1	38.7147				14	Doubtful
729	485924308, 615410688	FATASALAASSSPALLLAR	KR; KR	GH; GH	121; 121	NH2-FATASALAASSSPALLLAR-COOH			carla_lasiodip_2.mgf	Locus:1.1.1.3849.9 File:"carla.wiff"		3846	606.676	3+	3+	1817	0	0.6443				100	Confident
730	485923777, 615411712, 821066676	YTTGPILFGEPATNAQHSFFQLLHQGTK	VK; VK; VK	LI; LI; LI	378; 378; 378	NH2-YTTGPILFGEPATNAQHSFFQLLHQGTK-COOH			carla_lasiodip_2.mgf	Locus:1.1.1.3963.29 File:"carla.wiff"		4210	776.645	4+	4+	3102.56	0	-1.6176				100	Confident
731	821065258	DRLVSALASIFDNDDAVPLPELTQRR	AR	LA	555	NH2-DRLVSALASIFDNDDAVPLPELTQRR-COOH			carla_lasiodip_2.mgf	Locus:1.1.1.3999.44 File:"carla.wiff"		4326	971.478	3+	3+	2910.52	1	-38.0355				41.4815	Doubtful
732	485918092, 615424318	VLADFFIEK	EK; EK	VL; VL	135; 135	NH2-VLADFFIEK-COOH			carla_lasiodip_2.mgf	Locus:1.1.1.3844.8 File:"carla.wiff"		3830	541.305	2+	2+	1080.59	0	9.32919				97.561	Confident
733	407928802, 485921692, 615416290, 821057885	QIWLSSPITGPK	NK; NK; NK; NK	RF; RY; RY; RF	149; 151; 151; 151	pyro-QIWLSSPITGPK-COOH	Pyrolidone from Q(1)		carla_lasiodip_2.mgf	Locus:1.1.1.3982.12 File:"carla.wiff"		4270	655.361	2+	2+	1308.71	0	-0.565041		Pyrolidone from Q (0: 100.0)	Pyrolidone from Q (1: 99.830220713073)	98.2301	Confident
734	407924032, 821073258	STDKITFLTNWHATPYHAPLYLAQAK	M; M	GY; GF	2; 2	ace-STDKITFLTNWHATPYHAPLYLAQAK-COOH	Acetylation of protein N-term(1)		carla_lasiodip_2.mgf	Locus:1.1.1.3865.48 File:"carla.wiff"		3899	1010.85	3+	3+	3028.54	1	-8.53561		Acetylation of protein N-term (0: 100.0)	Acetylation of protein N-term (1: 86.81257014590348)	71.4286	Confident
735	732554010, 821174403	TLLEAIDSIDPPVRPSDKPLRLPLQDVYK	GK; GK	IG; IG	115; 180	NH2-TLLEAIDSIDPPVRPSDKPLRLPLQDVYK-COOH			carla_lasiodip_2.mgf	Locus:1.1.1.3911.32 File:"carla.wiff"		4045	822.96	4+	4+	3287.81	0	-0.374811				32.0755	Doubtful
736	821071316	YYGGNEFIDEAERLCQLR	AR	AL	69	NH2-YYGGNEFIDEAERLC<cmm>QLR-COOH		Carbamidomethylation of C(15)	carla_lasiodip_2.mgf	Locus:1.1.1.3844.24 File:"carla.wiff"		3831	745.022	3+	3+	2232.03	0	7.56314				39.7059	Confident
737	821073080	PDDDHRRNASGSRAPPR	PR	RP	78	NH2-PDDDHRRNASGSRAPPR-COOH			carla_lasiodip_2.mgf	Locus:1.1.1.4073.36 File:"carla.wiff"		4562	952.52	2+	2+	1902.92	0	58.0233				65.5172	Doubtful
738	89254987	YLSLFDSGAQTILLR	GR	YQ	272	NH2-YLSLFDSGAQTILLR-COOH			carla_lasiodip_2.mgf	Locus:1.1.1.4142.15 File:"carla.wiff"		4783	848.967	2+	2+	1695.92	0	-0.426567				51.7544	Confident
739	407924032, 485918148, 615424168, 821073258	NFPVTSIGSLLDEPFTGVVYLK	AR; AR; AR; AR	SS; SS; SS; SS	74; 74; 74; 74	NH2-NFPVTSIGSLLDEPFTGVVYLK-COOH			carla_lasiodip_2.mgf	Locus:1.1.1.4102.18 File:"carla.wiff"		4655	799.43	3+	3+	2395.27	0	0.27372				100	Confident
740	407926709, 485929843, 615398235, 821070354	LVSWYDNEWGYSR	VK; VK; VK; VK	RV; RV; RV; RV	308; 309; 309; 308	NH2-LVSWYDNEWGYSR-COOH			carla_lasiodip_2.mgf	Locus:1.1.1.3840.28 File:"carla.wiff"		3818	837.879	2+	2+	1673.75	0	-2.25186				100	Confident
741	407920346	DLPAAADAEISDGGK	LR	NL	382	NH2-DLPAAADAEISDGGK-COOH			carla_lasiodip_2.mgf	Locus:1.1.1.4012.19 File:"carla.wiff"		4366	715.87	2+	2+	1428.67	1	34.8361				43.9024	Doubtful
742	821059497	ILDFEPLSQQLK	PK	KP	287	NH2-ILDFEPLSQQLK-COOH			carla_lasiodip_2.mgf	Locus:1.1.1.3790.26 File:"carla.wiff"		3659	715.896	2+	2+	1429.78	0	-3.09669				94.7368	Confident
743	407924903, 485918420, 615423365, 821067301	GIYPPINVLPSLSR	NK; NK; NK; NK	LM; LM; LM; LM	228; 359; 359; 359	NH2-GIYPPINVLPSLSR-COOH			carla_lasiodip_2.mgf	Locus:1.1.1.3880.25 File:"carla.wiff"		3946	763.438	2+	2+	1524.87	0	-3.3837				99.115	Confident
744	407926709, 485929843, 615398235, 821070354	VPTSNVSVVDLTAR	FR; FR; FR; FR	LE; LE; LE; LE	233; 233; 233; 233	NH2-VPTSNVSVVDLTAR-COOH			carla_lasiodip_2.mgf	Locus:1.1.1.4157.6 File:"carla.wiff"		4831	729.399	2+	2+	1456.79	0	-3.91425				97.3451	Confident
745	821061273	DIVQDLEVFSR	CR	EF	100	NH2-DIVQDLEVFSR-COOH			carla_lasiodip_2.mgf	Locus:1.1.1.3998.18 File:"carla.wiff"		4321	660.844	2+	2+	1319.67	0	1.60145				98.2301	Confident
746	407923053, 485918231, 615423971, 821062755	FPFYTLFLDR	WR; WR; WR; WR	FV; FV; FV; YV	62; 62; 62; 62	NH2-FPFYTLFLDR-COOH			carla_lasiodip_2.mgf	Locus:1.1.1.4093.7 File:"carla.wiff"		4626	659.847	2+	2+	1317.68	0	2.64289				98.3193	Confident
747	821067204	TYAFLDIGPLSR	DK	GH	26	NH2-TYAFLDIGPLSR-COOH			carla_lasiodip_2.mgf	Locus:1.1.1.3906.14 File:"carla.wiff"		4028	676.861	2+	2+	1351.71	0	-4.39842				100	Confident
748	89254987	TFADSIIGVPFMR	SR	NT	360	NH2-TFADSIIGVPFM<ox>R-COOH		Oxidation of M(12)	carla_lasiodip_2.mgf	Locus:1.1.1.3846.4 File:"carla.wiff"		3836	490.587	3+	3+	1468.74	0	-0.316345				98.8764	Confident
749	89254955	PVWLNVPDALLR	AD	DA	193	NH2-PVWLNVPDALLR-COOH			carla_lasiodip_2.mgf	Locus:1.1.1.4004.23 File:"carla.wiff"		4341	696.904	2+	2+	1391.79	0	0.951857				94.7826	Confident
750	485925072, 615408852	ELLAGFAAAEVDKLAETKGEDFVDRER	AK; AK	AK; AK	61; 61	NH2-ELLAGFAAAEVDKLAETKGEDFVDRER-COOH			carla_lasiodip_2.mgf	Locus:1.1.1.3892.27 File:"carla.wiff"		3984	745.632	4+	4+	2978.5	0	0.122194				100	Confident
751	407920775, 485929319, 615399417, 821069580	VTWFTDYPAVEGVQFPVRR	ER; ER; ER; ER	SS; SS; SS; SS	239; 239; 239; 239	NH2-VTWFTDYPAVEGVQFPVRR-COOH			carla_lasiodip_2.mgf	Locus:1.1.1.3884.25 File:"carla.wiff"		3958	756.39	3+	3+	2266.15	0	-1.94646				58.8235	Confident
752	407920943, 485929343, 615399328, 821069554	SKVTVLGAAGGIGQPLSLLLK	QN; QN; QN; QN	LN; LN; LN; LN	24; 24; 24; 24	NH2-SKVTVLGAAGGIGQPLSLLLK-COOH			carla_lasiodip_2.mgf	Locus:1.1.1.3991.44 File:"carla.wiff"		4300	1011.62	2+	2+	2021.22	0	-0.699085				100	Confident
753	407917998, 485925111, 615408789, 821063414	ALGVLPQLIIDR	SR; SR; SR; SR	AV; AV; AV; AI	434; 434; 434; 434	NH2-ALGVLPQLIIDR-COOH			carla_lasiodip_2.mgf	Locus:1.1.1.3902.14 File:"carla.wiff"		4015	654.404	2+	2+	1306.8	0	-2.31074				100	Confident
754	407929074, 485922499, 615414454, 821067812	STLINTIFASHLIDSK	GK; GK; GK; GK	GR; GR; GR; GR	52; 52; 52; 52	NH2-STLINTIFASHLIDSK-COOH			carla_lasiodip_2.mgf	Locus:1.1.1.3884.4 File:"carla.wiff"		3957	587.327	3+	3+	1758.95	0	3.78601				98.6667	Confident
755	407927353, 821061788	FAIPAINVTSSSTVVAALEAAR	HK; HK	DK; DK	31; 31	NH2-FAIPAINVTSSSTVVAALEAAR-COOH			carla_lasiodip_2.mgf	Locus:1.1.1.4100.47 File:"carla.wiff"		4650	1095.1	2+	2+	2187.19	1	-2.66777				100	Confident
756	407918489	VDQILGGLERGGALGAGYNNLQRGSSLADR	PR	VG	418	NH2-VDQILGGLERGGALGAGYNNLQRGSSLADR-COOH			carla_lasiodip_2.mgf	Locus:1.1.1.4012.25 File:"carla.wiff"		4366	765.447	2+	4+	3056.58	1	58.9367				6	Doubtful
757	89254987	YQEFTAVAALFK	LR	GK	287	NH2-YQEFTAVAALFK-COOH			carla_lasiodip_2.mgf	Locus:1.1.1.3966.16 File:"carla.wiff"		4219	694.365	2+	2+	1386.72	0	-2.23606				100	Confident
758	821064119	ATGVGIIPWSPIAR	CR	GV	252	NH2-ATGVGIIPWSPIAR-COOH			carla_lasiodip_2.mgf	Locus:1.1.1.3841.30 File:"carla.wiff"		3822	719.412	2+	2+	1436.81	0	-2.59726				100	Confident
759	821059818	LALAIIDFLNTSTR	KR	DG	1129	NH2-LALAIIDFLNTSTR-COOH			carla_lasiodip_2.mgf	Locus:1.1.1.4096.17 File:"carla.wiff"		4636	774.441	2+	2+	1546.87	0	-2.87033				100	Confident
760	407918024, 407926639, 485919901, 615420329, 821063159	GHYTEGAELVDQVIDVVR	AK; AK; AK; AK; AK	RE; RE; RE; RE; RE	104; 104; 105; 105; 105	NH2-GHYTEGAELVDQVIDVVR-COOH			carla_lasiodip_2.mgf	Locus:1.1.1.4005.7 File:"carla.wiff"		4343	667.341	3+	3+	1999	0	0.350382				100	Confident
761	407919795, 485921102, 615417677, 821071821	FYKLDVDEVPDVAQELGIR	AK; AK; AK; AK	AM; AM; AM; AM	53; 54; 54; 47	NH2-FYKLDVDEVPDVAQELGIR-COOH			carla_lasiodip_2.mgf	Locus:1.1.1.3983.22 File:"carla.wiff"		4274	736.052	3+	3+	2205.13	0	1.09669				100	Confident
762	294957107, 294957109, 294957111, 294957113, 294957115, 294957117, 294957119, 294957121, 294957123, 294957125, 294957127, 294957129, 294957131, 294957133, 294957135, 294957137, 294957139, 294957141, 294957165, 294957167, 294957169, 294957171, 294957173, 294957175, 294957177, 294957179, 294957181, 294957183, 294957185, 294957187, 294957189, 294957191, 294957193, 294957195, 294957197, 294957199, 294…	DPANIPWAETGAYYIVESTGVFTTTEK	ER; ER; ER; ER; ER; ER; ER; ER; ER; ER; ER; ER; ER; ER; ER; ER; ER; ER; ER; ER; ER; ER; ER; ER; ER; ER; ER; ER; ER; ER; ER; ER; ER; ER; ER; ER; ER; ER; ER; ER; ER; ER; ER; ER; ER; ER; ER; ER; ER; ER; ER; ER; ER; ER; ER; ER; ER; ER; ER; ER; ER; ER; ER; ER; ER; ER; ER; ER; ER; ER; ER; ER; ER; ER; ER; ER; ER; ER; ER; ER; ER; ER; ER; ER; ER; ER; ER; ER; ER; ER; ER; ER; ER; ER; ER; ER; ER; ER; ER; ER;…	AK; AK; AK; AK; AK; AK; AK; AK; AK; AK; AK; AK; AK; AK; AK; AK; AK; AK; AK; AK; AK; AK; AK; AK; AK; AK; AK; AK; AK; AK; AK; AK; AK; AK; AK; AK; AK; AK; AK; AK; AK; AK; AK; AK; AK; AK; AK; AK; AK; AK; AK; AK; AK; AK; AK; AK; AK; AK; AK; AK; AK; AK; AK; AK; AK; AK; AK; AK; AK; AK; AK; AK; AK; AK; AK; AK; AK; AK; AK; AK; AK; AK; AK; AK; AK; AK; AK; AK; AK; AK; AK; AK; AK; AK; AK; AK; AK; AK; AK; AK;…	59; 59; 59; 59; 59; 59; 59; 59; 59; 59; 59; 59; 59; 59; 59; 59; 59; 59; 59; 59; 59; 59; 59; 59; 59; 59; 59; 59; 59; 59; 59; 59; 59; 59; 59; 59; 59; 59; 59; 59; 59; 59; 59; 59; 59; 59; 59; 59; 59; 59; 59; 59; 59; 59; 59; 59; 59; 59; 59; 59; 59; 59; 59; 59; 59; 59; 59; 59; 59; 59; 59; 59; 59; 59; 59; 59; 59; 59; 59; 59; 59; 59; 59; 59; 59; 59; 59; 59; 59; 59; 59; 59; 59; 59; 59; 59; 59; 59; 59; 59;…	NH2-DPANIPWAETGAYYIVESTGVFTTTEK-COOH			carla_lasiodip_2.mgf	Locus:1.1.1.4201.24 File:"carla.wiff"		4969	987.489	2+, 3+, 4+	3+	2959.41	0	11.253				58.6466	Confident
763	89254987	YLSLFDSGAQTILLR	GR	YQ	272	NH2-YLSLFDSGAQTILLR-COOH			carla_lasiodip_2.mgf	Locus:1.1.1.4045.3 File:"carla.wiff"		4471	566.314	3+	3+	1695.92	0	0.882461				100	Confident
764	407919361, 485925449, 615407960, 821063518	VNQAIALLTIGAR	RR; RR; RR; RR	EA; EA; EA; EA	156; 156; 156; 156	NH2-VNQAIALLTIGAR-COOH			carla_lasiodip_2.mgf	Locus:1.1.1.3815.26 File:"carla.wiff"		3739	670.407	2+	2+	1338.8	0	0.979293				52.6316	Confident
765	407924177, 485924308, 615410688, 821066632	FIVWTSSAFQALDKIYGSTTEPSALKK	GR; GR; GR; GR	DF; DF; DF; DF	254; 254; 254; 254	NH2-FIVWTSSAFQALDKIYGSTTEPSALKK-COOH			carla_lasiodip_2.mgf	Locus:1.1.1.4040.14 File:"carla.wiff"		4455	747.9	4+	4+	2987.56	0	1.76151				84.6154	Confident
766	407924764, 485923371, 615412548, 821073417	ILGLGDLGVNGMGIPVGK	SR; SR; SR; SR	LA; LA; LA; LA	33; 164; 164; 165	NH2-ILGLGDLGVNGM<ox>GIPVGK-COOH		Oxidation of M(12)	carla_lasiodip_2.mgf	Locus:1.1.1.3881.39 File:"carla.wiff"		3949	863.972	2+	2+	1724.95	1	-13.8968				90.3509	Confident
767	407919795, 485921102, 615417677, 821071821	LDVDEVPDVAQELGIR	YK; YK; YK; YK	AM; AM; AM; AM	56; 57; 57; 50	NH2-LDVDEVPDVAQELGIR-COOH			carla_lasiodip_2.mgf	Locus:1.1.1.3958.7 File:"carla.wiff"		4193	589.975	3+	3+	1766.91	0	-1.22767				100	Confident
768	821069098	VNIGQILLSVR	AR	TK	129	NH2-VNIGQILLSVR-COOH			carla_lasiodip_2.mgf	Locus:1.1.1.3994.10 File:"carla.wiff"		4308	606.378	2+	2+	1210.74	0	0.734323				100	Confident
769	407928443	AIEKIEELMKQELPNLVDER	EK	RF	189	NH2-AIEKIEELM<ox>KQELPNLVDER-COOH		Oxidation of M(9)	carla_lasiodip_2.mgf	Locus:1.1.1.3859.37 File:"carla.wiff"		3879	805.407	2+	3+	2412.26	1	-25.0946				36.7647	Doubtful
770	407921498, 485926546, 615405525, 821062482	SGETEDVTIADIVVGLR	HR; HR; HR; HR	TG; TG; TG; TG	377; 377; 377; 377	NH2-SGETEDVTIADIVVGLR-COOH			carla_lasiodip_2.mgf	Locus:1.1.1.4068.31 File:"carla.wiff"		4546	887.464	2+	2+	1772.92	0	-0.879529				97.541	Confident
771	407923645, 485920623, 615418681, 821068616	VVGLSQLNEVYDLMK	FK; FK; FK; FK	KG; KG; KG; KG	272; 325; 325; 325	NH2-VVGLSQLNEVYDLM<ox>K-COOH		Oxidation of M(14)	carla_lasiodip_2.mgf	Locus:1.1.1.3797.33 File:"carla.wiff"		3681	862.453	2+	2+	1722.89	0	2.91289				100	Confident
772	821068616	GSVVCIGLPAGAYLK	PR	AP	269	NH2-GSVVC<cmm>IGLPAGAYLK-COOH		Carbamidomethylation of C(5)	carla_lasiodip_2.mgf	Locus:1.1.1.3807.30 File:"carla.wiff"		3713	753.407	2+	2+	1503.81	1	-11.0526				100	Confident
773	485921023, 615417857	WAAVQNIGYDCKLDHR	LR; LR	EK; EK	519; 519	NH2-WAAVQNIGYDC<cmm>KLDHR-COOH		Carbamidomethylation of C(11)	carla_lasiodip_2.mgf	Locus:1.1.1.3833.46 File:"carla.wiff"		3797	973.485	2+, 3+, 4+	2+	1944.93	0	14.7834				49.1379	Doubtful
774	407916423, 485929497, 615399010, 821071668	SPLEEFSDVLR	IR; IR; IR; VR	EG; EG; EG; EG	250; 249; 249; 250	NH2-SPLEEFSDVLR-COOH			carla_lasiodip_2.mgf	Locus:1.1.1.3836.16 File:"carla.wiff"		3805	646.329	2+	2+	1290.65	0	-2.26995				100	Confident
775	407916845	LGLQGVSVLFASGDSGVANR	MK	YN	402	NH2-LGLQGVSVLFASGDSGVANR-COOH			carla_lasiodip_2.mgf	Locus:1.1.1.3926.15 File:"carla.wiff"		4092	649.68	3+	3+	1946.02	0	-1.88212				100	Confident
776	485924948, 615409171	KPDTITYPIEEPMVASILFGAMYMTRR	M; M	KG; KG	2; 2	NH2-KPDTITYPIEEPM<ox>VASILFGAM<ox>YM<ox>TRR-COOH		Oxidation of M(13, 22, 24)	carla_lasiodip_2.mgf	Locus:1.1.1.3783.40 File:"carla.wiff"		3637	795.414	3+	4+	3177.55	0	22.8908				16.3265	Doubtful
777	407919001, 485919040, 615422139	SELVVTAIITPK	M; M; M	AG; PG; PG	2; 2; 2	ace-SELVVTAIITPK-COOH	Acetylation of protein N-term(1)		carla_lasiodip_2.mgf	Locus:1.1.1.4047.14 File:"carla.wiff"		4478	656.889	2+	2+	1311.76	0	-0.396669		Acetylation of protein N-term (0: 100.0)	Acetylation of protein N-term (1: 95.13299377475948)	91.1504	Confident
778	407921175	ELPPQSIDWYYIR	AK	AA	44	NH2-ELPPQSIDWYYIR-COOH			carla_lasiodip_2.mgf	Locus:1.1.1.3844.34 File:"carla.wiff"		3831	840.423	2+	2+	1678.84	0	-2.53461				100	Confident
779	407922796, 485920437, 615418968, 821065297	IFTPLLHYLDDNKEIIPMEYPYGSR	WR; WR; WR; WR	GP; GP; GP; GP	453; 453; 453; 453	NH2-IFTPLLHYLDDNKEIIPM<ox>EYPYGSR-COOH		Oxidation of M(18)	carla_lasiodip_2.mgf	Locus:1.1.1.3924.44 File:"carla.wiff"		4087	1014.18	3+	3+	3039.51	0	0.320559				100	Confident
780	407926709, 485929843, 615398235, 821070354	LVSWYDNEWGYSR	VK; VK; VK; VK	RV; RV; RV; RV	308; 309; 309; 308	NH2-LVSWYDNEWGYSR-COOH			carla_lasiodip_2.mgf	Locus:1.1.1.3783.44 File:"carla.wiff"		3638	837.882	2+	2+	1673.75	0	1.5673				100	Confident
781	485923125, 615413160, 821071971	MIIYKDILTDDELI		SD; SD; SD	1; 1; 1	NH2-M<ox>IIYKDILTDDELI-COOH		Oxidation of M(1)	carla_lasiodip_2.mgf	Locus:1.1.1.3986.36 File:"carla.wiff"		4284	856.408	2+	2+	1709.88	1	-47.2272				96	Doubtful
782	485919733, 615420658	SLLFLDSEGAVIDFAKNRGWSGK	AK; AK	DG; DG	212; 212	NH2-SLLFLDSEGAVIDFAKNRGWSGK-COOH			carla_lasiodip_2.mgf	Locus:1.1.1.4044.28 File:"carla.wiff"		4469	837.807	3+	3+	2509.3	1	39.2836				51.8519	Doubtful
783	485916190, 615428463, 821071877	FVDFIQNAPVFGLK	VR; VR; VR	VA; VA; IG	128; 128; 128	NH2-FVDFIQNAPVFGLK-COOH			carla_lasiodip_2.mgf	Locus:1.1.1.4007.27 File:"carla.wiff"		4350	797.935	2+	2+	1593.86	0	0.33369				100	Confident
784	407918799	WVPIPAAREFLNTQPTTVEYSAK	LK	VF	21	NH2-WVPIPAAREFLNTQPTTVEYSAK-COOH			carla_lasiodip_2.mgf	Locus:1.1.1.4080.7 File:"carla.wiff"		4584	655.378	4+	4+	2617.35	0	49.7662				53.4483	Doubtful
785	821058488	VRIFFRPFDQSNRFIDWLLTNADQRVR	DK	RN	157	NH2-VRIFFRPFDQSNRFIDWLLTNADQRVR-COOH			carla_lasiodip_2.mgf	Locus:1.1.1.4265.26 File:"carla.wiff"		5154	1137.57	2+, 3+, 4+	3+	3408.8	1	-36.8659				63.4328	Doubtful
786	407919795, 485921102, 615417677, 821071821	AMPTFLLFK	IR; IR; IR; IR	GG; GG; GG; GG	72; 73; 73; 66	NH2-AM<ox>PTFLLFK-COOH		Oxidation of M(2)	carla_lasiodip_2.mgf	Locus:1.1.1.3799.7 File:"carla.wiff"		3687	542.301	2+	2+	1082.58	0	3.32654				65.2174	Confident
787	407924419, 485929535, 615398875, 821073082	GIDVLLGPVVGPLGR	GK; GK; GK; GK	TP; TP; TP; TP	146; 208; 208; 146	NH2-GIDVLLGPVVGPLGR-COOH			carla_lasiodip_2.mgf	Locus:1.1.1.3995.20 File:"carla.wiff"		4312	731.443	2+	2+	1460.87	0	-0.445621				100	Confident
788	1009103642, 1021279975, 1021645412, 1026735989, 1035470483, 1035470485, 1035470487, 1035470489, 1035470491, 1035470493, 1035470495, 1035470497, 1035470499, 1035470501, 1035470503, 1035470505, 1035470507, 1035470509, 1035470511, 1035470513, 1035470515, 1035470517, 1035470519, 1035470521, 1039028420, 1039678995, 1039679002, 1040784514, 1043220182, 1043220184, 1043678104, 1044640787, 1044640789, 104…	AGPFGQLFRPDNFVFGQSGAGNNWAK	VR; VR; VR; VR; VR; VR; VR; VR; VR; VR; VR; VR; VR; VR; VR; VR; VR; VR; VR; VR; VR; VR; VR; VR; VR; VR; VR; VR; VR; VR; VR; VR; VR; VR; VR; VR; VR; VR; VR; VR; VR; VR; VR; VR; VR; VR; VR; VR; VR; VR; VR; VR; VR; VR; VR; VR; VR; VR; VR; VR; VR; VR; VR; VR; VR; VR; VR; VR; VR; VR; VR; VR; VR; VR; VR; VR; VR; VR; VR; VR; VR; VR; VR; VR; VR; VR; VR; VR; VR; VR; VR; VR; VR; VR; VR; VR; VR; VR; VR; VR;…	GH; GH; G; GH; GH; GH; GH; GH; GH; GH; GH; GH; GH; GH; GH; GH; GH; GH; GH; GH; GH; GH; GH; GH; GH; GH; GH; GS; GH; GH; GH; GH; GH; GH; GH; GH; GH; G; GH; G; GH; GH; GH; GH; GH; G; G; G; G; G; GH; GH; GH; GH; GH; GH; GH; GH; GH; GH; GH; GH; GH; GH; GH; GH; GH; GH; GH; GH; GH; G; GH; GH; GH; GH; GH; GH; GH; GH; GH; GH; G; GH; GH; GH; GH; G; GH; GH; GH; GH; GH; GH; GH; GH; GH; GH; GH; GH; GH; GH; GH…	66; 66; 61; 66; 66; 66; 66; 66; 66; 66; 66; 66; 66; 66; 66; 66; 66; 66; 66; 66; 66; 66; 66; 66; 66; 66; 66; 74; 66; 66; 66; 57; 57; 57; 66; 66; 66; 57; 57; 57; 57; 57; 57; 57; 62; 61; 61; 61; 61; 61; 61; 61; 61; 61; 61; 61; 61; 66; 62; 62; 62; 62; 62; 62; 62; 62; 62; 62; 62; 62; 62; 62; 62; 62; 66; 62; 62; 62; 62; 62; 62; 62; 62; 62; 61; 61; 62; 62; 57; 57; 57; 57; 57; 57; 57; 57; 57; 57; 57; 57;…	NH2-AGPFGQLFRPDNFVFGQSGAGNNWAK-COOH			carla_lasiodip_2.mgf	Locus:1.1.1.3980.39 File:"carla.wiff"		4265	928.121	3+	3+	2781.34	0	-0.219451				100	Confident
789	407924068, 485921314, 615417188, 821073289	QLGEWAGLCQIDR	GK; GK; GK; GK	EG; EG; EG; EG	99; 99; 99; 100	pyro-QLGEWAGLC<cmm>QIDR-COOH	Pyrolidone from Q(1)	Carbamidomethylation of C(9)	carla_lasiodip_2.mgf	Locus:1.1.1.3990.24 File:"carla.wiff"		4296	764.865	2+	2+	1527.71	0	1.46086		Pyrolidone from Q (0: 100.0)	Pyrolidone from Q (1: 99.77591036414566)	98.2609	Confident
790	485918005, 615424505	RYHVVLDTHLKVPVEQVRQVAVEYRT	FK; FK	TC; TC	1394; 1394	NH2-RYHVVLDTHLKVPVEQVRQVAVEYRT-COOH			carla_lasiodip_2.mgf	Locus:1.1.1.4147.41 File:"carla.wiff"		4801	1045.87	3+	3+	3133.71	1	-46.2487				44.2029	Doubtful
791	485927271, 615403826	APAANDVAMAAGPAAPR	IR; IR	AP; AP	12; 12	NH2-APAANDVAM<ox>AAGPAAPR-COOH		Oxidation of M(9)	carla_lasiodip_2.mgf	Locus:1.1.1.4088.21 File:"carla.wiff"		4610	783.9	2+	2+	1565.76	0	14.4293				48.8	Doubtful
792	485917171, 615426325	MMLLNIILALLGVL		PM; PM	1; 1	NH2-M<ox>M<ox>LLNIILALLGVL-COOH		Oxidation of M(1, 2)	carla_lasiodip_2.mgf	Locus:1.1.1.4064.3 File:"carla.wiff"		4532	520.292	2+, 3+, 4+	3+	1557.92	0	-44.988				38.806	Doubtful
793	821064875	QHPYSNDSYR	IK	LF	697	pyro-QHPYSNDSYR-COOH	Pyrolidone from Q(1)		carla_lasiodip_2.mgf	Locus:1.1.1.3878.5 File:"carla.wiff"		3938	625.78	2+	2+	1248.52	1	20.7337		Pyrolidone from Q (0: 100.0)	Pyrolidone from Q (1: 85.64189189189189)	65.5172	Doubtful
794	407925739, 485926166, 615406426	DFSHSAENVTFSIEGGGEVPVLR	GR; GR; GR	TF; TF; TF	53; 53; 53	NH2-DFSHSAENVTFSIEGGGEVPVLR-COOH			carla_lasiodip_2.mgf	Locus:1.1.1.3832.42 File:"carla.wiff"		3794	816.399	3+	3+	2446.18	0	-0.0394785				100	Confident
795	821073278	KAVVIFVPVPLLQGWHK	GR	VQ	61	NH2-KAVVIFVPVPLLQGWHK-COOH			carla_lasiodip_2.mgf	Locus:1.1.1.3939.47 File:"carla.wiff"		4135	966.083	2+	2+	1930.16	0	-2.38729				100	Confident
796	407921718	EQIVVASYRGTLEAR	SK	IT	226	NH2-EQIVVASYRGTLEAR-COOH			carla_lasiodip_2.mgf	Locus:1.1.1.4099.27 File:"carla.wiff"		4646	846.961	2+	2+	1690.9	1	1.689				76.9912	Confident
797	407926761, 485915227, 615430311	TGIWRPIDASQEPGQVWQSLLK	QK; QK; QK	VF; VF; VF	232; 232; 232	NH2-TGIWRPIDASQEPGQVWQSLLK-COOH			carla_lasiodip_2.mgf	Locus:1.1.1.4000.33 File:"carla.wiff"		4328	837.111	3+	3+	2508.31	0	-1.12955				100	Confident
798	407924032, 485918148, 615424168, 821073258	VALLEPNDPSDVTEIIGSGK	IK; IK; IK; IK	VD; VD; VD; VD	37; 37; 37; 37	NH2-VALLEPNDPSDVTEIIGSGK-COOH			carla_lasiodip_2.mgf	Locus:1.1.1.3788.19 File:"carla.wiff"		3652	685.361	3+	3+	2053.06	0	1.29144				100	Confident
799	485916134, 615428560	FERLSHAAPPPPEMLASRR	YR; YR	FA; FA	330; 330	NH2-FERLSHAAPPPPEM<ox>LASRR-COOH		Oxidation of M(14)	carla_lasiodip_2.mgf	Locus:1.1.1.3819.12 File:"carla.wiff"		3751	545.317	2+	4+	2177.12	0	56.8983				22.6415	Doubtful
800	407920853, 485925190, 615408627, 821067967	LTVVDTPGFGDFVNNDDSWRPIVENIEQR	LR; LR; LR; LR	FD; FD; FD; FD	163; 163; 163; 162	NH2-LTVVDTPGFGDFVNNDDSWRPIVENIEQR-COOH			carla_lasiodip_2.mgf	Locus:1.1.1.4033.49 File:"carla.wiff"		4435	1111.55	3+	3+	3331.61	0	6.06871				97.037	Confident
801	407926709, 485929843, 615398235, 821070354	VPTSNVSVVDLTAR	FR; FR; FR; FR	LE; LE; LE; LE	233; 233; 233; 233	NH2-VPTSNVSVVDLTAR-COOH			carla_lasiodip_2.mgf	Locus:1.1.1.4306.2 File:"carla.wiff"		5250	729.399	2+	2+	1456.79	0	-4.05134				100	Confident
802	485916760, 615427198	DVVENNAAR	CK; CK	LK; LK	113; 113	NH2-DVVENNAAR-COOH			carla_lasiodip_2.mgf	Locus:1.1.1.3985.3 File:"carla.wiff"		4279	494.241	2+	2+	986.478	0	-11.4063				48.2456	Confident
803	407924249, 485924306, 615410667, 821066626	NLYELLGNDPELDPER	SK; SK; SK; SK	RQ; RQ; RQ; RQ	9; 10; 10; 9	NH2-NLYELLGNDPELDPER-COOH			carla_lasiodip_2.mgf	Locus:1.1.1.3890.47 File:"carla.wiff"		3978	943.959	2+	2+	1885.91	0	-1.33729				100	Confident
804	407927653, 485929886, 615398146	MTHGFETILVQPYGYDGFR	FR; ;	VR; VR; VR	34; 1; 1	NH2-M<ox>THGFETILVQPYGYDGFR-COOH		Oxidation of M(1)	carla_lasiodip_2.mgf	Locus:1.1.1.3794.23 File:"carla.wiff"		3672	749.691	3+	3+	2246.05	0	2.14808				100	Confident
805	407926157, 485919422, 615421313, 821073215	IGEIYTPWPSWHIVAR	KR; KR; KR; KR	DA; DP; DP; DP	188; 189; 189; 187	NH2-IGEIYTPWPSWHIVAR-COOH			carla_lasiodip_2.mgf	Locus:1.1.1.3858.17 File:"carla.wiff"		3875	642.341	3+	3+	1924	0	0.683746				48.5075	Confident
806	294957107, 294957109, 294957111, 294957113, 294957115, 294957117, 294957119, 294957121, 294957123, 294957125, 294957127, 294957129, 294957131, 294957133, 294957135, 294957137, 294957139, 294957141, 294957165, 294957167, 294957169, 294957171, 294957173, 294957175, 294957177, 294957179, 294957181, 294957183, 294957185, 294957187, 294957189, 294957191, 294957193, 294957195, 294957197, 294957199, 294…	DPANIPWAETGAYYIVESTGVFTTTEK	ER; ER; ER; ER; ER; ER; ER; ER; ER; ER; ER; ER; ER; ER; ER; ER; ER; ER; ER; ER; ER; ER; ER; ER; ER; ER; ER; ER; ER; ER; ER; ER; ER; ER; ER; ER; ER; ER; ER; ER; ER; ER; ER; ER; ER; ER; ER; ER; ER; ER; ER; ER; ER; ER; ER; ER; ER; ER; ER; ER; ER; ER; ER; ER; ER; ER; ER; ER; ER; ER; ER; ER; ER; ER; ER; ER; ER; ER; ER; ER; ER; ER; ER; ER; ER; ER; ER; ER; ER; ER; ER; ER; ER; ER; ER; ER; ER; ER; ER; ER;…	AK; AK; AK; AK; AK; AK; AK; AK; AK; AK; AK; AK; AK; AK; AK; AK; AK; AK; AK; AK; AK; AK; AK; AK; AK; AK; AK; AK; AK; AK; AK; AK; AK; AK; AK; AK; AK; AK; AK; AK; AK; AK; AK; AK; AK; AK; AK; AK; AK; AK; AK; AK; AK; AK; AK; AK; AK; AK; AK; AK; AK; AK; AK; AK; AK; AK; AK; AK; AK; AK; AK; AK; AK; AK; AK; AK; AK; AK; AK; AK; AK; AK; AK; AK; AK; AK; AK; AK; AK; AK; AK; AK; AK; AK; AK; AK; AK; AK; AK; AK;…	59; 59; 59; 59; 59; 59; 59; 59; 59; 59; 59; 59; 59; 59; 59; 59; 59; 59; 59; 59; 59; 59; 59; 59; 59; 59; 59; 59; 59; 59; 59; 59; 59; 59; 59; 59; 59; 59; 59; 59; 59; 59; 59; 59; 59; 59; 59; 59; 59; 59; 59; 59; 59; 59; 59; 59; 59; 59; 59; 59; 59; 59; 59; 59; 59; 59; 59; 59; 59; 59; 59; 59; 59; 59; 59; 59; 59; 59; 59; 59; 59; 59; 59; 59; 59; 59; 59; 59; 59; 59; 59; 59; 59; 59; 59; 59; 59; 59; 59; 59;…	NH2-DPANIPWAETGAYYIVESTGVFTTTEK-COOH			carla_lasiodip_2.mgf	Locus:1.1.1.4240.19 File:"carla.wiff"		5073	987.477	2+, 3+, 4+	3+	2959.41	0	-1.30426				98.9691	Confident
807	407923955, 485921313, 615417185, 821073293	YFPTQALNFAFR	IR; IR; IR; IR	DT; DT; DT; DT	94; 94; 94; 94	NH2-YFPTQALNFAFR-COOH			carla_lasiodip_2.mgf	Locus:1.1.1.3942.2 File:"carla.wiff"		4142	492.252	3+	3+	1473.74	0	-3.25996				97.8417	Confident
808	821067230	KKPSKGPKREIEYEYEQEPAPR	SK	ET	313	NH2-KKPSKGPKREIEYEYEQEPAPR-COOH			carla_lasiodip_2.mgf	Locus:1.1.1.4095.23 File:"carla.wiff"		4633	887.173	3+	3+	2658.38	0	45.4297				93.3824	Doubtful
809	407923388, 821068371	QIFPSIDAFAAADR	FK; FK	AR; AR	432; 434	pyro-QIFPSIDAFAAADR-COOH	Pyrolidone from Q(1)		carla_lasiodip_2.mgf	Locus:1.1.1.3927.21 File:"carla.wiff"		4095	753.387	2+	2+	1503.74	1	13.3481		Pyrolidone from Q (0: 100.0)	Pyrolidone from Q (1: 77.72384034519956)	50.8772	Confident
810	407924056, 485927448, 615403472	TLTAVHDAILHDLVYPVEIVGK	SR; SR; SR	RV; RV; RV	126; 126; 126	NH2-TLTAVHDAILHDLVYPVEIVGK-COOH			carla_lasiodip_2.mgf	Locus:1.1.1.3979.28 File:"carla.wiff"		4261	801.781	3+	3+	2402.32	0	0.342531				100	Confident
811	407920182, 485916187, 615428421, 821070726	VFTAQGWQPEEVQVFLADVR	MR; MR; MR; MR	KD; KD; KD; KD	289; 291; 291; 297	NH2-VFTAQGWQPEEVQVFLADVR-COOH			carla_lasiodip_2.mgf	Locus:1.1.1.3981.49 File:"carla.wiff"		4269	1160.1	2+	2+	2318.17	0	10.3076				100	Confident
812	821067301	VLAEDYLDINGSPINPYSR	PK	VY	117	NH2-VLAEDYLDINGSPINPYSR-COOH			carla_lasiodip_2.mgf	Locus:1.1.1.3854.46 File:"carla.wiff"		3864	1069.03	2+	2+	2135.05	1	-1.59396				47.4576	Confident
813	407925824, 485925072, 615408852, 821067578	ELLAGFAAAEVDKLAETK	AK; AK; AK; AK	GE; GE; GE; GE	61; 61; 61; 62	NH2-ELLAGFAAAEVDKLAETK-COOH			carla_lasiodip_2.mgf	Locus:1.1.1.3937.13 File:"carla.wiff"		4127	626.007	3+	3+	1875	0	-0.3585				100	Confident
814	407927353, 821061788	FAIPAINVTSSSTVVAALEAAR	HK; HK	DK; DK	31; 31	NH2-FAIPAINVTSSSTVVAALEAAR-COOH			carla_lasiodip_2.mgf	Locus:1.1.1.4118.42 File:"carla.wiff"		4707	1094.6	2+	2+	2187.19	0	-6.61677				100	Confident
815	485915239, 615430426	EPTKSFEALMTVSYTIPIPPHDHVADAIWR	PK; PK	KY; KY	73; 73	NH2-EPTKSFEALM<ox>TVSYTIPIPPHDHVADAIWR-COOH		Oxidation of M(10)	carla_lasiodip_2.mgf	Locus:1.1.1.4163.5 File:"carla.wiff"		4851	860.456	2+, 3+, 4+	4+	3436.71	1	22.721				53.4483	Doubtful
816	407916845	LGLQGVSVLFASGDSGVANR	MK	YN	402	NH2-LGLQGVSVLFASGDSGVANR-COOH			carla_lasiodip_2.mgf	Locus:1.1.1.3908.48 File:"carla.wiff"		4036	974.016	2+	2+	1946.02	0	-2.30584				100	Confident
817	407926585, 485923066, 615413281, 821062193	DITYFVQQLLR	GR; GR; GR; GR	DR; DR; DR; DR	224; 224; 224; 224	NH2-DITYFVQQLLR-COOH			carla_lasiodip_2.mgf	Locus:1.1.1.4104.9 File:"carla.wiff"		4661	698.883	2+	2+	1394.76	1	-5.80501				100	Confident
818	1009103642, 1021279975, 1021645412, 1026735989, 1035470483, 1035470485, 1035470487, 1035470489, 1035470491, 1035470493, 1035470495, 1035470497, 1035470499, 1035470501, 1035470503, 1035470505, 1035470507, 1035470509, 1035470511, 1035470513, 1035470515, 1035470517, 1035470519, 1035470521, 1039028420, 1039678995, 1039679002, 1040784514, 1043220182, 1043220184, 1043678104, 1044640787, 1044640789, 104…	AGPFGQLFRPDNFVFGQSGAGNNWAK	VR; VR; VR; VR; VR; VR; VR; VR; VR; VR; VR; VR; VR; VR; VR; VR; VR; VR; VR; VR; VR; VR; VR; VR; VR; VR; VR; VR; VR; VR; VR; VR; VR; VR; VR; VR; VR; VR; VR; VR; VR; VR; VR; VR; VR; VR; VR; VR; VR; VR; VR; VR; VR; VR; VR; VR; VR; VR; VR; VR; VR; VR; VR; VR; VR; VR; VR; VR; VR; VR; VR; VR; VR; VR; VR; VR; VR; VR; VR; VR; VR; VR; VR; VR; VR; VR; VR; VR; VR; VR; VR; VR; VR; VR; VR; VR; VR; VR; VR; VR;…	GH; GH; G; GH; GH; GH; GH; GH; GH; GH; GH; GH; GH; GH; GH; GH; GH; GH; GH; GH; GH; GH; GH; GH; GH; GH; GH; GS; GH; GH; GH; GH; GH; GH; GH; GH; GH; G; GH; G; GH; GH; GH; GH; GH; G; G; G; G; G; GH; GH; GH; GH; GH; GH; GH; GH; GH; GH; GH; GH; GH; GH; GH; GH; GH; GH; GH; GH; GH; G; GH; GH; GH; GH; GH; GH; GH; GH; GH; GH; G; GH; GH; GH; GH; G; GH; GH; GH; GH; GH; GH; GH; GH; GH; GH; GH; GH; GH; GH; GH…	66; 66; 61; 66; 66; 66; 66; 66; 66; 66; 66; 66; 66; 66; 66; 66; 66; 66; 66; 66; 66; 66; 66; 66; 66; 66; 66; 74; 66; 66; 66; 57; 57; 57; 66; 66; 66; 57; 57; 57; 57; 57; 57; 57; 62; 61; 61; 61; 61; 61; 61; 61; 61; 61; 61; 61; 61; 66; 62; 62; 62; 62; 62; 62; 62; 62; 62; 62; 62; 62; 62; 62; 62; 62; 66; 62; 62; 62; 62; 62; 62; 62; 62; 62; 61; 61; 62; 62; 57; 57; 57; 57; 57; 57; 57; 57; 57; 57; 57; 57;…	NH2-AGPFGQLFRPDNFVFGQSGAGNNWAK-COOH			carla_lasiodip_2.mgf	Locus:1.1.1.3988.42 File:"carla.wiff"		4291	928.121	3+	3+	2781.34	0	-0.219451				100	Confident
819	821073224	GIQSVGDAKKAVESGVQGIVVSNHGGR	LK	QQ	293	NH2-GIQSVGDAKKAVESGVQGIVVSNHGGR-COOH			carla_lasiodip_2.mgf	Locus:1.1.1.4107.28 File:"carla.wiff"		4671	883.788	3+	3+	2648.4	0	-21.8201				31.3433	Doubtful
820	407921595, 485924676, 615409707, 821064304	VPIPFSVFPSSYR	AR; SR; SR; AR	SD; SD; SD; SD	36; 12; 12; 13	NH2-VPIPFSVFPSSYR-COOH			carla_lasiodip_2.mgf	Locus:1.1.1.3939.27 File:"carla.wiff"		4134	748.399	2+	2+	1494.79	0	-1.77282				100	Confident
821	821061274	ASLKDGVLSILVPK	VK	AQ	171	NH2-ASLKDGVLSILVPK-COOH			carla_lasiodip_2.mgf	Locus:1.1.1.3831.22 File:"carla.wiff"		3789	720.443	2+	2+	1438.88	0	-2.68484				100	Confident
822	485915090, 615430671	TIELSFGSSIIAFLGQVLSR	AK; AK	RS; RS	270; 270	NH2-TIELSFGSSIIAFLGQVLSR-COOH			carla_lasiodip_2.mgf	Locus:1.1.1.4036.16 File:"carla.wiff"		4443	713.698	3+	3+	2137.18	1	-50.4576				60.1504	Doubtful
823	407917511, 485924365, 615410473, 821058817	LPLFPTTTIGSFPQTK	LK; LK; LK; LK	EI; EI; EI; EI	432; 432; 432; 432	NH2-LPLFPTTTIGSFPQTK-COOH			carla_lasiodip_2.mgf	Locus:1.1.1.3892.43 File:"carla.wiff"		3984	874.484	2+	2+	1746.96	0	-1.12949				100	Confident
824	407921893, 485925943, 615406868, 821064360	CNDIFAPGLNILSTWIGSK	GK; GK; GK; GK	YA; YA; YA; YA	356; 356; 356; 357	pyro-CNDIFAPGLNILSTWIGSK-COOH	Pyrolidone from carbamidomethylated C(1)	Carbamidomethylation of C(1)	carla_lasiodip_2.mgf	Locus:1.1.1.4124.9 File:"carla.wiff"		4725	697.353	3+	3+	2088.04	1	-0.715593		Pyrolidone from carbamidomethylated C (0: 100.0)	Pyrolidone from carbamidomethylated C (1: 86.22420524261015)	67.6692	Confident
825	1009103642, 1021279975, 1021645412, 1026735989, 1035470483, 1035470485, 1035470487, 1035470489, 1035470491, 1035470493, 1035470495, 1035470497, 1035470499, 1035470501, 1035470503, 1035470505, 1035470507, 1035470509, 1035470511, 1035470513, 1035470515, 1035470517, 1035470519, 1035470521, 1039028420, 1039678995, 1039679002, 1040784514, 1043220182, 1043220184, 1043678104, 1044640787, 1044640789, 104…	AGPFGQLFRPDNFVFGQSGAGNNWAK	VR; VR; VR; VR; VR; VR; VR; VR; VR; VR; VR; VR; VR; VR; VR; VR; VR; VR; VR; VR; VR; VR; VR; VR; VR; VR; VR; VR; VR; VR; VR; VR; VR; VR; VR; VR; VR; VR; VR; VR; VR; VR; VR; VR; VR; VR; VR; VR; VR; VR; VR; VR; VR; VR; VR; VR; VR; VR; VR; VR; VR; VR; VR; VR; VR; VR; VR; VR; VR; VR; VR; VR; VR; VR; VR; VR; VR; VR; VR; VR; VR; VR; VR; VR; VR; VR; VR; VR; VR; VR; VR; VR; VR; VR; VR; VR; VR; VR; VR; VR;…	GH; GH; G; GH; GH; GH; GH; GH; GH; GH; GH; GH; GH; GH; GH; GH; GH; GH; GH; GH; GH; GH; GH; GH; GH; GH; GH; GS; GH; GH; GH; GH; GH; GH; GH; GH; GH; G; GH; G; GH; GH; GH; GH; GH; G; G; G; G; G; GH; GH; GH; GH; GH; GH; GH; GH; GH; GH; GH; GH; GH; GH; GH; GH; GH; GH; GH; GH; GH; G; GH; GH; GH; GH; GH; GH; GH; GH; GH; GH; G; GH; GH; GH; GH; G; GH; GH; GH; GH; GH; GH; GH; GH; GH; GH; GH; GH; GH; GH; GH…	66; 66; 61; 66; 66; 66; 66; 66; 66; 66; 66; 66; 66; 66; 66; 66; 66; 66; 66; 66; 66; 66; 66; 66; 66; 66; 66; 74; 66; 66; 66; 57; 57; 57; 66; 66; 66; 57; 57; 57; 57; 57; 57; 57; 62; 61; 61; 61; 61; 61; 61; 61; 61; 61; 61; 61; 61; 66; 62; 62; 62; 62; 62; 62; 62; 62; 62; 62; 62; 62; 62; 62; 62; 62; 66; 62; 62; 62; 62; 62; 62; 62; 62; 62; 61; 61; 62; 62; 57; 57; 57; 57; 57; 57; 57; 57; 57; 57; 57; 57;…	NH2-AGPFGQLFRPDNFVFGQSGAGNNWAK-COOH			carla_lasiodip_2.mgf	Locus:1.1.1.3986.42 File:"carla.wiff"		4284	928.121	3+	3+	2781.34	0	-0.219451				100	Confident
826	407925739, 485926166, 615406426	DFSHSAENVTFSIEGGGEVPVLR	GR; GR; GR	TF; TF; TF	53; 53; 53	NH2-DFSHSAENVTFSIEGGGEVPVLR-COOH			carla_lasiodip_2.mgf	Locus:1.1.1.4063.28 File:"carla.wiff"		4530	816.4	3+	3+	2446.18	0	0.327989				100	Confident
827	407926709, 485929843, 615398235, 821070354	VPTSNVSVVDLTAR	FR; FR; FR; FR	LE; LE; LE; LE	233; 233; 233; 233	NH2-VPTSNVSVVDLTAR-COOH			carla_lasiodip_2.mgf	Locus:1.1.1.4143.11 File:"carla.wiff"		4786	729.399	2+	2+	1456.79	0	-3.91425				98.2301	Confident
828	821065268	VLLVPLSTHADFAPLVQR	TK	LS	544	NH2-VLLVPLSTHADFAPLVQR-COOH			carla_lasiodip_2.mgf	Locus:1.1.1.3850.46 File:"carla.wiff"		3851	988.567	2+	2+	1975.13	0	-3.05225				100	Confident
829	485917335, 615425921	PRLQVTPWRQPPELLALR	M; M	DA; DA	2; 2	NH2-PRLQVTPWRQPPELLALR-COOH			carla_lasiodip_2.mgf	Locus:1.1.1.4081.7 File:"carla.wiff"		4587	724.133	4+	3+	2169.25	0	57.3566				30.1471	Doubtful
830	821068402	TFNFGIIGYGLSAK	SK	IF	5	NH2-TFNFGIIGYGLSAK-COOH			carla_lasiodip_2.mgf	Locus:1.1.1.3950.27 File:"carla.wiff"		4169	744.396	2+	2+	1486.78	0	-3.60572				100	Confident
831	407926709, 485929843, 615398235, 821070354	VPTSNVSVVDLTAR	FR; FR; FR; FR	LE; LE; LE; LE	233; 233; 233; 233	NH2-VPTSNVSVVDLTAR-COOH			carla_lasiodip_2.mgf	Locus:1.1.1.4317.2 File:"carla.wiff"		5258	729.401	2+	2+	1456.79	0	-0.486778				100	Confident
832	821065404	EQAEPDSKPDEPVVSDLGRR	VR	LS	226	NH2-EQAEPDSKPDEPVVSDLGRR-COOH			carla_lasiodip_2.mgf	Locus:1.1.1.3866.19 File:"carla.wiff"		3901	742.044	3+	3+	2223.08	0	15.1464				34.5865	Doubtful
833	407927353, 821061788	FAIPAINVTSSSTVVAALEAAR	HK; HK	DK; DK	31; 31	NH2-FAIPAINVTSSSTVVAALEAAR-COOH			carla_lasiodip_2.mgf	Locus:1.1.1.4149.35 File:"carla.wiff"		4807	1094.59	2+, 3+, 4+	2+	2187.19	0	-9.35749				100	Confident
834	407921595, 485924676, 615409707, 821064304	VPIPFSVFPSSYR	AR; SR; SR; AR	SD; SD; SD; SD	36; 12; 12; 13	NH2-VPIPFSVFPSSYR-COOH			carla_lasiodip_2.mgf	Locus:1.1.1.3921.2 File:"carla.wiff"		4075	499.269	3+	3+	1494.79	0	-1.08828				100	Confident
835	821066632	QADIAALINSSEVQSVLRPVK	VK	GA	291	pyro-QADIAALINSSEVQSVLRPVK-COOH	Pyrolidone from Q(1)		carla_lasiodip_2.mgf	Locus:1.1.1.4089.45 File:"carla.wiff"		4614	1111.11	2+	2+	2220.21	0	0.0228686		Pyrolidone from Q (0: 100.0)	Pyrolidone from Q (1: 99.67141292442497)	97.6	Confident
836	407924903, 485918420, 615423365, 821067301	GIYPPINVLPSLSR	NK; NK; NK; NK	LM; LM; LM; LM	228; 359; 359; 359	NH2-GIYPPINVLPSLSR-COOH			carla_lasiodip_2.mgf	Locus:1.1.1.3892.33 File:"carla.wiff"		3984	763.438	2+	2+	1524.87	0	-3.3837				100	Confident
837	407925510	VVPGESVVVFGAGPIGLLCCK	AK	VA	518	NH2-VVPGESVVVFGAGPIGLLC<cmm>C<cmm>K-COOH		Carbamidomethylation of C(19, 20)	carla_lasiodip_2.mgf	Locus:1.1.1.4053.16 File:"carla.wiff"		4497	720.049	3+	3+	2157.13	0	-3.03098				100	Confident
838	821064697	FKWVEEPFSFSVVR	VQ	TA	119	NH2-FKWVEEPFSFSVVR-COOH			carla_lasiodip_2.mgf	Locus:1.1.1.3890.43 File:"carla.wiff"		3978	879.452	2+	2+	1755.9	1	-7.02524				94.7826	Confident
839	485916190, 615428463, 821071877	FVDFIQNAPVFGLK	VR; VR; VR	VA; VA; IG	128; 128; 128	NH2-FVDFIQNAPVFGLK-COOH			carla_lasiodip_2.mgf	Locus:1.1.1.4003.27 File:"carla.wiff"		4338	797.935	2+	2+	1593.86	0	0.33369				100	Confident
840	407918406, 485919834, 615420494	DYGVLIEDAGVALR	SK; SK; SK	GL; GL; GL	116; 116; 116	NH2-DYGVLIEDAGVALR-COOH			carla_lasiodip_2.mgf	Locus:1.1.1.3900.24 File:"carla.wiff"		4009	745.886	2+	2+	1489.78	0	-12.8779				100	Confident
841	407927353, 821061788	FAIPAINVTSSSTVVAALEAAR	HK; HK	DK; DK	31; 31	NH2-FAIPAINVTSSSTVVAALEAAR-COOH			carla_lasiodip_2.mgf	Locus:1.1.1.4126.44 File:"carla.wiff"		4733	1095.1	2+	2+	2187.19	1	-2.66777				100	Confident
842	407929155, 485928499, 615401277, 821071174	TSFFQALGVPTK	GK; GK; GK; GK	IA; IA; IA; IA	133; 133; 133; 133	NH2-TSFFQALGVPTK-COOH			carla_lasiodip_2.mgf	Locus:1.1.1.3818.12 File:"carla.wiff"		3747	648.354	2+	2+	1294.69	0	0.701355				100	Confident
843	821058042	IPDVDFDIGESYAGLLPISDK	TN	AN	81	NH2-IPDVDFDIGESYAGLLPISDK-COOH			carla_lasiodip_2.mgf	Locus:1.1.1.4086.19 File:"carla.wiff"		4604	755.72	3+	3+	2263.13	1	3.49532				37.7778	Confident
844	407924032, 485918148, 615424168, 821073258	NFPVTSIGSLLDEPFTGVVYLK	AR; AR; AR; AR	SS; SS; SS; SS	74; 74; 74; 74	NH2-NFPVTSIGSLLDEPFTGVVYLK-COOH			carla_lasiodip_2.mgf	Locus:1.1.1.4123.50 File:"carla.wiff"		4724	1198.64	2+	2+	2395.27	0	-2.53081				100	Confident
845	407929200	ALLGYLSIPR	NR	LK	598	NH2-ALLGYLSIPR-COOH			carla_lasiodip_2.mgf	Locus:1.1.1.3814.4 File:"carla.wiff"		3734	551.835	2+	2+	1101.65	0	1.28404				100	Confident
846	485922701, 615414110	EIQAELQKAQSATVAAKPSTEEIPR	LK; LK	MS; MS	342; 342	NH2-EIQAELQKAQSATVAAKPSTEEIPR-COOH			carla_lasiodip_2.mgf	Locus:1.1.1.4062.34 File:"carla.wiff"		4527	899.125	3+	3+	2694.42	0	-24.5611				49.6296	Doubtful
847	407918406, 485919834, 615420494	DYGVLIEDAGVALR	SK; SK; SK	GL; GL; GL	116; 116; 116	NH2-DYGVLIEDAGVALR-COOH			carla_lasiodip_2.mgf	Locus:1.1.1.3904.24 File:"carla.wiff"		4022	745.886	2+	2+	1489.78	0	-12.8779				100	Confident
848	407924032, 485918148, 615424168, 821073258	NFPVTSIGSLLDEPFTGVVYLK	AR; AR; AR; AR	SS; SS; SS; SS	74; 74; 74; 74	NH2-NFPVTSIGSLLDEPFTGVVYLK-COOH			carla_lasiodip_2.mgf	Locus:1.1.1.4109.18 File:"carla.wiff"		4677	799.43	3+	3+	2395.27	0	0.27372				98.5075	Confident
849	821061274	ASLKDGVLSILVPK	VK	AQ	171	NH2-ASLKDGVLSILVPK-COOH			carla_lasiodip_2.mgf	Locus:1.1.1.3833.22 File:"carla.wiff"		3796	720.443	2+	2+	1438.88	0	-2.68484				100	Confident
850	407917511, 485924365, 615410473, 821058817	LPLFPTTTIGSFPQTK	LK; LK; LK; LK	EI; EI; EI; EI	432; 432; 432; 432	NH2-LPLFPTTTIGSFPQTK-COOH			carla_lasiodip_2.mgf	Locus:1.1.1.3902.40 File:"carla.wiff"		4016	874.477	2+	2+	1746.96	0	-9.47726				98.3193	Confident
851	407920158	VAQLMTPILLAR	GK	SY	14	NH2-VAQLM<ox>TPILLAR-COOH		Oxidation of M(5)	carla_lasiodip_2.mgf	Locus:1.1.1.3948.3 File:"carla.wiff"		4161	447.946	3+	3+	1340.78	0	22.3084				98.8636	Doubtful
852	485916190, 615428463, 821071877	FVDFIQNAPVFGLK	VR; VR; VR	VA; VA; IG	128; 128; 128	NH2-FVDFIQNAPVFGLK-COOH			carla_lasiodip_2.mgf	Locus:1.1.1.4035.22 File:"carla.wiff"		4440	798.427	2+	2+	1593.86	1	-11.7944				100	Confident
853	407924955, 485928658, 615400746, 821067313	QADEIEHILVHK	IK; IK; IK; IK	FT; FT; FT; FT	78; 78; 78; 78	pyro-QADEIEHILVHK-COOH	Pyrolidone from Q(1)		carla_lasiodip_2.mgf	Locus:1.1.1.3801.27 File:"carla.wiff"		3694	707.91	2+	2+	1413.73	0	56.5206		Pyrolidone from Q (0: 100.0)	Pyrolidone from Q (1: 79.90060739922696)	45.1327	Doubtful
854	407921595, 485924676, 615409707, 821064304	VPIPFSVFPSSYR	AR; SR; SR; AR	SD; SD; SD; SD	36; 12; 12; 13	NH2-VPIPFSVFPSSYR-COOH			carla_lasiodip_2.mgf	Locus:1.1.1.3920.28 File:"carla.wiff"		4073	748.399	2+	2+	1494.79	0	-1.77282				100	Confident
855	407926388, 485923208, 615412973, 821068907	MLDPTNNFAEAKSNR	KR; KR; KR; RR	CV; CV; CV; CV	37; 37; 37; 37	NH2-M<ox>LDPTNNFAEAKSNR-COOH		Oxidation of M(1)	carla_lasiodip_2.mgf	Locus:1.1.1.3806.10 File:"carla.wiff"		3709	575.304	3+	3+	1722.8	0	52.8663				44.2029	Doubtful
856	407926288, 821070410	TFDPYVIPLLDK	WK; WK	EM; EM	76; 76	NH2-TFDPYVIPLLDK-COOH			carla_lasiodip_2.mgf	Locus:1.1.1.3993.14 File:"carla.wiff"		4305	710.89	2+	2+	1419.76	0	-0.225868				95.6522	Confident
857	407927885	KVHLVVLLGASVFVMVAAILRVMFVFK	YK	NA	214	NH2-KVHLVVLLGASVFVM<ox>VAAILRVM<ox>FVFK-COOH		Oxidation of M(15, 23)	carla_lasiodip_2.mgf	Locus:1.1.1.3837.36 File:"carla.wiff"		3809	755.744	4+	4+	3017.77	1	58.0185				83.6735	Doubtful
858	821072401	LATMQSATEPNTPTVDGNADKKK	SR	KA	147	NH2-LATM<ox>QSATEPNTPTVDGNADKKK-COOH		Oxidation of M(4)	carla_lasiodip_2.mgf	Locus:1.1.1.3866.11 File:"carla.wiff"		3900	609.284	4+	4+	2432.19	1	-33.8962				26.2295	Doubtful
859	407924032, 821073258	STDKITFLTNWHATPYHAPLYLAQAK	M; M	GY; GF	2; 2	ace-STDKITFLTNWHATPYHAPLYLAQAK-COOH	Acetylation of protein N-term(1)		carla_lasiodip_2.mgf	Locus:1.1.1.3838.46 File:"carla.wiff"		3813	1010.52	3+	3+	3028.54	0	-1.16159		Acetylation of protein N-term (0: 100.0)	Acetylation of protein N-term (1: 99.8304126625212)	100	Confident
860	407924032, 485918148, 615424168, 821073258	NFPVTSIGSLLDEPFTGVVYLK	AR; AR; AR; AR	SS; SS; SS; SS	74; 74; 74; 74	NH2-NFPVTSIGSLLDEPFTGVVYLK-COOH			carla_lasiodip_2.mgf	Locus:1.1.1.4199.30 File:"carla.wiff"		4963	1198.64	2+	2+	2395.27	0	2.47486				100	Confident
861	407925937, 485920153, 615419748	YEKEFDAVQDVFELQR	AR; AR; AR	NL; NL; NL	56; 56; 56	NH2-YEKEFDAVQDVFELQR-COOH			carla_lasiodip_2.mgf	Locus:1.1.1.3782.48 File:"carla.wiff"		3635	1008.54	2+	2+	2014.96	0	52.4676				91.1504	Doubtful
862	407923955, 485921313, 615417185, 821073293	YFPTQALNFAFR	IR; IR; IR; IR	DT; DT; DT; DT	94; 94; 94; 94	NH2-YFPTQALNFAFR-COOH			carla_lasiodip_2.mgf	Locus:1.1.1.3943.25 File:"carla.wiff"		4147	737.876	2+	2+	1473.74	0	-2.05842				100	Confident
863	821064368	GFNPPALISLTAPKPLVK	GK	WF	162	NH2-GFNPPALISLTAPKPLVK-COOH			carla_lasiodip_2.mgf	Locus:1.1.1.3819.22 File:"carla.wiff"		3751	621.709	3+	3+	1862.1	0	1.50937				96.4539	Confident
864	407921441	EHSAFCARNVTESFR	TR	EL	198	NH2-EHSAFC<cmm>ARNVTESFR-COOH		Carbamidomethylation of C(6)	carla_lasiodip_2.mgf	Locus:1.1.1.3978.7 File:"carla.wiff"		4257	604.311	3+	3+	1809.82	0	48.7109				37.7778	Doubtful
865	407916423, 485929497, 615399010, 821071668	SPLEEFSDVLR	IR; IR; IR; VR	EG; EG; EG; EG	250; 249; 249; 250	NH2-SPLEEFSDVLR-COOH			carla_lasiodip_2.mgf	Locus:1.1.1.3824.14 File:"carla.wiff"		3767	646.329	2+	2+	1290.65	0	-2.26995				100	Confident
866	821067389	IWLQLWALGR	SK	TA	100	NH2-IWLQLWALGR-COOH			carla_lasiodip_2.mgf	Locus:1.1.1.4089.4 File:"carla.wiff"		4613	628.368	2+	2+	1254.72	0	-1.80265				98.3333	Confident
867	407921937, 821064340	QYPWGVVEVENPR	AR; AR	HS; HS	237; 241	pyro-QYPWGVVEVENPR-COOH	Pyrolidone from Q(1)		carla_lasiodip_2.mgf	Locus:1.1.1.3903.28 File:"carla.wiff"		4019	778.379	2+	2+	1554.75	0	-1.69923		Pyrolidone from Q (0: 100.0)	Pyrolidone from Q (1: 99.94363021420519)	99.115	Confident
868	485929591, 615398750, 821060881	RIKDDDTLFFFNYR	ES; ES; ER	SD; SD; SD	254; 254; 254	NH2-RIKDDDTLFFFNYR-COOH			carla_lasiodip_2.mgf	Locus:1.1.1.3864.11 File:"carla.wiff"		3894	617.304	3+	3+	1848.92	0	-14.532				37.7778	Confident
869	821063272	PYPTHTFAVGDLLTDLR	PR	HP	25	NH2-PYPTHTFAVGDLLTDLR-COOH			carla_lasiodip_2.mgf	Locus:1.1.1.3913.46 File:"carla.wiff"		4052	958.497	2+	2+	1914.98	0	-2.14682				100	Confident
870	407923645	GSDLAAIAPVLCAGITVYK	PP	GI	93	NH2-GSDLAAIAPVLC<cmm>AGITVYK-COOH		Carbamidomethylation of C(12)	carla_lasiodip_2.mgf	Locus:1.1.1.3993.40 File:"carla.wiff"		4306	960.018	2+	2+	1918.02	0	-1.11338				97.3451	Confident
871	407926551, 485920807, 615418304, 821068858	TILWNGPAGVFEFEK	AK; AK; AK; AK	FA; FA; FA; FA	158; 333; 333; 333	NH2-TILWNGPAGVFEFEK-COOH			carla_lasiodip_2.mgf	Locus:1.1.1.4048.28 File:"carla.wiff"		4482	854.932	2+	2+	1706.87	1	-11.8881				100	Confident
872	255976763, 255976765, 255976767, 255976769, 255976771, 255976773, 255976775, 255976777, 255976779, 255976781, 255976783, 255976785, 255976787, 255976789, 255976791, 255976793, 255976795, 255976797, 255976799, 255976801, 255976803, 255976805, 255976807, 255976809, 407918024, 485919901, 532164813, 615420329, 749405226, 749405228, 749405230, 749405232, 749405234, 749405236, 749405238, 749405240, 749…	LHFFMVGFAPLTSR	PR; PR; PR; PR; PR; PR; PR; PR; PR; PR; PR; PR; PR; PR; PR; PR; PR; PR; PR; PR; PR; PR; PR; PR; PR; PR; PR; PR; PR; PR; PR; PR; PR; PR; PR; PR; PR; PR; PR; PR; PR; PR; PR; PR; PR; PR; PR; PR; PR; PR; PR; PR; PR; PR; PR; PR; PR; PR; PR; PR; PR; PR; PR; PR; PR; PR; PR; PR; PR	GA; GA; GA; GA; GA; GA; GA; GA; GA; GA; GA; GA; GA; GA; GA; GA; GA; GA; GA; GA; GA; GA; GA; GA; GA; GA; GA; GA; GA; GA; GA; GA; GA; GA; GA; GA; GA; GA; GA; GA; GA; GA; GA; GA; GA; GA; GA; GA; GA; GA; GA; GA; GA; GA; GA; GA; GA; GA; GA; GA; GA; GA; GA; GA; GA; GA; GA; GA; GA	24; 24; 24; 24; 24; 24; 24; 24; 24; 24; 24; 24; 24; 24; 24; 24; 24; 24; 24; 24; 24; 24; 24; 24; 263; 264; 17; 264; 14; 14; 14; 14; 14; 14; 14; 14; 14; 14; 14; 14; 14; 14; 14; 14; 14; 14; 14; 14; 14; 14; 14; 14; 14; 14; 14; 14; 14; 14; 14; 14; 14; 14; 14; 14; 14; 14; 14; 14; 14	NH2-LHFFM<ox>VGFAPLTSR-COOH		Oxidation of M(5)	carla_lasiodip_2.mgf	Locus:1.1.1.3939.37 File:"carla.wiff"		4134	819.924	2+	2+	1637.84	0	-3.0319				79.4872	Confident
873	821062482	WLSYEQLADLYK	SK	AL	274	NH2-WLSYEQLADLYK-COOH			carla_lasiodip_2.mgf	Locus:1.1.1.3945.25 File:"carla.wiff"		4153	764.886	2+	2+	1527.76	0	-2.54834				100	Confident
874	821064554	SAYPTILLR	M	SE	2	ace-SAYPTILLR-COOH	Acetylation of protein N-term(1)		carla_lasiodip_2.mgf	Locus:1.1.1.3863.4 File:"carla.wiff"		3891	538.307	2+	2+	1074.61	0	-6.77888		Acetylation of protein N-term (0: 100.0)	Acetylation of protein N-term (1: 96.976483762598)	86.8421	Confident
875	485926244, 615406296, 821061274	FTQEFSPLFR	PR; PR; PR	LL; LL; LL	7; 7; 7	NH2-FTQEFSPLFR-COOH			carla_lasiodip_2.mgf	Locus:1.1.1.3863.8 File:"carla.wiff"		3891	636.322	2+	2+	1270.63	0	-4.85261				35.6522	Doubtful
876	485916134, 615428560	FERLSHAAPPPPEMLASRR	YR; YR	FA; FA	330; 330	NH2-FERLSHAAPPPPEM<ox>LASRR-COOH		Oxidation of M(14)	carla_lasiodip_2.mgf	Locus:1.1.1.3821.10 File:"carla.wiff"		3757	545.315	2+	4+	2177.12	0	52.8637				26	Doubtful
[truncated: 11,379 more rows]
