# Supplementary material for: Data from proteome analysis of Lasiodiplodia theobromae (Botryosphaeriaceae)
Source: Data Brief. 2017 May 17;13:124–8. doi: 10.1016/j.dib.2017.04.058 (PMC5447515; doi:10.1016/j.dib.2017.04.058)
Supplement: Supplementary file 8 — Supplementary Data 4: This data contains SearchGUI output of database-dependent fragmentation analysis. The first Excel sheet contains identified proteins whereas the second sheet contains a peptide sequence report from a search using the the Human-only Uniprot database. [file mmc8.xls]

## Sheet: Human Database Protein Report
	Main Accession	Description	Gene Name	Chromosome	MW [kDa]	Possible Coverage [%]	Coverage [%]	Spectrum Counting	Confidently Localized Modification Sites	# Confidently Localized Modification Sites	Ambiguously Localized Modification Sites	#Ambiguously Localized Modification Sites	Protein Inference	Secondary Accessions	Protein Group	#Validated Peptides	#Peptides	#Unique	#Validated Unique	#Unique to Group	#Validated Unique to Group	#Validated PSMs	#PSMs	Confidence [%]	Validation
3	A8K4Y7	Histone H3 (A8K4Y7_HUMAN)			15.3525	76.47	8.09	1851.36					Related and Unrelated Proteins	B2R4P9, B2R6Y1, B4DEB1, B4E380, K7EK07, K7EMV3, K7ES00, P68431, P84243, Q16695, Q6TXQ4, Q71DI3	A8K4Y7, B2R4P9, B2R6Y1, B4DEB1, B4E380, K7EK07, K7EMV3, K7ES00, P68431, P84243, Q16695, Q6TXQ4, Q71DI3	1	1	0	0	1	1	2	7	84.6154	Doubtful
15	A0A087WT21	Cat eye syndrome critical region protein 2 (A0A087WT21_HUMAN)	CECR2	22	159.581	75.59	0.55	88.3215					Related Proteins	A0A0R4J2E1, B7WPH3, Q9BXF3	A0A087WT21, A0A0R4J2E1, B7WPH3, Q9BXF3	1	3	0	0	3	1	2	6	84.6154	Doubtful
8	E7EUT5	Glyceraldehyde-3-phosphate dehydrogenase (E7EUT5_HUMAN)	GAPDH	12	27.8531	85.38	5.77	867.302					Related Proteins	P04406, Q2TSD0, V9HVZ4	E7EUT5, P04406, Q2TSD0, V9HVZ4	1	3	3	1	3	1	2	12	86.1538	Doubtful
2	Q9ULD6	Protein inturned (INTU_HUMAN)	INTU	4	105.582	84.71	1.06	361.919					Single Protein		Q9ULD6	1	5	5	1	5	1	3	9	87.6923	Doubtful
6	O60814	Histone H2B type 1-K (H2B1K_HUMAN)	HIST1H2BK	6	13.8816	100	7.14	0					Related Proteins	A0A024QZZ7, A0A024RCJ2, A0A024RCJ9, A0A024RCL8, A8K9J7, B2R4S9, B4DR52, I6L9F7, L0R4T3, P06899, P23527, P33778, P57053, P58876, P62807, Q16778, Q5QNW6, Q8N257, Q93079, Q96A08, Q99877, Q99879, Q99880, U3KQK0	A0A024QZZ7, A0A024RCJ2, A0A024RCJ9, A0A024RCL8, A8K9J7, B2R4S9, B4DR52, I6L9F7, L0R4T3, O60814, P06899, P23527, P33778, P57053, P58876, P62807, Q16778, Q5QNW6, Q8N257, Q93079, Q96A08, Q99877, Q99879, Q99880, U3KQK0	1	2	0	0	2	1	0	18	87.6923	Doubtful
11	A0A024R4M0	40S ribosomal protein S9 (A0A024R4M0_HUMAN)	RPS9	CHR_HSCHR19LRC_COX1_CTG3_1	22.5776	100	4.64	1488.72					Related Proteins	A5D904, B5MCT8, B7Z732, C9JM19, P46781	A0A024R4M0, A5D904, B5MCT8, B7Z732, C9JM19, P46781	1	2	0	0	2	1	3	7	87.6923	Doubtful
26	Q9H444	Charged multivesicular body protein 4b (CHM4B_HUMAN)	CHMP4B	20	24.9346	77.23	6.25	1112.95					Single Protein		Q9H444	1	1	1	1	1	1	2	62	87.6923	Doubtful
30	P62891	60S ribosomal protein L39 (RL39_HUMAN)	RPL39	X	6.40265	100	19.61	5662.97					Related Proteins	Q59GN2	P62891, Q59GN2	1	2	2	1	2	1	3	6	87.6923	Doubtful
1	E5RH77	40S ribosomal protein S14 (E5RH77_HUMAN)	RPS14	5	14.2864	70.15	8.21	512.077					Related Proteins	H0YB22, P62263	E5RH77, H0YB22, P62263	1	1	0	0	1	1	1	1	93.8776	Doubtful
4	F8VNW4	Nascent polypeptide-associated complex subunit alpha (Fragment) (F8VNW4_HUMAN)	NACA	12	16.0702	58.11	8.78	746.283					Related and Unrelated Proteins	A0A024RB41, A8K6N6, E9PAV3, F8VZ58, F8VZJ2, F8W0W4, F8W1N5, H0YHX9, Q13765, Q9BZK3	A0A024RB41, A8K6N6, E9PAV3, F8VNW4, F8VZ58, F8VZJ2, F8W0W4, F8W1N5, H0YHX9, Q13765, Q9BZK3	1	1	0	0	1	1	2	2	93.8776	Doubtful
5	A8K7Q2	Heat shock cognate 71 kDa protein (A8K7Q2_HUMAN)	HSPA8	11	45.3103	83.41	2.68	4363.14					Related and Unrelated Proteins	B3KTV0, B4E1Q1, E9PKE3, E9PM13, E9PNE6, E9PS65, P11142, Q53GZ6, Q96BE0, Q96H53, Q96IS6, V9HW22	A8K7Q2, B3KTV0, B4E1Q1, E9PKE3, E9PM13, E9PNE6, E9PS65, P11142, Q53GZ6, Q96BE0, Q96H53, Q96IS6, V9HW22	1	2	0	0	0	0	31	35	93.8776	Doubtful
7	A0A087WV01	Elongation factor 1-alpha (A0A087WV01_HUMAN)	EEF1A1	6	46.3307	75.12	2.82	401.127					Related and Unrelated Proteins	A8K9C4, A9X7H1, B4DV42, P68104, Q05639, Q16577, Q53G85, Q53G89, Q53GA1, Q53GE9, Q53HM9, Q53HQ7, Q53HR1, Q53HR5, Q59GP5, Q5VTE0, Q6IPN6, Q6IPS9, Q6IPT9, Q8IUB0, Q96RE1, Q9H2I7, Q9NZS6	A0A087WV01, A8K9C4, A9X7H1, B4DV42, P68104, Q05639, Q16577, Q53G85, Q53G89, Q53GA1, Q53GE9, Q53HM9, Q53HQ7, Q53HR1, Q53HR5, Q59GP5, Q5VTE0, Q6IPN6, Q6IPS9, Q6IPT9, Q8IUB0, Q96RE1, Q9H2I7, Q9NZS6	1	1	0	0	0	0	4	4	93.8776	Doubtful
10	E7END7	Ras-related protein Rab-1A (E7END7_HUMAN)	RAB1A	2	19.0065	100	9.25	278.238					Related and Unrelated Proteins	B7Z8M7, E9PLD0, P62820, Q5U0I6, Q6FIG4, Q92928, Q96RD8, Q9H0U4	B7Z8M7, E7END7, E9PLD0, P62820, Q5U0I6, Q6FIG4, Q92928, Q96RD8, Q9H0U4	1	1	0	0	0	0	1	1	93.8776	Doubtful
12	E7EVS6	Actin, cytoplasmic 1 (Fragment) (E7EVS6_HUMAN)	ACTB	7	17.8668	100	11.04	2953.08					Related and Unrelated Proteins	A1E282, B4DVQ0, B4DW52, B4E335, B4E3A4, G5E9R0, I3L1U9, I3L3I0, I3L3R2, I3L4N8, J3KT65, K7EM38, P60709, P63261, Q1KLZ0, Q53G76, Q53G99, Q53GK6, Q562L5, Q562L6, Q562L9, Q562N0, Q562N4, Q562N6, Q562N8, Q562P0, Q562P9, Q562R8, Q562S0, Q562U2, Q562V5, Q562X9, Q562Y6, Q562Z4, Q562Z6, Q562Z7, Q8WVW5	A1E282, B4DVQ0, B4DW52, B4E335, B4E3A4, E7EVS6, G5E9R0, I3L1U9, I3L3I0, I3L3R2, I3L4N8, J3KT65, K7EM38, P60709, P63261, Q1KLZ0, Q53G76, Q53G99, Q53GK6, Q562L5, Q562L6, Q562L9, Q562N0, Q562N4, Q562N6, Q562N8, Q562P0, Q562P9, Q562R8, Q562S0, Q562U2, Q562V5, Q562X9, Q562Y6, Q562Z4, Q562Z6, Q562Z7, Q8WVW5	1	1	0	0	0	0	15	18	93.8776	Doubtful
13	A0A087WXI0	Ras-related protein Rab-44 (A0A087WXI0_HUMAN)	RAB44	6	110.782	71.5	1.08	10.9898					Related and Unrelated Proteins	A0A023HJ61, A0A024QZ68, A0A024R0J7, A0A024R0K8, A0A024R3U9, A0A024R5H8, A0A024R5J5, A0A024R7G2, A0A024R7I3, A0A024R7I7, A0A024R845, A0A024R8K6, A0A0A1HAV6, A0A0A1HAV9, A2RU94, A8K4M1, A8K5R1, A8K6I8, A8MSP2, A8MTC6, A8MUU7, A8MZI4, B2R8W8, B3KTE3, B4DE50, B4DMS1, B4DNC0, B4DTA6, B7Z3L0, B7Z4X1, B7Z5Z9, C9JB90, C9JBG0, C9JFM7, C9JU14, C9JY26, E7ES60, E9PI18, E9PJQ5, E9PLM3, E9PMJ1, E9PNB9, E9PRF7,…	A0A023HJ61, A0A024QZ68, A0A024R0J7, A0A024R0K8, A0A024R3U9, A0A024R5H8, A0A024R5J5, A0A024R7G2, A0A024R7I3, A0A024R7I7, A0A024R845, A0A024R8K6, A0A087WXI0, A0A0A1HAV6, A0A0A1HAV9, A2RU94, A8K4M1, A8K5R1, A8K6I8, A8MSP2, A8MTC6, A8MUU7, A8MZI4, B2R8W8, B3KTE3, B4DE50, B4DMS1, B4DNC0, B4DTA6, B7Z3L0, B7Z4X1, B7Z5Z9, C9JB90, C9JBG0, C9JFM7, C9JU14, C9JY26, E7ES60, E9PI18, E9PJQ5, E9PLM3, E9PMJ1, E9P…	1	1	0	0	0	0	1	2	93.8776	Doubtful
14	A0A087WV01	Elongation factor 1-alpha (A0A087WV01_HUMAN)	EEF1A1	6	46.3307	75.12	2.35	150.423					Related Proteins	A0A087WVQ9, A6PW80, B4DNE0, P68104, Q05639, Q53G85, Q53GA1, Q53GE9, Q53HM9, Q53HQ7, Q53HR5, Q5JR01, Q5VTE0, Q6IPN6, Q6IPS9, Q6IPT9, Q6NS35, Q6NSH7, Q9H2I7	A0A087WV01, A0A087WVQ9, A6PW80, B4DNE0, P68104, Q05639, Q53G85, Q53GA1, Q53GE9, Q53HM9, Q53HQ7, Q53HR5, Q5JR01, Q5VTE0, Q6IPN6, Q6IPS9, Q6IPT9, Q6NS35, Q6NSH7, Q9H2I7	1	1	0	0	0	0	1	1	93.8776	Doubtful
16	P62906	60S ribosomal protein L10a (RL10A_HUMAN)	RPL10A	6	24.8155	100	5.99	1330.93					Related Proteins	A0A024RCW3, Q1JQ76	A0A024RCW3, P62906, Q1JQ76	1	2	2	1	2	1	3	7	93.8776	Doubtful
19	F8W0P7	ATP synthase subunit beta, mitochondrial (Fragment) (F8W0P7_HUMAN)	ATP5B	12	28.3749	100	9.26	1337.09					Related Proteins	H0YH81, P06576, Q0QEN7, V9HW31	F8W0P7, H0YH81, P06576, Q0QEN7, V9HW31	2	2	0	0	2	2	10	15	93.8776	Doubtful
20	I3L239	Heat shock protein 75 kDa, mitochondrial (Fragment) (I3L239_HUMAN)	TRAP1	16	24.915	100	6.51	223.885					Related and Unrelated Proteins	A0A024RD80, A0A140VJY2, A8K3W9, B4DGL0, B4DMA2, I3L0K7, K9JA46, O75322, P07900, P08238, Q12931, Q2VPJ6, Q53FS6, Q53G55, Q58FF7, Q86U12, Q8N9Z3, Q8TBA7, Q96HX7, Q9BV61, Q9H6X9	A0A024RD80, A0A140VJY2, A8K3W9, B4DGL0, B4DMA2, I3L0K7, I3L239, K9JA46, O75322, P07900, P08238, Q12931, Q2VPJ6, Q53FS6, Q53G55, Q58FF7, Q86U12, Q8N9Z3, Q8TBA7, Q96HX7, Q9BV61, Q9H6X9	1	1	0	0	1	1	2	2	93.8776	Doubtful
21	E9PI65	Heat shock cognate 71 kDa protein (Fragment) (E9PI65_HUMAN)	HSPA8	11	17.9051	100	10.12	5587.13					Related and Unrelated Proteins	A0A024R6B5, B3KTV0, B4DTX2, B4E1Q1, E9PKE3, E9PN89, P11142, P54652, Q53HF2, Q96IS6, V9HW22	A0A024R6B5, B3KTV0, B4DTX2, B4E1Q1, E9PI65, E9PKE3, E9PN89, P11142, P54652, Q53HF2, Q96IS6, V9HW22	2	2	0	0	0	0	12	14	93.8776	Doubtful
22	C9J2C0	Tubulin alpha chain (Fragment) (C9J2C0_HUMAN)	TUBA8	22	51.9516	74.3	2.78	138.718					Related Proteins	B4DQK4, B7Z1K5, F5H5D3, Q13748, Q1ZYQ1, Q53GA7, Q6PEY2, Q71U36, Q7Z3M3, Q8N532, Q9BQE3, Q9NY65, Q9UQM3, V9GZ17	B4DQK4, B7Z1K5, C9J2C0, F5H5D3, Q13748, Q1ZYQ1, Q53GA7, Q6PEY2, Q71U36, Q7Z3M3, Q8N532, Q9BQE3, Q9NY65, Q9UQM3, V9GZ17	1	1	0	0	1	1	2	2	93.8776	Doubtful
23	E9PI65	Heat shock cognate 71 kDa protein (Fragment) (E9PI65_HUMAN)	HSPA8	11	17.9051	100	7.14	191.013					Related and Unrelated Proteins	A4D111, B3KTV0, B4DTX2, B4E1Q1, E9PK54, E9PKE3, E9PLF4, E9PN89, E9PQK7, E9PQQ4, P11142, Q53GZ6, Q53HF2, Q96IS6, V9HW22	A4D111, B3KTV0, B4DTX2, B4E1Q1, E9PI65, E9PK54, E9PKE3, E9PLF4, E9PN89, E9PQK7, E9PQQ4, P11142, Q53GZ6, Q53HF2, Q96IS6, V9HW22	1	1	0	0	0	0	1	2	93.8776	Doubtful
24	A5A3E0	POTE ankyrin domain family member F (POTEF_HUMAN)	POTEF	2	121.367	92.93	1.02	160.611					Related and Unrelated Proteins	A1E282, A6NL76, A8K3K1, B4DVQ0, B4DW52, B4E335, B4E3A4, B7Z6P1, C9JUM1, C9JZR7, E7EVS6, G5E9R0, I3L1U9, I3L3I0, I3L3R2, I3L4N8, J3KT65, K7EM38, L0R5C4, P0CG38, P0CG39, P60709, P63261, P68032, P68133, Q1KLZ0, Q53G76, Q53G99, Q53GK6, Q562L3, Q562L5, Q562L6, Q562M3, Q562M5, Q562N0, Q562N2, Q562N4, Q562N6, Q562N8, Q562P8, Q562P9, Q562Q0, Q562Q2, Q562Q4, Q562Q6, Q562Q8, Q562Q9, Q562R0, Q562R5, Q562R6,…	A1E282, A5A3E0, A6NL76, A8K3K1, B4DVQ0, B4DW52, B4E335, B4E3A4, B7Z6P1, C9JUM1, C9JZR7, E7EVS6, G5E9R0, I3L1U9, I3L3I0, I3L3R2, I3L4N8, J3KT65, K7EM38, L0R5C4, P0CG38, P0CG39, P60709, P63261, P68032, P68133, Q1KLZ0, Q53G76, Q53G99, Q53GK6, Q562L3, Q562L5, Q562L6, Q562M3, Q562M5, Q562N0, Q562N2, Q562N4, Q562N6, Q562N8, Q562P8, Q562P9, Q562Q0, Q562Q2, Q562Q4, Q562Q6, Q562Q8, Q562Q9, Q562R0, Q562R5,…	1	1	0	0	0	0	15	17	93.8776	Doubtful
25	A5A3E0	POTE ankyrin domain family member F (POTEF_HUMAN)	POTEF	2	121.367	92.93	1.49	120.459					Related and Unrelated Proteins	A0A173GMX0, A4UCT3, A5GZ75, A8K3K1, B3KPP5, B3KUD3, B3KW67, B3KWQ3, B4DUI8, B4DVQ0, B4DW52, B4E335, B4E3A4, B7Z6P1, B7ZAP6, D2JYH4, F1BXA6, G8FSY7, K4ENJ5, K4EP00, K4EQ44, P60709, P62736, P63261, P63267, P68032, P68133, Q13707, Q1KLZ0, Q53G76, Q53G99, Q53GK6, Q562R1, Q6PJ43, Q6S8J3, Q8WVW5, Q96DE1, Q96FU6, Q9BYX7, V9HVZ7	A0A173GMX0, A4UCT3, A5A3E0, A5GZ75, A8K3K1, B3KPP5, B3KUD3, B3KW67, B3KWQ3, B4DUI8, B4DVQ0, B4DW52, B4E335, B4E3A4, B7Z6P1, B7ZAP6, D2JYH4, F1BXA6, G8FSY7, K4ENJ5, K4EP00, K4EQ44, P60709, P62736, P63261, P63267, P68032, P68133, Q13707, Q1KLZ0, Q53G76, Q53G99, Q53GK6, Q562R1, Q6PJ43, Q6S8J3, Q8WVW5, Q96DE1, Q96FU6, Q9BYX7, V9HVZ7	1	1	0	0	0	0	5	7	93.8776	Doubtful
28	P31150	Rab GDP dissociation inhibitor alpha (GDIA_HUMAN)	GDI1	X	50.5501	91.28	4.25	1651.7					Related Proteins	A0A0S2Z3X8, B4DHX4, B4DLV7, P50395, Q5SX87, Q5SX91, Q6IAT1	A0A0S2Z3X8, B4DHX4, B4DLV7, P31150, P50395, Q5SX87, Q5SX91, Q6IAT1	1	1	0	0	1	1	7	10	93.8776	Doubtful
29	H3BQ07	Protein zwilch homolog (Fragment) (H3BQ07_HUMAN)	ZWILCH	15	11.648	66.33	13.27	740.542					Related and Unrelated Proteins	A8K4T3, Q9H900	A8K4T3, H3BQ07, Q9H900	1	1	0	0	1	1	1	2	93.8776	Doubtful
31	A0A087WVQ9	Elongation factor 1-alpha 1 (A0A087WVQ9_HUMAN)	EEF1A1	6	47.8529	83.45	4.31	784.814					Related and Unrelated Proteins	A8K9C4, B4DNE0, B4E2C5, P68104, Q05639, Q16577, Q504Z0, Q53G85, Q53GA1, Q53GE9, Q53HM9, Q53HQ7, Q53HR1, Q53HR5, Q59GP5, Q5VTE0, Q6IPN6, Q6IPS9, Q6IPT9, Q6P082, Q6P4C9, Q8IUB0, Q8TBL1, Q96C29, Q96CD8, Q96RE1, Q9NZS6	A0A087WVQ9, A8K9C4, B4DNE0, B4E2C5, P68104, Q05639, Q16577, Q504Z0, Q53G85, Q53GA1, Q53GE9, Q53HM9, Q53HQ7, Q53HR1, Q53HR5, Q59GP5, Q5VTE0, Q6IPN6, Q6IPS9, Q6IPT9, Q6P082, Q6P4C9, Q8IUB0, Q8TBL1, Q96C29, Q96CD8, Q96RE1, Q9NZS6	2	3	0	0	0	0	9	31	93.8776	Doubtful
32	A0A075B736	Tubulin beta chain (A0A075B736_HUMAN)	TUBB8	10	45.6668	69.78	2.46	564.968					Related and Unrelated Proteins	A0A024QZU2, A0A0B4J269, A0A183YE00, A6NNZ2, B2R6L0, B2RBD5, B3KML9, B3KS31, B4DE77, B4DFH6, B4DJ43, B4DMU8, B4DP54, B4DQN9, B4DXZ5, B4DY90, B4E052, B4E386, B7Z4N1, B7ZAF0, K7ESM5, O43209, P04350, P07437, P68371, Q13509, Q13885, Q1KSF8, Q2NKY5, Q3ZCM7, Q3ZCR3, Q53G92, Q5JP53, Q5SQY0, Q5ST81, Q5SU16, Q6LC01, Q8IWP6, Q8IZ29, Q8N6N5, Q96B85, Q96HX0, Q9BUF5, Q9BUU9, Q9BV28, Q9BVA1, Q9H4B7, Q9UGA2	A0A024QZU2, A0A075B736, A0A0B4J269, A0A183YE00, A6NNZ2, B2R6L0, B2RBD5, B3KML9, B3KS31, B4DE77, B4DFH6, B4DJ43, B4DMU8, B4DP54, B4DQN9, B4DXZ5, B4DY90, B4E052, B4E386, B7Z4N1, B7ZAF0, K7ESM5, O43209, P04350, P07437, P68371, Q13509, Q13885, Q1KSF8, Q2NKY5, Q3ZCM7, Q3ZCR3, Q53G92, Q5JP53, Q5SQY0, Q5ST81, Q5SU16, Q6LC01, Q8IWP6, Q8IZ29, Q8N6N5, Q96B85, Q96HX0, Q9BUF5, Q9BUU9, Q9BV28, Q9BVA1, Q9H4B7,…	1	1	0	0	1	1	10	11	93.8776	Doubtful
33	P25705	ATP synthase subunit alpha, mitochondrial (ATPA_HUMAN)	ATP5A1	18	59.7136	85.71	2.35	1624.82					Related Proteins	V9HW26	P25705, V9HW26	1	2	2	1	2	1	8	18	93.8776	Doubtful
34	F5GWA7	Prohibitin-2 (Fragment) (F5GWA7_HUMAN)	PHB2	12	29.2084	82.38	4.21	1343.31					Related Proteins	B4DW05, F5GY37, F5H3X6, J3KPX7, Q99623	B4DW05, F5GWA7, F5GY37, F5H3X6, J3KPX7, Q99623	1	2	2	1	2	1	3	6	93.8776	Doubtful
35	P60174	Triosephosphate isomerase (TPIS_HUMAN)	TPI1	12	30.7717	100	5.24	4712.54					Related Proteins	B4DUI5, Q2QD09, Q53HE2, U3KPZ0, U3KQF3, V9HWK1	B4DUI5, P60174, Q2QD09, Q53HE2, U3KPZ0, U3KQF3, V9HWK1	1	1	1	1	1	1	14	14	93.8776	Doubtful
36	P38646	Stress-70 protein, mitochondrial (GRP75_HUMAN)	HSPA9	5	73.6348	93.08	1.77	304.653					Related and Unrelated Proteins	B7Z4T3, B7Z4V2, Q8N1C8, V9HW84	B7Z4T3, B7Z4V2, P38646, Q8N1C8, V9HW84	1	4	0	0	4	1	2	5	93.8776	Doubtful
9	A5A3E0	POTE ankyrin domain family member F (POTEF_HUMAN)	POTEF	2	121.367	92.93	1.02	558.928					Related and Unrelated Proteins	A1E282, A6NL76, A8K3K1, B3KUD3, B3KW67, B4DVQ0, B4DW52, B4E335, B4E3A4, B7Z6I1, B7Z6P1, B8ZZJ2, C9JFL5, C9JTX5, C9JUM1, C9JZR7, D2JYH4, E7EVS6, F6QUT6, F6UVQ4, F8WB63, F8WCH0, G5E9R0, I3L1U9, I3L3I0, I3L3R2, I3L4N8, J3KT65, K7EM38, P0CG38, P60709, P62736, P63261, P63267, P68032, P68133, Q13707, Q1KLZ0, Q53G76, Q53G99, Q53GK6, Q6S8J3, Q7Z7J6, Q8WVW5, Q9BYX7	A1E282, A5A3E0, A6NL76, A8K3K1, B3KUD3, B3KW67, B4DVQ0, B4DW52, B4E335, B4E3A4, B7Z6I1, B7Z6P1, B8ZZJ2, C9JFL5, C9JTX5, C9JUM1, C9JZR7, D2JYH4, E7EVS6, F6QUT6, F6UVQ4, F8WB63, F8WCH0, G5E9R0, I3L1U9, I3L3I0, I3L3R2, I3L4N8, J3KT65, K7EM38, P0CG38, P60709, P62736, P63261, P63267, P68032, P68133, Q13707, Q1KLZ0, Q53G76, Q53G99, Q53GK6, Q6S8J3, Q7Z7J6, Q8WVW5, Q9BYX7	1	3	0	0	0	0	29	47	100	Doubtful
17	P04264	Keratin, type II cytoskeletal 1 (K2C1_HUMAN)	KRT1	12	65.999	69.25	8.07	1280.73					Related Proteins	H6VRF8, H6VRF9, H6VRG0, H6VRG1, H6VRG3	H6VRF8, H6VRF9, H6VRG0, H6VRG1, H6VRG3, P04264	4	8	5	3	8	4	12	26	100	Doubtful
18	O14556	Glyceraldehyde-3-phosphate dehydrogenase, testis-specific (G3PT_HUMAN)	GAPDHS	19	44.4728	81.37	4.66	13918.6					Related Proteins	A0A0K0K1K1	A0A0K0K1K1, O14556	1	6	6	1	6	1	48	70	100	Doubtful
27	H7C3T4	Peroxiredoxin-4 (Fragment) (H7C3T4_HUMAN)	PRDX4	X	18.3133	100	6.83	2391.81					Related and Unrelated Proteins	Q13162, V9HW63	H7C3T4, Q13162, V9HW63	2	2	0	0	2	2	5	11	100	Doubtful

## Sheet: Human Database Peptide Report
	Protein(s)	Protein Group(s)	#Validated Protein Group(s)	Unique Database	Sequence	Modified Sequence	Position	AAs Before	AAs After	Variable Modifications	Fixed Modifications	Localization Confidence	#Validated PSMs	#PSMs	Confidence [%]	Validation
1	A0A024R6B5; B3KTV0; B4DTX2; B4E1Q1; E9PI65; E9PKE3; E9PN89; P11142; P54652; Q53HF2; Q96IS6; V9HW22	A0A024R6B5, B2R6X5, B3KSM6, B4DHP5, P17066, P54652, Q53FC7 (Not Validated); A0A024R6B5, B3KTV0, B4DTX2, B4E1Q1, E9PI65, E9PKE3, E9PN89, P11142, P54652, Q53HF2, Q96IS6, V9HW22 (Doubtful); A0A024R6B5, B3KUS2, P54652 (Not Validated); A4D111, B3KTV0, B4DTX2, B4E1Q1, E9PI65, E9PK54, E9PKE3, E9PLF4, E9PN89, E9PQK7, E9PQQ4, P11142, Q53GZ6, Q53HF2, Q96IS6, V9HW22 (Doubtful); A8K7Q2, B3KTV0, B4E1Q1, E9PKE…	3	0	IINEPTAAAIAYGLDKK	NH2-IINEPTAAAIAYGLDKK-COOH	173; 147; 172; 27; 131; 153; 112; 172; 173; 172; 113; 172	LR; LR; LR; LR; LR; LR; LR; LR; LR; LR; LR; LR	GC; VG; VC; VG; VG; VG; VG; VG; GC; VG; VG; VG				9	11	96.0784	Doubtful
2	A0A023HJ61; A0A024QZ68; A0A024R0J7; A0A024R0K8; A0A024R3U9; A0A024R5H8; A0A024R5J5; A0A024R7G2; A0A024R7I3; A0A024R7I7; A0A024R845; A0A024R8K6; A0A087WXI0; A0A0A1HAV6; A0A0A1HAV9; A2RU94; A8K4M1; A8K5R1; A8K6I8; A8MSP2; A8MTC6; A8MUU7; A8MZI4; B2R8W8; B3KTE3; B4DE50; B4DMS1; B4DNC0; B4DTA6; B7Z3L0; B7Z4X1; B7Z5Z9; C9JB90; C9JBG0; C9JFM7; C9JU14; C9JY26; E7ES60; E9PI18; E9PJQ5; E9PLM3; E9PMJ1; E9P…	A0A023HJ61, A0A024QZ68, A0A024R0J7, A0A024R0K8, A0A024R3U9, A0A024R5H8, A0A024R5J5, A0A024R7G2, A0A024R7I3, A0A024R7I7, A0A024R845, A0A024R8K6, A0A087WXI0, A0A0A1HAV6, A0A0A1HAV9, A2RU94, A8K4M1, A8K5R1, A8K6I8, A8MSP2, A8MTC6, A8MUU7, A8MZI4, B2R8W8, B3KTE3, B4DE50, B4DMS1, B4DNC0, B4DTA6, B7Z3L0, B7Z4X1, B7Z5Z9, C9JB90, C9JBG0, C9JFM7, C9JU14, C9JY26, E7ES60, E9PI18, E9PJQ5, E9PLM3, E9PMJ1, E9P…	2	0	LQIWDTAGQER	NH2-LQIWDTAGQER-COOH	64; 103; 94; 59; 64; 64; 64; 73; 59; 73; 62; 81; 884; 73; 59; 70; 592; 60; 73; 74; 81; 74; 49; 73; 59; 73, 185; 59; 126; 59; 54; 44; 10; 31; 103; 69; 10; 103; 161; 14; 60; 32; 60; 60; 60; 60; 59; 13; 13; 59; 59; 59; 24; 59; 59; 70; 70; 70; 70; 103; 31; 17; 47; 103; 70; 59; 73; 70; 73; 73; 73; 64; 64; 70; 59; 59; 59; 60; 62; 62; 64; 59; 60; 64; 64; 17; 54; 82; 62; 84; 64; 64; 59; 70; 93; 13; 103; …	VK; FS; VK; VK; VK; IR; VR; IK; IK; IK; IK; VK; FV; VK; VK; IH; TV; VK; VK; VK; VK; VK; VK; IK; IK; IK, IK; IK; FS; VK; VK; VK; VR; VR; FS; VK; VR; FS; FS; VK; VK; TQ; VK; VK; VK; VK; VK; VR; VR; VR; VR; VR; SR; IK; IK; IH; IH; IH; IH; FS; VR; AG; VR; FS; VH; VK; IK; VH; IK; IK; VK; VK; VR; IH; VR; IK; VK; IK; IK; IK; IK; VK; VK; IR; VK; IK; IK; VQ; IK; IK; VR; IR; IK; IH; IR; VR; FS; VK; FV; VK;…	FR; FK; FR; FR; FR; FR; FR; YR; FR; YR; FR; FR; YH; YR; FR; FR; FR; FR; YR; FR; FR; FR; FR; YR; FR; YR, YR; FR; FK; FR; FR; FR; FR; FR; FK; FR; FR; FK; FK; FR; FR; FR; FR; FR; FR; FR; FR; YQ; YQ; YQ; YQ; YQ; FR; FR; FR; FR; FR; FR; FR; FK; FR; FK; YQ; FK; FR; FR; YR; FR; YR; YR; YR; FR; FR; FR; YQ; FR; FR; FH; FR; FR; FR; FR; FR; FR; FR; FH; FR; FH; FR; FR; FR; FR; FR; FR; FN; YQ; FK; FR; YH; FR;…				1	2	96.0784	Doubtful
3	A0A087WT21; A0A0R4J2E1; B7WPH3; Q9BXF3	A0A087WT21, A0A0R4J2E1, B7WPH3, Q9BXF3 (Doubtful); Q9BXF3 (Not Validated)	1	0	EEFVNDMK	NH2-EEFVNDM<ox>K-COOH	455; 314; 314; 497	TK; TK; TK; TK	TM; TM; TM; TM		Oxidation of M (7)		2	4	88	Doubtful
4	A0A087WV01; A0A087WVQ9; A8K9C4; A9X7H1; B4DNE0; B4DV42; B4E2C5; P68104; Q05639; Q16577; Q504Z0; Q53G85; Q53GA1; Q53GE9; Q53HM9; Q53HQ7; Q53HR1; Q53HR5; Q59GP5; Q5VTE0; Q6IPN6; Q6IPS9; Q6IPT9; Q6P082; Q6P4C9; Q8IUB0; Q8TBL1; Q96C29; Q96CD8; Q96RE1; Q9H2I7; Q9NZS6	A0A087WV01, A0A087WVQ9, A6PW80, B4DNE0, P68104, Q05639, Q53G85, Q53GA1, Q53GE9, Q53HM9, Q53HQ7, Q53HR5, Q5JR01, Q5VTE0, Q6IPN6, Q6IPS9, Q6IPT9, Q6NS35, Q6NSH7, Q9H2I7 (Doubtful); A0A087WV01, A0A087WVQ9, A8K9C4, B4DNE0, B4DV42, B4E2C5, P68104, Q14222, Q16577, Q504Z0, Q53G85, Q53G89, Q53GA1, Q53GE9, Q53HM9, Q53HQ7, Q53HR1, Q53HR5, Q6IPN6, Q6IPS9, Q6IPT9, Q6P082, Q6P4C9, Q8IUB0, Q8TBL1, Q96C29, Q96C…	3	0	LPLQDVYK	NH2-LPLQDVYK-COOH	248; 227; 248; 164; 181; 200; 94; 248; 248; 184; 94; 248; 248; 248; 248; 248; 152; 248; 224; 248; 248; 248; 248; 37; 76; 147; 36; 34; 73; 184; 248; 212	LR; LR; LR; LR; LR; LR; LR; LR; LR; LG; LR; LR; LR; LR; LR; LR; LR; LR; LR; LR; LR; LR; LR; LR; LR; LR; LR; LR; LR; LR; LR; LR	IG; IG; IG; IG; IG; TG; IG; IG; IG; IG; IG; IG; IG; IG; IG; IG; IG; IG; IG; IG; IG; IG; IG; IG; IG; IG; IG; IG; IG; IG; IG; IG				0	17	89.0411	Doubtful
5	H6VRF8; H6VRF9; H6VRG0; H6VRG1; H6VRG3; P04264	H6VRF8, H6VRF9, H6VRG0, H6VRG1, H6VRG3, P04264 (Doubtful)	1	1	SLDLDSIIAEVK	NH2-SLDLDSIIAEVK-COOH	344; 344; 344; 345; 344; 344	NR; NR; NR; NR; NR; NR	AQ; AQ; AQ; AQ; AQ; AQ				3	3	96.0784	Doubtful
6	H6VRF8; H6VRF9; H6VRG0; H6VRG1; H6VRG2; H6VRG3; P04264	H6VRF8, H6VRF9, H6VRG0, H6VRG1, H6VRG3, P04264 (Doubtful)	1	1	THNLEPYFESFINNLR	NH2-THNLEPYFESFINNLR-COOH	224; 224; 224; 225; 224; 224; 224	TR; TR; TR; TR; TR; TR; TR	RR; RR; RR; RR; RR; RR; RR				4	7	96.0784	Doubtful
7	Q9H444	Q9H444 (Doubtful)	1	1	MSVFGKLFGAGGGK	NH2-M<ox>SVFGKLFGAGGGK-COOH	1		AG		Oxidation of M (1)		2	62	88.2353	Doubtful
8	H7C3T4; Q13162; V9HW63	A6NG45, Q13162, V9HW63 (Not Validated); H7C3T4, Q13162, V9HW63 (Doubtful)	1	0	QITLNDLPVGR	pyro-QITLNDLPVGR-COOH	91; 213; 213	LR; LR; LR	SV; SV; SV	Pyrolidone from Q (1)			3	6	88.7324	Doubtful
9	A0A024R6B5; B2RCQ9; B3KTV0; B4DEF7; B4DI54; B4DTX2; B4DXY3; B4E1Q1; E9PI65; E9PKE3; E9PLF4; E9PN89; P11021; P11142; P34931; P54652; Q53FA3; Q53HF2; Q96IS6; V9HW22; V9HWB4	A0A024R6B5, B2R6X5, B3KSM6, B4DHP5, P17066, P54652, Q53FC7 (Not Validated); A0A024R6B5, B3KTV0, B4DTX2, B4E1Q1, E9PI65, E9PKE3, E9PN89, P11142, P54652, Q53HF2, Q96IS6, V9HW22 (Doubtful); A0A024R6B5, B3KUS2, P54652 (Not Validated); A4D111, B3KTV0, B4DTX2, B4E1Q1, E9PI65, E9PK54, E9PKE3, E9PLF4, E9PN89, E9PQK7, E9PQQ4, P11142, Q53GZ6, Q53HF2, Q96IS6, V9HW22 (Doubtful); A8K7Q2, B3KTV0, B4E1Q1, E9PKE…	3	0	IINEPTAAAIAYGLDK	NH2-IINEPTAAAIAYGLDK-COOH	173; 174; 147; 198; 238; 172; 174; 27; 131; 153; 172; 112; 198; 172; 174; 173; 174; 172; 113; 172; 198	LR; LR; LR; MR; LR; LR; LR; LR; LR; LR; LR; LR; MR; LR; LR; LR; LR; LR; LR; LR; MR	KG; GG; KV; RE; GG; KV; GG; KV; KV; KV; ; KV; RE; KV; GG; KG; GG; KV; KV; KV; RE				3	3	96.0784	Doubtful
10	A8K4Y7; B2R4P9; B2R6Y1; B4DEB1; B4E380; K7EK07; K7EMV3; K7ES00; P68431; P84243; Q16695; Q6TXQ4; Q71DI3	A8K4Y7, B2R4P9, B2R6Y1, B4DEB1, B4E380, K7EK07, K7EMV3, K7ES00, P68431, P84243, Q16695, Q6TXQ4, Q71DI3 (Doubtful); P68431, Q16695, Q5TEC6, Q71DI3 (Not Validated)	1	0	EIAQDFKTDLR	NH2-EIAQDFKTDLR-COOH	74; 74; 74; 74; 74; 74; 74; 74; 74; 74; 74; 59; 74	VR; VR; VR; VR; VR; VR; VR; VR; VR; VR; MR; VR; VR	FQ; FQ; FQ; FQ; FQ; FQ; FQ; FQ; FQ; FQ; FQ; FQ; FQ				2	7	87.8378	Doubtful
11	H6VRF8; H6VRF9; H6VRG0; H6VRG1; H6VRG2; H6VRG3; P04264; P35908; Q0IIN1; Q7Z794	H6VRF8, H6VRF9, H6VRG0, H6VRG1, H6VRG3, P04264 (Doubtful); P35908 (Not Validated); Q0IIN1, Q147W7, Q7Z794 (Not Validated)	1	0	FLEQQNQVLQTK	NH2-FLEQQNQVLQTK-COOH	200; 200; 200; 201; 200; 200; 200; 198; 184; 184	VR; VR; VR; VR; VR; VR; VR; VR; VR; VR	WE; WE; WE; WE; WE; WE; WE; WE; WE; WE				3	3	96.0784	Doubtful
12	P62891; Q59GN2	P62891, Q59GN2 (Doubtful)	1	1	QNRPIPQWIR	pyro-QNRPIPQWIR-COOH	19; 19	QK; QK	MK; MK	Pyrolidone from Q (1)			3	5	88.4058	Doubtful
13	A8K674; B2RDW1; B4DV12; F5GXK7; F5GYU3; F5H265; F5H2Z3; F5H388; F5H6Q2; F5H747; J3QKN0; J3QS39; J3QTR3; L8B196; L8B4I8; L8B4J3; L8B4M0; L8B4R0; L8B4Z6; M0R1M6; M0R2S1; P0CG47; P0CG48; P62979; P62987; Q3MIH3; Q59EM9; Q5PY61; Q5RKT7; Q5U5U6; Q5UGI3; Q66K58; Q8WYN9; Q96C32; Q96H31; Q96MH4; Q9UFQ0	A8K674, B2RDW1, B4DV12, F5GXK7, F5GYU3, F5H265, F5H2Z3, F5H388, F5H6Q2, F5H747, J3QKN0, J3QS39, J3QTR3, L8B196, L8B4I8, L8B4J3, L8B4M0, L8B4R0, L8B4Z6, M0R1M6, M0R2S1, P0CG47, P0CG48, P62979, P62987, Q3MIH3, Q59EM9, Q5PY61, Q5RKT7, Q5U5U6, Q5UGI3, Q66K58, Q8WYN9, Q96C32, Q96H31, Q96MH4, Q9UFQ0 (Doubtful); Q96MH4 (Not Validated)	1	0	ESTLHLVLR	NH2-ESTLHLVLR-COOH	64, 140, 216, 292, 368, 444, 520, 596; 64; 64, 140; 64, 140; 64; 64, 140; 64; 64, 140; 64; 64, 140; 64, 140; 64; 64; 64, 140, 216, 292, 368, 444, 520; 64, 140, 216, 292, 368, 444, 520; 64, 140, 216, 292, 368, 444, 520, 596, 672; 64, 140, 216, 292, 368, 444, 520, 596, 672; 64, 140, 216, 292, 368, 444, 520, 596; 64, 140, 216, 292, 368, 444, 520, 596, 672; 39; 46; 64, 140, 216; 64, 140, 216, 292, 36…	QK, QK, QK, QK, QK, QK, QK, QK; QK; QK, QK; QK, QK; QK; QK, QK; QK; QK, QK; QK; QK, QK; QK, QK; QK; QK; QK, QK, QK, QK, QK, QK, QK; QK, QK, QK, QK, QK, QK, QK; QK, QK, QK, QK, QK, QK, QK, QK, QK; QK, QK, QK, QK, QK, QK, QK, QK, QK; QK, QK, QK, QK, QK, QK, QK, QK; QK, QK, QK, QK, QK, QK, QK, QK, QK; QK; QK; QK, QK, QK; QK, QK, QK, QK, QK, QK, QK, QK, QK; QK; QK; QK; QK, QK, QK, QK, QK, QK, QK, QK,…	LR, LR, LR, LR, LR, LR, LR, LR; LR; LR, LR; LR, LR; LR; LR, L; LR; LR, LR; LR; LR, LR; LR, LR; LR; LR; LR, LR, LR, LR, LR, LR, LR; LR, LR, LR, LR, LR, LR, LR; LR, LR, LR, LR, LR, LR, LR, LR, LR; LR, LR, LR, LR, LR, LR, LR, LR, LR; LR, LR, LR, LR, LR, LR, LR, LR; LR, LR, LR, LR, LR, LR, LR, LR, LR; LR; LR; LR, LR, LR; LR, LR, LR, LR, LR, LR, LR, LR, LR; LR; LR; LR; LR, LR, LR, LR, LR, LR, LR, LR, …				2	3	87.1795	Doubtful
14	A8K4T3; H3BQ07; Q9H900	A8K4T3 (Not Validated); A8K4T3, H3BQ07, Q9H900 (Doubtful)	1	0	PQKWRVEIYSGQK	NH2-PQKWRVEIYSGQK-COOH	414; 35; 528	EK; EK; EK	KI; KI; KI				1	2	96.0784	Doubtful
15	B4DUI5; P60174; Q2QD09; Q53HE2; U3KPZ0; U3KQF3; V9HWK1	B4DUI5, P60174, Q2QD09, Q53HE2, U3KPZ0, U3KQF3, V9HWK1 (Doubtful)	1	1	VVLAYEPVWAIGTGK	NH2-VVLAYEPVWAIGTGK-COOH	125; 198; 161; 161; 79; 79; 161	SK; SK; SK; SK; SK; SK; SK	TA; TA; TA; TA; TA; TA; TA				14	14	96.0784	Doubtful
16	B4DW05; F5GWA7; F5GY37; F5H3X6; J3KPX7; Q99623	B4DW05, F5GWA7, F5GY37, F5H3X6, J3KPX7, Q99623 (Doubtful)	1	1	VLPSIVNEVLK	NH2-VLPSIVNEVLK-COOH	132; 168; 132; 143; 132; 132	ER; ER; ER; ER; ER; ER	SV; SV; SV; SV; SV; SV				3	5	96.0784	Doubtful
17	B4DQK4; B7Z1K5; C9J2C0; F5H5D3; Q13748; Q1ZYQ1; Q53GA7; Q6PEY2; Q71U36; Q7Z3M3; Q8N532; Q9BQE3; Q9NY65; Q9UQM3; V9GZ17	B4DQK4, B7Z1K5, C9J2C0, F5H5D3, Q13748, Q1ZYQ1, Q53GA7, Q6PEY2, Q71U36, Q7Z3M3, Q8N532, Q9BQE3, Q9NY65, Q9UQM3, V9GZ17 (Doubtful); B7Z1K5, F5H5D3, F8VRK1, H0YHV2 (Not Validated); C9J2C0 (Not Validated); Q8N532 (Not Validated); V9GZ17 (Not Validated)	1	0	TIQFVDWCPTGFK	NH2-TIQFVDWC<cmm>PTGFK-COOH	274; 410; 364; 410; 340; 340; 340; 340; 340; 339; 210; 340; 340; 217; 98	KR; KR; KR; KR; KR; KR; KR; KR; KR; KR; KR; KR; KR; KR; KR	VG; VG; VG; VG; VG; VG; VG; VG; VG; VG; VG; VG; VG; VG; VG		Carbamidomethylation of C (8)		2	2	96.0784	Doubtful
18	B7Z8M7; E7END7; E9PLD0; P62820; Q5U0I6; Q6FIG4; Q92928; Q96RD8; Q9H0U4	A0A023HJ61, A0A024QZ68, A0A024R0J7, A0A024R0K8, A0A024R3U9, A0A024R5H8, A0A024R5J5, A0A024R7G2, A0A024R7I3, A0A024R7I7, A0A024R845, A0A024R8K6, A0A087WXI0, A0A0A1HAV6, A0A0A1HAV9, A2RU94, A8K4M1, A8K5R1, A8K6I8, A8MSP2, A8MTC6, A8MUU7, A8MZI4, B2R8W8, B3KTE3, B4DE50, B4DMS1, B4DNC0, B4DTA6, B7Z3L0, B7Z4X1, B7Z5Z9, C9JB90, C9JBG0, C9JFM7, C9JU14, C9JY26, E7ES60, E9PI18, E9PJQ5, E9PLM3, E9PMJ1, E9P…	2	0	EFADSLGIPFLETSAK	NH2-EFADSLGIPFLETSAK-COOH	109; 109; 106; 141; 141; 138; 138; 30; 138	AK; AK; AK; AK; AK; AK; AK; AK; AK	NA; NA; NA; NA; NA; NA; NA; NA; NA				1	1	96.0784	Doubtful
19	F8W079; F8W0P7; H0YH81; P06576; Q0QEN7; V9HW31	F8W0P7, H0YH81, P06576, Q0QEN7, V9HW31 (Doubtful); H0YH81, P06576, Q0QEN7, V9HW31 (Not Validated)	1	0	IGLFGGAGVGK	NH2-IGLFGGAGVGK-COOH	141; 103; 139; 202; 138; 202	GK; QH; GK; GK; GK; GK	TV; TV; TV; TV; TV; TV				5	8	96.0784	Doubtful
20	H7C3T4; Q13162; V9HW63	A6NG45, Q13162, V9HW63 (Not Validated); H7C3T4, Q13162, V9HW63 (Doubtful)	1	0	QITLNDLPVGR	NH2-QITLNDLPVGR-COOH	91; 213; 213	LR; LR; LR	SV; SV; SV				2	5	96.0784	Doubtful
21	A0A024RCW3; P62906; Q1JQ76	A0A024RCW3, P62906, Q1JQ76 (Doubtful)	1	1	KYDAFLASESLIK	NH2-KYDAFLASESLIK-COOH	22; 106; 95	AK; AK; AK	QI; QI; QI				3	6	96.0784	Doubtful
22	E5RH77; H0YB22; P62263	E5RH77, H0YB22, P62263 (Doubtful); H0YB22 (Not Validated)	1	0	TPGPGAQSALR	NH2-TPGPGAQSALR-COOH	107; 49; 107	TK; TK; TK	AL; AL; AL				1	1	96.0784	Doubtful
23	H6VRF8; H6VRF9; H6VRG0; H6VRG1; H6VRG2; H6VRG3; P04264	H6VRF8, H6VRF9, H6VRG0, H6VRG1, H6VRG3, P04264 (Doubtful)	1	1	SLNNQFASFIDK	NH2-SLNNQFASFIDK-COOH	186; 186; 186; 187; 186; 186; 186	IK; IK; IK; IK; IK; IK; IK	VR; VR; VR; VR; VR; VR; VR				1	3	96.0784	Doubtful
24	A0A087WV01; A0A087WVQ9; A6PW80; B4DNE0; P68104; Q05639; Q53G85; Q53GA1; Q53GE9; Q53HM9; Q53HQ7; Q53HR5; Q5JR01; Q5VTE0; Q6IPN6; Q6IPS9; Q6IPT9; Q6NS35; Q6NSH7; Q9H2I7	A0A087WV01, A0A087WVQ9, A6PW80, B4DNE0, P68104, Q05639, Q53G85, Q53GA1, Q53GE9, Q53HM9, Q53HQ7, Q53HR5, Q5JR01, Q5VTE0, Q6IPN6, Q6IPS9, Q6IPT9, Q6NS35, Q6NSH7, Q9H2I7 (Doubtful); A0A087WV01, A0A087WVQ9, A8K9C4, B4DNE0, B4DV42, B4E2C5, P68104, Q14222, Q16577, Q504Z0, Q53G85, Q53G89, Q53GA1, Q53GE9, Q53HM9, Q53HQ7, Q53HR1, Q53HR5, Q6IPN6, Q6IPS9, Q6IPT9, Q6P082, Q6P4C9, Q8IUB0, Q8TBL1, Q96C29, Q96C…	3	0	STTTGHLIYK	NH2-STTTGHLIYK-COOH	21; 21; 21; 21; 21; 21; 21; 21; 21; 21; 21; 21; 21; 21; 21; 21; 21; 21; 21; 21	GK; GK; GK; GK; GK; GK; GK; GK; GK; GK; GK; GK; GK; GK; GK; GK; GK; GK; GK; GK	CG; CG; CG; CG; CG; CG; CG; CG; CG; CG; CG; CG; CG; CG; CG; CG; FG; CG; CG; CG				1	1	96.0784	Doubtful
25	A0A024QZZ7; A0A024RCJ2; A0A024RCJ9; A0A024RCL8; A8K9J7; B2R4S9; B4DR52; I6L9F7; L0R4T3; O60814; P06899; P23527; P33778; P57053; P58876; P62807; Q0D2M2; Q16778; Q5QNW6; Q8N257; Q93079; Q96A08; Q99877; Q99879; Q99880; U3KQK0	A0A024QZZ7, A0A024RCJ2, A0A024RCJ9, A0A024RCL8, A8K9J7, B2R4S9, B4DR52, I6L9F7, L0R4T3, O60814, P06899, P23527, P33778, P57053, P58876, P62807, Q16778, Q5QNW6, Q8N257, Q93079, Q96A08, Q99877, Q99879, Q99880, U3KQK0 (Doubtful); A0A024RCJ2, P06899, P23527, P33778, Q16778, Q6DN03, Q6DRA6, Q8N257 (Not Validated); A0A024RCJ9, P33778, Q99877, U3KQK0 (Not Validated); A8K9J7 (Not Validated); B4DR52, P235…	1	0	LLLPGELAK	NH2-LLLPGELAK-COOH	101; 101; 101; 101; 101; 101; 101; 101; 42; 101; 101; 101; 101; 101; 101; 101; 101; 101; 101; 101; 101; 102; 101; 101; 101; 101	VR; VR; VR; VR; VR; VR; VR; VR; VR; VR; VR; VR; VR; VR; VR; VR; VR; VR; VR; VR; VR; VR; VR; VR; VR; VR	HA; HA; HA; HA; HA; HA; HA; HA; HA; HA; HA; HA; HA; HA; HA; HA; HA; HA; HA; HA; HA; HA; HA; HA; HA; HA				0	17	88.3117	Doubtful
26	A0A0S2Z3X8; B4DHX4; B4DLV7; P31150; P50395; Q5SX87; Q5SX91; Q6IAT1	A0A0S2Z3X8, B4DH24, B4DHX4, B4DLV7, G5E9U5, P31150, P50395, Q5SX86, Q5SX87, Q5SX90, Q6IAT1, V9GYF8, V9GYJ7 (Not Validated); A0A0S2Z3X8, B4DHX4, B4DLV7, P31150, P50395, Q5SX87, Q5SX91, Q6IAT1 (Doubtful); A0A0S2Z3X8, B4DHX4, B4E070, P31150 (Not Validated); B4DLV7, P50395, Q5SX86, Q5SX87, Q6IAT1 (Not Validated)	1	0	SPYLYPLYGLGELPQGFAR	NH2-SPYLYPLYGLGELPQGFAR-COOH	222; 206; 226; 222; 222; 212; 50; 222	GK; GK; GK; GK; GK; GK; GK; GK	LS; LS; LS; LS; LS; LS; LS; LS				7	10	96.0784	Doubtful
27	A0A173GMX0; A4UCT3; A5A3E0; A5GZ75; A8K3K1; B3KPP5; B3KUD3; B3KW67; B3KWQ3; B4DUI8; B4DVQ0; B4DW52; B4E335; B4E3A4; B7Z6P1; B7ZAP6; D2JYH4; F1BXA6; G8FSY7; K4ENJ5; K4EP00; K4EQ44; P60709; P62736; P63261; P63267; P68032; P68133; Q13707; Q1KLZ0; Q53G76; Q53G99; Q53GK6; Q562R1; Q6PJ43; Q6S8J3; Q8WVW5; Q96DE1; Q96FU6; Q9BYX7; V9HVZ7	A0A173GMX0, A4UCT3, A5A3E0, A5GZ75, A8K3K1, B3KPP5, B3KUD3, B3KW67, B3KWQ3, B4DUI8, B4DVQ0, B4DW52, B4E335, B4E3A4, B7Z6P1, B7ZAP6, D2JYH4, F1BXA6, G8FSY7, K4ENJ5, K4EP00, K4EQ44, P60709, P62736, P63261, P63267, P68032, P68133, Q13707, Q1KLZ0, Q53G76, Q53G99, Q53GK6, Q562R1, Q6PJ43, Q6S8J3, Q8WVW5, Q96DE1, Q96FU6, Q9BYX7, V9HVZ7 (Doubtful); A0AUL6, A8K3K1, B3KUD3, B3KW67, B3KWQ3, B4DUI8, B4DW52, …	4	0	SYELPDGQVITIGNER	NH2-SYELPDGQVITIGNER-COOH	35; 33; 939; 30; 241; 50; 206; 240; 117; 196; 197; 211; 215; 220; 207; 158; 241; 7; 126; 80; 80; 80; 239; 241; 239; 240; 241; 241; 241; 239; 239; 239; 239; 240; 127; 939; 227; 23; 29; 239; 87	EK; EK; EK; EK; EK; EK; EK; EK; EK; EK; EK; EK; EK; EK; EK; EK; EK; EK; EK; EK; EK; EK; EK; EK; EK; EK; EK; EK; EK; EK; EK; EK; EK; ER; EK; EK; EK; EK; EK; EK; EK	FR; FR; FR; FR; FR; FR; FR; FR; FR; FR; FR; FR; FR; FR; FR; FR; FR; FR; FR; FR; FR; FR; FR; FR; FR; FR; FR; FR; FR; FR; FR; FR; FR; FR; FR; FR; FR; FR; FR; FR; FR				5	7	96.0784	Doubtful
28	B7Z1V7; B7Z4T3; B7Z4V2; P38646; Q8N1C8; V9HW84	B7Z4T3, B7Z4V2, P38646, Q8N1C8, V9HW84 (Doubtful); B7Z4V2, H0Y8K0, P38646, Q8N1C8, V9HW84 (Not Validated)	1	0	DAGQISGLNVLR	NH2-DAGQISGLNVLR-COOH	138; 160; 193; 207; 209; 207	TK; TK; TK; TK; TK; TK	VI; AI; VI; VI; VI; VI				2	2	96.0784	Doubtful
29	A0A024R4M0; A5D904; B5MCT8; B7Z732; C9JM19; P46781	A0A024R4M0, A5D904, B5MCT8, B7Z732, C9JM19, P46781 (Doubtful); A0A024R4M0, A8MXK4, B5MCT8, B7Z732, C9JM19, F2Z3C0, P46781 (Not Validated)	1	0	LFEGNALLR	NH2-LFEGNALLR-COOH	71; 10; 71; 71; 71; 71	RR; RR; RR; RR; RR; RR	RL; RL; RL; RL; RL; RL				3	5	88.5714	Doubtful
30	A1E282; A5A3E0; A6NL76; A8K3K1; B4DVQ0; B4DW52; B4E335; B4E3A4; B7Z6P1; C9JUM1; C9JZR7; E7EVS6; G5E9R0; I3L1U9; I3L3I0; I3L3R2; I3L4N8; J3KT65; K7EM38; L0R5C4; P0CG38; P0CG39; P60709; P63261; P68032; P68133; Q1KLZ0; Q53G76; Q53G99; Q53GK6; Q562L3; Q562L5; Q562L6; Q562M3; Q562M5; Q562N0; Q562N2; Q562N4; Q562N6; Q562N8; Q562P8; Q562P9; Q562Q0; Q562Q2; Q562Q4; Q562Q6; Q562Q8; Q562Q9; Q562R0; Q562R5;…	A0A173GMX0, A4UCT3, A5A3E0, A5GZ75, A8K3K1, B3KPP5, B3KUD3, B3KW67, B3KWQ3, B4DUI8, B4DVQ0, B4DW52, B4E335, B4E3A4, B7Z6P1, B7ZAP6, D2JYH4, F1BXA6, G8FSY7, K4ENJ5, K4EP00, K4EQ44, P60709, P62736, P63261, P63267, P68032, P68133, Q13707, Q1KLZ0, Q53G76, Q53G99, Q53GK6, Q562R1, Q6PJ43, Q6S8J3, Q8WVW5, Q96DE1, Q96FU6, Q9BYX7, V9HVZ7 (Doubtful); A0AUL6, A8K3K1, B3KUD3, B3KW67, B3KWQ3, B4DUI8, B4DW52, …	4	0	IWHHTFYNELR	NH2-IWHHTFYNELR-COOH	75; 785; 87; 87; 85; 57; 85; 85; 87; 88; 85; 85; 85; 85; 85; 85; 76; 85; 85; 156; 785; 748; 85; 85; 87; 87; 85; 85; 85; 85; 2; 2; 2; 2; 2; 2; 2; 2; 2; 2; 2; 2; 2; 2; 2; 2; 2; 2; 2; 2; 2; 2; 2; 2; 2; 2; 2; 2; 2; 2; 2; 2; 2; 2; 2; 2; 2; 2; 2; 2; 2; 2; 2; 2; 785; 87; 73; 85	EK; EK; EK; EK; EK; EK; EK; EK; EK; EK; EK; EK; EK; EK; EK; EK; EK; EK; EK; EK; EK; EK; EK; EK; EK; EK; EK; EK; EK; EK; K; K; K; K; K; K; R; K; K; K; K; K; K; K; K; K; K; K; K; K; K; K; K; K; K; K; K; K; E; K; K; K; K; K; K; K; K; K; K; K; K; K; K; K; EK; EK; EK; EK	VA; VA; VA; VA; VA; VA; VA; VA; VA; V; VA; VA; VA; VA; VA; VA; VA; VA; VA; VA; VA; VA; VA; VA; VA; VA; VA; VA; VA; VA; VA; VA; VA; VA; VT; VA; VA; VA; VA; VA; VA; VA; VA; VA; VA; VA; VA; VA; VA; VA; VA; VA; VA; VA; VA; VA; VA; VA; VA; VA; VA; VA; VA; VA; VA; VA; VA; VA; VA; VA; VA; VA; VA; VA; VA; VA; VA; VA				15	17	96.0784	Doubtful
31	A0A0K0K1K1; O14556	A0A0K0K1K1, O14556 (Doubtful)	1	1	FGIVEGLMTTVHSYTATQK	NH2-FGIVEGLM<ox>TTVHSYTATQK-COOH	240; 240	ER; ER	TV; TV		Oxidation of M (8)		48	65	96.0784	Doubtful
32	A1E282; A5A3E0; A6NL76; A8K3K1; B3KUD3; B3KW67; B4DVQ0; B4DW52; B4E335; B4E3A4; B7Z6I1; B7Z6P1; B8ZZJ2; C9JFL5; C9JTX5; C9JUM1; C9JZR7; D2JYH4; E7EVS6; F6QUT6; F6UVQ4; F8WB63; F8WCH0; G5E9R0; I3L1U9; I3L3I0; I3L3R2; I3L4N8; J3KT65; K7EM38; P0CG38; P60709; P62736; P63261; P63267; P68032; P68133; Q13707; Q1KLZ0; Q53G76; Q53G99; Q53GK6; Q6S8J3; Q7Z7J6; Q8WVW5; Q9BYX7	A0A173GMX0, A4UCT3, A5A3E0, A5GZ75, A8K3K1, B3KPP5, B3KUD3, B3KW67, B3KWQ3, B4DUI8, B4DVQ0, B4DW52, B4E335, B4E3A4, B7Z6P1, B7ZAP6, D2JYH4, F1BXA6, G8FSY7, K4ENJ5, K4EP00, K4EQ44, P60709, P62736, P63261, P63267, P68032, P68133, Q13707, Q1KLZ0, Q53G76, Q53G99, Q53GK6, Q562R1, Q6PJ43, Q6S8J3, Q8WVW5, Q96DE1, Q96FU6, Q9BYX7, V9HVZ7 (Doubtful); A0AUL6, A8K3K1, B3KUD3, B3KW67, B3KWQ3, B4DUI8, B4DW52, …	4	0	AVFPSIVGRPR	NH2-AVFPSIVGRPR-COOH	19; 729; 31; 31; 31; 30; 29; 29; 29; 29; 31; 31; 30; 30; 29; 32; 29; 31; 29; 31; 31; 30; 30; 29; 29; 29; 29; 29; 29; 29; 729; 29; 31; 29; 30; 31; 31; 31; 29; 29; 29; 29; 729; 31; 17; 29	PR; PR; PR; PR; PR; PR; PR; PR; PR; PR; PR; PR; PR; PR; PR; PR; PR; PR; PR; PR; PR; PR; PR; PR; PR; PR; PR; PR; PR; PR; PR; PR; PR; PR; PR; PR; PR; PR; PR; PR; PR; PR; PR; PR; PR; PQ	HQ; QQ; HQ; HQ; HQ; HQ; HQ; HQ; HQ; HQ; HQ; HQ; HQ; HQ; HQ; HQ; HQ; HQ; HQ; HQ; HQ; HQ; HQ; HQ; HQ; HQ; HQ; HQ; HQ; HQ; QQ; HQ; HQ; HQ; HQ; HQ; HQ; HQ; HQ; HQ; HQ; HQ; QQ; HQ; HQ; HQ				29	37	96.0784	Doubtful
33	A0A087WV01; A8K9C4; A9X7H1; B4DV42; P68104; Q05639; Q16577; Q53G85; Q53G89; Q53GA1; Q53GE9; Q53HM9; Q53HQ7; Q53HR1; Q53HR5; Q59GP5; Q5VTE0; Q6IPN6; Q6IPS9; Q6IPT9; Q8IUB0; Q96RE1; Q9H2I7; Q9NZS6	A0A087WV01, A0A087WVQ9, A6PW80, B4DNE0, P68104, Q05639, Q53G85, Q53GA1, Q53GE9, Q53HM9, Q53HQ7, Q53HR5, Q5JR01, Q5VTE0, Q6IPN6, Q6IPS9, Q6IPT9, Q6NS35, Q6NSH7, Q9H2I7 (Doubtful); A0A087WV01, A0A087WVQ9, A8K9C4, B4DNE0, B4DV42, B4E2C5, P68104, Q14222, Q16577, Q504Z0, Q53G85, Q53G89, Q53GA1, Q53GE9, Q53HM9, Q53HQ7, Q53HR1, Q53HR5, Q6IPN6, Q6IPS9, Q6IPT9, Q6P082, Q6P4C9, Q8IUB0, Q8TBL1, Q96C29, Q96C…	3	0	EHALLAYTLGVK	NH2-EHALLAYTLGVK-COOH	135; 135; 51; 87; 135; 135; 71; 135; 106; 135; 135; 135; 135; 39; 135; 111; 135; 135; 135; 135; 34; 71; 135; 99	TR; TR; TR; TR; TR; TR; TR; TR; TR; TR; TR; TR; TR; TR; TR; TR; TR; TR; TR; TR; TR; TR; TR; TR	QL; QL; QL; QL; QL; QL; QL; QL; QL; QL; QL; QL; QL; QL; QL; QL; QL; QL; QL; QL; QL; QL; QL; QL				4	4	96.0784	Doubtful
34	A4D111; B3KTV0; B4DTX2; B4E1Q1; E9PI65; E9PK54; E9PKE3; E9PLF4; E9PN89; E9PQK7; E9PQQ4; P11142; Q53GZ6; Q53HF2; Q96IS6; V9HW22	A0A024R6B5, B3KTV0, B4DTX2, B4E1Q1, E9PI65, E9PKE3, E9PN89, P11142, P54652, Q53HF2, Q96IS6, V9HW22 (Doubtful); A4D111 (Not Validated); A4D111, B3KTV0, B4DTX2, B4E1Q1, E9PI65, E9PK54, E9PKE3, E9PLF4, E9PN89, E9PQK7, E9PQQ4, P11142, Q53GZ6, Q53HF2, Q96IS6, V9HW22 (Doubtful); A8K7Q2, B3KTV0, B4E1Q1, E9PKE3, E9PM13, E9PNE6, E9PS65, P11142, Q53GZ6, Q96BE0, Q96H53, Q96IS6, V9HW22 (Doubtful); Q53GZ6 (No…	3	0	DAGTIAGLNVLR	NH2-DAGTIAGLNVLR-COOH	116; 135; 160; 15; 119; 160; 141; 160; 100; 160; 160; 160; 160; 160; 101; 160	TK; TK; TK; TK; TK; TK; TK; TK; TK; TK; TK; TK; TK; TK; TK; TK	II; II; II; II; II; II; II; II; II; II; ; II; II; II; II; II				1	2	96.0784	Doubtful
35	A8K7Q2; B3KTV0; B4E1Q1; E9PKE3; E9PM13; E9PNE6; E9PS65; P11142; Q53GZ6; Q96BE0; Q96H53; Q96IS6; V9HW22	A0A024R6B5, B3KTV0, B4DTX2, B4E1Q1, E9PI65, E9PKE3, E9PN89, P11142, P54652, Q53HF2, Q96IS6, V9HW22 (Doubtful); A4D111, B3KTV0, B4DTX2, B4E1Q1, E9PI65, E9PK54, E9PKE3, E9PLF4, E9PN89, E9PQK7, E9PQQ4, P11142, Q53GZ6, Q53HF2, Q96IS6, V9HW22 (Doubtful); A8K7Q2, B3KTV0, B4E1Q1, E9PKE3, E9PM13, E9PNE6, E9PS65, P11142, Q53GZ6, Q96BE0, Q96H53, Q96IS6, V9HW22 (Doubtful); Q53GZ6 (Not Validated)	3	0	FELTGIPPAPR	NH2-FELTGIPPAPR-COOH	223; 434; 314; 440; 11; 313; 50; 459; 459; 82; 32; 400; 459	GK; GK; GK; GK; GK; GK; GK; GK; GK; GK; GK; GK; GK	GV; GV; GV; GV; GV; GV; GV; GV; GV; GV; GV; GV; GV				31	34	96.0784	Doubtful
36	B3KVS6; H0YA54; Q9ULD6	Q9ULD6 (Doubtful)	1	1	QRIGQLIIWR	NH2-QRIGQLIIWR-COOH	71; 68; 554	AK; AK; AK	EV; EV; EV				3	5	88.8889	Doubtful
37	F8W0P7; H0YH81; P06576; Q0QEN7; V9HW31	F8W0P7, H0YH81, P06576, Q0QEN7, V9HW31 (Doubtful); H0YH81, P06576, Q0QEN7, V9HW31 (Not Validated)	1	0	FTQAGSEVSALLGR	NH2-FTQAGSEVSALLGR-COOH	212; 248; 311; 247; 311	FR; FR; FR; FR; FR	IP; IP; IP; IP; IP				5	7	96.0784	Doubtful
38	A0A024RD80; A0A140VJY2; A8K3W9; B4DGL0; B4DMA2; I3L0K7; I3L239; K9JA46; O75322; P07900; P08238; Q12931; Q2VPJ6; Q53FS6; Q53G55; Q58FF7; Q86U12; Q8N9Z3; Q8TBA7; Q96HX7; Q9BV61; Q9H6X9	A0A024RD80, A0A140VJY2, A8K3W9, B4DGL0, B4DMA2, I3L0K7, I3L239, K9JA46, O75322, P07900, P08238, Q12931, Q2VPJ6, Q53FS6, Q53G55, Q58FF7, Q86U12, Q8N9Z3, Q8TBA7, Q96HX7, Q9BV61, Q9H6X9 (Doubtful); A0A024RD80, B4DGL0, B4DMA2, O14942, P08238, Q58FF7, Q6PK50 (Not Validated); A0A140VJY2, I3L0K7, I3L2D5, K0A7K7, Q12931, Q53FS6, Q53G55, Q59EK6, Q5CAQ4, Q8N9Z3, Q9BV61 (Not Validated); A0A140VJY2, I3L0P6, …	1	0	GVVDSEDIPLNLSR	NH2-GVVDSEDIPLNLSR-COOH	379; 389; 17; 369; 341; 180; 180; 387; 194; 387; 379; 389; 387; 389; 389; 321; 208; 382; 293; 77; 384; 17	IR; IR; IR; IR; IR; IR; IR; IR; IR; IR; IR; IR; IR; IR; IR; IH; IR; IR; IR; IR; IR; IR	EM; EL; EM; EM; EM; EL; EL; EM; EM; EM; EM; EL; EM; EL; EL; EM; EM; EL; EM; EM; EL; EM				2	2	96.0784	Doubtful
39	A0A087WVQ9; A8K9C4; B4DNE0; B4E2C5; P68104; Q05639; Q14222; Q16577; Q504Z0; Q53G85; Q53G89; Q53GA1; Q53GE9; Q53HM9; Q53HQ7; Q53HR1; Q53HR5; Q59GP5; Q5VTE0; Q6IPN6; Q6IPS9; Q6IPT9; Q6P082; Q6P4C9; Q8IUB0; Q8TBL1; Q96C29; Q96CD8; Q96RE1; Q9NZS6	A0A087WV01, A0A087WVQ9, A6PW80, B4DNE0, P68104, Q05639, Q53G85, Q53GA1, Q53GE9, Q53HM9, Q53HQ7, Q53HR5, Q5JR01, Q5VTE0, Q6IPN6, Q6IPS9, Q6IPT9, Q6NS35, Q6NSH7, Q9H2I7 (Doubtful); A0A087WV01, A0A087WVQ9, A8K9C4, B4DNE0, B4DV42, B4E2C5, P68104, Q14222, Q16577, Q504Z0, Q53G85, Q53G89, Q53GA1, Q53GE9, Q53HM9, Q53HQ7, Q53HR1, Q53HR5, Q6IPN6, Q6IPS9, Q6IPT9, Q6P082, Q6P4C9, Q8IUB0, Q8TBL1, Q96C29, Q96C…	3	0	IGGIGTVPVGR	NH2-IGGIGTVPVGR-COOH	235; 256; 189; 102; 256; 256; 23; 192; 102; 256; 227; 256; 256; 256; 256; 160; 256; 232; 256; 256; 256; 256; 45; 84; 155; 44; 42; 81; 192; 220	YK; YK; YK; YK; YK; YK; YK; YK; YK; YK; YK; YK; YK; YK; YK; YK; YK; YK; YK; YK; YK; YK; YK; YK; YK; YK; YK; YK; YK; YK	VE; VE; VE; VE; VE; VE; VE; VE; VE; VE; VE; VE; VE; VE; VE; VE; VE; VE; VE; VE; VE; VE; VE; VE; VE; VE; VE; VE; VE; VE				9	12	96.0784	Doubtful
40	A1E282; B4DVQ0; B4DW52; B4E335; B4E3A4; E7EVS6; G5E9R0; I3L1U9; I3L3I0; I3L3R2; I3L4N8; J3KT65; K7EM38; P60709; P63261; Q1KLZ0; Q53G76; Q53G99; Q53GK6; Q562L5; Q562L6; Q562L9; Q562N0; Q562N4; Q562N6; Q562N8; Q562P0; Q562P9; Q562R8; Q562S0; Q562U2; Q562V5; Q562X9; Q562Y6; Q562Z4; Q562Z6; Q562Z7; Q8WVW5	A0A173GMX0, A4UCT3, A5A3E0, A5GZ75, A8K3K1, B3KPP5, B3KUD3, B3KW67, B3KWQ3, B4DUI8, B4DVQ0, B4DW52, B4E335, B4E3A4, B7Z6P1, B7ZAP6, D2JYH4, F1BXA6, G8FSY7, K4ENJ5, K4EP00, K4EQ44, P60709, P62736, P63261, P63267, P68032, P68133, Q13707, Q1KLZ0, Q53G76, Q53G99, Q53GK6, Q562R1, Q6PJ43, Q6S8J3, Q8WVW5, Q96DE1, Q96FU6, Q9BYX7, V9HVZ7 (Doubtful); A0AUL6, A8K3K1, B3KUD3, B3KW67, B3KWQ3, B4DUI8, B4DW52, …	4	0	VAPEEHPVLLTEAPLNPK	NH2-VAPEEHPVLLTEAPLNPK-COOH	86; 96; 68; 96; 96; 96; 96; 96; 96; 96; 87; 96; 96; 96; 96; 96; 96; 96; 96; 13; 13; 13; 13; 13; 13; 13; 13; 13; 13; 13; 13; 13; 13; 13; 13; 13; 13; 84	LR; LR; LR; LR; LR; LR; LR; LR; LR; LR; LR; LR; LR; LR; LR; LR; LR; LR; LR; LR; LR; LR; LR; LR; LR; LR; LR; LR; LR; LR; LR; LR; LR; LR; LR; LG; LR; LR	AN; AN; AN; AN; AN; AN; AN; AN; AN; AN; AN; AN; AV; AN; AN; AN; AN; AN; AN; AN; AN; AN; AN; AN; AN; AN; AN; AN; AN; AN; AN; AN; AN; AN; AN; AN; AN; AN				15	18	96.0784	Doubtful
41	A0A024QZU2; A0A075B736; A0A0B4J269; A0A183YE00; A6NNZ2; B2R6L0; B2RBD5; B3KML9; B3KS31; B4DE77; B4DFH6; B4DJ43; B4DMU8; B4DP54; B4DQN9; B4DXZ5; B4DY90; B4E052; B4E386; B7Z4N1; B7ZAF0; K7ESM5; O43209; P04350; P07437; P68371; Q13509; Q13885; Q1KSF8; Q2NKY5; Q3ZCM7; Q3ZCR3; Q53G92; Q5JP53; Q5SQY0; Q5ST81; Q5SU16; Q6LC01; Q8IWP6; Q8IZ29; Q8N6N5; Q96B85; Q96HX0; Q9BUF5; Q9BUU9; Q9BV28; Q9BVA1; Q9H4B7;…	A0A024QZU2, A0A075B736, A0A0B4J269, A0A183YE00, A6NNZ2, B2R6L0, B2RBD5, B3KML9, B3KS31, B4DE77, B4DFH6, B4DJ43, B4DMU8, B4DP54, B4DQN9, B4DXZ5, B4DY90, B4E052, B4E386, B7Z4N1, B7ZAF0, K7ESM5, O43209, P04350, P07437, P68371, Q13509, Q13885, Q1KSF8, Q2NKY5, Q3ZCM7, Q3ZCR3, Q53G92, Q5JP53, Q5SQY0, Q5ST81, Q5SU16, Q6LC01, Q8IWP6, Q8IZ29, Q8N6N5, Q96B85, Q96HX0, Q9BUF5, Q9BUU9, Q9BV28, Q9BVA1, Q9H4B7,…	1	0	LAVNMVPFPR	NH2-LAVNM<ox>VPFPR-COOH	181; 216; 600; 253; 253; 253; 253; 205; 181; 218; 45; 171; 126; 225; 181; 80; 273; 162; 107; 162; 224; 216; 150; 253; 253; 253; 253; 253; 107; 253; 253; 190; 253; 235; 219; 181; 253; 246; 253; 253; 253; 75; 35; 253; 149; 209; 253; 253; 133	RK; RK; RK; RK; RK; RK; RK; RK; RK; RK; RK; RK; RK; RK; RK; RK; RK; RK; RK; RK; RK; RK; RK; RK; RK; RK; RK; RK; RK; RK; RK; RK; RK; RK; RK; RK; RK; RK; RK; RK; RK; RK; RK; RK; RK; RK; RK; RK; RK	LH; LH; LH; LH; LH; LH; LH; LH; LH; LH; LH; LH; LH; LH; LH; LH; LH; LH; LH; LH; LH; LH; LH; LH; LH; LH; LH; LH; LH; LH; LH; LH; LH; LH; LH; LH; LH; LH; LH; LH; LH; LH; LH; LH; LH; LH; LH; LH; LH		Oxidation of M (5)		10	11	96.0784	Doubtful
42	B3KR65; F8W9S8; Q8NA19	B3KR65, F8W9S8, Q8NA19 (Doubtful); F8W9S8, J3QLK8, Q8NA19 (Not Validated)	1	0	LPHGFLPNMKLEVVDK	NH2-LPHGFLPNM<ox>KLEVVDK-COOH	105; 292; 292	MR; MR; MR	RN; RN; RN		Oxidation of M (9)		1	9	87.3418	Doubtful
43	P25705; V9HW26	P25705, V9HW26 (Doubtful)	1	1	EAYPGDVFYLHSR	NH2-EAYPGDVFYLHSR-COOH	335; 335	GR; GR	LL; LL				8	17	96.0784	Doubtful
44	A4UCT1; E7EUT5; P04406; Q0QET7; Q2TSD0; Q5ZEY3; V9HVZ4	E7EUT5, P04406, Q2TSD0, V9HVZ4 (Doubtful)	1	1	VIPELNGKLTGMAFR	NH2-VIPELNGKLTGM<ox>AFR-COOH	132; 145; 220; 195; 220; 27; 220	GK; GK; GK; GK; GK; GK; GK	VP; VP; VP; VP; VP; VP; VP		Oxidation of M (12)		2	10	88.1579	Doubtful
45	A0A024RB41; A8K6N6; E9PAV3; F8VNW4; F8VZ58; F8VZJ2; F8W0W4; F8W1N5; H0YHX9; Q13765; Q9BZK3	A0A024RB41, A8K6N6, E9PAV3, F8VNW4, F8VZ58, F8VZJ2, F8W0W4, F8W1N5, H0YHX9, Q13765, Q9BZK3 (Doubtful); A8K6N6, Q9BZK3 (Not Validated); E9PAV3 (Not Validated)	1	0	NILFVITKPDVYK	NH2-NILFVITKPDVYK-COOH	101; 100; 1964; 97; 101; 22; 101; 22; 99; 101; 100	SK; SK; SK; SK; SK; SK; SK; SK; SK; SK; SK	SP; SP; SP; SP; SP; SP; SP; SP; SP; SP; SP				2	2	96.0784	Doubtful
