# Supplementary material for: Data from proteome analysis of Lasiodiplodia theobromae (Botryosphaeriaceae)
Source: Data Brief. 2017 May 17;13:124–8. doi: 10.1016/j.dib.2017.04.058 (PMC5447515; doi:10.1016/j.dib.2017.04.058)
Supplement: Supplementary file 9 — Supplementary Data 5: This data includes a complete Cytoscape BiNGO gene ontology analysis, including biological processes (BP), molecular functions (MF), and cellular components (CC) for the proteome of Lasiodiplodia theobromae incubated in 5% grapeseed oil and 5% glucose compared to an all-Uniprot ontology database, a Candida albicans-only ontology database and a Saccharomyces cerevisiae-only ontology database. [file mmc9.xls]

## Sheet: All_uniprotBP
File created with bingo (c) on Nov 2, 2016 at 11:52:48 AM
ontology: unknown
curator: unknown
Selected ontology file : C:\Users\Carla\Proteomics_article\Bingo databases\go.obo
Selected annotation file : C:\Users\Carla\Proteomics_article\Bingo databases\gene_association_uniprot_noiea.goa.tair
Discarded evidence codes :
Overrepresentation
Selected statistical test : Hypergeometric test
Selected correction : Benjamini & Hochberg False Discovery Rate (FDR) correction
Selected significance level : 0.05
Testing option : Use whole annotation as reference set
The selected cluster :
A6RMY2	O73885	P38009	P00549	P02723	P24634	Q96US8	P23301	Q7RV85	Q9LXG1	A8I2V9	Q9UUY8	C5P4Z8	Q7RVI1	Q01475	Q01359	P20287	Q4P0V4	B9WYE6	O94128	Q6C603	P48826	Q06118	Q38680	P41756	P85814	Q09188	P78712	P61859	P05317	P53430	Q0UTQ6	Q04178	P42040	Q9C2U0	P17783	P04909	A2Q908	P10591	Q27788	A4QVR2	Q8X1P0	Q9P6M8	Q12067	P62820	P02299	P51660	Q4WLN1	Q7RVN0	A1CUJ5
No annotations were retrieved for the following entities:
A6RMY2	P38009	P00549	P02723	Q96US8	P23301	Q7RV85	Q9LXG1	A8I2V9	Q9UUY8	C5P4Z8	Q7RVI1	Q01475	Q01359	P20287	Q4P0V4	B9WYE6	O94128	Q6C603	P48826	Q06118	Q38680	P41756	P85814	Q09188	P78712	P61859	P05317	P53430	Q0UTQ6	Q04178	P42040	Q9C2U0	P17783	P04909	A2Q908	P10591	Q27788	A4QVR2	Q8X1P0	Q9P6M8	Q12067	P02299	P51660	Q7RVN0	A1CUJ5	A5N3H7	P60010	Q1K6I4	Q466D4
GO-ID	p-value	corr p-value	x	n	X	N	Description	Genes in test set
46496	4.6475e-12	1.496e-09	7	823	26	229228	nicotinamide nucleotide metabolic process	P11977|A7F1E9|Q5B135|P20445|O13437|P46614|P30575
19362	5.6775e-12	1.496e-09	7	847	26	229228	pyridine nucleotide metabolic process	P11977|A7F1E9|Q5B135|P20445|O13437|P46614|P30575
72524	1.1985e-11	2.1053e-09	7	943	26	229228	pyridine-containing compound metabolic process	P11977|A7F1E9|Q5B135|P20445|O13437|P46614|P30575
6090	2.5203e-11	3.3205e-09	6	507	26	229228	pyruvate metabolic process	P11977|Q5B135|P87208|P20445|P46614|P30575
6733	3.6504e-11	3.8475e-09	7	1107	26	229228	oxidoreduction coenzyme metabolic process	P11977|A7F1E9|Q5B135|P20445|O13437|P46614|P30575
6732	1.942e-10	1.7057e-08	8	2409	26	229228	coenzyme metabolic process	P11977|A7F1E9|Q5B135|P83783|P20445|O13437|P46614|P30575
6096	6.2004e-10	4.1036e-08	5	363	26	229228	glycolytic process	P11977|Q5B135|P20445|P46614|P30575
6757	6.2863e-10	4.1036e-08	5	364	26	229228	ATP generation from ADP	P11977|Q5B135|P20445|P46614|P30575
46031	7.008e-10	4.1036e-08	5	372	26	229228	ADP metabolic process	P11977|Q5B135|P20445|P46614|P30575
51186	1.0661e-09	5.4472e-08	8	2995	26	229228	cofactor metabolic process	P11977|A7F1E9|Q5B135|P83783|P20445|O13437|P46614|P30575
19752	1.137e-09	5.4472e-08	11	8755	26	229228	carboxylic acid metabolic process	P11977|Q5B135|P83783|P87208|P82610|P50125|P20445|P83778|O13437|P46614|P30575
43436	2.1802e-09	9.5747e-08	11	9318	26	229228	oxoacid metabolic process	P11977|Q5B135|P83783|P87208|P82610|P50125|P20445|P83778|O13437|P46614|P30575
52251	2.6173e-09	9.8522e-08	3	24	26	229228	induction by organism of defense response of other organism involved in symbiotic interaction	P82610|P46614|P30575
44416	2.6173e-09	9.8522e-08	3	24	26	229228	induction by symbiont of host defense response	P82610|P46614|P30575
6082	3.6782e-09	1.1419e-07	11	9798	26	229228	organic acid metabolic process	P11977|Q5B135|P83783|P87208|P82610|P50125|P20445|P83778|O13437|P46614|P30575
9135	4.1751e-09	1.1419e-07	5	532	26	229228	purine nucleoside diphosphate metabolic process	P11977|Q5B135|P20445|P46614|P30575
9179	4.1751e-09	1.1419e-07	5	532	26	229228	purine ribonucleoside diphosphate metabolic process	P11977|Q5B135|P20445|P46614|P30575
52509	4.235e-09	1.1419e-07	3	28	26	229228	positive regulation by symbiont of host defense response	P82610|P46614|P30575
52510	4.235e-09	1.1419e-07	3	28	26	229228	positive regulation by organism of defense response of other organism involved in symbiotic interaction	P82610|P46614|P30575
9185	4.3337e-09	1.1419e-07	5	536	26	229228	ribonucleoside diphosphate metabolic process	P11977|Q5B135|P20445|P46614|P30575
6165	9.5274e-09	2.3909e-07	5	628	26	229228	nucleoside diphosphate phosphorylation	P11977|Q5B135|P20445|P46614|P30575
6094	2.5585e-08	6.1288e-07	4	265	26	229228	gluconeogenesis	P11977|Q5B135|P20445|P30575
19319	2.8819e-08	6.6033e-07	4	273	26	229228	hexose biosynthetic process	P11977|Q5B135|P20445|P30575
55086	3.6213e-08	7.9518e-07	8	4723	26	229228	nucleobase-containing small molecule metabolic process	P11977|A7F1E9|Q5B135|P83783|P20445|O13437|P46614|P30575
9132	3.7754e-08	7.9585e-07	5	829	26	229228	nucleoside diphosphate metabolic process	P11977|Q5B135|P20445|P46614|P30575
46364	3.9827e-08	8.0725e-07	4	296	26	229228	monosaccharide biosynthetic process	P11977|Q5B135|P20445|P30575
44724	4.606e-08	8.9901e-07	5	863	26	229228	single-organism carbohydrate catabolic process	P11977|Q5B135|P20445|P46614|P30575
46939	5.3937e-08	1.0152e-06	5	891	26	229228	nucleotide phosphorylation	P11977|Q5B135|P20445|P46614|P30575
46128	1.0953e-07	1.9904e-06	6	2081	26	229228	purine ribonucleoside metabolic process	P11977|Q5B135|P83783|P20445|P46614|P30575
42278	1.2723e-07	2.2351e-06	6	2135	26	229228	purine nucleoside metabolic process	P11977|Q5B135|P83783|P20445|P46614|P30575
44281	1.341e-07	2.2798e-06	12	17476	26	229228	small molecule metabolic process	P11977|A7F1E9|Q5B135|P83783|P87208|P82610|P50125|P20445|P83778|O13437|P46614|P30575
6091	1.6323e-07	2.6882e-06	6	2228	26	229228	generation of precursor metabolites and energy	P11977|Q5B135|P20445|P83778|P46614|P30575
44283	1.7344e-07	2.7699e-06	7	3809	26	229228	small molecule biosynthetic process	P11977|Q5B135|P87208|P82610|P50125|P20445|P30575
9119	1.8581e-07	2.88e-06	6	2278	26	229228	ribonucleoside metabolic process	P11977|Q5B135|P83783|P20445|P46614|P30575
9117	2.1402e-07	3.2225e-06	7	3930	26	229228	nucleotide metabolic process	P11977|A7F1E9|Q5B135|P20445|O13437|P46614|P30575
6753	2.2986e-07	3.2931e-06	7	3972	26	229228	nucleoside phosphate metabolic process	P11977|A7F1E9|Q5B135|P20445|O13437|P46614|P30575
9116	2.312e-07	3.2931e-06	6	2365	26	229228	nucleoside metabolic process	P11977|Q5B135|P83783|P20445|P46614|P30575
32787	2.5377e-07	3.5194e-06	7	4031	26	229228	monocarboxylic acid metabolic process	P11977|Q5B135|P87208|P20445|O13437|P46614|P30575
46034	2.7832e-07	3.7042e-06	5	1243	26	229228	ATP metabolic process	P11977|Q5B135|P20445|P46614|P30575
9205	2.8611e-07	3.7042e-06	5	1250	26	229228	purine ribonucleoside triphosphate metabolic process	P11977|Q5B135|P20445|P46614|P30575
16052	2.9063e-07	3.7042e-06	5	1254	26	229228	carbohydrate catabolic process	P11977|Q5B135|P20445|P46614|P30575
9199	2.9521e-07	3.7042e-06	5	1258	26	229228	ribonucleoside triphosphate metabolic process	P11977|Q5B135|P20445|P46614|P30575
71470	3.0885e-07	3.7852e-06	3	114	26	229228	cellular response to osmotic stress	Q5B135|P20445|Q5B0C0
6006	3.5369e-07	4.1728e-06	4	512	26	229228	glucose metabolic process	P11977|Q5B135|P20445|P30575
1901657	3.6253e-07	4.1728e-06	6	2555	26	229228	glycosyl compound metabolic process	P11977|Q5B135|P83783|P20445|P46614|P30575
9144	3.6423e-07	4.1728e-06	5	1313	26	229228	purine nucleoside triphosphate metabolic process	P11977|Q5B135|P20445|P46614|P30575
9141	8.7136e-07	9.7704e-06	5	1569	26	229228	nucleoside triphosphate metabolic process	P11977|Q5B135|P20445|P46614|P30575
9126	1.0373e-06	1.1156e-05	5	1626	26	229228	purine nucleoside monophosphate metabolic process	P11977|Q5B135|P20445|P46614|P30575
9167	1.0373e-06	1.1156e-05	5	1626	26	229228	purine ribonucleoside monophosphate metabolic process	P11977|Q5B135|P20445|P46614|P30575
19318	1.2288e-06	1.2887e-05	4	701	26	229228	hexose metabolic process	P11977|Q5B135|P20445|P30575
1901564	1.2472e-06	1.2887e-05	11	17375	26	229228	organonitrogen compound metabolic process	P11977|A7F1E9|Q5B135|P83783|P87208|P82610|P50125|P20445|O13437|P46614|P30575
9161	1.4885e-06	1.5086e-05	5	1751	26	229228	ribonucleoside monophosphate metabolic process	P11977|Q5B135|P20445|P46614|P30575
9123	1.8015e-06	1.7913e-05	5	1821	26	229228	nucleoside monophosphate metabolic process	P11977|Q5B135|P20445|P46614|P30575
72521	1.9436e-06	1.8968e-05	6	3416	26	229228	purine-containing compound metabolic process	P11977|Q5B135|P83783|P20445|P46614|P30575
52255	2.2003e-06	2.0706e-05	3	219	26	229228	modulation by organism of defense response of other organism involved in symbiotic interaction	P82610|P46614|P30575
52031	2.2003e-06	2.0706e-05	3	219	26	229228	modulation by symbiont of host defense response	P82610|P46614|P30575
6970	4.1639e-06	3.8498e-05	3	271	26	229228	response to osmotic stress	Q5B135|P20445|Q5B0C0
5975	6.325e-06	5.747e-05	7	6551	26	229228	carbohydrate metabolic process	P11977|Q5B135|P20445|P62820|P46614|Q0QHL3|P30575
19637	6.752e-06	6.031e-05	7	6617	26	229228	organophosphate metabolic process	P11977|A7F1E9|Q5B135|P20445|O13437|P46614|P30575
16051	8.8349e-06	7.76e-05	4	1157	26	229228	carbohydrate biosynthetic process	P11977|Q5B135|P20445|P30575
9150	9.1362e-06	7.8931e-05	5	2547	26	229228	purine ribonucleotide metabolic process	P11977|Q5B135|P20445|P46614|P30575
9259	1.2504e-05	0.00010628	5	2719	26	229228	ribonucleotide metabolic process	P11977|Q5B135|P20445|P46614|P30575
6163	1.4246e-05	0.0001188	5	2794	26	229228	purine nucleotide metabolic process	P11977|Q5B135|P20445|P46614|P30575
52200	1.4428e-05	0.0001188	3	411	26	229228	response to host defenses	P82610|P46614|P30575
75136	1.5607e-05	0.00012654	3	422	26	229228	response to host	P82610|P46614|P30575
19693	1.5903e-05	0.00012699	5	2859	26	229228	ribose phosphate metabolic process	P11977|Q5B135|P20445|P46614|P30575
96	1.6504e-05	0.00012982	3	430	26	229228	sulfur amino acid metabolic process	P83783|P82610|P50125
44723	2.8888e-05	0.00022388	6	5497	26	229228	single-organism carbohydrate metabolic process	P11977|Q5B135|P20445|P62820|P46614|P30575
1901135	3.0076e-05	0.00022971	7	8341	26	229228	carbohydrate derivative metabolic process	P11977|Q5B135|P83783|P20445|P62820|P46614|P30575
5996	3.7876e-05	0.00028515	4	1681	26	229228	monosaccharide metabolic process	P11977|Q5B135|P20445|P30575
44710	3.9264e-05	0.00029144	14	41169	26	229228	single-organism metabolic process	P80534|P11977|A7F1E9|P50125|P30575|Q5B135|P83783|P87208|P82610|P20445|P83778|P62820|O13437|P46614
52173	4.0325e-05	0.00029516	3	581	26	229228	response to defenses of other organism involved in symbiotic interaction	P82610|P46614|P30575
44003	4.2628e-05	0.00030774	3	592	26	229228	modification by symbiont of host morphology or physiology	P82610|P46614|P30575
44712	5.2826e-05	0.00037621	6	6127	26	229228	single-organism catabolic process	P11977|Q5B135|P20445|O13437|P46614|P30575
6734	5.9603e-05	0.00041881	2	99	26	229228	NADH metabolic process	A7F1E9|O13437
51817	6.3387e-05	0.00043954	3	677	26	229228	modification of morphology or physiology of other organism involved in symbiotic interaction	P82610|P46614|P30575
9066	6.5624e-05	0.00044914	3	685	26	229228	aspartate family amino acid metabolic process	P83783|P82610|P50125
72384	9.2034e-05	0.00062182	2	123	26	229228	organelle transport along microtubule	P10653|P62820
44403	9.5936e-05	0.00063425	4	2139	26	229228	symbiosis, encompassing mutualism through parasitism	P82610|P62820|P46614|P30575
44419	9.6281e-05	0.00063425	4	2141	26	229228	interspecies interaction between organisms	P82610|P62820|P46614|P30575
35821	0.00010332	0.00067222	3	799	26	229228	modification of morphology or physiology of other organism	P82610|P46614|P30575
71214	0.00010601	0.00068129	3	806	26	229228	cellular response to abiotic stimulus	Q5B135|P20445|Q5B0C0
30416	0.00011342	0.00072018	1	1	26	229228	methylamine metabolic process	O13437
9086	0.00012963	0.00081328	2	146	26	229228	methionine biosynthetic process	P82610|P50125
31349	0.00015439	0.00095722	3	916	26	229228	positive regulation of defense response	P82610|P46614|P30575
6555	0.00019034	0.0011664	2	177	26	229228	methionine metabolic process	P82610|P50125
6790	0.00019988	0.0012108	4	2592	26	229228	sulfur compound metabolic process	P83783|P87208|P82610|P50125
51228	0.00022684	0.0013432	1	2	26	229228	mitotic spindle disassembly	P10653
51230	0.00022684	0.0013432	1	2	26	229228	spindle disassembly	P10653
51701	0.00023224	0.0013599	3	1053	26	229228	interaction with host	P82610|P46614|P30575
36180	0.00023798	0.0013782	2	198	26	229228	filamentous growth of a population of unicellular organisms in response to biotic stimulus	P46614|P30575
97	0.00025255	0.0014467	2	204	26	229228	sulfur amino acid biosynthetic process	P82610|P50125
44699	0.00026208	0.0014851	22	114508	26	229228	single-organism process	P80534|P11977|A5A3E0|O73885|D4NXE7|A7F1E9|P10653|P50125|P30575|Q9BXF3|P21856|A4R1J7|Q5B135|P83783|P24634|P87208|P82610|P20445|P83778|P62820|O13437|P46614
44711	0.00030661	0.001719	7	12094	26	229228	single-organism biosynthetic process	P11977|Q5B135|P87208|P82610|P50125|P20445|P30575
90110	0.00034024	0.0018874	1	3	26	229228	cargo loading into COPII-coated vesicle	P62820
44272	0.0003442	0.0018895	3	1205	26	229228	sulfur compound biosynthetic process	P87208|P82610|P50125
6807	0.00038882	0.0021125	12	37748	26	229228	nitrogen compound metabolic process	Q9BXF3|P11977|A7F1E9|Q5B135|P83783|P87208|P82610|P50125|P20445|O13437|P46614|P30575
42183	0.00045362	0.0024394	1	4	26	229228	formate catabolic process	O13437
19674	0.00047727	0.0025406	2	281	26	229228	NAD metabolic process	A7F1E9|O13437
51707	0.00054853	0.0028907	4	3387	26	229228	response to other organism	P82610|P62820|P46614|P30575
43207	0.00056012	0.0029226	4	3406	26	229228	response to external biotic stimulus	P82610|P62820|P46614|P30575
9067	0.00066423	0.0034319	2	332	26	229228	aspartate family amino acid biosynthetic process	P82610|P50125
42426	0.00068036	0.0034811	1	6	26	229228	choline catabolic process	O13437
9607	0.00069594	0.0035265	4	3610	26	229228	response to biotic stimulus	P82610|P62820|P46614|P30575
44182	0.0007126	0.0035766	2	344	26	229228	filamentous growth of a population of unicellular organisms	P46614|P30575
46483	0.00072882	0.0036235	10	28646	26	229228	heterocycle metabolic process	Q9BXF3|P11977|A7F1E9|Q5B135|P83783|P87208|P20445|O13437|P46614|P30575
9628	0.00073922	0.0036408	4	3669	26	229228	response to abiotic stimulus	Q5B135|P82610|P20445|Q5B0C0
35459	0.00079371	0.003873	1	7	26	229228	cargo loading into vesicle	P62820
15946	0.00090705	0.0043456	1	8	26	229228	methanol oxidation	O13437
30473	0.00090705	0.0043456	1	8	26	229228	nuclear migration along microtubule	P10653
51704	0.0010114	0.0047734	5	6987	26	229228	multi-organism process	P24634|P82610|P62820|P46614|P30575
71266	0.0010204	0.0047734	1	9	26	229228	'de novo' L-methionine biosynthetic process	P50125
1901360	0.0010235	0.0047734	10	29897	26	229228	organic cyclic compound metabolic process	Q9BXF3|P11977|A7F1E9|Q5B135|P83783|P87208|P20445|O13437|P46614|P30575
31347	0.0010651	0.004924	3	1781	26	229228	regulation of defense response	P82610|P46614|P30575
1901575	0.0010881	0.0049451	7	14942	26	229228	organic substance catabolic process	Q9BXF3|P11977|Q5B135|P20445|O13437|P46614|P30575
7049	0.0010885	0.0049451	4	4073	26	229228	cell cycle	Q9BXF3|P24634|P10653|P62820
9069	0.0012113	0.0054559	2	450	26	229228	serine family amino acid metabolic process	P83783|P50125
15945	0.001247	0.0055692	1	11	26	229228	methanol metabolic process	O13437
30447	0.0014038	0.006217	2	485	26	229228	filamentous growth	P46614|P30575
6139	0.0017185	0.0075473	9	26296	26	229228	nucleobase-containing compound metabolic process	Q9BXF3|P11977|A7F1E9|Q5B135|P83783|P20445|O13437|P46614|P30575
30252	0.0018133	0.0078976	1	16	26	229228	growth hormone secretion	P62820
19695	0.0020397	0.008811	1	18	26	229228	choline metabolic process	O13437
9056	0.0022181	0.0095034	7	16894	26	229228	catabolic process	Q9BXF3|P11977|Q5B135|P20445|O13437|P46614|P30575
72606	0.0022661	0.0096311	1	20	26	229228	interleukin-8 secretion	P62820
42318	0.0023793	0.0098732	1	21	26	229228	penicillin biosynthetic process	P87208
72339	0.0023793	0.0098732	1	21	26	229228	cellular lactam biosynthetic process	P87208
30654	0.0023793	0.0098732	1	21	26	229228	beta-lactam antibiotic biosynthetic process	P87208
43581	0.0024865	0.010027	2	649	26	229228	mycelium development	A4R1J7|D4NXE7
90315	0.0024925	0.010027	1	22	26	229228	negative regulation of protein targeting to membrane	P21856
1901160	0.0024925	0.010027	1	22	26	229228	primary amino compound metabolic process	O13437
35606	0.0024925	0.010027	1	22	26	229228	peptidyl-cysteine S-trans-nitrosylation	P80534
10970	0.0026002	0.010325	2	664	26	229228	microtubule-based transport	P10653|P62820
32637	0.0026056	0.010325	1	23	26	229228	interleukin-8 production	P62820
42316	0.0027188	0.010692	1	24	26	229228	penicillin metabolic process	P87208
15942	0.0028319	0.011055	1	25	26	229228	formate metabolic process	O13437
34641	0.0028894	0.011196	10	34192	26	229228	cellular nitrogen compound metabolic process	Q9BXF3|P11977|A7F1E9|Q5B135|P83783|P87208|P20445|O13437|P46614|P30575
46394	0.0029494	0.011288	3	2549	26	229228	carboxylic acid biosynthetic process	P87208|P82610|P50125
16053	0.0029559	0.011288	3	2551	26	229228	organic acid biosynthetic process	P87208|P82610|P50125
6725	0.0030075	0.011402	9	28483	26	229228	cellular aromatic compound metabolic process	Q9BXF3|P11977|A7F1E9|Q5B135|P83783|P20445|O13437|P46614|P30575
6735	0.0031712	0.011937	1	28	26	229228	NADH regeneration	O13437
6796	0.0034978	0.013073	7	18308	26	229228	phosphate-containing compound metabolic process	P11977|A7F1E9|Q5B135|P20445|O13437|P46614|P30575
30437	0.0036234	0.013448	1	32	26	229228	ascospore formation	P24634
1901605	0.0036523	0.01346	3	2751	26	229228	alpha-amino acid metabolic process	P83783|P82610|P50125
6793	0.0038126	0.013895	7	18592	26	229228	phosphorus metabolic process	P11977|A7F1E9|Q5B135|P20445|O13437|P46614|P30575
15976	0.0038495	0.013895	1	34	26	229228	carbon utilization	Q5B135
22413	0.0038495	0.013895	1	34	26	229228	reproductive process in single-celled organism	P24634
1903020	0.0039625	0.014015	1	35	26	229228	positive regulation of glycoprotein metabolic process	P62820
50667	0.0039625	0.014015	1	35	26	229228	homocysteine metabolic process	P82610
18119	0.0039625	0.014015	1	35	26	229228	peptidyl-cysteine S-nitrosylation	P80534
44106	0.0040173	0.014114	2	830	26	229228	cellular amine metabolic process	P87208|O13437
17014	0.0040755	0.014224	1	36	26	229228	protein nitrosylation	P80534
33554	0.0043275	0.014993	5	9751	26	229228	cellular response to stress	Q5B135|P82610|P20445|Q5B0C0|P46614
9308	0.0043529	0.014993	2	865	26	229228	amine metabolic process	P87208|O13437
32505	0.0045273	0.015405	1	40	26	229228	reproduction of a single-celled organism	P24634
71704	0.004531	0.015405	16	79299	26	229228	organic substance metabolic process	P80534|P11977|A7F1E9|P50125|P30575|Q9BXF3|Q5B135|P83783|P87208|P82610|P20445|P83778|P62820|O13437|P46614|Q0QHL3
30705	0.0046405	0.015677	2	894	26	229228	cytoskeleton-dependent intracellular transport	P10653|P62820
97307	0.0047532	0.015854	1	42	26	229228	response to farnesol	Q5B135
97308	0.0047532	0.015854	1	42	26	229228	cellular response to farnesol	Q5B135
51402	0.004979	0.016503	1	44	26	229228	neuron apoptotic process	P80534
30653	0.0050919	0.016771	1	45	26	229228	beta-lactam antibiotic metabolic process	P87208
1901576	0.005681	0.018596	8	25439	26	229228	organic substance biosynthetic process	P11977|Q5B135|P87208|P82610|P50125|P20445|P62820|P30575
70997	0.0057689	0.018767	1	51	26	229228	neuron death	P80534
9847	0.0063327	0.020475	1	56	26	229228	spore germination	Q5B0C0
34293	0.0064455	0.020586	1	57	26	229228	sexual sporulation	P24634
43935	0.0064455	0.020586	1	57	26	229228	sexual sporulation resulting in formation of a cellular spore	P24634
44237	0.0065114	0.020672	15	73890	26	229228	cellular metabolic process	P80534|P11977|A7F1E9|P50125|P30575|Q9BXF3|Q5B135|P83783|P87208|P82610|P20445|P83778|P62820|O13437|P46614
71265	0.0065582	0.020696	1	58	26	229228	L-methionine biosynthetic process	P50125
44238	0.0067974	0.021323	15	74197	26	229228	primary metabolic process	P80534|P11977|A7F1E9|P50125|P30575|Q9BXF3|Q5B135|P83783|P82610|P20445|P83778|P62820|O13437|P46614|Q0QHL3
19344	0.0068963	0.021505	1	61	26	229228	cysteine biosynthetic process	P50125
65008	0.007448	0.022832	6	15811	26	229228	regulation of biological quality	P80534|A5A3E0|P82610|P62820|P46614|P30575
90313	0.0074595	0.022832	1	66	26	229228	regulation of protein targeting to membrane	P21856
72338	0.0074595	0.022832	1	66	26	229228	cellular lactam metabolic process	P87208
9058	0.0074951	0.022832	8	26633	26	229228	biosynthetic process	P11977|Q5B135|P87208|P82610|P50125|P20445|P62820|P30575
80134	0.0080194	0.024289	3	3657	26	229228	regulation of response to stress	P82610|P46614|P30575
44763	0.0082486	0.02484	18	100764	26	229228	single-organism cellular process	P80534|P11977|A7F1E9|P10653|P50125|P30575|Q9BXF3|P21856|Q5B135|P83783|P24634|P87208|P82610|P20445|P83778|P62820|O13437|P46614
48207	0.0086976	0.025896	1	77	26	229228	vesicle targeting, rough ER to cis-Golgi	P62820
48208	0.0086976	0.025896	1	77	26	229228	COPII vesicle coating	P62820
6534	0.0089225	0.026417	1	79	26	229228	cysteine metabolic process	P50125
1895	0.009035	0.0266	1	80	26	229228	retina homeostasis	A5A3E0
90114	0.0091474	0.026782	1	81	26	229228	COPII-coated vesicle budding	P62820
50663	0.009597	0.027789	1	85	26	229228	cytokine secretion	P62820
19068	0.009597	0.027789	1	85	26	229228	virion assembly	P62820
6575	0.0096698	0.027847	2	1309	26	229228	cellular modified amino acid metabolic process	P83783|P82610
22402	0.0099279	0.028299	3	3956	26	229228	cell cycle process	Q9BXF3|P24634|P10653
7097	0.0099341	0.028299	1	88	26	229228	nuclear migration	P10653
16310	0.010207	0.028919	5	11983	26	229228	phosphorylation	P11977|Q5B135|P20445|P46614|P30575
47496	0.010496	0.029579	1	93	26	229228	vesicle transport along microtubule	P62820
40023	0.010608	0.029736	1	94	26	229228	establishment of nucleus localization	P10653
48199	0.01072	0.029892	1	95	26	229228	vesicle targeting, to, from or within Golgi	P62820
7017	0.010855	0.030041	3	4089	26	229228	microtubule-based process	P80534|P10653|P62820
51647	0.010945	0.030041	1	97	26	229228	nucleus localization	P10653
33353	0.010945	0.030041	1	97	26	229228	S-adenosylmethionine cycle	P83783
1901607	0.011097	0.030301	2	1407	26	229228	alpha-amino acid biosynthetic process	P82610|P50125
6901	0.011281	0.030646	1	100	26	229228	vesicle coating	P62820
1902591	0.011618	0.031398	1	103	26	229228	single-organism membrane budding	P62820
6950	0.011772	0.03157	6	17422	26	229228	response to stress	Q5B135|P82610|P20445|Q5B0C0|P62820|P46614
7010	0.011801	0.03157	3	4218	26	229228	cytoskeleton organization	Q9BXF3|P80534|P10653
6903	0.012066	0.032116	1	107	26	229228	vesicle targeting	P62820
6520	0.012227	0.032379	3	4274	26	229228	cellular amino acid metabolic process	P83783|P82610|P50125
8652	0.012707	0.033483	2	1511	26	229228	cellular amino acid biosynthetic process	P82610|P50125
46498	0.012851	0.033694	1	114	26	229228	S-adenosylhomocysteine metabolic process	P83783
51668	0.013075	0.03403	1	116	26	229228	localization within membrane	P62820
51656	0.013108	0.03403	2	1536	26	229228	establishment of organelle localization	P10653|P62820
97285	0.013747	0.035513	1	122	26	229228	cell-type specific apoptotic process	P80534
9605	0.014042	0.036097	4	8384	26	229228	response to external stimulus	P82610|P62820|P46614|P30575
1903018	0.01453	0.037172	1	129	26	229228	regulation of glycoprotein metabolic process	P62820
46500	0.014977	0.038131	1	133	26	229228	S-adenosylmethionine metabolic process	P83783
30435	0.015201	0.038514	1	135	26	229228	sporulation resulting in formation of a cellular spore	P24634
280	0.015405	0.038708	2	1673	26	229228	nuclear division	P24634|P10653
6900	0.015424	0.038708	1	137	26	229228	membrane budding	P62820
51640	0.015965	0.039874	2	1705	26	229228	organelle localization	P10653|P62820
43044	0.017322	0.043061	1	154	26	229228	ATP-dependent chromatin remodeling	Q9BXF3
8152	0.017802	0.044046	17	98514	26	229228	metabolic process	P80534|P11977|Q4WLN1|A7F1E9|P50125|P30575|Q9BXF3|Q5B135|P83783|P87208|P82610|P20445|P83778|P62820|O13437|P46614|Q0QHL3
48193	0.018253	0.044832	2	1831	26	229228	Golgi vesicle transport	O73885|P62820
48285	0.01829	0.044832	2	1833	26	229228	organelle fission	P24634|P10653
34308	0.018437	0.044983	1	164	26	229228	primary alcohol metabolic process	O13437
36170	0.018771	0.045588	1	167	26	229228	filamentous growth of a population of unicellular organisms in response to starvation	P46614
40007	0.018988	0.045691	2	1870	26	229228	growth	P46614|P30575
32482	0.018988	0.045691	2	1870	26	229228	Rab protein signal transduction	P21856|P62820
90317	0.019551	0.046833	1	174	26	229228	negative regulation of intracellular protein transport	P21856
6309	0.019885	0.047417	1	177	26	229228	apoptotic DNA fragmentation	Q9BXF3
17000	0.020997	0.04962	1	187	26	229228	antibiotic biosynthetic process	P87208
1816	0.020997	0.04962	1	187	26	229228	cytokine production	P62820
[truncated: 169 more columns]

## Sheet: All_uniprotMF
File created with bingo (c) on Nov 2, 2016 at 1:40:11 PM
ontology: unknown
curator: unknown
Selected ontology file : C:\Users\Carla\Proteomics_article\Bingo databases\go.obo
Selected annotation file : C:\Users\Carla\Proteomics_article\Bingo databases\gene_association_uniprot_noiea.goa.tair
Discarded evidence codes :
Overrepresentation
Selected statistical test : Hypergeometric test
Selected correction : Benjamini & Hochberg False Discovery Rate (FDR) correction
Selected significance level : 0.05
Testing option : Use whole annotation as reference set
The selected cluster :
A6RMY2	O73885	P38009	P00549	P02723	P24634	Q96US8	P23301	Q7RV85	Q9LXG1	A8I2V9	Q9UUY8	C5P4Z8	Q7RVI1	Q01475	Q01359	P20287	Q4P0V4	B9WYE6	O94128	Q6C603	P48826	Q06118	Q38680	P41756	P85814	Q09188	P78712	P61859	P05317	P53430	Q0UTQ6	Q04178	P42040	Q9C2U0	P17783	P04909	A2Q908	P10591	Q27788	A4QVR2	Q8X1P0	Q9P6M8	Q12067	P62820	P02299	P51660	Q4WLN1	Q7RVN0	A1CUJ5
No annotations were retrieved for the following entities:
A6RMY2	O73885	P38009	P00549	P02723	P24634	Q96US8	P23301	Q7RV85	Q9LXG1	A8I2V9	Q9UUY8	C5P4Z8	Q7RVI1	Q01475	Q01359	P20287	Q4P0V4	B9WYE6	O94128	Q6C603	P48826	Q06118	Q38680	P41756	P85814	Q09188	P78712	P61859	P05317	P53430	Q0UTQ6	Q04178	P42040	Q9C2U0	P17783	P04909	A2Q908	P10591	Q27788	A4QVR2	Q8X1P0	Q9P6M8	Q12067	P02299	P51660	Q7RVN0	A1CUJ5	A5N3H7	P60010
GO-ID	p-value	corr p-value	x	n	X	N	Description	Genes in test set
4634	6.4353e-07	5.7917e-05	2	13	19	203538	phosphopyruvate hydratase activity	Q5B135|P30575
16835	2.2977e-06	0.0001034	4	1021	19	203538	carbon-oxygen lyase activity	Q4WLN1|Q5B135|P50125|P30575
16829	3.8327e-06	0.00011498	5	2666	19	203538	lyase activity	Q4WLN1|Q5B135|P87208|P50125|P30575
3824	1.3978e-05	0.00031451	16	70945	19	203538	catalytic activity	P80534|P11977|Q4WLN1|A7F1E9|P50125|P30575|Q5B135|P83783|P87208|P82610|P20445|P83778|P62820|O13437|P46614|Q0QHL3
16836	2.3844e-05	0.0004292	3	600	19	203538	hydro-lyase activity	Q4WLN1|Q5B135|P30575
4365	6.6631e-05	0.00088367	2	128	19	203538	glyceraldehyde-3-phosphate dehydrogenase (NAD+) (phosphorylating) activity	P80534|P20445
43891	6.873e-05	0.00088367	2	130	19	203538	glyceraldehyde-3-phosphate dehydrogenase (NAD(P)+) (phosphorylating) activity	P80534|P20445
50177	9.3349e-05	0.0010502	1	1	19	203538	phenylpyruvate decarboxylase activity	P87208
16620	0.00013995	0.0013995	3	1092	19	203538	oxidoreductase activity, acting on the aldehyde or oxo group of donors, NAD or NADP as acceptor	P80534|P20445|O13437
16903	0.00027786	0.0022911	3	1380	19	203538	oxidoreductase activity, acting on the aldehyde or oxo group of donors	P80534|P20445|O13437
30985	0.00028002	0.0022911	1	3	19	203538	high molecular weight kininogen binding	P30575
4737	0.00046666	0.0031498	1	5	19	203538	pyruvate decarboxylase activity	P87208
3961	0.00046666	0.0031498	1	5	19	203538	O-acetylhomoserine aminocarboxypropyltransferase activity	P50125
30984	0.00055997	0.0031498	1	6	19	203538	kininogen binding	P30575
3871	0.00055997	0.0031498	1	6	19	203538	5-methyltetrahydropteroyltriglutamate-homocysteine S-methyltransferase activity	P82610
42085	0.00055997	0.0031498	1	6	19	203538	5-methyltetrahydropteroyltri-L-glutamate-dependent methyltransferase activity	P82610
5093	0.00074656	0.0039524	1	8	19	203538	Rab GDP-dissociation inhibitor activity	P21856
4743	0.0015858	0.007929	1	17	19	203538	pyruvate kinase activity	P46614
4618	0.0017722	0.008394	1	19	19	203538	phosphoglycerate kinase activity	P11977
35605	0.0019586	0.008394	1	21	19	203538	peptidyl-cysteine S-nitrosylase activity	P80534
4124	0.0019586	0.008394	1	21	19	203538	cysteine synthase activity	P50125
5092	0.0021449	0.0087747	1	23	19	203538	GDP-dissociation inhibitor activity	P21856
4108	0.0024244	0.0094867	1	26	19	203538	citrate (Si)-synthase activity	Q0QHL3
16615	0.0029831	0.010874	1	32	19	203538	malate dehydrogenase activity	P83778
8705	0.0032623	0.010874	1	35	19	203538	methionine synthase activity	P82610
8863	0.0032623	0.010874	1	35	19	203538	formate dehydrogenase (NAD+) activity	O13437
42084	0.0032623	0.010874	1	35	19	203538	5-methyltetrahydrofolate-dependent methyltransferase activity	P82610
36440	0.0035415	0.011383	1	38	19	203538	citrate synthase activity	Q0QHL3
70403	0.0044714	0.013804	1	48	19	203538	NAD+ binding	O13437
3994	0.0049361	0.013804	1	53	19	203538	aconitate hydratase activity	Q4WLN1
16802	0.005029	0.013804	1	54	19	203538	trialkylsulfonium hydrolase activity	P83783
4013	0.005029	0.013804	1	54	19	203538	adenosylhomocysteinase activity	P83783
52856	0.0052148	0.013804	1	56	19	203538	NADHX epimerase activity	A7F1E9
52857	0.0052148	0.013804	1	56	19	203538	NADPHX epimerase activity	A7F1E9
16774	0.0068855	0.017706	1	74	19	203538	phosphotransferase activity, carboxyl group as acceptor	P11977
46912	0.0085536	0.021384	1	92	19	203538	transferase activity, transferring acyl groups, acyl groups converted into alkyl on transfer	Q0QHL3
16491	0.0094554	0.023	4	9225	19	203538	oxidoreductase activity	P80534|P20445|P83778|O13437
8172	0.012343	0.029234	1	133	19	203538	S-methyltransferase activity	P82610
16801	0.016395	0.037834	1	177	19	203538	hydrolase activity, acting on ether bonds	P83783
5200	0.019606	0.043202	1	212	19	203538	structural constituent of cytoskeleton	P10653
16740	0.019681	0.043202	6	24282	19	203538	transferase activity	P80534|P11977|P82610|P50125|P46614|Q0QHL3
[truncated: 169 more columns]

## Sheet: All_uniprotCC
File created with bingo (c) on Nov 2, 2016 at 12:44:55 PM
ontology: unknown
curator: unknown
Selected ontology file : C:\Users\Carla\Proteomics_article\Bingo databases\go.obo
Selected annotation file : C:\Users\Carla\Proteomics_article\Bingo databases\gene_association_uniprot_noiea.goa.tair
Discarded evidence codes :
Overrepresentation
Selected statistical test : Hypergeometric test
Selected correction : Benjamini & Hochberg False Discovery Rate (FDR) correction
Selected significance level : 0.05
Testing option : Use whole annotation as reference set
The selected cluster :
A6RMY2	O73885	P38009	P00549	P02723	P24634	Q96US8	P23301	Q7RV85	Q9LXG1	A8I2V9	Q9UUY8	C5P4Z8	Q7RVI1	Q01475	Q01359	P20287	Q4P0V4	B9WYE6	O94128	Q6C603	P48826	Q06118	Q38680	P41756	P85814	Q09188	P78712	P61859	P05317	P53430	Q0UTQ6	Q04178	P42040	Q9C2U0	P17783	P04909	A2Q908	P10591	Q27788	A4QVR2	Q8X1P0	Q9P6M8	Q12067	P62820	P02299	P51660	Q4WLN1	Q7RVN0	A1CUJ5
No annotations were retrieved for the following entities:
A6RMY2	P38009	P00549	P02723	P24634	Q96US8	P23301	Q7RV85	Q9LXG1	A8I2V9	Q9UUY8	C5P4Z8	Q7RVI1	Q01475	Q01359	P20287	Q4P0V4	B9WYE6	O94128	Q6C603	P48826	Q06118	Q38680	P41756	P85814	Q09188	P78712	P61859	P05317	P53430	Q0UTQ6	Q04178	P42040	Q9C2U0	P17783	P04909	A2Q908	P10591	Q27788	A4QVR2	Q8X1P0	Q9P6M8	Q12067	P02299	P51660	Q7RVN0	A1CUJ5	A5N3H7	P60010	Q1K6I4
GO-ID	p-value	corr p-value	x	n	X	N	Description	Genes in test set
9277	1.3279e-08	1.1553e-06	4	213	24	199198	fungal-type cell wall	P40292|P82610|P46614|P30575
30446	6.0724e-08	2.6415e-06	3	63	24	199198	hyphal cell wall	P82610|P46614|P30575
5618	7.5553e-06	0.0002191	4	1052	24	199198	cell wall	P40292|P82610|P46614|P30575
5829	1.2353e-05	0.00026868	9	13137	24	199198	cytosol	P80534|P21856|P83783|P40292|Q6FPW3|P82610|P62820|O13437|P30575
30445	1.6981e-05	0.00029548	2	50	24	199198	yeast-form cell wall	P46614|P30575
30312	2.5679e-05	0.00037235	4	1439	24	199198	external encapsulating structure	P40292|P82610|P46614|P30575
5622	5.6288e-05	0.00069958	22	105443	24	199198	intracellular	P80534|P53498|P11977|Q4WLN1|O42630|O73885|A7F1E9|P40292|P10653|P30575|Q9BXF3|P21856|Q5B135|P83783|P87208|Q6FPW3|P82610|P20445|P83778|P62820|O13437|Q0QHL3
15	0.00012048	0.0013103	1	1	24	199198	phosphopyruvate hydratase complex	P30575
44444	0.00018759	0.0018133	14	45438	24	199198	cytoplasmic part	P80534|P53498|A7F1E9|P40292|P10653|P30575|P21856|P83783|Q6FPW3|P82610|P83778|P62820|O13437|Q0QHL3
90537	0.00024095	0.0020963	1	2	24	199198	CERF complex	Q9BXF3
44464	0.00064347	0.0050893	23	131667	24	199198	cell part	P80534|P53498|P11977|Q4WLN1|O42630|O73885|A7F1E9|P40292|P10653|P30575|Q9BXF3|P21856|Q5B135|P83783|P87208|Q6FPW3|P82610|P20445|P83778|P62820|O13437|P46614|Q0QHL3
5623	0.00076426	0.0055409	23	132737	24	199198	cell	P80534|P53498|P11977|Q4WLN1|O42630|O73885|A7F1E9|P40292|P10653|P30575|Q9BXF3|P21856|Q5B135|P83783|P87208|Q6FPW3|P82610|P20445|P83778|P62820|O13437|P46614|Q0QHL3
45298	0.0010838	0.0072534	1	9	24	199198	tubulin complex	P10653
36156	0.0012042	0.0074833	1	10	24	199198	inner dynein arm	P53498
31010	0.0013245	0.0076824	1	11	24	199198	ISWI-type complex	Q9BXF3
9986	0.002567	0.013958	3	2291	24	199198	cell surface	P82610|P46614|P30575
97452	0.0027676	0.014164	1	23	24	199198	GAIT complex	P80534
5858	0.0034884	0.01686	1	29	24	199198	axonemal dynein complex	P53498
44447	0.0057675	0.026409	1	48	24	199198	axoneme part	P53498
30428	0.0087588	0.038101	1	73	24	199198	cell septum	P40292
5881	0.0095948	0.03975	1	80	24	199198	cytoplasmic microtubule	P10653
5868	0.010907	0.041699	1	91	24	199198	cytoplasmic dynein complex	P53498
5737	0.011489	0.041699	14	67135	24	199198	cytoplasm	P80534|P53498|A7F1E9|P40292|P10653|P30575|P21856|P83783|Q6FPW3|P82610|P83778|P62820|O13437|Q0QHL3
30286	0.011503	0.041699	1	96	24	199198	dynein complex	P53498
[truncated: 169 more columns]

## Sheet: candidaBP
File created with bingo (c) on Nov 2, 2016 at 11:28:18 AM
ontology: unknown
curator: unknown
Selected ontology file : C:\Users\Carla\Proteomics_article\Bingo databases\go.obo
Selected annotation file : C:\Users\Carla\Proteomics_article\Bingo databases\Candida_reviewed.anno
Discarded evidence codes :
Overrepresentation
Selected statistical test : Hypergeometric test
Selected correction : Benjamini & Hochberg False Discovery Rate (FDR) correction
Selected significance level : 0.05
Testing option : Use whole annotation as reference set
The selected cluster :
A6RMY2	O73885	P38009	P00549	P02723	P24634	Q96US8	P23301	Q7RV85	Q9LXG1	A8I2V9	Q9UUY8	C5P4Z8	Q7RVI1	Q01475	Q01359	P20287	Q4P0V4	B9WYE6	O94128	Q6C603	P48826	Q06118	Q38680	P41756	P85814	Q09188	P78712	P61859	P05317	P53430	Q0UTQ6	Q04178	P42040	Q9C2U0	P17783	P04909	A2Q908	P10591	Q27788	A4QVR2	Q8X1P0	Q9P6M8	Q12067	P62820	P02299	P51660	Q4WLN1	Q7RVN0	A1CUJ5
No annotations were retrieved for the following entities:
A6RMY2	O73885	P38009	P00549	P02723	P24634	Q96US8	P23301	Q7RV85	Q9LXG1	A8I2V9	Q9UUY8	C5P4Z8	Q7RVI1	Q01475	Q01359	P20287	Q4P0V4	B9WYE6	O94128	Q6C603	P48826	Q06118	Q38680	P41756	P85814	Q09188	P78712	P61859	P05317	P53430	Q0UTQ6	Q04178	P42040	Q9C2U0	P17783	P04909	A2Q908	P10591	Q27788	A4QVR2	Q8X1P0	Q9P6M8	Q12067	P62820	P02299	P51660	Q4WLN1	Q7RVN0	A1CUJ5
GO-ID	p-value	corr p-value	x	n	X	N	Description	Genes in test set
19752	1.4012e-08	9.2009e-07	6	44	6	847	carboxylic acid metabolic process	P83783|P82610|P83778|O13437|P46614|P30575
43436	1.4012e-08	9.2009e-07	6	44	6	847	oxoacid metabolic process	P83783|P82610|P83778|O13437|P46614|P30575
6082	1.4012e-08	9.2009e-07	6	44	6	847	organic acid metabolic process	P83783|P82610|P83778|O13437|P46614|P30575
6732	9.416e-07	4.6374e-05	4	15	6	847	coenzyme metabolic process	P83783|O13437|P46614|P30575
51186	2.0987e-06	8.2689e-05	4	18	6	847	cofactor metabolic process	P83783|O13437|P46614|P30575
44281	3.5872e-06	0.00011778	6	107	6	847	small molecule metabolic process	P83783|P82610|P83778|O13437|P46614|P30575
72524	5.5183e-05	0.0012079	3	13	6	847	pyridine-containing compound metabolic process	O13437|P46614|P30575
46496	5.5183e-05	0.0012079	3	13	6	847	nicotinamide nucleotide metabolic process	O13437|P46614|P30575
19362	5.5183e-05	0.0012079	3	13	6	847	pyridine nucleotide metabolic process	O13437|P46614|P30575
6733	7.0044e-05	0.0013799	3	14	6	847	oxidoreduction coenzyme metabolic process	O13437|P46614|P30575
52251	0.00010718	0.0014076	3	16	6	847	induction by organism of defense response of other organism involved in symbiotic interaction	P82610|P46614|P30575
31349	0.00010718	0.0014076	3	16	6	847	positive regulation of defense response	P82610|P46614|P30575
52509	0.00010718	0.0014076	3	16	6	847	positive regulation by symbiont of host defense response	P82610|P46614|P30575
52510	0.00010718	0.0014076	3	16	6	847	positive regulation by organism of defense response of other organism involved in symbiotic interaction	P82610|P46614|P30575
44416	0.00010718	0.0014076	3	16	6	847	induction by symbiont of host defense response	P82610|P46614|P30575
32787	0.00015534	0.0015757	3	18	6	847	monocarboxylic acid metabolic process	O13437|P46614|P30575
52255	0.00015534	0.0015757	3	18	6	847	modulation by organism of defense response of other organism involved in symbiotic interaction	P82610|P46614|P30575
31347	0.00015534	0.0015757	3	18	6	847	regulation of defense response	P82610|P46614|P30575
52031	0.00015534	0.0015757	3	18	6	847	modulation by symbiont of host defense response	P82610|P46614|P30575
55086	0.0001607	0.0015757	4	51	6	847	nucleobase-containing small molecule metabolic process	P83783|O13437|P46614|P30575
51817	0.00018397	0.0015757	3	19	6	847	modification of morphology or physiology of other organism involved in symbiotic interaction	P82610|P46614|P30575
44003	0.00018397	0.0015757	3	19	6	847	modification by symbiont of host morphology or physiology	P82610|P46614|P30575
35821	0.00018397	0.0015757	3	19	6	847	modification of morphology or physiology of other organism	P82610|P46614|P30575
96	0.00024962	0.001967	2	4	6	847	sulfur amino acid metabolic process	P83783|P82610
9066	0.00024962	0.001967	2	4	6	847	aspartate family amino acid metabolic process	P83783|P82610
1901564	0.00037359	0.0026672	5	127	6	847	organonitrogen compound metabolic process	P83783|P82610|O13437|P46614|P30575
75136	0.00037909	0.0026672	3	24	6	847	response to host	P82610|P46614|P30575
52200	0.00037909	0.0026672	3	24	6	847	response to host defenses	P82610|P46614|P30575
43207	0.00054341	0.003054	3	27	6	847	response to external biotic stimulus	P82610|P46614|P30575
52173	0.00054341	0.003054	3	27	6	847	response to defenses of other organism involved in symbiotic interaction	P82610|P46614|P30575
51707	0.00054341	0.003054	3	27	6	847	response to other organism	P82610|P46614|P30575
6165	0.0006201	0.003054	2	6	6	847	nucleoside diphosphate phosphorylation	P46614|P30575
6757	0.0006201	0.003054	2	6	6	847	ATP generation from ADP	P46614|P30575
46939	0.0006201	0.003054	2	6	6	847	nucleotide phosphorylation	P46614|P30575
9132	0.0006201	0.003054	2	6	6	847	nucleoside diphosphate metabolic process	P46614|P30575
9135	0.0006201	0.003054	2	6	6	847	purine nucleoside diphosphate metabolic process	P46614|P30575
46031	0.0006201	0.003054	2	6	6	847	ADP metabolic process	P46614|P30575
6096	0.0006201	0.003054	2	6	6	847	glycolytic process	P46614|P30575
9179	0.0006201	0.003054	2	6	6	847	purine ribonucleoside diphosphate metabolic process	P46614|P30575
9185	0.0006201	0.003054	2	6	6	847	ribonucleoside diphosphate metabolic process	P46614|P30575
6091	0.00074813	0.0035947	3	30	6	847	generation of precursor metabolites and energy	P83778|P46614|P30575
44710	0.00086139	0.0039647	6	263	6	847	single-organism metabolic process	P83783|P82610|P83778|O13437|P46614|P30575
6575	0.0008654	0.0039647	2	7	6	847	cellular modified amino acid metabolic process	P83783|P82610
51701	0.0010907	0.0048833	3	34	6	847	interaction with host	P82610|P46614|P30575
6790	0.0011502	0.0049259	2	8	6	847	sulfur compound metabolic process	P83783|P82610
6090	0.0011502	0.0049259	2	8	6	847	pyruvate metabolic process	P46614|P30575
46128	0.0014046	0.0057618	3	37	6	847	purine ribonucleoside metabolic process	P83783|P46614|P30575
42278	0.0014046	0.0057618	3	37	6	847	purine nucleoside metabolic process	P83783|P46614|P30575
44724	0.0014742	0.0057618	2	9	6	847	single-organism carbohydrate catabolic process	P46614|P30575
1901657	0.0015209	0.0057618	3	38	6	847	glycosyl compound metabolic process	P83783|P46614|P30575
9116	0.0015209	0.0057618	3	38	6	847	nucleoside metabolic process	P83783|P46614|P30575
9119	0.0015209	0.0057618	3	38	6	847	ribonucleoside metabolic process	P83783|P46614|P30575
44712	0.0019061	0.0069536	3	41	6	847	single-organism catabolic process	O13437|P46614|P30575
72521	0.0019061	0.0069536	3	41	6	847	purine-containing compound metabolic process	P83783|P46614|P30575
48584	0.002047	0.0073321	3	42	6	847	positive regulation of response to stimulus	P82610|P46614|P30575
16052	0.002238	0.0078728	2	11	6	847	carbohydrate catabolic process	P46614|P30575
80134	0.0026771	0.0092526	3	46	6	847	regulation of response to stress	P82610|P46614|P30575
6753	0.0028518	0.0095221	3	47	6	847	nucleoside phosphate metabolic process	O13437|P46614|P30575
9117	0.0028518	0.0095221	3	47	6	847	nucleotide metabolic process	O13437|P46614|P30575
65008	0.0036223	0.011893	3	51	6	847	regulation of biological quality	P82610|P46614|P30575
1901575	0.0045129	0.014575	3	55	6	847	organic substance catabolic process	O13437|P46614|P30575
48583	0.0050054	0.015904	3	57	6	847	regulation of response to stimulus	P82610|P46614|P30575
19637	0.0052637	0.016418	3	58	6	847	organophosphate metabolic process	O13437|P46614|P30575
44403	0.0060884	0.016418	3	61	6	847	symbiosis, encompassing mutualism through parasitism	P82610|P46614|P30575
44419	0.0060884	0.016418	3	61	6	847	interspecies interaction between organisms	P82610|P46614|P30575
1901605	0.0067832	0.016418	2	19	6	847	alpha-amino acid metabolic process	P83783|P82610
34308	0.0070838	0.016418	1	1	6	847	primary alcohol metabolic process	O13437
15942	0.0070838	0.016418	1	1	6	847	formate metabolic process	O13437
15945	0.0070838	0.016418	1	1	6	847	methanol metabolic process	O13437
33353	0.0070838	0.016418	1	1	6	847	S-adenosylmethionine cycle	P83783
15946	0.0070838	0.016418	1	1	6	847	methanol oxidation	O13437
6735	0.0070838	0.016418	1	1	6	847	NADH regeneration	O13437
9310	0.0070838	0.016418	1	1	6	847	amine catabolic process	O13437
1901160	0.0070838	0.016418	1	1	6	847	primary amino compound metabolic process	O13437
72350	0.0070838	0.016418	1	1	6	847	tricarboxylic acid metabolic process	P83778
42183	0.0070838	0.016418	1	1	6	847	formate catabolic process	O13437
30416	0.0070838	0.016418	1	1	6	847	methylamine metabolic process	O13437
19695	0.0070838	0.016418	1	1	6	847	choline metabolic process	O13437
42402	0.0070838	0.016418	1	1	6	847	cellular biogenic amine catabolic process	O13437
46498	0.0070838	0.016418	1	1	6	847	S-adenosylhomocysteine metabolic process	P83783
46500	0.0070838	0.016418	1	1	6	847	S-adenosylmethionine metabolic process	P83783
42426	0.0070838	0.016418	1	1	6	847	choline catabolic process	O13437
6099	0.0070838	0.016418	1	1	6	847	tricarboxylic acid cycle	P83778
6101	0.0070838	0.016418	1	1	6	847	citrate metabolic process	P83778
50667	0.0070838	0.016418	1	1	6	847	homocysteine metabolic process	P82610
44763	0.0091892	0.02105	6	389	6	847	single-organism cellular process	P83783|P82610|P83778|O13437|P46614|P30575
9056	0.011402	0.025818	3	76	6	847	catabolic process	O13437|P46614|P30575
6520	0.011675	0.026135	2	25	6	847	cellular amino acid metabolic process	P83783|P82610
9607	0.013644	0.029292	3	81	6	847	response to biotic stimulus	P82610|P46614|P30575
46164	0.014126	0.029292	1	2	6	847	alcohol catabolic process	O13437
97	0.014126	0.029292	1	2	6	847	sulfur amino acid biosynthetic process	P82610
9069	0.014126	0.029292	1	2	6	847	serine family amino acid metabolic process	P83783
9086	0.014126	0.029292	1	2	6	847	methionine biosynthetic process	P82610
6555	0.014126	0.029292	1	2	6	847	methionine metabolic process	P82610
42439	0.014126	0.029292	1	2	6	847	ethanolamine-containing compound metabolic process	O13437
6807	0.015739	0.032298	5	276	6	847	nitrogen compound metabolic process	P83783|P82610|O13437|P46614|P30575
48518	0.016663	0.033841	3	87	6	847	positive regulation of biological process	P82610|P46614|P30575
44237	0.017548	0.034919	6	433	6	847	cellular metabolic process	P83783|P82610|P83778|O13437|P46614|P30575
44238	0.017548	0.034919	6	433	6	847	primary metabolic process	P83783|P82610|P83778|O13437|P46614|P30575
1901135	0.017751	0.03497	3	89	6	847	carbohydrate derivative metabolic process	P83783|P46614|P30575
44283	0.018874	0.03581	2	32	6	847	small molecule biosynthetic process	P82610|P30575
9144	0.020028	0.03581	2	33	6	847	purine nucleoside triphosphate metabolic process	P46614|P30575
46034	0.020028	0.03581	2	33	6	847	ATP metabolic process	P46614|P30575
9199	0.020028	0.03581	2	33	6	847	ribonucleoside triphosphate metabolic process	P46614|P30575
9205	0.020028	0.03581	2	33	6	847	purine ribonucleoside triphosphate metabolic process	P46614|P30575
1901616	0.021126	0.03581	1	3	6	847	organic hydroxy compound catabolic process	O13437
6734	0.021126	0.03581	1	3	6	847	NADH metabolic process	O13437
72329	0.021126	0.03581	1	3	6	847	monocarboxylic acid catabolic process	O13437
44272	0.021126	0.03581	1	3	6	847	sulfur compound biosynthetic process	P82610
46364	0.021126	0.03581	1	3	6	847	monosaccharide biosynthetic process	P30575
9060	0.021126	0.03581	1	3	6	847	aerobic respiration	P83778
9067	0.021126	0.03581	1	3	6	847	aspartate family amino acid biosynthetic process	P82610
6006	0.021126	0.03581	1	3	6	847	glucose metabolic process	P30575
19319	0.021126	0.03581	1	3	6	847	hexose biosynthetic process	P30575
97164	0.021126	0.03581	1	3	6	847	ammonium ion metabolic process	O13437
6094	0.021126	0.03581	1	3	6	847	gluconeogenesis	P30575
9605	0.021268	0.03581	3	95	6	847	response to external stimulus	P82610|P46614|P30575
71704	0.021551	0.03598	6	448	6	847	organic substance metabolic process	P83783|P82610|P83778|O13437|P46614|P30575
9141	0.022425	0.037124	2	35	6	847	nucleoside triphosphate metabolic process	P46614|P30575
44699	0.02398	0.038994	6	456	6	847	single-organism process	P83783|P82610|P83778|O13437|P46614|P30575
6793	0.024491	0.038994	3	100	6	847	phosphorus metabolic process	O13437|P46614|P30575
6796	0.024491	0.038994	3	100	6	847	phosphate-containing compound metabolic process	O13437|P46614|P30575
6163	0.02494	0.038994	2	37	6	847	purine nucleotide metabolic process	P46614|P30575
9126	0.02494	0.038994	2	37	6	847	purine nucleoside monophosphate metabolic process	P46614|P30575
9150	0.02494	0.038994	2	37	6	847	purine ribonucleotide metabolic process	P46614|P30575
9167	0.02494	0.038994	2	37	6	847	purine ribonucleoside monophosphate metabolic process	P46614|P30575
9259	0.026241	0.040074	2	38	6	847	ribonucleotide metabolic process	P46614|P30575
19693	0.026241	0.040074	2	38	6	847	ribose phosphate metabolic process	P46614|P30575
9161	0.026241	0.040074	2	38	6	847	ribonucleoside monophosphate metabolic process	P46614|P30575
16054	0.028085	0.042235	1	4	6	847	organic acid catabolic process	O13437
46395	0.028085	0.042235	1	4	6	847	carboxylic acid catabolic process	O13437
9123	0.028929	0.043174	2	40	6	847	nucleoside monophosphate metabolic process	P46614|P30575
[truncated: 169 more columns]

## Sheet: candidaMF
File created with bingo (c) on Nov 2, 2016 at 9:32:04 AM
ontology: unknown
curator: unknown
Selected ontology file : C:\Users\Carla\Proteomics_article\Bingo databases\go.obo
Selected annotation file : C:\Users\Carla\Proteomics_article\Bingo databases\Candida_reviewed.anno
Discarded evidence codes :
Overrepresentation
Selected statistical test : Hypergeometric test
Selected correction : Benjamini & Hochberg False Discovery Rate (FDR) correction
Selected significance level : 0.05
Testing option : Use whole annotation as reference set
The selected cluster :
A6RMY2	O73885	P38009	P00549	P02723	P24634	Q96US8	P23301	Q7RV85	Q9LXG1	A8I2V9	Q9UUY8	C5P4Z8	Q7RVI1	Q01475	Q01359	P20287	Q4P0V4	B9WYE6	O94128	Q6C603	P48826	Q06118	Q38680	P41756	P85814	Q09188	P78712	P61859	P05317	P53430	Q0UTQ6	Q04178	P42040	Q9C2U0	P17783	P04909	A2Q908	P10591	Q27788	A4QVR2	Q8X1P0	Q9P6M8	Q12067	P62820	P02299	P51660	Q4WLN1	Q7RVN0	A1CUJ5
No annotations were retrieved for the following entities:
A6RMY2	O73885	P38009	P00549	P02723	P24634	Q96US8	P23301	Q7RV85	Q9LXG1	A8I2V9	Q9UUY8	C5P4Z8	Q7RVI1	Q01475	Q01359	P20287	Q4P0V4	B9WYE6	O94128	Q6C603	P48826	Q06118	Q38680	P41756	P85814	Q09188	P78712	P61859	P05317	P53430	Q0UTQ6	Q04178	P42040	Q9C2U0	P17783	P04909	A2Q908	P10591	Q27788	A4QVR2	Q8X1P0	Q9P6M8	Q12067	P62820	P02299	P51660	Q4WLN1	Q7RVN0	A1CUJ5
GO-ID	p-value	corr p-value	x	n	X	N	Description	Genes in test set
3824	0.0024736	0.019787	6	323	6	874	catalytic activity	P83783|P82610|P83778|O13437|P46614|P30575
8705	0.006865	0.019787	1	1	6	874	methionine synthase activity	P82610
70403	0.006865	0.019787	1	1	6	874	NAD+ binding	O13437
16903	0.006865	0.019787	1	1	6	874	oxidoreductase activity, acting on the aldehyde or oxo group of donors	O13437
4743	0.006865	0.019787	1	1	6	874	pyruvate kinase activity	P46614
4634	0.006865	0.019787	1	1	6	874	phosphopyruvate hydratase activity	P30575
8863	0.006865	0.019787	1	1	6	874	formate dehydrogenase (NAD+) activity	O13437
3871	0.006865	0.019787	1	1	6	874	5-methyltetrahydropteroyltriglutamate-homocysteine S-methyltransferase activity	P82610
16802	0.006865	0.019787	1	1	6	874	trialkylsulfonium hydrolase activity	P83783
4013	0.006865	0.019787	1	1	6	874	adenosylhomocysteinase activity	P83783
42802	0.006865	0.019787	1	1	6	874	identical protein binding	O13437
42803	0.006865	0.019787	1	1	6	874	protein homodimerization activity	O13437
51287	0.006865	0.019787	1	1	6	874	NAD binding	O13437
42084	0.006865	0.019787	1	1	6	874	5-methyltetrahydrofolate-dependent methyltransferase activity	P82610
42085	0.006865	0.019787	1	1	6	874	5-methyltetrahydropteroyltri-L-glutamate-dependent methyltransferase activity	P82610
16615	0.006865	0.019787	1	1	6	874	malate dehydrogenase activity	P83778
16620	0.006865	0.019787	1	1	6	874	oxidoreductase activity, acting on the aldehyde or oxo group of donors, NAD or NADP as acceptor	O13437
8172	0.013691	0.037269	1	2	6	874	S-methyltransferase activity	P82610
46983	0.020477	0.04778	1	3	6	874	protein dimerization activity	O13437
30984	0.020477	0.04778	1	3	6	874	kininogen binding	P30575
30985	0.020477	0.04778	1	3	6	874	high molecular weight kininogen binding	P30575
[truncated: 169 more columns]

## Sheet: candidaCC
File created with bingo (c) on Nov 2, 2016 at 10:58:06 AM
ontology: unknown
curator: unknown
Selected ontology file : C:\Users\Carla\Proteomics_article\Bingo databases\go.obo
Selected annotation file : C:\Users\Carla\Proteomics_article\Bingo databases\Candida_reviewed.anno
Discarded evidence codes :
Overrepresentation
Selected statistical test : Hypergeometric test
Selected correction : Benjamini & Hochberg False Discovery Rate (FDR) correction
Selected significance level : 0.05
Testing option : Use whole annotation as reference set
The selected cluster :
A6RMY2	O73885	P38009	P00549	P02723	P24634	Q96US8	P23301	Q7RV85	Q9LXG1	A8I2V9	Q9UUY8	C5P4Z8	Q7RVI1	Q01475	Q01359	P20287	Q4P0V4	B9WYE6	O94128	Q6C603	P48826	Q06118	Q38680	P41756	P85814	Q09188	P78712	P61859	P05317	P53430	Q0UTQ6	Q04178	P42040	Q9C2U0	P17783	P04909	A2Q908	P10591	Q27788	A4QVR2	Q8X1P0	Q9P6M8	Q12067	P62820	P02299	P51660	Q4WLN1	Q7RVN0	A1CUJ5
No annotations were retrieved for the following entities:
A6RMY2	O73885	P38009	P00549	P02723	P24634	Q96US8	P23301	Q7RV85	Q9LXG1	A8I2V9	Q9UUY8	C5P4Z8	Q7RVI1	Q01475	Q01359	P20287	Q4P0V4	B9WYE6	O94128	Q6C603	P48826	Q06118	Q38680	P41756	P85814	Q09188	P78712	P61859	P05317	P53430	Q0UTQ6	Q04178	P42040	Q9C2U0	P17783	P04909	A2Q908	P10591	Q27788	A4QVR2	Q8X1P0	Q9P6M8	Q12067	P62820	P02299	P51660	Q4WLN1	Q7RVN0	A1CUJ5
GO-ID	p-value	corr p-value	x	n	X	N	Description	Genes in test set
5829	0.00025605	0.0074254	5	69	7	623	cytosol	P83783|Q6FPW3|P82610|O13437|P30575
[truncated: 169 more columns]

## Sheet: S.cerBP
File created with bingo (c) on Nov 2, 2016 at 11:29:04 AM
ontology: unknown
curator: unknown
Selected ontology file : C:\Users\Carla\Proteomics_article\Bingo databases\go.obo
Selected annotation file : bundle://127.0:1/data/S_cerevisiae_default
Discarded evidence codes :
Overrepresentation
Selected statistical test : Hypergeometric test
Selected correction : Benjamini & Hochberg False Discovery Rate (FDR) correction
Selected significance level : 0.05
Testing option : Use whole annotation as reference set
The selected cluster :
A6RMY2	O73885	P38009	P00549	P02723	P24634	Q96US8	P23301	Q7RV85	Q9LXG1	A8I2V9	Q9UUY8	C5P4Z8	Q7RVI1	Q01475	Q01359	P20287	Q4P0V4	B9WYE6	O94128	Q6C603	P48826	Q06118	Q38680	P41756	P85814	Q09188	P78712	P61859	P05317	P53430	Q0UTQ6	Q04178	P42040	Q9C2U0	P17783	P04909	A2Q908	P10591	Q27788	A4QVR2	Q8X1P0	Q9P6M8	Q12067	P62820	P02299	P51660	Q4WLN1	Q7RVN0	A1CUJ5
No annotations were retrieved for the following entities:
A6RMY2	O73885	P02723	P24634	Q96US8	Q7RV85	Q9LXG1	A8I2V9	Q9UUY8	C5P4Z8	Q7RVI1	Q01475	Q01359	P20287	Q4P0V4	B9WYE6	O94128	Q6C603	P48826	Q06118	Q38680	P41756	P85814	Q09188	P78712	P61859	P53430	Q0UTQ6	P42040	Q9C2U0	P17783	P04909	A2Q908	Q27788	A4QVR2	Q8X1P0	Q9P6M8	P62820	P02299	P51660	Q4WLN1	Q7RVN0	A1CUJ5	A5N3H7	Q1K6I4	Q466D4	P26198	P80534	Q92407	P40918
GO-ID	p-value	corr p-value	x	n	X	N	Description	Genes in test set
1901564	2.6407e-06	0.0010229	14	1508	18	6206	organonitrogen compound metabolic process	P00890|P26784|P08679|P32614|P26783|P05317|P38009|Q04178|P0C0W9|P32324|P10591|P00549|P00830|P23301
1901566	3.8968e-06	0.0010229	13	1292	18	6206	organonitrogen compound biosynthetic process	P00890|P26784|P08679|P32614|P26783|P05317|P38009|Q04178|P0C0W9|P32324|P10591|P00830|P23301
45901	2.3798e-05	0.0041647	2	3	18	6206	positive regulation of translational elongation	P23301|P32324
6448	3.9927e-05	0.0052405	3	24	18	6206	regulation of translational elongation	P26783|P23301|P32324
6807	0.000153	0.012294	16	2808	18	6206	nitrogen compound metabolic process	P00890|P26784|P08679|P32614|P26783|P05317|P38009|Q04178|P0C0W9|P32324|P10591|P00549|P02309|P60010|P00830|P23301
6417	0.0001701	0.012294	5	193	18	6206	regulation of translation	P26784|P26783|P00549|P23301|P32324
34248	0.0001701	0.012294	5	193	18	6206	regulation of cellular amide metabolic process	P26784|P26783|P00549|P23301|P32324
10608	0.00018734	0.012294	5	197	18	6206	posttranscriptional regulation of gene expression	P26784|P26783|P00549|P23301|P32324
6188	0.0003527	0.018517	2	10	18	6206	IMP biosynthetic process	P38009|Q04178
46040	0.0003527	0.018517	2	10	18	6206	IMP metabolic process	P38009|Q04178
9167	0.00053176	0.023037	4	136	18	6206	purine ribonucleoside monophosphate metabolic process	P00549|P38009|Q04178|P00830
9126	0.00054676	0.023037	4	137	18	6206	purine nucleoside monophosphate metabolic process	P00549|P38009|Q04178|P00830
6537	0.0006082	0.023037	2	13	18	6206	glutamate biosynthetic process	P00890|P08679
9150	0.00066034	0.023037	4	144	18	6206	purine ribonucleotide metabolic process	P00549|P38009|Q04178|P00830
9161	0.00069566	0.023037	4	146	18	6206	ribonucleoside monophosphate metabolic process	P00549|P38009|Q04178|P00830
9123	0.00073231	0.023037	4	148	18	6206	nucleoside monophosphate metabolic process	P00549|P38009|Q04178|P00830
6163	0.00075115	0.023037	4	149	18	6206	purine nucleotide metabolic process	P00549|P38009|Q04178|P00830
9259	0.00078984	0.023037	4	151	18	6206	ribonucleotide metabolic process	P00549|P38009|Q04178|P00830
9168	0.00091272	0.024795	3	68	18	6206	purine ribonucleoside monophosphate biosynthetic process	P38009|Q04178|P00830
9127	0.00095248	0.024795	3	69	18	6206	purine nucleoside monophosphate biosynthetic process	P38009|Q04178|P00830
44238	0.0010379	0.024795	17	3670	18	6206	primary metabolic process	P00890|P26784|P08679|P32614|P26783|P05317|P38009|Q04178|P0C0W9|P32324|P10591|P00549|P02309|P60010|P23639|P00830|P23301
9152	0.0011225	0.024795	3	73	18	6206	purine ribonucleotide biosynthetic process	P38009|Q04178|P00830
72521	0.0011521	0.024795	4	167	18	6206	purine-containing compound metabolic process	P00549|P38009|Q04178|P00830
6536	0.0011828	0.024795	2	18	18	6206	glutamate metabolic process	P00890|P08679
19693	0.0012312	0.024795	4	170	18	6206	ribose phosphate metabolic process	P00549|P38009|Q04178|P00830
6164	0.0013106	0.024795	3	77	18	6206	purine nucleotide biosynthetic process	P38009|Q04178|P00830
44237	0.0013231	0.024795	17	3727	18	6206	cellular metabolic process	P00890|P26784|P08679|P32614|P26783|P05317|P38009|Q04178|P0C0W9|P32324|P10591|P00549|P02309|P60010|P23639|P00830|P23301
9156	0.0013606	0.024795	3	78	18	6206	ribonucleoside monophosphate biosynthetic process	P38009|Q04178|P00830
43650	0.0014638	0.024795	2	20	18	6206	dicarboxylic acid biosynthetic process	P00890|P08679
9260	0.0014641	0.024795	3	80	18	6206	ribonucleotide biosynthetic process	P38009|Q04178|P00830
9124	0.0014641	0.024795	3	80	18	6206	nucleoside monophosphate biosynthetic process	P38009|Q04178|P00830
46390	0.0017441	0.026437	3	85	18	6206	ribose phosphate biosynthetic process	P38009|Q04178|P00830
72522	0.0017441	0.026437	3	85	18	6206	purine-containing compound biosynthetic process	P38009|Q04178|P00830
34250	0.0017736	0.026437	2	22	18	6206	positive regulation of cellular amide metabolic process	P23301|P32324
45727	0.0017736	0.026437	2	22	18	6206	positive regulation of translation	P23301|P32324
71704	0.0018388	0.026437	17	3806	18	6206	organic substance metabolic process	P00890|P26784|P08679|P32614|P26783|P05317|P38009|Q04178|P0C0W9|P32324|P10591|P00549|P02309|P60010|P23639|P00830|P23301
44249	0.0018643	0.026437	13	2229	18	6206	cellular biosynthetic process	P00890|P26784|P08679|P32614|P26783|P05317|P38009|Q04178|P0C0W9|P32324|P10591|P00830|P23301
18205	0.0019273	0.026437	3	88	18	6206	peptidyl-lysine modification	P02309|P60010|P23301
1901576	0.0019639	0.026437	13	2240	18	6206	organic substance biosynthetic process	P00890|P26784|P08679|P32614|P26783|P05317|P38009|Q04178|P0C0W9|P32324|P10591|P00830|P23301
32268	0.0021828	0.028649	5	337	18	6206	regulation of cellular protein metabolic process	P26784|P26783|P00549|P23301|P32324
34641	0.0025251	0.031676	14	2636	18	6206	cellular nitrogen compound metabolic process	P26784|P32614|P26783|P05317|P38009|Q04178|P0C0W9|P32324|P10591|P00549|P02309|P60010|P00830|P23301
9058	0.0025341	0.031676	13	2295	18	6206	biosynthetic process	P00890|P26784|P08679|P32614|P26783|P05317|P38009|Q04178|P0C0W9|P32324|P10591|P00830|P23301
9084	0.0028724	0.031723	2	28	18	6206	glutamine family amino acid biosynthetic process	P00890|P08679
60	0.0029004	0.031723	1	1	18	6206	protein import into nucleus, translocation	P10591
46356	0.0029004	0.031723	1	1	18	6206	acetyl-CoA catabolic process	P00890
32263	0.0029004	0.031723	1	1	18	6206	GMP salvage	Q04178
32264	0.0029004	0.031723	1	1	18	6206	IMP salvage	Q04178
9109	0.0029004	0.031723	1	1	18	6206	coenzyme catabolic process	P00890
6412	0.00327	0.033912	8	960	18	6206	translation	P10591|P26784|P32614|P26783|P05317|P0C0W9|P23301|P32324
6099	0.0032943	0.033912	2	30	18	6206	tricarboxylic acid cycle	P00890|P08679
6101	0.0032943	0.033912	2	30	18	6206	citrate metabolic process	P00890|P08679
43043	0.0033817	0.034142	8	965	18	6206	peptide biosynthetic process	P10591|P26784|P32614|P26783|P05317|P0C0W9|P23301|P32324
72350	0.0035154	0.034823	2	31	18	6206	tricarboxylic acid metabolic process	P00890|P08679
44271	0.0036987	0.03596	11	1759	18	6206	cellular nitrogen compound biosynthetic process	P10591|P26784|P32614|P26783|P05317|P38009|Q04178|P0C0W9|P00830|P23301|P32324
6518	0.0039101	0.037324	8	987	18	6206	peptide metabolic process	P10591|P26784|P32614|P26783|P05317|P0C0W9|P23301|P32324
43604	0.0041178	0.038605	8	995	18	6206	amide biosynthetic process	P10591|P26784|P32614|P26783|P05317|P0C0W9|P23301|P32324
43648	0.0042194	0.038863	2	34	18	6206	dicarboxylic acid metabolic process	P00890|P08679
51246	0.0044167	0.039979	5	396	18	6206	regulation of protein metabolic process	P26784|P26783|P00549|P23301|P32324
9117	0.0047507	0.042274	4	246	18	6206	nucleotide metabolic process	P00549|P38009|Q04178|P00830
9165	0.0049876	0.042835	3	123	18	6206	nucleotide biosynthetic process	P38009|Q04178|P00830
43603	0.0052602	0.042835	8	1034	18	6206	cellular amide metabolic process	P10591|P26784|P32614|P26783|P05317|P0C0W9|P23301|P32324
6753	0.0054001	0.042835	4	255	18	6206	nucleoside phosphate metabolic process	P00549|P38009|Q04178|P00830
27	0.0055256	0.042835	2	39	18	6206	ribosomal large subunit assembly	P05317|P0C0W9
1901293	0.0056978	0.042835	3	129	18	6206	nucleoside phosphate biosynthetic process	P38009|Q04178|P00830
44267	0.0057436	0.042835	11	1852	18	6206	cellular protein metabolic process	P10591|P26784|P32614|P26783|P05317|P02309|P60010|P23639|P0C0W9|P23301|P32324
43243	0.0057929	0.042835	1	2	18	6206	positive regulation of protein complex disassembly	P23301
6452	0.0057929	0.042835	1	2	18	6206	translational frameshifting	P23301
30050	0.0057929	0.042835	1	2	18	6206	vesicle transport along actin filament	P60010
32261	0.0057929	0.042835	1	2	18	6206	purine nucleotide salvage	Q04178
45905	0.0057929	0.042835	1	2	18	6206	positive regulation of translational termination	P23301
51187	0.0057929	0.042835	1	2	18	6206	cofactor catabolic process	P00890
46128	0.006873	0.049429	3	138	18	6206	purine ribonucleoside metabolic process	P00549|Q04178|P00830
42278	0.006873	0.049429	3	138	18	6206	purine nucleoside metabolic process	P00549|Q04178|P00830
[truncated: 169 more columns]

## Sheet: S.cerMF
File created with bingo (c) on Nov 2, 2016 at 9:30:55 AM
ontology: unknown
curator: unknown
Selected ontology file : C:\Users\Carla\Proteomics_article\Bingo databases\go.obo
Selected annotation file : bundle://127.0:1/data/S_cerevisiae_default
Discarded evidence codes :
Overrepresentation
Selected statistical test : Hypergeometric test
Selected correction : Benjamini & Hochberg False Discovery Rate (FDR) correction
Selected significance level : 0.05
Testing option : Use whole annotation as reference set
The selected cluster :
A6RMY2	O73885	P38009	P00549	P02723	P24634	Q96US8	P23301	Q7RV85	Q9LXG1	A8I2V9	Q9UUY8	C5P4Z8	Q7RVI1	Q01475	Q01359	P20287	Q4P0V4	B9WYE6	O94128	Q6C603	P48826	Q06118	Q38680	P41756	P85814	Q09188	P78712	P61859	P05317	P53430	Q0UTQ6	Q04178	P42040	Q9C2U0	P17783	P04909	A2Q908	P10591	Q27788	A4QVR2	Q8X1P0	Q9P6M8	Q12067	P62820	P02299	P51660	Q4WLN1	Q7RVN0	A1CUJ5
No annotations were retrieved for the following entities:
A6RMY2	O73885	P02723	P24634	Q96US8	Q7RV85	Q9LXG1	A8I2V9	Q9UUY8	C5P4Z8	Q7RVI1	Q01475	Q01359	P20287	Q4P0V4	B9WYE6	O94128	Q6C603	P48826	Q06118	Q38680	P41756	P85814	Q09188	P78712	P61859	P53430	Q0UTQ6	P42040	Q9C2U0	P17783	P04909	A2Q908	Q27788	A4QVR2	Q8X1P0	Q9P6M8	P62820	P02299	P51660	Q4WLN1	Q7RVN0	A1CUJ5	A5N3H7	Q1K6I4	Q466D4	P26198	P80534	Q92407	P40918
GO-ID	p-value	corr p-value	x	n	X	N	Description	Genes in test set
4108	2.4851e-05	0.0016526	2	3	18	6073	citrate (Si)-synthase activity	P00890|P08679
36440	2.4851e-05	0.0016526	2	3	18	6073	citrate synthase activity	P00890|P08679
19843	0.00025059	0.01111	3	43	18	6073	rRNA binding	P05317|P0C0W9|P32324
46912	0.00044924	0.014937	2	11	18	6073	transferase activity, transferring acyl groups, acyl groups converted into alkyl on transfer	P00890|P08679
3746	0.00097159	0.025844	2	16	18	6073	translation elongation factor activity	P23301|P32324
5198	0.003831	0.049207	5	375	18	6073	structural molecule activity	P26784|P26783|P05317|P60010|P0C0W9
16746	0.0041751	0.049207	3	113	18	6073	transferase activity, transferring acyl groups	P00890|P08679|P60010
3735	0.0042251	0.049207	4	233	18	6073	structural constituent of ribosome	P26784|P26783|P05317|P0C0W9
16156	0.0059196	0.049207	1	2	18	6073	fumarate reductase (NADH) activity	P32614
4643	0.0059196	0.049207	1	2	18	6073	phosphoribosylaminoimidazolecarboxamide formyltransferase activity	P38009
70180	0.0059196	0.049207	1	2	18	6073	large ribosomal subunit rRNA binding	P05317
4422	0.0059196	0.049207	1	2	18	6073	hypoxanthine phosphoribosyltransferase activity	Q04178
3937	0.0059196	0.049207	1	2	18	6073	IMP cyclohydrolase activity	P38009
4743	0.0059196	0.049207	1	2	18	6073	pyruvate kinase activity	P00549
31420	0.0059196	0.049207	1	2	18	6073	alkali metal ion binding	P00549
30955	0.0059196	0.049207	1	2	18	6073	potassium ion binding	P00549
[truncated: 169 more columns]

## Sheet: S.cerCC
File created with bingo (c) on Nov 2, 2016 at 10:48:50 AM
ontology: unknown
curator: unknown
Selected ontology file : C:\Users\Carla\Proteomics_article\Bingo databases\go.obo
Selected annotation file : bundle://127.0:1/data/S_cerevisiae_default
Discarded evidence codes :
Overrepresentation
Selected statistical test : Hypergeometric test
Selected correction : Benjamini & Hochberg False Discovery Rate (FDR) correction
Selected significance level : 0.05
Testing option : Use whole annotation as reference set
The selected cluster :
A6RMY2	O73885	P38009	P00549	P02723	P24634	Q96US8	P23301	Q7RV85	Q9LXG1	A8I2V9	Q9UUY8	C5P4Z8	Q7RVI1	Q01475	Q01359	P20287	Q4P0V4	B9WYE6	O94128	Q6C603	P48826	Q06118	Q38680	P41756	P85814	Q09188	P78712	P61859	P05317	P53430	Q0UTQ6	Q04178	P42040	Q9C2U0	P17783	P04909	A2Q908	P10591	Q27788	A4QVR2	Q8X1P0	Q9P6M8	Q12067	P62820	P02299	P51660	Q4WLN1	Q7RVN0	A1CUJ5
No annotations were retrieved for the following entities:
A6RMY2	O73885	P02723	P24634	Q96US8	Q7RV85	Q9LXG1	A8I2V9	Q9UUY8	C5P4Z8	Q7RVI1	Q01475	Q01359	P20287	Q4P0V4	B9WYE6	O94128	Q6C603	P48826	Q06118	Q38680	P41756	P85814	Q09188	P78712	P61859	P53430	Q0UTQ6	P42040	Q9C2U0	P17783	P04909	A2Q908	Q27788	A4QVR2	Q8X1P0	Q9P6M8	P62820	P02299	P51660	Q4WLN1	Q7RVN0	A1CUJ5	A5N3H7	Q1K6I4	Q466D4	P26198	P80534	Q92407	P40918
GO-ID	p-value	corr p-value	x	n	X	N	Description	Genes in test set
44445	2.3992e-05	0.0026437	6	219	18	6181	cytosolic part	P26784|P26783|P05317|P23639|P0C0W9|P23301
5829	3.8594e-05	0.0026437	9	670	18	6181	cytosol	P26784|P32614|P26783|P00549|P05317|P23639|P38009|P0C0W9|P23301
5840	8.4943e-05	0.003166	6	274	18	6181	ribosome	P26784|P26783|P05317|P0C0W9|P23301|P32324
22626	9.2439e-05	0.003166	5	169	18	6181	cytosolic ribosome	P26784|P26783|P05317|P0C0W9|P23301
44444	0.00015646	0.0042871	16	2801	18	6181	cytoplasmic part	P00890|P26784|P08679|P32614|P26783|P05317|P38009|P0C0W9|P32324|P10591|P00549|P60010|P23639|P00830|Q12067|P23301
[truncated: 169 more columns]
