# Supplementary material for: Data from proteome analysis of Lasiodiplodia theobromae (Botryosphaeriaceae)
Source: Data Brief. 2017 May 17;13:124–8. doi: 10.1016/j.dib.2017.04.058 (PMC5447515; doi:10.1016/j.dib.2017.04.058)
Supplement: Supplementary file 10 — Supplementary Data 6: This data comprises peptide sequences from de novo sequencing of the phytopathogen Lasiodiplodia theobromae using the NOVOR algorithm. The Excel file contains the following sheets: NOVOR algorithm output, BLASTp input, BLASTp search results, a Uniprot ID gene ontology (GO) search and Cytoscape BiNGO molecular function enrichment analysis. Datasets are arranged in order in separate Excel sheets. [file mmc10.xls]

## Sheet: NOVOR data
File Name	Spectrum Title	Retention Time (s)	Measured m/z	Measured Charge	Rank	Protein(s)	Peptide	Peptide Variable Modifications	Modified Sequence	Tag	Longest Amino Acid Sequence	Tag Variable Modifications	Modified tag sequence	PepNovo RankScore	PepNovo Score	DirecTag E-value	pNovo+ Score	Novor Score	N-Gap	C-Gap	Theoretic m/z	Identification Charge	Tag Mass Error (Da)	Tag Mass Error (ppm)	Peptide Mass Error (Da)	Peptide Mass Error (ppm)	Isotope
carla_lasiodip.mgf	Locus:1.1.1.783.2 File:"carla.wiff"	356	451.711	2+	1		AFEDHQR		NH2-AFEDHQR-COOH																0.00180909	4.00499	0
carla_lasiodip.mgf	Locus:1.1.1.821.2 File:"carla.wiff"	375	409.252	2+	1		KLTAATGR		NH2-KLTAATGR-COOH																0.00404807	9.89148	0
carla_lasiodip.mgf	Locus:1.1.1.1011.2 File:"carla.wiff"	458	440.258	2+	1		PVHNLATK		NH2-PVHNLATK-COOH																0.00202304	4.59514	0
carla_lasiodip.mgf	Locus:1.1.1.1367.2 File:"carla.wiff"	609	482.796	2+	1		GLVPAPVPSK		NH2-GLVPAPVPSK-COOH																0.000865055	1.79176	0
carla_lasiodip.mgf	Locus:1.1.1.1373.2 File:"carla.wiff"	614	482.796	2+	1		RLHQAALR		NH2-RLHQAALR-COOH																0.00220772	4.57281	0
carla_lasiodip.mgf	Locus:1.1.1.1374.2 File:"carla.wiff"	617	447.583	3+	1		HHPAPVEKGGLAK		NH2-HHPAPVEKGGLAK-COOH																-0.00306584	-6.84972	0
carla_lasiodip.mgf	Locus:1.1.1.1380.2 File:"carla.wiff"	623	447.583	3+	1		TQGRPVEAAAAAAK		NH2-TQGRPVEAAAAAAK-COOH																0.00201954	4.51213	0
carla_lasiodip.mgf	Locus:1.1.1.1509.2 File:"carla.wiff"	678	404.744	2+	1		LHQVGVR		NH2-LHQVGVR-COOH																0.000663236	1.63866	0
carla_lasiodip.mgf	Locus:1.1.1.1658.2 File:"carla.wiff"	742	541.751	2+	1		YDSTHGGAFK		NH2-YDSTHGGAFK-COOH																0.00218697	4.03687	0
carla_lasiodip.mgf	Locus:1.1.1.1664.2 File:"carla.wiff"	747	541.751	2+	1		YDSTHGQFK		NH2-YDSTHGQFK-COOH																0.00218697	4.03687	0
carla_lasiodip.mgf	Locus:1.1.1.1838.2 File:"carla.wiff"	821	406.215	2+	1		VYVDTSK		NH2-VYVDTSK-COOH																0.00195656	4.81657	0
carla_lasiodip.mgf	Locus:1.1.1.1844.2 File:"carla.wiff"	826	406.215	2+	1		VYVDTSK		NH2-VYVDTSK-COOH																0.00195656	4.81657	0
carla_lasiodip.mgf	Locus:1.1.1.1850.2 File:"carla.wiff"	831	406.215	2+	1		VYVDTSK		NH2-VYVDTSK-COOH																0.00195656	4.81657	0
carla_lasiodip.mgf	Locus:1.1.1.2242.2 File:"carla.wiff"	996	404.885	3+	1		TVNPVEHAFAK		NH2-TVNPVEHAFAK-COOH																0.00129963	3.20988	0
carla_lasiodip.mgf	Locus:1.1.1.2248.2 File:"carla.wiff"	1001	404.885	3+	1		QWPSVHLFAK		NH2-QWPSVHLFAK-COOH																-0.00378575	-9.3501	0
carla_lasiodip.mgf	Locus:1.1.1.2254.2 File:"carla.wiff"	1006	404.885	3+	1		TVNPVEHAFAK		NH2-TVNPVEHAFAK-COOH																0.00129963	3.20988	0
carla_lasiodip.mgf	Locus:1.1.1.2260.2 File:"carla.wiff"	1011	404.885	3+	1		NLSPVEHAFAK		NH2-NLSPVEHAFAK-COOH																0.00129963	3.20988	0
carla_lasiodip.mgf	Locus:1.1.1.2349.2 File:"carla.wiff"	1050	413.233	2+	1		HLEGLTR		NH2-HLEGLTR-COOH																0.000198135	0.479475	0
carla_lasiodip.mgf	Locus:1.1.1.2355.2 File:"carla.wiff"	1055	413.233	2+	1		HLEGLTR		NH2-HLEGLTR-COOH																0.000198135	0.479475	0
carla_lasiodip.mgf	Locus:1.1.1.2362.2 File:"carla.wiff"	1061	413.233	2+	1		HLEGLTR		NH2-HLEGLTR-COOH																0.000198135	0.479475	0
carla_lasiodip.mgf	Locus:1.1.1.2613.2 File:"carla.wiff"	1164	429.196	2+	1		FYQEDR		NH2-FYQEDR-COOH																0.00325765	7.59017	0
carla_lasiodip.mgf	Locus:1.1.1.2619.2 File:"carla.wiff"	1170	429.196	2+	1		FYQEDR		NH2-FYQEDR-COOH																0.00325765	7.59017	0
carla_lasiodip.mgf	Locus:1.1.1.2726.2 File:"carla.wiff"	1216	486.273	2+	1		AMLHTLAAK	Oxidation of M (2)	NH2-AM<ox>LHTLAAK-COOH																0.0025301	5.20307	0
carla_lasiodip.mgf	Locus:1.1.1.2759.2 File:"carla.wiff"	1232	486.273	2+	1		AFLHTLNR		NH2-AFLHTLNR-COOH																-0.00170103	-3.49809	0
carla_lasiodip.mgf	Locus:1.1.1.2765.2 File:"carla.wiff"	1237	486.273	2+	1		SMLHTLAAK		NH2-SMLHTLAAK-COOH																0.0022301	4.58613	0
carla_lasiodip.mgf	Locus:1.1.1.2829.2 File:"carla.wiff"	1265	596.949	3+	1		HDQAHSHGGTRHSAYK		NH2-HDQAHSHGGTRHSAYK-COOH																0.00141503	2.37045	0
carla_lasiodip.mgf	Locus:1.1.1.2834.2 File:"carla.wiff"	1270	447.963	4+	1		YGCSHAVSNHTSLLDK		NH2-YGC<cmm>SHAVSNHTSLLDK-COOH																-0.00049696	-1.10937	0
carla_lasiodip.mgf	Locus:1.1.1.2835.2 File:"carla.wiff"	1273	596.949	3+	1		DHSQHAHGGTLSWLDK		NH2-DHSQHAHGGTLSWLDK-COOH																-0.00322454	-5.40168	0
carla_lasiodip.mgf	Locus:1.1.1.2861.2 File:"carla.wiff"	1286	479.255	2+	1		SLSALSDHK		NH2-SLSALSDHK-COOH																0.000968767	2.02141	0
carla_lasiodip.mgf	Locus:1.1.1.2867.2 File:"carla.wiff"	1291	479.255	2+	1		TVSALSDHK		NH2-TVSALSDHK-COOH																0.000968767	2.02141	0
carla_lasiodip.mgf	Locus:1.1.1.2873.2 File:"carla.wiff"	1297	479.255	2+	1		SLSALSDHK		NH2-SLSALSDHK-COOH																0.000968767	2.02141	0
carla_lasiodip.mgf	Locus:1.1.1.2879.2 File:"carla.wiff"	1302	479.255	2+	1		SLSALSDHK		NH2-SLSALSDHK-COOH																0.000968767	2.02141	0
carla_lasiodip.mgf	Locus:1.1.1.2962.2 File:"carla.wiff"	1338	436.736	2+	1		GYLPHGTK		NH2-GYLPHGTK-COOH																0.00122262	2.79946	0
carla_lasiodip.mgf	Locus:1.1.1.2963.2 File:"carla.wiff"	1341	501.258	2+	1		HVMTSLGEK		NH2-HVMTSLGEK-COOH																-0.000159487	-0.318174	0
carla_lasiodip.mgf	Locus:1.1.1.2980.2 File:"carla.wiff"	1350	522.746	2+	1		DVAADMAHSK		NH2-DVAADMAHSK-COOH																0.00362644	6.93733	0
carla_lasiodip.mgf	Locus:1.1.1.2981.2 File:"carla.wiff"	1354	415.701	2+	1		AADGGFHR		NH2-AADGGFHR-COOH																0.00207378	4.98865	0
carla_lasiodip.mgf	Locus:1.1.1.2982.2 File:"carla.wiff"	1356	499.245	3+	1		GHGAFAADWLGHEK		NH2-GHGAFAADWLGHEK-COOH																0.00465324	9.32063	0
carla_lasiodip.mgf	Locus:1.1.1.2982.3 File:"carla.wiff"	1357	522.746	2+	1		DVAMEGASHK		NH2-DVAMEGASHK-COOH																0.00362644	6.93733	0
carla_lasiodip.mgf	Locus:1.1.1.2983.2 File:"carla.wiff"	1359	444.891	3+	1		MGVHHEKHDVK	Oxidation of M (1)	NH2-M<ox>GVHHEKHDVK-COOH																0.00397237	8.92894	0
carla_lasiodip.mgf	Locus:1.1.1.2983.3 File:"carla.wiff"	1360	748.364	2+	1		YDSTHGQMKRTR	Oxidation of M (8)	NH2-YDSTHGQM<ox>KRTR-COOH																0.0068439	9.14524	0
carla_lasiodip.mgf	Locus:1.1.1.2984.2 File:"carla.wiff"	1362	472.775	2+	1		LLPSSTQAK		NH2-LLPSSTQAK-COOH																0.0010005	2.11623	0
carla_lasiodip.mgf	Locus:1.1.1.2984.3 File:"carla.wiff"	1363	499.245	3+	1		YDSTHSSASKVWK		NH2-YDSTHSSASKVWK-COOH																0.00135458	2.71326	0
carla_lasiodip.mgf	Locus:1.1.1.2990.2 File:"carla.wiff"	1368	499.245	3+	1		TGSYGHWFQREK		NH2-TGSYGHWFQREK-COOH																0.00465324	9.32063	0
carla_lasiodip.mgf	Locus:1.1.1.3002.2 File:"carla.wiff"	1376	419.229	2+	1		AGYTGQLK		NH2-AGYTGQLK-COOH																0.00201483	4.80606	0
carla_lasiodip.mgf	Locus:1.1.1.3003.2 File:"carla.wiff"	1379	428.786	2+	1		VELRLVK		NH2-VELRLVK-COOH																0.00142974	3.3344	0
carla_lasiodip.mgf	Locus:1.1.1.3004.2 File:"carla.wiff"	1382	419.229	2+	1		QYTGQLK		NH2-QYTGQLK-COOH																0.00201483	4.80606	0
carla_lasiodip.mgf	Locus:1.1.1.3014.2 File:"carla.wiff"	1389	499.246	3+	1		YDGMHGKMKWVK	Oxidation of M (8)	NH2-YDGMHGKM<ox>KWVK-COOH																0.0012649	2.53364	0
carla_lasiodip.mgf	Locus:1.1.1.3020.2 File:"carla.wiff"	1394	499.246	3+	1		DPPVDAQFRGHEK		NH2-DPPVDAQFRGHEK-COOH																-0.00218988	-4.38637	0
carla_lasiodip.mgf	Locus:1.1.1.3026.2 File:"carla.wiff"	1399	499.246	3+	1		DGHVDHQFQWVK		NH2-DGHVDHQFQWVK-COOH																0.00485324	9.72124	0
carla_lasiodip.mgf	Locus:1.1.1.3032.2 File:"carla.wiff"	1404	499.246	3+	1		NMYDHKFQREK		NH2-NMYDHKFQREK-COOH																0.00372953	7.47039	0
carla_lasiodip.mgf	Locus:1.1.1.3033.2 File:"carla.wiff"	1407	439.908	3+	1		MLGPLKTGDKNK	Oxidation of M (1)	NH2-M<ox>LGPLKTGDKNK-COOH																-0.00305028	-6.93385	0
carla_lasiodip.mgf	Locus:1.1.1.3034.2 File:"carla.wiff"	1409	499.246	3+	1		YDGMHGKFQWVK		NH2-YDGMHGKFQWVK-COOH																0.00238861	4.78447	0
carla_lasiodip.mgf	Locus:1.1.1.3034.3 File:"carla.wiff"	1410	542.792	2+	1		VATLQPGENR		NH2-VATLQPGENR-COOH																0.000787806	1.4514	0
carla_lasiodip.mgf	Locus:1.1.1.3035.2 File:"carla.wiff"	1412	416.219	3+	1		PLSREDAFVGR		NH2-PLSREDAFVGR-COOH																-0.0036046	-8.66027	0
carla_lasiodip.mgf	Locus:1.1.1.3035.3 File:"carla.wiff"	1413	485.274	2+	1		VGEVVQNPK		NH2-VGEVVQNPK-COOH																0.00177601	3.65983	0
carla_lasiodip.mgf	Locus:1.1.1.3036.2 File:"carla.wiff"	1415	440.755	2+	1		ALAHLAER		NH2-ALAHLAER-COOH																0.00149855	3.39998	0
carla_lasiodip.mgf	Locus:1.1.1.3036.3 File:"carla.wiff"	1416	499.246	3+	1		THAVDAYLTTMEK	Oxidation of M (11)	NH2-THAVDAYLTTM<ox>EK-COOH																0.00417533	8.36336	0
carla_lasiodip.mgf	Locus:1.1.1.3038.2 File:"carla.wiff"	1420	748.365	2+	1		AGFGCEKVSQREK		NH2-AGFGC<cmm>EKVSQREK-COOH																-0.00443216	-5.92241	0
carla_lasiodip.mgf	Locus:1.1.1.3039.2 File:"carla.wiff"	1423	499.246	3+	1		YDYYRKHHGEK		NH2-YDYYRKHHGEK-COOH																0.00485324	9.72124	0
carla_lasiodip.mgf	Locus:1.1.1.3040.3 File:"carla.wiff"	1425	444.892	3+	1		MNLVHVGYQSGK		NH2-MNLVHVGYQSGK-COOH																-0.00341167	-7.66846	0
carla_lasiodip.mgf	Locus:1.1.1.3040.2 File:"carla.wiff"	1425	422.205	2+	1		GFGYQGSK		NH2-GFGYQGSK-COOH																0.00128993	3.05522	0
carla_lasiodip.mgf	Locus:1.1.1.3040.4 File:"carla.wiff"	1426	518.253	3+	1		DPPGDMVGPEGSPAVK		NH2-DPPGDMVGPEGSPAVK-COOH																0.00482076	9.30202	0
carla_lasiodip.mgf	Locus:1.1.1.3040.5 File:"carla.wiff"	1426	748.365	2+	1		YDSTHGKFQWVK		NH2-YDSTHGKFQWVK-COOH																-0.00475797	-6.35777	0
carla_lasiodip.mgf	Locus:1.1.1.3041.2 File:"carla.wiff"	1428	431.541	3+	1		TCTDVTGKPADK		NH2-TC<cmm>TDVTGKPADK-COOH																-0.00211511	-4.90128	0
carla_lasiodip.mgf	Locus:1.1.1.3041.3 File:"carla.wiff"	1429	499.246	3+	1		YSYTHHFKVGEK		NH2-YSYTHHFKVGEK-COOH																-0.0035308	-7.07222	0
carla_lasiodip.mgf	Locus:1.1.1.3042.2 File:"carla.wiff"	1431	422.205	2+	1		GMGYKGSK	Oxidation of M (2)	NH2-GM<ox>GYKGSK-COOH																-0.000395638	-0.937076	0
carla_lasiodip.mgf	Locus:1.1.1.3042.3 File:"carla.wiff"	1432	646.809	2+	1		KAYDVTHDGMR		NH2-KAYDVTHDGMR-COOH																0.00246355	3.8088	0
carla_lasiodip.mgf	Locus:1.1.1.3042.4 File:"carla.wiff"	1433	748.365	2+	1		SSVEYDVRFHTR		NH2-SSVEYDVRFHTR-COOH																-0.00274659	-3.67011	0
carla_lasiodip.mgf	Locus:1.1.1.3043.2 File:"carla.wiff"	1436	499.246	3+	1		YSYPYFDKVGEK		NH2-YSYPYFDKVGEK-COOH																0.00395813	7.92828	0
carla_lasiodip.mgf	Locus:1.1.1.3049.2 File:"carla.wiff"	1441	499.246	3+	1		GGYYGEPPDKREK		NH2-GGYYGEPPDKREK-COOH																0.00155458	3.11387	0
carla_lasiodip.mgf	Locus:1.1.1.3051.2 File:"carla.wiff"	1444	412.568	3+	1		KLAGNPTLEHR		NH2-KLAGNPTLEHR-COOH																0.00171724	4.16233	0
carla_lasiodip.mgf	Locus:1.1.1.3052.2 File:"carla.wiff"	1448	499.246	3+	1		YSGTDHKMKWVK	Oxidation of M (8)	NH2-YSGTDHKM<ox>KWVK-COOH																-0.00465451	-9.323	0
carla_lasiodip.mgf	Locus:1.1.1.3053.2 File:"carla.wiff"	1450	446.716	2+	1		DDVQMLR	Oxidation of M (5)	NH2-DDVQM<ox>LR-COOH																0.00241519	5.40658	0
carla_lasiodip.mgf	Locus:1.1.1.3053.3 File:"carla.wiff"	1451	476.901	3+	1		TPNGEDVTGKPADK		NH2-TPNGEDVTGKPADK-COOH																-0.00248882	-5.21871	0
carla_lasiodip.mgf	Locus:1.1.1.3054.2 File:"carla.wiff"	1453	499.246	3+	1		YSGTDAGHFKREK		NH2-YSGTDAGHFKREK-COOH																-0.00198988	-3.98576	0
carla_lasiodip.mgf	Locus:1.1.1.3054.3 File:"carla.wiff"	1454	522.748	2+	1		DVAADGGFHR		NH2-DVAADGGFHR-COOH																0.00189531	3.62567	0
carla_lasiodip.mgf	Locus:1.1.1.3055.2 File:"carla.wiff"	1456	415.701	2+	1		AADGGNTPK		NH2-AADGGNTPK-COOH																-0.00297421	-7.15464	0
carla_lasiodip.mgf	Locus:1.1.1.3055.3 File:"carla.wiff"	1457	446.716	2+	1		DDVQMLR	Oxidation of M (5)	NH2-DDVQM<ox>LR-COOH																0.00241519	5.40658	0
carla_lasiodip.mgf	Locus:1.1.1.3056.3 File:"carla.wiff"	1459	499.246	3+	1		NMYDPEVSKREK		NH2-NMYDPEVSKREK-COOH																0.000430871	0.863044	0
carla_lasiodip.mgf	Locus:1.1.1.3056.2 File:"carla.wiff"	1459	438.232	3+	1		HLRHPPDEPSK		NH2-HLRHPPDEPSK-COOH																0.00192937	4.40265	0
carla_lasiodip.mgf	Locus:1.1.1.3056.4 File:"carla.wiff"	1460	617.316	2+	1		NVPMKFAPGEK	Oxidation of M (4)	NH2-NVPM<ox>KFAPGEK-COOH																-0.00214837	-3.48016	0
carla_lasiodip.mgf	Locus:1.1.1.3062.2 File:"carla.wiff"	1465	499.246	3+	1		NMYDPEVSKWVK		NH2-NMYDPEVSKWVK-COOH																-0.000910047	-1.82284	0
carla_lasiodip.mgf	Locus:1.1.1.3065.2 File:"carla.wiff"	1469	418.232	3+	1		PEKVPEHAFAK		NH2-PEKVPEHAFAK-COOH																0.00393292	9.40378	0
carla_lasiodip.mgf	Locus:1.1.1.3068.2 File:"carla.wiff"	1472	425.559	3+	1		GWGVDLTVDGKK		NH2-GWGVDLTVDGKK-COOH																-0.00342685	-8.05251	0
carla_lasiodip.mgf	Locus:1.1.1.3068.3 File:"carla.wiff"	1473	562.753	2+	1		STECTVSANR		NH2-STEC<cmm>TVSANR-COOH																-0.000469559	-0.834396	0
carla_lasiodip.mgf	Locus:1.1.1.3069.2 File:"carla.wiff"	1475	637.835	2+	1		VDGKDLTVDGGAK		NH2-VDGKDLTVDGGAK-COOH																0.00182603	2.86287	0
carla_lasiodip.mgf	Locus:1.1.1.3069.3 File:"carla.wiff"	1476	678.981	3+	1		VWHHGVNLMDPDHGHQR		NH2-VWHHGVNLMDPDHGHQR-COOH																-0.00637483	-9.38874	0
carla_lasiodip.mgf	Locus:1.1.1.3070.2 File:"carla.wiff"	1478	425.559	3+	1		GWGVDLTVDGKK		NH2-GWGVDLTVDGKK-COOH																-0.00342685	-8.05251	0
carla_lasiodip.mgf	Locus:1.1.1.3070.3 File:"carla.wiff"	1479	509.489	4+	1		FSPHFVDFDPPDHGHQR		NH2-FSPHFVDFDPPDHGHQR-COOH																0.00340924	6.69153	0
carla_lasiodip.mgf	Locus:1.1.1.3070.4 File:"carla.wiff"	1479	515.253	2+	1		QHRWMQK	Oxidation of M (5)	NH2-QHRWM<ox>QK-COOH																-0.0028855	-5.60014	0
carla_lasiodip.mgf	Locus:1.1.1.3074.2 File:"carla.wiff"	1484	499.575	3+	1		DPPVDHEMKREK	Oxidation of M (8)	NH2-DPPVDHEM<ox>KREK-COOH																-0.00231879	-4.6415	0
carla_lasiodip.mgf	Locus:1.1.1.3075.2 File:"carla.wiff"	1487	510.766	2+	1		FYHSLPTR		NH2-FYHSLPTR-COOH																-0.000308822	-0.604624	0
carla_lasiodip.mgf	Locus:1.1.1.3076.2 File:"carla.wiff"	1490	499.575	3+	1		THAVDHEMQWVK	Oxidation of M (8)	NH2-THAVDHEM<ox>QWVK-COOH																0.00472434	9.45681	0
carla_lasiodip.mgf	Locus:1.1.1.3077.2 File:"carla.wiff"	1493	493.805	2+	1		ELKSAGLLR		NH2-ELKSAGLLR-COOH																0.00140871	2.85277	0
carla_lasiodip.mgf	Locus:1.1.1.3082.2 File:"carla.wiff"	1498	561.763	2+	1		SSGSMVDPAQK	Oxidation of M (5)	NH2-SSGSM<ox>VDPAQK-COOH																0.00487941	8.68596	0
carla_lasiodip.mgf	Locus:1.1.1.3083.2 File:"carla.wiff"	1501	450.257	2+	1		HRKHHGK		NH2-HRKHHGK-COOH																0.000123018	0.273216	0
carla_lasiodip.mgf	Locus:1.1.1.3094.2 File:"carla.wiff"	1508	472.795	2+	1		KVLQSLTR		NH2-KVLQSLTR-COOH																-0.00340895	-7.21016	0
carla_lasiodip.mgf	Locus:1.1.1.3096.2 File:"carla.wiff"	1512	425.56	3+	1		NWVDLTVDGKK		NH2-NWVDLTVDGKK-COOH																-0.00252685	-5.93766	0
carla_lasiodip.mgf	Locus:1.1.1.3104.2 File:"carla.wiff"	1518	604.695	2+	1		ECDSMMEMK	Oxidation of M (5, 6, 8)	NH2-EC<cmm>DSM<ox>M<ox>EM<ox>K-COOH																-0.00574267	-9.49672	0
carla_lasiodip.mgf	Locus:1.1.1.3111.2 File:"carla.wiff"	1523	523.789	2+	1		PAAVEEKFR		NH2-PAAVEEKFR-COOH																0.00360146	6.87584	0
carla_lasiodip.mgf	Locus:1.1.1.3112.2 File:"carla.wiff"	1525	434.731	2+	1		YNLRMR	Oxidation of M (5)	NH2-YNLRM<ox>R-COOH																0.00417043	9.59322	0
carla_lasiodip.mgf	Locus:1.1.1.3112.3 File:"carla.wiff"	1526	491.273	2+	1		MKLLMMAK	Oxidation of M (5)	NH2-MKLLM<ox>MAK-COOH																0.00467263	9.51136	0
carla_lasiodip.mgf	Locus:1.1.1.3113.2 File:"carla.wiff"	1528	423.229	2+	1		QQDVLSR		NH2-QQDVLSR-COOH																0.00148352	3.50524	0
carla_lasiodip.mgf	Locus:1.1.1.3113.3 File:"carla.wiff"	1529	425.726	2+	1		GFGDVLSR		NH2-GFGDVLSR-COOH																0.00199034	4.67519	0
carla_lasiodip.mgf	Locus:1.1.1.3114.2 File:"carla.wiff"	1532	491.273	2+	1		MKLLEGYK		NH2-MKLLEGYK-COOH																-0.00252093	-5.13139	0
carla_lasiodip.mgf	Locus:1.1.1.3114.3 File:"carla.wiff"	1533	514.306	2+	1		LRQGTPLSR		NH2-LRQGTPLSR-COOH																0.00171022	3.3253	0
carla_lasiodip.mgf	Locus:1.1.1.3115.2 File:"carla.wiff"	1536	560.282	2+	1		TGFRTGGGPNR		NH2-TGFRTGGGPNR-COOH																-0.00462834	-8.26068	0
carla_lasiodip.mgf	Locus:1.1.1.3117.2 File:"carla.wiff"	1539	442.545	3+	1		MTYDVFVHASR		NH2-MTYDVFVHASR-COOH																-0.00351194	-7.93573	0
carla_lasiodip.mgf	Locus:1.1.1.3118.2 File:"carla.wiff"	1541	408.716	2+	1		VDNLAER		NH2-VDNLAER-COOH																0.00175807	4.30146	0
carla_lasiodip.mgf	Locus:1.1.1.3118.3 File:"carla.wiff"	1541	461.552	3+	1		MMTMVTSPLAER	Oxidation of M (2)	NH2-MM<ox>TMVTSPLAER-COOH																-0.00246947	-5.35034	0
carla_lasiodip.mgf	Locus:1.1.1.3118.4 File:"carla.wiff"	1542	560.282	2+	1		TAPYAWTPGR		NH2-TAPYAWTPGR-COOH																-0.00102302	-1.82591	0
carla_lasiodip.mgf	Locus:1.1.1.3118.5 File:"carla.wiff"	1542	663.314	2+	1		EWYSSDKPASR		NH2-EWYSSDKPASR-COOH																0.00403395	6.08155	0
carla_lasiodip.mgf	Locus:1.1.1.3119.3 File:"carla.wiff"	1544	442.545	3+	1		TMYDVTPMVPR	Oxidation of M (8)	NH2-TMYDVTPM<ox>VPR-COOH																-0.00089119	-2.01378	0
carla_lasiodip.mgf	Locus:1.1.1.3119.2 File:"carla.wiff"	1544	436.541	3+	1		TGPTCGSQSVWK		NH2-TGPTC<cmm>GSQSVWK-COOH																0.001695	3.8828	0
carla_lasiodip.mgf	Locus:1.1.1.3119.4 File:"carla.wiff"	1545	547.288	2+	1		YDVSQPRTK		NH2-YDVSQPRTK-COOH																0.00293732	5.36708	0
carla_lasiodip.mgf	Locus:1.1.1.3119.5 File:"carla.wiff"	1546	689.77	2+	1		DVAYDVMMCSR	Oxidation of M (7, 8)	NH2-DVAYDVM<ox>M<ox>C<cmm>SR-COOH																-0.0057304	-8.30764	0
carla_lasiodip.mgf	Locus:1.1.1.3120.2 File:"carla.wiff"	1548	408.716	2+	1		DVNLAER		NH2-DVNLAER-COOH																0.00175807	4.30146	0
carla_lasiodip.mgf	Locus:1.1.1.3120.3 File:"carla.wiff"	1549	663.314	2+	1		TMMDVTGKPADK	Oxidation of M (2, 3)	NH2-TM<ox>M<ox>DVTGKPADK-COOH																0.00627952	9.46698	0
carla_lasiodip.mgf	Locus:1.1.1.3121.2 File:"carla.wiff"	1551	442.545	3+	1		MLAPYEKCADK		NH2-MLAPYEKC<cmm>ADK-COOH																-0.00089119	-2.01378	0
carla_lasiodip.mgf	Locus:1.1.1.3121.3 File:"carla.wiff"	1552	445.56	3+	1		AWFWEGKAPDK		NH2-AWFWEGKAPDK-COOH																0.00441627	9.91183	0
carla_lasiodip.mgf	Locus:1.1.1.3122.2 File:"carla.wiff"	1554	491.766	2+	1		LEDDHLLK		NH2-LEDDHLLK-COOH																0.00216822	4.40907	0
carla_lasiodip.mgf	Locus:1.1.1.3122.3 File:"carla.wiff"	1555	663.314	2+	1		TMYDVTGQPTGR		NH2-TMYDVTGQPTGR-COOH																0.00234839	3.5404	0
carla_lasiodip.mgf	Locus:1.1.1.3123.2 File:"carla.wiff"	1556	442.545	3+	1		MMTDVTGPKWK	Oxidation of M (1, 2)	NH2-M<ox>M<ox>TDVTGPKWK-COOH																-0.00089119	-2.01378	0
carla_lasiodip.mgf	Locus:1.1.1.3123.3 File:"carla.wiff"	1557	445.56	3+	1		EQHHAAVAWASK		NH2-EQHHAAVAWASK-COOH																0.00201273	4.51732	0
carla_lasiodip.mgf	Locus:1.1.1.3123.5 File:"carla.wiff"	1558	610.802	2+	1		ALEACGSGSQLK		NH2-ALEAC<cmm>GSGSQLK-COOH																0.00168025	2.7509	0
carla_lasiodip.mgf	Locus:1.1.1.3123.4 File:"carla.wiff"	1558	594.313	2+	1		NTKAVMHVGSK	Oxidation of M (6)	NH2-NTKAVM<ox>HVGSK-COOH																-0.000197341	-0.332048	0
carla_lasiodip.mgf	Locus:1.1.1.3124.2 File:"carla.wiff"	1560	563.798	2+	1		HDASAQLSLGK		NH2-HDASAQLSLGK-COOH																0.00130546	2.31549	0
carla_lasiodip.mgf	Locus:1.1.1.3124.3 File:"carla.wiff"	1561	642.809	2+	1		HCGDVTGKPADK		NH2-HC<cmm>GDVTGKPADK-COOH																0.00510624	7.94371	0
carla_lasiodip.mgf	Locus:1.1.1.3126.2 File:"carla.wiff"	1565	509.27	3+	1		KDVSFKHPDEVPK		NH2-KDVSFKHPDEVPK-COOH																-0.00192399	-3.77792	0
carla_lasiodip.mgf	Locus:1.1.1.3127.2 File:"carla.wiff"	1566	406.211	2+	1		LTGMAFR	Oxidation of M (4)	NH2-LTGM<ox>AFR-COOH																0.00101898	2.50851	0
carla_lasiodip.mgf	Locus:1.1.1.3127.3 File:"carla.wiff"	1567	459.56	3+	1		AWPGFPSFEPNK		NH2-AWPGFPSFEPNK-COOH																0.000994714	2.16449	0
carla_lasiodip.mgf	Locus:1.1.1.3127.4 File:"carla.wiff"	1568	560.804	2+	1		HSATTTLVYK		NH2-HSATTTLVYK-COOH																0.000611747	1.09084	0
carla_lasiodip.mgf	Locus:1.1.1.3128.2 File:"carla.wiff"	1570	527.787	2+	1		TPGPGAKSSPR		NH2-TPGPGAKSSPR-COOH																0.00127015	2.40656	0
carla_lasiodip.mgf	Locus:1.1.1.3128.3 File:"carla.wiff"	1571	688.833	2+	1		PLMYGPGAESPNK	Oxidation of M (3)	NH2-PLM<ox>YGPGAESPNK-COOH																0.00372281	5.40455	0
carla_lasiodip.mgf	Locus:1.1.1.3129.2 File:"carla.wiff"	1572	406.211	2+	1		LWSYSR		NH2-LWSYSR-COOH																0.00270455	6.65802	0
carla_lasiodip.mgf	Locus:1.1.1.3129.5 File:"carla.wiff"	1573	459.56	3+	1		HPGVYFREDEK		NH2-HPGVYFREDEK-COOH																0.00233563	5.08234	0
carla_lasiodip.mgf	Locus:1.1.1.3129.4 File:"carla.wiff"	1573	436.541	3+	1		APYYDHTQANK		NH2-APYYDHTQANK-COOH																0.00281871	6.45695	0
carla_lasiodip.mgf	Locus:1.1.1.3129.3 File:"carla.wiff"	1573	432.669	2+	1		SMHCADK	Oxidation of M (2)	NH2-SM<ox>HC<cmm>ADK-COOH																-0.00186287	-4.30552	0
carla_lasiodip.mgf	Locus:1.1.1.3129.6 File:"carla.wiff"	1574	459.56	3+	1		AWWDCTLAVVR		NH2-AWWDC<cmm>TLAVVR-COOH																-0.00387346	-8.42855	0
carla_lasiodip.mgf	Locus:1.1.1.3129.7 File:"carla.wiff"	1574	511.771	2+	1		ELSAMKTSR		NH2-ELSAMKTSR-COOH																0.00260865	5.09733	0
carla_lasiodip.mgf	Locus:1.1.1.3129.8 File:"carla.wiff"	1574	560.804	2+	1		WVVLSPEYK		NH2-WVVLSPEYK-COOH																-0.00139963	-2.49575	0
carla_lasiodip.mgf	Locus:1.1.1.3130.2 File:"carla.wiff"	1576	590.3	2+	1		VVAMTETGDLK	Oxidation of M (4)	NH2-VVAM<ox>TETGDLK-COOH																7.87396e-05	0.133389	0
carla_lasiodip.mgf	Locus:1.1.1.3130.3 File:"carla.wiff"	1577	688.833	2+	1		PLGQAMGFNSPNK	Oxidation of M (6)	NH2-PLGQAM<ox>GFNSPNK-COOH																-0.00189388	-2.7494	0
carla_lasiodip.mgf	Locus:1.1.1.3131.2 File:"carla.wiff"	1579	406.211	2+	1		DGFVAFR		NH2-DGFVAFR-COOH																0.00270455	6.65802	0
carla_lasiodip.mgf	Locus:1.1.1.3131.4 File:"carla.wiff"	1580	476.75	2+	1		VPLPMDHK	Oxidation of M (5)	NH2-VPLPM<ox>DHK-COOH																-0.000170317	-0.357246	0
carla_lasiodip.mgf	Locus:1.1.1.3131.3 File:"carla.wiff"	1580	459.56	3+	1		MLHADFLSANNK	Oxidation of M (1)	NH2-M<ox>LHADFLSANNK-COOH																0.00121192	2.63714	0
carla_lasiodip.mgf	Locus:1.1.1.3132.2 File:"carla.wiff"	1583	641.822	2+, 3+, 4+	1		LLGPSSESEHAR		NH2-LLGPSSESEHAR-COOH																-0.000540598	-0.842286	0
carla_lasiodip.mgf	Locus:1.1.1.3133.2 File:"carla.wiff"	1585	406.211	2+	1		LTGMAFR	Oxidation of M (4)	NH2-LTGM<ox>AFR-COOH																0.00101898	2.50851	0
carla_lasiodip.mgf	Locus:1.1.1.3133.4 File:"carla.wiff"	1585	508.294	2+	1		LLLMLPCR		NH2-LLLMLPC<cmm>R-COOH																0.00100909	1.98526	0
carla_lasiodip.mgf	Locus:1.1.1.3133.3 File:"carla.wiff"	1585	413.222	2+	1		YVLDTSK		NH2-YVLDTSK-COOH																0.000831525	2.0123	0
carla_lasiodip.mgf	Locus:1.1.1.3133.6 File:"carla.wiff"	1586	563.798	2+	1		SHRGKPETSK		NH2-SHRGKPETSK-COOH																-0.00401123	-7.11461	0
carla_lasiodip.mgf	Locus:1.1.1.3133.5 File:"carla.wiff"	1586	511.766	2+	1		YLEMELPK		NH2-YLEMELPK-COOH																0.00101397	1.98132	0
carla_lasiodip.mgf	Locus:1.1.1.3133.7 File:"carla.wiff"	1586	658.303	2+	1		MHTDVTGQAPDK	Oxidation of M (1)	NH2-M<ox>HTDVTGQAPDK-COOH																0.00211611	3.2145	0
carla_lasiodip.mgf	Locus:1.1.1.3134.2 File:"carla.wiff"	1588	441.752	2+	1		YVLATSTK		NH2-YVLATSTK-COOH																0.00160691	3.6376	0
carla_lasiodip.mgf	Locus:1.1.1.3134.3 File:"carla.wiff"	1589	466.752	2+	1		QPSLATTSK		NH2-QPSLATTSK-COOH																-0.00350675	-7.51302	0
carla_lasiodip.mgf	Locus:1.1.1.3134.4 File:"carla.wiff"	1590	568.278	2+	1		SWVTATSNNR		NH2-SWVTATSNNR-COOH																-0.000568958	-1.0012	0
carla_lasiodip.mgf	Locus:1.1.1.3135.3 File:"carla.wiff"	1591	408.749	2+	1		PGRALFR		NH2-PGRALFR-COOH																0.00362055	8.8577	0
carla_lasiodip.mgf	Locus:1.1.1.3135.2 File:"carla.wiff"	1591	406.211	2+	1		LTGFAMR	Oxidation of M (6)	NH2-LTGFAM<ox>R-COOH																0.00101898	2.50851	0
carla_lasiodip.mgf	Locus:1.1.1.3135.5 File:"carla.wiff"	1592	457.703	2+	1		TMYDWAK		NH2-TMYDWAK-COOH																-0.00457115	-9.98706	0
carla_lasiodip.mgf	Locus:1.1.1.3135.4 File:"carla.wiff"	1592	413.222	2+	1		YVLDTSK		NH2-YVLDTSK-COOH																0.000831525	2.0123	0
carla_lasiodip.mgf	Locus:1.1.1.3135.6 File:"carla.wiff"	1593	475.244	3+	1		YSGTEAASVAKPSR		NH2-YSGTEAASVAKPSR-COOH																-0.00044542	-0.937245	0
carla_lasiodip.mgf	Locus:1.1.1.3136.2 File:"carla.wiff"	1595	429.265	2+	1		VVGTVAVGR		NH2-VVGTVAVGR-COOH																0.00119801	2.79084	0
carla_lasiodip.mgf	Locus:1.1.1.3136.3 File:"carla.wiff"	1596	509.779	2+	1		VTSESLTGPK		NH2-VTSESLTGPK-COOH																0.00440354	8.63821	0
carla_lasiodip.mgf	Locus:1.1.1.3137.2 File:"carla.wiff"	1598	406.211	2+	1		LTMKMR	Oxidation of M (3, 5)	NH2-LTM<ox>KM<ox>R-COOH																-0.000666583	-1.64097	0
carla_lasiodip.mgf	Locus:1.1.1.3137.3 File:"carla.wiff"	1598	442.545	3+	1		HEEDVTGPKADK		NH2-HEEDVTGPKADK-COOH																-0.00384598	-8.69051	0
carla_lasiodip.mgf	Locus:1.1.1.3137.4 File:"carla.wiff"	1599	472.265	2+	1		KVTANPSAR		NH2-KVTANPSAR-COOH																-0.00461565	-9.77334	0
carla_lasiodip.mgf	Locus:1.1.1.3138.2 File:"carla.wiff"	1600	418.748	2+	1		LVSNLYK		NH2-LVSNLYK-COOH																0.000346562	0.827615	0
carla_lasiodip.mgf	Locus:1.1.1.3138.4 File:"carla.wiff"	1601	447.781	2+	1		HVLLVASR		NH2-HVLLVASR-COOH																0.00188077	4.2002	0
carla_lasiodip.mgf	Locus:1.1.1.3138.3 File:"carla.wiff"	1601	429.265	2+	1		VVSAVGLGR		NH2-VVSAVGLGR-COOH																0.00119801	2.79084	0
carla_lasiodip.mgf	Locus:1.1.1.3138.5 File:"carla.wiff"	1602	495.266	2+	1		CGKVQAQAK		NH2-C<cmm>GKVQAQAK-COOH																0.00212382	4.28826	0
carla_lasiodip.mgf	Locus:1.1.1.3138.6 File:"carla.wiff"	1602	530.772	2+	1		VYGFQGHPR		NH2-VYGFQGHPR-COOH																0.00201717	3.80047	0
carla_lasiodip.mgf	Locus:1.1.1.3139.2 File:"carla.wiff"	1604	406.211	2+	1		LTGFAMR	Oxidation of M (6)	NH2-LTGFAM<ox>R-COOH																0.00101898	2.50851	0
carla_lasiodip.mgf	Locus:1.1.1.3139.4 File:"carla.wiff"	1605	442.545	3+	1		HEEDVTGKPADK		NH2-HEEDVTGKPADK-COOH																-0.00384598	-8.69051	0
carla_lasiodip.mgf	Locus:1.1.1.3139.3 File:"carla.wiff"	1605	408.747	2+	1		VLQSLEK		NH2-VLQSLEK-COOH																0.00228925	5.60069	0
carla_lasiodip.mgf	Locus:1.1.1.3140.2 File:"carla.wiff"	1607	447.781	2+	1		HVLLSGLR		NH2-HVLLSGLR-COOH																0.00188077	4.2002	0
carla_lasiodip.mgf	Locus:1.1.1.3140.4 File:"carla.wiff"	1608	610.802	2+	1		LAEACGSGSQLK		NH2-LAEAC<cmm>GSGSQLK-COOH																0.00158025	2.58718	0
carla_lasiodip.mgf	Locus:1.1.1.3140.3 File:"carla.wiff"	1608	461.245	2+	1		DLMAATRK	Oxidation of M (3)	NH2-DLM<ox>AATRK-COOH																0.000147887	0.320626	0
carla_lasiodip.mgf	Locus:1.1.1.3141.2 File:"carla.wiff"	1610	406.211	2+	1		LTMQFR	Oxidation of M (3)	NH2-LTM<ox>QFR-COOH																0.00101898	2.50851	0
carla_lasiodip.mgf	Locus:1.1.1.3141.3 File:"carla.wiff"	1611	434.723	2+	1		SMQLAFR	Oxidation of M (2)	NH2-SM<ox>QLAFR-COOH																0.00178712	4.11096	0
carla_lasiodip.mgf	Locus:1.1.1.3141.4 File:"carla.wiff"	1612	481.273	2+	1		VLDTWLSK		NH2-VLDTWLSK-COOH																0.00160733	3.33975	0
carla_lasiodip.mgf	Locus:1.1.1.3142.2 File:"carla.wiff"	1614	610.802	2+	1		ALEACGSGSQLK		NH2-ALEAC<cmm>GSGSQLK-COOH																0.00158025	2.58718	0
carla_lasiodip.mgf	Locus:1.1.1.3142.3 File:"carla.wiff"	1615	628.801	2+	1		GYEACSKQVSK		NH2-GYEAC<cmm>SKQVSK-COOH																0.000180248	0.286654	0
carla_lasiodip.mgf	Locus:1.1.1.3143.2 File:"carla.wiff"	1616	406.211	2+	1		FMTWVK		NH2-FMTWVK-COOH																-0.000992394	-2.44304	0
carla_lasiodip.mgf	Locus:1.1.1.3143.4 File:"carla.wiff"	1617	541.211	3+	1		DCCNSGSGHSQVGEK		NH2-DC<cmm>C<cmm>NSGSGHSQVGEK-COOH																-0.00443244	-8.18978	0
carla_lasiodip.mgf	Locus:1.1.1.3143.3 File:"carla.wiff"	1617	522.789	2+	1		VLDLATMPGK		NH2-VLDLATMPGK-COOH																-0.00223513	-4.27537	0
carla_lasiodip.mgf	Locus:1.1.1.3143.5 File:"carla.wiff"	1618	546.294	2+	1		LVSMKQNQK	Oxidation of M (4)	NH2-LVSM<ox>KQNQK-COOH																-0.00381596	-6.98514	0
carla_lasiodip.mgf	Locus:1.1.1.3144.2 File:"carla.wiff"	1619	413.906	3+	1		PAFHTLAAGKAR		NH2-PAFHTLAAGKAR-COOH																0.00209365	5.05831	0
carla_lasiodip.mgf	Locus:1.1.1.3144.4 File:"carla.wiff"	1620	563.798	2+	1		GPPGDWLLSGK		NH2-GPPGDWLLSGK-COOH																-0.000605911	-1.0747	0
carla_lasiodip.mgf	Locus:1.1.1.3144.3 File:"carla.wiff"	1620	494.753	2+	1		LGDPDSLGSK		NH2-LGDPDSLGSK-COOH																0.00227863	4.60562	0
carla_lasiodip.mgf	Locus:1.1.1.3144.5 File:"carla.wiff"	1621	610.802	2+	1		ALEACGSGSGALK		NH2-ALEAC<cmm>GSGSGALK-COOH																0.00158025	2.58718	0
carla_lasiodip.mgf	Locus:1.1.1.3145.2 File:"carla.wiff"	1622	406.211	2+	1		LTMQFR	Oxidation of M (3)	NH2-LTM<ox>QFR-COOH																0.00101898	2.50851	0
carla_lasiodip.mgf	Locus:1.1.1.3145.3 File:"carla.wiff"	1623	481.584	3+	1		FVAHVDQMAPLSK		NH2-FVAHVDQMAPLSK-COOH																-0.00296665	-6.16015	0
carla_lasiodip.mgf	Locus:1.1.1.3145.4 File:"carla.wiff"	1623	520.318	2+	1		PPAKMARLR		NH2-PPAKMARLR-COOH																0.00439658	8.44987	0
carla_lasiodip.mgf	Locus:1.1.1.3145.6 File:"carla.wiff"	1624	648.281	3+	1		DQNSQWPHGDVSMNGVR	Oxidation of M (13)	NH2-DQNSQWPHGDVSM<ox>NGVR-COOH																-0.0057671	-8.89591	0
carla_lasiodip.mgf	Locus:1.1.1.3145.5 File:"carla.wiff"	1624	557.324	2+	1		KAALGAWPATK		NH2-KAALGAWPATK-COOH																-0.000390874	-0.701341	0
carla_lasiodip.mgf	Locus:1.1.1.3146.3 File:"carla.wiff"	1626	500.305	2+	1		AVALAPAKMK		NH2-AVALAPAKMK-COOH																8.72819e-05	0.174458	0
carla_lasiodip.mgf	Locus:1.1.1.3146.2 File:"carla.wiff"	1626	494.753	2+	1		LGDPDSLGSK		NH2-LGDPDSLGSK-COOH																0.00227863	4.60562	0
carla_lasiodip.mgf	Locus:1.1.1.3146.4 File:"carla.wiff"	1627	610.802	2+	1		ALEACGSGSQLK		NH2-ALEAC<cmm>GSGSQLK-COOH																0.00158025	2.58718	0
carla_lasiodip.mgf	Locus:1.1.1.3147.2 File:"carla.wiff"	1629	402.91	3+	1		FQKRSASRVK		NH2-FQKRSASRVK-COOH																0.00296064	7.34819	0
carla_lasiodip.mgf	Locus:1.1.1.3147.3 File:"carla.wiff"	1629	406.16	4+	1		SGCHCQEETPNMR	Oxidation of M (12)	NH2-SGC<cmm>HC<cmm>QEETPNM<ox>R-COOH																0.00114611	2.82184	0
carla_lasiodip.mgf	Locus:1.1.1.3147.4 File:"carla.wiff"	1629	420.219	2+	1		TVPTHER		NH2-TVPTHER-COOH																-0.00343414	-8.17221	0
carla_lasiodip.mgf	Locus:1.1.1.3147.6 File:"carla.wiff"	1630	541.211	3+	1		DCCVDGMHELEEK		NH2-DC<cmm>C<cmm>VDGMHELEEK-COOH																-0.0035526	-6.56413	0
carla_lasiodip.mgf	Locus:1.1.1.3147.7 File:"carla.wiff"	1630	563.797	2+	1		DHVPEFVVGK		NH2-DHVPEFVVGK-COOH																-0.00140591	-2.49364	0
carla_lasiodip.mgf	Locus:1.1.1.3147.5 File:"carla.wiff"	1630	457.711	2+	1		FMSWESK		NH2-FMSWESK-COOH																0.00372885	8.14679	0
carla_lasiodip.mgf	Locus:1.1.1.3148.2 File:"carla.wiff"	1632	509.29	2+	1		LAVATSSVNR		NH2-LAVATSSVNR-COOH																0.00219463	4.30922	0
carla_lasiodip.mgf	Locus:1.1.1.3148.3 File:"carla.wiff"	1633	610.802	2+	1		LAEACNSSQLK		NH2-LAEAC<cmm>NSSQLK-COOH																0.00158025	2.58718	0
carla_lasiodip.mgf	Locus:1.1.1.3148.4 File:"carla.wiff"	1634	811.312	2+	1		SSAEGDMCHSGGSPDK		NH2-SSAEGDMC<cmm>HSGGSPDK-COOH																-0.00289373	-3.56672	0
carla_lasiodip.mgf	Locus:1.1.1.3149.2 File:"carla.wiff"	1635	454.903	3+	1		ARDVLYFWHR		NH2-ARDVLYFWHR-COOH																-0.00433936	-9.53901	0
carla_lasiodip.mgf	Locus:1.1.1.3149.3 File:"carla.wiff"	1635	478.274	2+	1		AMLHTLAAK		NH2-AMLHTLAAK-COOH																0.00108741	2.27362	0
carla_lasiodip.mgf	Locus:1.1.1.3149.6 File:"carla.wiff"	1636	541.211	3+	1		ECDMDQHEEVGEK	Oxidation of M (4)	NH2-EC<cmm>DM<ox>DQHEEVGEK-COOH																0.00265649	4.90844	0
carla_lasiodip.mgf	Locus:1.1.1.3149.5 File:"carla.wiff"	1636	535.248	2+	1		VFCEEVMR		NH2-VFC<cmm>EEVMR-COOH																0.00380501	7.10893	0
carla_lasiodip.mgf	Locus:1.1.1.3149.4 File:"carla.wiff"	1636	527.266	2+	1		TKSMAVNMR	Oxidation of M (4)	NH2-TKSM<ox>AVNMR-COOH																0.00338094	6.41226	0
carla_lasiodip.mgf	Locus:1.1.1.3149.7 File:"carla.wiff"	1637	563.797	2+	1		PLLSHDAMVK	Oxidation of M (8)	NH2-PLLSHDAM<ox>VK-COOH																-0.00309148	-5.48329	0
carla_lasiodip.mgf	Locus:1.1.1.3150.2 File:"carla.wiff"	1638	406.16	4+	1		TCDVGDMETGMMVK	Oxidation of M (7, 11, 12)	NH2-TC<cmm>DVGDM<ox>ETGM<ox>M<ox>VK-COOH																-0.000368002	-0.90605	0
carla_lasiodip.mgf	Locus:1.1.1.3150.5 File:"carla.wiff"	1639	485.228	2+	1		LTEGCSFR		NH2-LTEGC<cmm>SFR-COOH																0.00134064	2.76292	0
carla_lasiodip.mgf	Locus:1.1.1.3150.3 File:"carla.wiff"	1639	442.756	2+	1		MLHTLAAK		NH2-MLHTLAAK-COOH																0.000844303	1.90693	0
carla_lasiodip.mgf	Locus:1.1.1.3150.4 File:"carla.wiff"	1639	465.777	2+	1		SLHVAYLK		NH2-SLHVAYLK-COOH																0.00289746	6.22074	0
carla_lasiodip.mgf	Locus:1.1.1.3150.6 File:"carla.wiff"	1640	546.292	2+	1		LVSMQQLEK	Oxidation of M (4)	NH2-LVSM<ox>QQLEK-COOH																0.000500733	0.916603	0
carla_lasiodip.mgf	Locus:1.1.1.3151.2 File:"carla.wiff"	1641	406.16	4+	1		DDSCDHEETTWAR		NH2-DDSC<cmm>DHEETTWAR-COOH																0.000357685	0.88065	0
carla_lasiodip.mgf	Locus:1.1.1.3151.3 File:"carla.wiff"	1641	454.903	3+	1		ASPVTVYFWHR		NH2-ASPVTVYFWHR-COOH																-0.000594898	-1.30775	0
carla_lasiodip.mgf	Locus:1.1.1.3151.6 File:"carla.wiff"	1642	563.797	2+	1		YCSAKLSLGK		NH2-YC<cmm>SAKLSLGK-COOH																-0.00309148	-5.48329	0
carla_lasiodip.mgf	Locus:1.1.1.3151.5 File:"carla.wiff"	1642	541.211	3+	1		DMNDTHGQMMHEK	Oxidation of M (2, 9, 10)	NH2-DM<ox>NDTHGQM<ox>M<ox>HEK-COOH																0.00483144	8.92717	0
carla_lasiodip.mgf	Locus:1.1.1.3151.4 File:"carla.wiff"	1642	478.274	2+	1		AMLHTLAAK		NH2-AMLHTLAAK-COOH																0.00108741	2.27362	0
carla_lasiodip.mgf	Locus:1.1.1.3151.7 File:"carla.wiff"	1643	601.793	2+	1		ELFYSVAMDK		NH2-ELFYSVAMDK-COOH																0.00126791	2.10689	0
carla_lasiodip.mgf	Locus:1.1.1.3151.8 File:"carla.wiff"	1643	608.82	2+	1		ELPTNHHGALK		NH2-ELPTNHHGALK-COOH																-0.00518633	-8.51858	0
carla_lasiodip.mgf	Locus:1.1.1.3152.2 File:"carla.wiff"	1644	499.245	3+	1		ELVMDGKSSARMR	Oxidation of M (4)	NH2-ELVM<ox>DGKSSARMR-COOH																-0.0046373	-9.28854	0
carla_lasiodip.mgf	Locus:1.1.1.3152.4 File:"carla.wiff"	1645	634.303	3+	1		AYPGSPDQAGTGPEPSLTR		NH2-AYPGSPDQAGTGPEPSLTR-COOH																-0.00273304	-4.3087	0
carla_lasiodip.mgf	Locus:1.1.1.3152.3 File:"carla.wiff"	1645	524.311	3+	1		AKLADLEEKGLQKK		NH2-AKLADLEEKGLQKK-COOH																0.000421311	0.803553	0
carla_lasiodip.mgf	Locus:1.1.1.3152.5 File:"carla.wiff"	1646	811.312	2+	1		SASYQAGCYCDPDK		NH2-SASYQAGC<cmm>YC<cmm>DPDK-COOH																-0.0049051	-6.04586	0
carla_lasiodip.mgf	Locus:1.1.1.3153.2 File:"carla.wiff"	1647	406.16	4+	1		TDNCMCQYTWAR	Oxidation of M (5)	NH2-TDNC<cmm>M<ox>C<cmm>QYTWAR-COOH																0.000140427	0.345743	0
carla_lasiodip.mgf	Locus:1.1.1.3153.3 File:"carla.wiff"	1647	454.903	3+	1		FPNPVYFSVHR		NH2-FPNPVYFSVHR-COOH																-0.000594898	-1.30775	0
carla_lasiodip.mgf	Locus:1.1.1.3153.7 File:"carla.wiff"	1648	563.797	2+	1		DHASAQLSLGK		NH2-DHASAQLSLGK-COOH																0.000605464	1.07391	0
carla_lasiodip.mgf	Locus:1.1.1.3153.6 File:"carla.wiff"	1648	549.626	3+	1		ELAVGRHMEHAAVAR		NH2-ELAVGRHMEHAAVAR-COOH																0.00282613	5.14195	0
carla_lasiodip.mgf	Locus:1.1.1.3153.4 File:"carla.wiff"	1648	476.741	2+	1		LGDTYAGQK		NH2-LGDTYAGQK-COOH																0.000543318	1.13965	0
carla_lasiodip.mgf	Locus:1.1.1.3153.5 File:"carla.wiff"	1648	541.211	3+	1		DDGSCDGMHSQREK		NH2-DDGSC<cmm>DGMHSQREK-COOH																-0.00483244	-8.92885	0
carla_lasiodip.mgf	Locus:1.1.1.3153.8 File:"carla.wiff"	1649	603.797	2+	1		SFLPDTWANR		NH2-SFLPDTWANR-COOH																-0.00153723	-2.54592	0
carla_lasiodip.mgf	Locus:1.1.1.3153.9 File:"carla.wiff"	1649	608.82	2+	1		ESPGKWGSQLK		NH2-ESPGKWGSQLK-COOH																0.000430368	0.706889	0
carla_lasiodip.mgf	Locus:1.1.1.3154.2 File:"carla.wiff"	1650	436.557	3+	1		AYVPNAHVSHGR		NH2-AYVPNAHVSHGR-COOH																-0.00159872	-3.66211	0
carla_lasiodip.mgf	Locus:1.1.1.3154.4 File:"carla.wiff"	1651	502.798	2+	1		KYPGVVVSR		NH2-KYPGVVVSR-COOH																0.00049105	0.976635	0
carla_lasiodip.mgf	Locus:1.1.1.3154.3 File:"carla.wiff"	1651	469.163	2+	1		CDPDDCR		NH2-C<cmm>DPDDC<cmm>R-COOH																0.00244071	5.2023	0
carla_lasiodip.mgf	Locus:1.1.1.3154.5 File:"carla.wiff"	1651	524.311	3+	1		ELGAKLEKEAGGLKK		NH2-ELGAKLEKEAGGLKK-COOH																0.000421311	0.803553	0
carla_lasiodip.mgf	Locus:1.1.1.3154.7 File:"carla.wiff"	1652	811.312	2+	1		GMGWQMGNNCHGEK	Oxidation of M (6)	NH2-GMGWQM<ox>GNNC<cmm>HGEK-COOH																-0.00725937	-8.94762	0
carla_lasiodip.mgf	Locus:1.1.1.3154.6 File:"carla.wiff"	1652	531.273	2+	1		EPGMLYVPR		NH2-EPGMLYVPR-COOH																-0.00315224	-5.93334	0
carla_lasiodip.mgf	Locus:1.1.1.3155.2 File:"carla.wiff"	1654	454.903	3+	1		AHETQGQLSVHR		NH2-AHETQGQLSVHR-COOH																0.00208694	4.58768	0
carla_lasiodip.mgf	Locus:1.1.1.3155.3 File:"carla.wiff"	1654	491.764	2+	1		LHSFSVHR		NH2-LHSFSVHR-COOH																-4.84737e-07	-0.00098571	0
carla_lasiodip.mgf	Locus:1.1.1.3155.4 File:"carla.wiff"	1654	541.211	3+	1		SCGYEGYDEEGVEK		NH2-SC<cmm>GYEGYDEEGVEK-COOH																-0.00460384	-8.50648	0
carla_lasiodip.mgf	Locus:1.1.1.3155.6 File:"carla.wiff"	1655	603.797	2+	1		PRAMDRASMR	Oxidation of M (4)	NH2-PRAM<ox>DRASMR-COOH																0.00205101	3.39686	0
carla_lasiodip.mgf	Locus:1.1.1.3155.5 File:"carla.wiff"	1655	563.797	2+	1		HDASALQSLGK		NH2-HDASALQSLGK-COOH																0.000605464	1.07391	0
carla_lasiodip.mgf	Locus:1.1.1.3156.2 File:"carla.wiff"	1658	413.224	2+	1		YRFSPR		NH2-YRFSPR-COOH																0.00156282	3.78203	0
carla_lasiodip.mgf	Locus:1.1.1.3157.3 File:"carla.wiff"	1660	541.211	3+	1		NMDMMMDEKREK	Oxidation of M (2, 4, 5, 6)	NH2-NM<ox>DM<ox>M<ox>M<ox>DEKREK-COOH																-0.00467631	-8.64038	0
carla_lasiodip.mgf	Locus:1.1.1.3157.2 File:"carla.wiff"	1660	454.903	3+	1		KPETVYFWHR		NH2-KPETVYFWHR-COOH																-0.000594898	-1.30775	0
carla_lasiodip.mgf	Locus:1.1.1.3157.4 File:"carla.wiff"	1661	543.307	2+	1		NDPGAKLSKR		NH2-NDPGAKLSKR-COOH																-2.94347e-05	-0.054177	0
carla_lasiodip.mgf	Locus:1.1.1.3157.5 File:"carla.wiff"	1661	563.797	2+	1		HDASALQSLGK		NH2-HDASALQSLGK-COOH																0.000605464	1.07391	0
carla_lasiodip.mgf	Locus:1.1.1.3157.6 File:"carla.wiff"	1662	634.307	3+	1		LMSPASTQHEEDVSLTR		NH2-LMSPASTQHEEDVSLTR-COOH																-0.000656745	-1.03537	0
carla_lasiodip.mgf	Locus:1.1.1.3158.3 File:"carla.wiff"	1663	409.742	2+	1		LVGLMSAK		NH2-LVGLMSAK-COOH																-0.00195666	-4.77533	0
carla_lasiodip.mgf	Locus:1.1.1.3158.2 File:"carla.wiff"	1663	406.211	2+	1		MSSLAFR		NH2-MSSLAFR-COOH																0.00101898	2.50851	0
carla_lasiodip.mgf	Locus:1.1.1.3158.4 File:"carla.wiff"	1664	429.264	2+	1		VVASVAVGR		NH2-VVASVAVGR-COOH																0.000398006	0.927184	0
carla_lasiodip.mgf	Locus:1.1.1.3158.5 File:"carla.wiff"	1664	436.557	3+	1		ASSGELAHVDPPK		NH2-ASSGELAHVDPPK-COOH																-0.000952918	-2.1828	0
carla_lasiodip.mgf	Locus:1.1.1.3158.6 File:"carla.wiff"	1665	449.784	2+	1		RAGLNLVR		NH2-RAGLNLVR-COOH																0.00130676	2.90532	0
carla_lasiodip.mgf	Locus:1.1.1.3159.3 File:"carla.wiff"	1666	538.288	2+	1		LHYNKTGSR		NH2-LHYNKTGSR-COOH																0.00190297	3.53524	0
carla_lasiodip.mgf	Locus:1.1.1.3159.2 File:"carla.wiff"	1666	454.903	3+	1		ATVSPVYFWHR		NH2-ATVSPVYFWHR-COOH																-0.000594898	-1.30775	0
carla_lasiodip.mgf	Locus:1.1.1.3159.4 File:"carla.wiff"	1667	541.211	3+	1		GDCHCEDTVQSSAR		NH2-GDC<cmm>HC<cmm>EDTVQSSAR-COOH																-0.00483244	-8.92885	0
carla_lasiodip.mgf	Locus:1.1.1.3159.5 File:"carla.wiff"	1667	543.307	2+	1		LAAAGAQLSGAR		NH2-LAAAGAQLSGAR-COOH																-2.94347e-05	-0.054177	0
carla_lasiodip.mgf	Locus:1.1.1.3159.6 File:"carla.wiff"	1667	563.797	2+	1		DHASAQLSLGK		NH2-DHASAQLSLGK-COOH																0.000605464	1.07391	0
carla_lasiodip.mgf	Locus:1.1.1.3159.7 File:"carla.wiff"	1668	575.801	2+	1		ALYGPGKADMK		NH2-ALYGPGKADMK-COOH																0.00140852	2.4462	0
carla_lasiodip.mgf	Locus:1.1.1.3160.2 File:"carla.wiff"	1669	406.211	2+	1		LTGFAMR	Oxidation of M (6)	NH2-LTGFAM<ox>R-COOH																0.00101898	2.50851	0
carla_lasiodip.mgf	Locus:1.1.1.3160.4 File:"carla.wiff"	1670	436.557	3+	1		NMSCLLANLGAK	Oxidation of M (2)	NH2-NM<ox>SC<cmm>LLANLGAK-COOH																0.00384279	8.80256	0
carla_lasiodip.mgf	Locus:1.1.1.3160.3 File:"carla.wiff"	1670	429.264	2+	1		VPKMRAR		NH2-VPKMRAR-COOH																0.00366043	8.52729	0
carla_lasiodip.mgf	Locus:1.1.1.3160.5 File:"carla.wiff"	1671	436.557	3+	1		CATVLAHVDHGK		NH2-C<cmm>ATVLAHVDHGK-COOH																0.00122203	2.79926	0
carla_lasiodip.mgf	Locus:1.1.1.3161.2 File:"carla.wiff"	1672	455.236	3+	1		LLETVYMWHR	Oxidation of M (7)	NH2-LLETVYM<ox>WHR-COOH																0.0035762	7.85576	0
carla_lasiodip.mgf	Locus:1.1.1.3161.3 File:"carla.wiff"	1673	458.567	3+	1		TKPAEHYDVASR		NH2-TKPAEHYDVASR-COOH																0.00188106	4.10205	0
carla_lasiodip.mgf	Locus:1.1.1.3161.4 File:"carla.wiff"	1673	513.581	3+	1		QCYDKSPLDWVK		NH2-QC<cmm>YDKSPLDWVK-COOH																-0.00128127	-2.49476	0
carla_lasiodip.mgf	Locus:1.1.1.3161.6 File:"carla.wiff"	1674	563.797	2+	1		DHDKNLSLGK		NH2-DHDKNLSLGK-COOH																0.000605464	1.07391	0
carla_lasiodip.mgf	Locus:1.1.1.3161.5 File:"carla.wiff"	1674	543.307	2+	1		SSKQPPASKR		NH2-SSKQPPASKR-COOH																-2.94347e-05	-0.054177	0
carla_lasiodip.mgf	Locus:1.1.1.3162.4 File:"carla.wiff"	1676	436.557	3+	1		DTGGTLAHVDPPK		NH2-DTGGTLAHVDPPK-COOH																-0.000952918	-2.1828	0
carla_lasiodip.mgf	Locus:1.1.1.3162.3 File:"carla.wiff"	1676	411.209	3+	1		DLSGPKTGDWR		NH2-DLSGPKTGDWR-COOH																0.00195691	4.75895	0
carla_lasiodip.mgf	Locus:1.1.1.3162.2 File:"carla.wiff"	1676	406.211	2+	1		LTMQFR	Oxidation of M (3)	NH2-LTM<ox>QFR-COOH																0.00101898	2.50851	0
carla_lasiodip.mgf	Locus:1.1.1.3162.5 File:"carla.wiff"	1677	444.788	2+	1		LVKSKWK		NH2-LVKSKWK-COOH																0.000887048	1.99432	0
carla_lasiodip.mgf	Locus:1.1.1.3162.6 File:"carla.wiff"	1677	444.788	2+	1		LVKPYLR		NH2-LVKPYLR-COOH																0.000887048	1.99432	0
carla_lasiodip.mgf	Locus:1.1.1.3163.3 File:"carla.wiff"	1679	513.581	3+	1		SYTASGAKMGHREK	Oxidation of M (9)	NH2-SYTASGAKM<ox>GHREK-COOH																-0.00368481	-7.1747	0
carla_lasiodip.mgf	Locus:1.1.1.3163.2 File:"carla.wiff"	1679	455.236	3+	1		DGVGKVYFWHR		NH2-DGVGKVYFWHR-COOH																0.000955444	2.09879	0
carla_lasiodip.mgf	Locus:1.1.1.3163.5 File:"carla.wiff"	1680	563.797	2+	1		HDATAKVSAAR		NH2-HDATAKVSAAR-COOH																-0.00501123	-8.88828	0
carla_lasiodip.mgf	Locus:1.1.1.3163.4 File:"carla.wiff"	1680	543.307	2+	1		LAAAGAYRHR		NH2-LAAAGAYRHR-COOH																0.00491855	9.05308	0
carla_lasiodip.mgf	Locus:1.1.1.3163.6 File:"carla.wiff"	1681	642.315	2+	1		SPVPSQSTGHMR		NH2-SPVPSQSTGHMR-COOH																0.00361403	5.62661	0
carla_lasiodip.mgf	Locus:1.1.1.3164.2 File:"carla.wiff"	1682	406.211	2+	1		LTHGNNR		NH2-LTHGNNR-COOH																-0.000900774	-2.2175	0
carla_lasiodip.mgf	Locus:1.1.1.3164.4 File:"carla.wiff"	1683	444.788	2+	1		LASRKVSK		NH2-LASRKVSK-COOH																0.00289842	6.51646	0
carla_lasiodip.mgf	Locus:1.1.1.3164.3 File:"carla.wiff"	1683	409.226	2+	1		LSLAEER		NH2-LSLAEER-COOH																0.00185752	4.53912	0
carla_lasiodip.mgf	Locus:1.1.1.3164.5 File:"carla.wiff"	1684	444.788	2+	1		LVKPYLR		NH2-LVKPYLR-COOH																0.000887048	1.99432	0
carla_lasiodip.mgf	Locus:1.1.1.3165.2 File:"carla.wiff"	1685	458.569	3+	1		VLGQEHYDVWK		NH2-VLGQEHYDVWK-COOH																0.00264014	5.75738	0
carla_lasiodip.mgf	Locus:1.1.1.3165.3 File:"carla.wiff"	1686	513.581	3+	1		VTSFQEHYDWVK		NH2-VTSFQEHYDWVK-COOH																-0.000157556	-0.306779	0
carla_lasiodip.mgf	Locus:1.1.1.3165.4 File:"carla.wiff"	1686	543.307	2+	1		VRAGAQAWAR		NH2-VRAGAQAWAR-COOH																0.00491855	9.05308	0
carla_lasiodip.mgf	Locus:1.1.1.3165.5 File:"carla.wiff"	1687	563.797	2+	1		HDASAKLSAAR		NH2-HDASAKLSAAR-COOH																-0.00501123	-8.88828	0
carla_lasiodip.mgf	Locus:1.1.1.3166.2 File:"carla.wiff"	1688	418.236	2+	1		FASLQAAK		NH2-FASLQAAK-COOH																-0.00135289	-3.23475	0
carla_lasiodip.mgf	Locus:1.1.1.3166.4 File:"carla.wiff"	1689	464.91	3+	1		TFEAGVKVEEQR		NH2-TFEAGVKVEEQR-COOH																0.0013258	2.85174	0
carla_lasiodip.mgf	Locus:1.1.1.3166.3 File:"carla.wiff"	1689	436.557	3+	1		NMWLAHVDPPK		NH2-NMWLAHVDPPK-COOH																-0.000118886	-0.272326	0
carla_lasiodip.mgf	Locus:1.1.1.3166.6 File:"carla.wiff"	1690	686.368	2+	1		PLGQEPGLYELR		NH2-PLGQEPGLYELR-COOH																0.00101604	1.48031	0
carla_lasiodip.mgf	Locus:1.1.1.3166.5 File:"carla.wiff"	1690	492.75	2+	1		YAGLYQNR		NH2-YAGLYQNR-COOH																0.00158393	3.21448	0
carla_lasiodip.mgf	Locus:1.1.1.3167.2 File:"carla.wiff"	1692	457.915	3+	1		KTYLKDEATFR		NH2-KTYLKDEATFR-COOH																0.00155187	3.389	0
carla_lasiodip.mgf	Locus:1.1.1.3167.3 File:"carla.wiff"	1692	478.273	2+	1		THTLTLNR		NH2-THTLTLNR-COOH																0.00368435	7.7035	0
carla_lasiodip.mgf	Locus:1.1.1.3167.5 File:"carla.wiff"	1693	563.797	2+	1		EVLGFVDYGK		NH2-EVLGFVDYGK-COOH																0.00421078	7.46867	0
carla_lasiodip.mgf	Locus:1.1.1.3167.4 File:"carla.wiff"	1693	508.605	3+	1		NMPLGSLPGPKQER		NH2-NMPLGSLPGPKQER-COOH																0.000191195	0.37592	0
carla_lasiodip.mgf	Locus:1.1.1.3168.2 File:"carla.wiff"	1694	406.211	2+	1		MMKLTR	Oxidation of M (1, 2)	NH2-M<ox>M<ox>KLTR-COOH																-0.000666583	-1.64097	0
carla_lasiodip.mgf	Locus:1.1.1.3168.6 File:"carla.wiff"	1695	500.799	2+	1		LVSGRELAR		NH2-LVSGRELAR-COOH																0.000859735	1.71673	0
carla_lasiodip.mgf	Locus:1.1.1.3168.5 File:"carla.wiff"	1695	492.75	2+	1		PVQGDQGQR		NH2-PVQGDQGQR-COOH																0.00359531	7.29647	0
carla_lasiodip.mgf	Locus:1.1.1.3168.3 File:"carla.wiff"	1695	464.91	3+	1		HLAAKSSTGFAMR	Oxidation of M (12)	NH2-HLAAKSSTGFAM<ox>R-COOH																0.00350075	7.53	0
carla_lasiodip.mgf	Locus:1.1.1.3168.4 File:"carla.wiff"	1695	464.91	3+	1		AWMTVQVLLCR	Oxidation of M (3)	NH2-AWM<ox>TVQVLLC<cmm>R-COOH																0.00103612	2.22866	0
carla_lasiodip.mgf	Locus:1.1.1.3168.10 File:"carla.wiff"	1696	620.803	2+	1		PNPPGVCTVGSR		NH2-PNPPGVC<cmm>TVGSR-COOH																-0.00577914	-9.30904	0
carla_lasiodip.mgf	Locus:1.1.1.3168.11 File:"carla.wiff"	1696	686.368	2+	1		KTYLGRTETFR		NH2-KTYLGRTETFR-COOH																-0.00460066	-6.70286	0
carla_lasiodip.mgf	Locus:1.1.1.3168.8 File:"carla.wiff"	1696	544.791	2+	1		FYVSFNLAK		NH2-FYVSFNLAK-COOH																-0.00129226	-2.37201	0
carla_lasiodip.mgf	Locus:1.1.1.3168.7 File:"carla.wiff"	1696	522.247	2+	1		MRLECYR	Oxidation of M (1)	NH2-M<ox>RLEC<cmm>YR-COOH																0.00491335	9.40819	0
carla_lasiodip.mgf	Locus:1.1.1.3168.9 File:"carla.wiff"	1696	573.788	2+	1		VETGPGSTVDGK		NH2-VETGPGSTVDGK-COOH																0.00230754	4.02161	0
carla_lasiodip.mgf	Locus:1.1.1.3169.2 File:"carla.wiff"	1698	431.247	2+	1		KDKLDSR		NH2-KDKLDSR-COOH																0.00413345	9.58497	0
carla_lasiodip.mgf	Locus:1.1.1.3169.3 File:"carla.wiff"	1698	457.915	3+	1		DEAALPAPALTFR		NH2-DEAALPAPALTFR-COOH																0.00155187	3.389	0
carla_lasiodip.mgf	Locus:1.1.1.3169.4 File:"carla.wiff"	1699	508.605	3+	1		PRKYWLCSKASK		NH2-PRKYWLC<cmm>SKASK-COOH																-0.00489419	-9.62267	0
carla_lasiodip.mgf	Locus:1.1.1.3169.5 File:"carla.wiff"	1700	563.797	2+	1		DHASLAQSLGK		NH2-DHASLAQSLGK-COOH																0.000605464	1.07391	0
carla_lasiodip.mgf	Locus:1.1.1.3170.4 File:"carla.wiff"	1701	544.791	2+	1		SGNAQQLSGVK		NH2-SGNAQQLSGVK-COOH																0.0027305	5.01203	0
carla_lasiodip.mgf	Locus:1.1.1.3170.2 File:"carla.wiff"	1701	406.211	2+	1		LTGFAMR	Oxidation of M (6)	NH2-LTGFAM<ox>R-COOH																0.00101898	2.50851	0
carla_lasiodip.mgf	Locus:1.1.1.3170.3 File:"carla.wiff"	1701	419.718	2+	1		LTCAAFR		NH2-LTC<cmm>AAFR-COOH																0.00206946	4.93063	0
carla_lasiodip.mgf	Locus:1.1.1.3170.6 File:"carla.wiff"	1702	648.281	3+	1		FSGASEDSDDPGVCTVSGR		NH2-FSGASEDSDDPGVC<cmm>TVSGR-COOH																0.0064072	9.88347	0
carla_lasiodip.mgf	Locus:1.1.1.3170.5 File:"carla.wiff"	1702	573.788	2+	1		VDGQDLTVDGK		NH2-VDGQDLTVDGK-COOH																0.00230754	4.02161	0
carla_lasiodip.mgf	Locus:1.1.1.3170.7 File:"carla.wiff"	1702	672.666	3+	1		VSTPVAPDSSCHVSFRNR		NH2-VSTPVAPDSSC<cmm>HVSFRNR-COOH																0.00425461	6.32503	0
carla_lasiodip.mgf	Locus:1.1.1.3170.8 File:"carla.wiff"	1703	686.368	2+	1		KTYLKDEYSPK		NH2-KTYLKDEYSPK-COOH																0.00663273	9.66362	0
carla_lasiodip.mgf	Locus:1.1.1.3171.2 File:"carla.wiff"	1704	457.915	3+	1		DEAPPGVLVATFR		NH2-DEAPPGVLVATFR-COOH																0.00155187	3.389	0
carla_lasiodip.mgf	Locus:1.1.1.3171.3 File:"carla.wiff"	1705	485.736	2+	1		MMTYPRR	Oxidation of M (1)	NH2-M<ox>MTYPRR-COOH																0.00220252	4.53442	0
carla_lasiodip.mgf	Locus:1.1.1.3171.4 File:"carla.wiff"	1706	563.797	2+	1		DHASLAQSLGK		NH2-DHASLAQSLGK-COOH																0.000605464	1.07391	0
carla_lasiodip.mgf	Locus:1.1.1.3172.2 File:"carla.wiff"	1708	403.54	3+	1		HHGLMGMLGGAK		NH2-HHGLMGMLGGAK-COOH																0.000917579	2.27383	0
carla_lasiodip.mgf	Locus:1.1.1.3172.3 File:"carla.wiff"	1708	648.281	3+	1		HHGSCDSSCHVSFRNR		NH2-HHGSC<cmm>DSSC<cmm>HVSFRNR-COOH																0.00439188	6.77471	0
carla_lasiodip.mgf	Locus:1.1.1.3172.4 File:"carla.wiff"	1709	794.335	4+	1		KDDRSACGGCLCDMEANKSHELSSQYR		NH2-KDDRSAC<cmm>GGC<cmm>LC<cmm>DMEANKSHELSSQYR-COOH																-0.00695156	-8.75134	0
carla_lasiodip.mgf	Locus:1.1.1.3173.2 File:"carla.wiff"	1710	411.713	2+	1		LHDYFK		NH2-LHDYFK-COOH																0.00212903	5.17118	0
carla_lasiodip.mgf	Locus:1.1.1.3173.3 File:"carla.wiff"	1711	430.57	3+	1		FNLPLESQVSR		NH2-FNLPLESQVSR-COOH																0.00394014	9.15106	0
carla_lasiodip.mgf	Locus:1.1.1.3173.4 File:"carla.wiff"	1711	435.242	2+	1		SVPPGKER		NH2-SVPPGKER-COOH																-0.00380924	-8.75193	0
carla_lasiodip.mgf	Locus:1.1.1.3173.5 File:"carla.wiff"	1711	457.915	3+	1		YTQLNVLHVER		NH2-YTQLNVLHVER-COOH																-0.00219259	-4.78819	0
carla_lasiodip.mgf	Locus:1.1.1.3173.7 File:"carla.wiff"	1712	534.764	2+	1		GTFSLEESAK		NH2-GTFSLEESAK-COOH																-0.00012874	-0.240741	0
carla_lasiodip.mgf	Locus:1.1.1.3173.8 File:"carla.wiff"	1712	672.666	3+	1		LLAMDGSALGCCVGHLTPK	Oxidation of M (4)	NH2-LLAM<ox>DGSALGC<cmm>C<cmm>VGHLTPK-COOH																0.00441073	6.55713	0
carla_lasiodip.mgf	Locus:1.1.1.3173.6 File:"carla.wiff"	1712	457.915	3+	1		HVGYRREAVER		NH2-HVGYRREAVER-COOH																0.00244698	5.34377	0
carla_lasiodip.mgf	Locus:1.1.1.3174.2 File:"carla.wiff"	1714	465.776	2+	1		KVWEAGLK		NH2-KVWEAGLK-COOH																0.00159746	3.42969	0
carla_lasiodip.mgf	Locus:1.1.1.3174.3 File:"carla.wiff"	1714	544.791	2+	1		VAFTGHGLMR		NH2-VAFTGHGLMR-COOH																0.00408155	7.492	0
carla_lasiodip.mgf	Locus:1.1.1.3174.5 File:"carla.wiff"	1715	648.281	3+	1		FSATGDDSSCHVSKGTMR		NH2-FSATGDDSSC<cmm>HVSKGTMR-COOH																-0.00354635	-5.47036	0
carla_lasiodip.mgf	Locus:1.1.1.3174.4 File:"carla.wiff"	1715	563.797	2+	1		LLETGNSAHGK		NH2-LLETGNSAHGK-COOH																0.000605464	1.07391	0
carla_lasiodip.mgf	Locus:1.1.1.3175.2 File:"carla.wiff"	1717	403.54	3+	1		HHGLMGMLGGAK		NH2-HHGLMGMLGGAK-COOH																0.000917579	2.27383	0
carla_lasiodip.mgf	Locus:1.1.1.3175.4 File:"carla.wiff"	1718	457.915	3+	1		TKYLKDEATFR		NH2-TKYLKDEATFR-COOH																0.00155187	3.389	0
carla_lasiodip.mgf	Locus:1.1.1.3175.3 File:"carla.wiff"	1718	435.242	2+	1		EAPQVPTK		NH2-EAPQVPTK-COOH																0.00180746	4.15278	0
carla_lasiodip.mgf	Locus:1.1.1.3175.5 File:"carla.wiff"	1719	672.666	3+	1		WGRHAGPHATGNTQQAQAK		NH2-WGRHAGPHATGNTQQAQAK-COOH																-0.00211061	-3.13767	0
carla_lasiodip.mgf	Locus:1.1.1.3176.2 File:"carla.wiff"	1720	471.74	2+	1		LTGYDAFR		NH2-LTGYDAFR-COOH																0.00238297	5.05147	0
carla_lasiodip.mgf	Locus:1.1.1.3176.5 File:"carla.wiff"	1721	604.806	2+	1		HHGFPGMLGGAK		NH2-HHGFPGMLGGAK-COOH																0.00270017	4.46454	0
carla_lasiodip.mgf	Locus:1.1.1.3176.4 File:"carla.wiff"	1721	510.273	2+	1		SRFGRDGPK		NH2-SRFGRDGPK-COOH																1.03452e-05	0.0202739	0
carla_lasiodip.mgf	Locus:1.1.1.3176.3 File:"carla.wiff"	1721	499.274	3+	1		SGKTVGSHLKYYR		NH2-SGKTVGSHLKYYR-COOH																0.00185311	3.71163	0
carla_lasiodip.mgf	Locus:1.1.1.3176.6 File:"carla.wiff"	1722	620.803	2+	1		SNRMMKGATGR	Oxidation of M (4, 5)	NH2-SNRM<ox>M<ox>KGATGR-COOH																0.00541136	8.71678	0
carla_lasiodip.mgf	Locus:1.1.1.3177.3 File:"carla.wiff"	1723	416.962	4+	1		DLGPHLLDFHDVMR		NH2-DLGPHLLDFHDVMR-COOH																0.00170835	4.09715	0
carla_lasiodip.mgf	Locus:1.1.1.3177.2 File:"carla.wiff"	1723	403.54	3+	1		LGHHMLDVMR		NH2-LGHHMLDVMR-COOH																0.000917579	2.27383	0
carla_lasiodip.mgf	Locus:1.1.1.3177.4 File:"carla.wiff"	1724	494.255	3+	1		VVFTVHSYTYHK		NH2-VVFTVHSYTYHK-COOH																-0.00212629	-4.30199	0
carla_lasiodip.mgf	Locus:1.1.1.3177.5 File:"carla.wiff"	1724	494.255	3+	1		VVFTVHSGQSYEK		NH2-VVFTVHSGQSYEK-COOH																0.00295909	5.987	0
carla_lasiodip.mgf	Locus:1.1.1.3177.6 File:"carla.wiff"	1724	516.283	3+	1		KMHAATATTFVQLK		NH2-KMHAATATTFVQLK-COOH																-0.00208765	-4.0436	0
carla_lasiodip.mgf	Locus:1.1.1.3177.8 File:"carla.wiff"	1725	555.615	3+	1		LLSDDEYVGGREVGR		NH2-LLSDDEYVGGREVGR-COOH																0.00260259	4.68418	0
carla_lasiodip.mgf	Locus:1.1.1.3177.7 File:"carla.wiff"	1725	544.231	2+	1		EDMDSHTPR		NH2-EDMDSHTPR-COOH																0.00351237	6.45386	0
carla_lasiodip.mgf	Locus:1.1.1.3178.2 File:"carla.wiff"	1726	461.262	2+	1		KGVFNQTK		NH2-KGVFNQTK-COOH																0.000740697	1.60581	0
carla_lasiodip.mgf	Locus:1.1.1.3178.5 File:"carla.wiff"	1727	563.797	2+	1		DHASSKPSLGK		NH2-DHASSKPSLGK-COOH																0.000605464	1.07391	0
carla_lasiodip.mgf	Locus:1.1.1.3178.4 File:"carla.wiff"	1727	499.274	3+	1		GLVLMSHLKYYR	Oxidation of M (5)	NH2-GLVLM<ox>SHLKYYR-COOH																-0.000611516	-1.22481	0
carla_lasiodip.mgf	Locus:1.1.1.3178.3 File:"carla.wiff"	1727	483.298	2+	1		VHAPGKKTK		NH2-VHAPGKKTK-COOH																-7.61267e-05	-0.157515	0
carla_lasiodip.mgf	Locus:1.1.1.3178.7 File:"carla.wiff"	1728	740.878	2+	1		LYGLFLMTMTYK		NH2-LYGLFLMTMTYK-COOH																-0.00446701	-6.02931	0
carla_lasiodip.mgf	Locus:1.1.1.3178.6 File:"carla.wiff"	1728	648.279	3+	1		MCVPNVYEEMEGSPLR	Oxidation of M (1, 10)	NH2-M<ox>C<cmm>VPNVYEEM<ox>EGSPLR-COOH																-0.00406651	-6.27275	0
carla_lasiodip.mgf	Locus:1.1.1.3179.4 File:"carla.wiff"	1730	442.572	3+	1		LWHNTATDLVR		NH2-LWHNTATDLVR-COOH																0.00209568	4.73524	0
carla_lasiodip.mgf	Locus:1.1.1.3179.3 File:"carla.wiff"	1730	419.229	2+	1		YATGLGGAK		NH2-YATGLGGAK-COOH																0.00231483	5.52166	0
carla_lasiodip.mgf	Locus:1.1.1.3179.2 File:"carla.wiff"	1730	403.54	3+	1		HHGLMLGMGGAK		NH2-HHGLMLGMGGAK-COOH																0.000917579	2.27383	0
carla_lasiodip.mgf	Locus:1.1.1.3179.6 File:"carla.wiff"	1731	513.25	3+	1		SSYAVVDRNNWAR		NH2-SSYAVVDRNNWAR-COOH																-0.00475591	-9.26617	0
carla_lasiodip.mgf	Locus:1.1.1.3179.5 File:"carla.wiff"	1731	492.937	3+	1		EFARPFKPGKSGR		NH2-EFARPFKPGKSGR-COOH																-0.00312013	-6.32964	0
carla_lasiodip.mgf	Locus:1.1.1.3179.7 File:"carla.wiff"	1731	822.363	4+	1		DDDNPMWEEGQLYGPCYAVQEGCRRPK	Oxidation of M (6)	NH2-DDDNPM<ox>WEEGQLYGPC<cmm>YAVQEGC<cmm>RRPK-COOH																0.00747816	9.0936	0
carla_lasiodip.mgf	Locus:1.1.1.3180.5 File:"carla.wiff"	1733	530.605	3+	1		TYYALVMTSKSGPR	Oxidation of M (7)	NH2-TYYALVM<ox>TSKSGPR-COOH																0.000114097	0.215032	0
carla_lasiodip.mgf	Locus:1.1.1.3180.2 File:"carla.wiff"	1733	461.262	2+	1		KVGFNQTK		NH2-KVGFNQTK-COOH																0.000740697	1.60581	0
carla_lasiodip.mgf	Locus:1.1.1.3180.4 File:"carla.wiff"	1733	499.274	3+	1		GLHGGSSLKRSPDGK		NH2-GLHGGSSLKRSPDGK-COOH																0.00319403	6.39739	0
carla_lasiodip.mgf	Locus:1.1.1.3180.3 File:"carla.wiff"	1733	470.597	3+	1		KHVLVTELNDNK		NH2-KHVLVTELNDNK-COOH																0.000580929	1.23445	0
carla_lasiodip.mgf	Locus:1.1.1.3180.6 File:"carla.wiff"	1734	548.577	6+	1		SNCCDQNSPVHFDVDWVPYSSVHMLHR		NH2-SNC<cmm>C<cmm>DQNSPVHFDVDWVPYSSVHMLHR-COOH																7.83658e-05	0.142853	0
carla_lasiodip.mgf	Locus:1.1.1.3180.7 File:"carla.wiff"	1734	648.279	3+	1		AGYDGGGWDQSYEREPR		NH2-AGYDGGGWDQSYEREPR-COOH																-0.00309893	-4.78022	0
carla_lasiodip.mgf	Locus:1.1.1.3180.8 File:"carla.wiff"	1734	740.878	2+	1		MLGCGEEFRLLR		NH2-MLGC<cmm>GEEFRLLR-COOH																0.00450373	6.07894	0
carla_lasiodip.mgf	Locus:1.1.1.3180.9 File:"carla.wiff"	1735	1096.15	3+	1		AEHKPWMMEPRKDHDDEPFEHDPAPGR	Oxidation of M (7, 8)	NH2-AEHKPWM<ox>M<ox>EPRKDHDDEPFEHDPAPGR-COOH																-0.00648621	-5.91726	0
carla_lasiodip.mgf	Locus:1.1.1.3181.4 File:"carla.wiff"	1736	492.937	3+	1		SRGLPSHKTPDGPK		NH2-SRGLPSHKTPDGPK-COOH																0.00196525	3.98682	0
carla_lasiodip.mgf	Locus:1.1.1.3181.3 File:"carla.wiff"	1736	442.572	3+	1		VLMSHLPAGWAK	Oxidation of M (3)	NH2-VLM<ox>SHLPAGWAK-COOH																-0.00036895	-0.833648	0
carla_lasiodip.mgf	Locus:1.1.1.3181.2 File:"carla.wiff"	1736	403.54	3+	1		HHGLMLGMGQK		NH2-HHGLMLGMGQK-COOH																0.00121758	3.01725	0
carla_lasiodip.mgf	Locus:1.1.1.3181.8 File:"carla.wiff"	1737	748.406	2+	1		AVPVVGVHHVCHGK		NH2-AVPVVGVHHVC<cmm>HGK-COOH																0.00493032	6.58781	0
carla_lasiodip.mgf	Locus:1.1.1.3181.6 File:"carla.wiff"	1737	555.614	3+	1		TKTTKWDFVDHMR		NH2-TKTTKWDFVDHMR-COOH																0.00243662	4.38547	0
carla_lasiodip.mgf	Locus:1.1.1.3181.5 File:"carla.wiff"	1737	492.937	3+	1		SFVLFWWPLGPK		NH2-SFVLFWWPLGPK-COOH																-0.0020575	-4.17395	0
carla_lasiodip.mgf	Locus:1.1.1.3181.7 File:"carla.wiff"	1737	563.797	2+	1		YCSKKRER		NH2-YC<cmm>SKKRER-COOH																0.00386789	6.86048	0
carla_lasiodip.mgf	Locus:1.1.1.3181.9 File:"carla.wiff"	1738	822.363	4+	1		VMWKYYMWEENDSVCVFWFEPNNGR		NH2-VMWKYYMWEENDSVC<cmm>VFWFEPNNGR-COOH																0.00165275	2.00977	0
carla_lasiodip.mgf	Locus:1.1.1.3182.2 File:"carla.wiff"	1739	499.274	3+	1		HLGLLRSYASHGGK		NH2-HLGLLRSYASHGGK-COOH																-0.00189135	-3.78819	0
carla_lasiodip.mgf	Locus:1.1.1.3182.5 File:"carla.wiff"	1740	648.279	3+	1		AYGNGGCPFCEEESPLR		NH2-AYGNGGC<cmm>PFC<cmm>EEESPLR-COOH																0.00544124	8.39343	0
carla_lasiodip.mgf	Locus:1.1.1.3182.4 File:"carla.wiff"	1740	628.801	2+	1		YGFFGQWHSK		NH2-YGFFGQWHSK-COOH																0.00450243	7.16039	0
carla_lasiodip.mgf	Locus:1.1.1.3182.3 File:"carla.wiff"	1740	548.577	6+	1		EHEPGSQMHLVHMDVMAVLMSWYEPER	Oxidation of M (8, 16, 20)	NH2-EHEPGSQM<ox>HLVHMDVM<ox>AVLM<ox>SWYEPER-COOH																-0.00280328	-5.11006	0
carla_lasiodip.mgf	Locus:1.1.1.3182.6 File:"carla.wiff"	1741	1096.15	3+	1		VHMLDHRNQPGAAPAGKHWEGECECMPR	Oxidation of M (3)	NH2-VHM<ox>LDHRNQPGAAPAGKHWEGEC<cmm>EC<cmm>MPR-COOH																-0.00917944	-8.37421	0
carla_lasiodip.mgf	Locus:1.1.1.3183.3 File:"carla.wiff"	1742	442.572	3+	1		VLMGYLGMLGGAK	Oxidation of M (3)	NH2-VLM<ox>GYLGMLGGAK-COOH																0.0022518	5.08802	0
carla_lasiodip.mgf	Locus:1.1.1.3183.2 File:"carla.wiff"	1742	403.54	3+	1		GGCGLMGMLGKK		NH2-GGC<cmm>GLMGMLGKK-COOH																0.00383833	9.51174	0
carla_lasiodip.mgf	Locus:1.1.1.3183.8 File:"carla.wiff"	1743	573.787	2+	1		DKGTSGNSVPGK		NH2-DKGTSGNSVPGK-COOH																-0.00390916	-6.81285	0
carla_lasiodip.mgf	Locus:1.1.1.3183.4 File:"carla.wiff"	1743	449.25	3+	1		KPVHLTATMGYK		NH2-KPVHLTATMGYK-COOH																0.00152613	3.39709	0
carla_lasiodip.mgf	Locus:1.1.1.3183.6 File:"carla.wiff"	1743	513.25	3+	1		SSYAVVWHMLGSGK	Oxidation of M (9)	NH2-SSYAVVWHM<ox>LGSGK-COOH																-0.00347607	-6.77262	0
carla_lasiodip.mgf	Locus:1.1.1.3183.7 File:"carla.wiff"	1743	555.614	3+	1		TEAYAVVYLMFAMR		NH2-TEAYAVVYLMFAMR-COOH																0.00371646	6.68896	0
carla_lasiodip.mgf	Locus:1.1.1.3183.5 File:"carla.wiff"	1743	492.937	3+	1		LAYVVWHGGRYR		NH2-LAYVVWHGGRYR-COOH																0.00392299	7.95845	0
carla_lasiodip.mgf	Locus:1.1.1.3183.9 File:"carla.wiff"	1744	583.787	2+, 3+, 4+	1		PWAPNQGDGPK		NH2-PWAPNQGDGPK-COOH																0.00381284	6.53126	0
carla_lasiodip.mgf	Locus:1.1.1.3183.10 File:"carla.wiff"	1744	748.406	2+	1		PPTAVGYLPVYYR		NH2-PPTAVGYLPVYYR-COOH																0.00527322	7.04598	0
carla_lasiodip.mgf	Locus:1.1.1.3183.11 File:"carla.wiff"	1744	822.363	4+	1		VMDGGPWYLKHAQEMLDDAVYCWWCR		NH2-VMDGGPWYLKHAQEMLDDAVYC<cmm>WWC<cmm>R-COOH																-0.00199838	-2.43004	0
carla_lasiodip.mgf	Locus:1.1.1.3184.2 File:"carla.wiff"	1745	499.274	3+	1		GLVLMSHLKYYR	Oxidation of M (5)	NH2-GLVLM<ox>SHLKYYR-COOH																-0.000611516	-1.22481	0
carla_lasiodip.mgf	Locus:1.1.1.3184.3 File:"carla.wiff"	1745	518.279	3+	1		THSNFSHLKKEPK		NH2-THSNFSHLKKEPK-COOH																0.000198537	0.38307	0
carla_lasiodip.mgf	Locus:1.1.1.3184.6 File:"carla.wiff"	1746	548.577	6+	1		TFALAAGDDFCRFAAEAFNNADCHVNPER		NH2-TFALAAGDDFC<cmm>RFAAEAFNNADC<cmm>HVNPER-COOH																-0.00288134	-5.25236	0
carla_lasiodip.mgf	Locus:1.1.1.3184.7 File:"carla.wiff"	1746	601.326	2+	1		SGQKLGVMEPR		NH2-SGQKLGVMEPR-COOH																0.00397763	6.61481	0
carla_lasiodip.mgf	Locus:1.1.1.3184.5 File:"carla.wiff"	1746	530.603	3+	1		SPGHVLHDATTTTPR		NH2-SPGHVLHDATTTTPR-COOH																-0.00266574	-5.02395	0
carla_lasiodip.mgf	Locus:1.1.1.3184.4 File:"carla.wiff"	1746	520.248	3+	1		RMMTGSHKTSHNR	Oxidation of M (3)	NH2-RMM<ox>TGSHKTSHNR-COOH																-0.00113074	-2.17346	0
carla_lasiodip.mgf	Locus:1.1.1.3184.10 File:"carla.wiff"	1747	673.368	2+	1		QHGVLLVTMGYK		NH2-QHGVLLVTMGYK-COOH																-0.000472565	-0.701793	0
carla_lasiodip.mgf	Locus:1.1.1.3184.8 File:"carla.wiff"	1747	617.82	2+	1		MRTVWFPGPK	Oxidation of M (1)	NH2-M<ox>RTVWFPGPK-COOH																-0.00340092	-5.50469	0
carla_lasiodip.mgf	Locus:1.1.1.3184.9 File:"carla.wiff"	1747	648.317	2+	1		YSPACMRAALR		NH2-YSPAC<cmm>MRAALR-COOH																-0.0042996	-6.6319	0
carla_lasiodip.mgf	Locus:1.1.1.3184.11 File:"carla.wiff"	1747	738.9	2+	1		SKYNHRRRFGR		NH2-SKYNHRRRFGR-COOH																-0.0052993	-7.17182	0
carla_lasiodip.mgf	Locus:1.1.1.3185.2 File:"carla.wiff"	1748	401.22	3+	1		ALFPTPVDVSR		NH2-ALFPTPVDVSR-COOH																-0.00393407	-9.80516	0
carla_lasiodip.mgf	Locus:1.1.1.3185.3 File:"carla.wiff"	1749	432.765	2+	1		LVVPPDPK		NH2-LVVPPDPK-COOH																0.0014965	3.45801	0
carla_lasiodip.mgf	Locus:1.1.1.3185.5 File:"carla.wiff"	1749	451.256	2+	1		PSSLEQLK		NH2-PSSLEQLK-COOH																0.00270008	5.98352	0
carla_lasiodip.mgf	Locus:1.1.1.3185.4 File:"carla.wiff"	1749	449.25	3+	1		KPVHLTATMGYK		NH2-KPVHLTATMGYK-COOH																0.00152613	3.39709	0
carla_lasiodip.mgf	Locus:1.1.1.3185.6 File:"carla.wiff"	1749	468.257	3+	1		PLVGMTSSLEQLK		NH2-PLVGMTSSLEQLK-COOH																-0.0015271	-3.26123	0
carla_lasiodip.mgf	Locus:1.1.1.3185.7 File:"carla.wiff"	1749	483.565	3+	1		KEGGVYMYPNYK		NH2-KEGGVYMYPNYK-COOH																-0.00227212	-4.69866	0
carla_lasiodip.mgf	Locus:1.1.1.3185.8 File:"carla.wiff"	1750	492.937	3+	1		HPALVNEKPSASAR		NH2-HPALVNEKPSASAR-COOH																0.00196525	3.98682	0
carla_lasiodip.mgf	Locus:1.1.1.3185.9 File:"carla.wiff"	1750	492.937	3+	1		LPHVEKQWFHR		NH2-LPHVEKQWFHR-COOH																0.00392299	7.95845	0
carla_lasiodip.mgf	Locus:1.1.1.3185.10 File:"carla.wiff"	1750	573.787	2+	1		YNHGGMNLLK		NH2-YNHGGMNLLK-COOH																-0.00265811	-4.63254	0
carla_lasiodip.mgf	Locus:1.1.1.3185.11 File:"carla.wiff"	1750	794.337	4+	1		SQGCMDNDDWSAEAPMYAVVHVWNGYR	Oxidation of M (5)	NH2-SQGC<cmm>M<ox>DNDDWSAEAPMYAVVHVWNGYR-COOH																0.00307623	3.87271	0
carla_lasiodip.mgf	Locus:1.1.1.3185.12 File:"carla.wiff"	1750	822.363	4+	1		TFAFKKFCVATAEGMAYYAVCECDHPGR		NH2-TFAFKKFC<cmm>VATAEGMAYYAVC<cmm>EC<cmm>DHPGR-COOH																-0.00728072	-8.85334	0
carla_lasiodip.mgf	Locus:1.1.1.3186.2 File:"carla.wiff"	1752	417.534	3+	1		RMMPEMGLNR	Oxidation of M (6)	NH2-RMMPEM<ox>GLNR-COOH																0.00290081	6.94753	0
carla_lasiodip.mgf	Locus:1.1.1.3186.3 File:"carla.wiff"	1752	499.274	3+	1		SHHPASHLGLGRAR		NH2-SHHPASHLGLGRAR-COOH																0.00274822	5.50447	0
carla_lasiodip.mgf	Locus:1.1.1.3186.5 File:"carla.wiff"	1752	544.774	2+	1		KEHVGEYAR		NH2-KEHVGEYAR-COOH																-0.00380482	-6.98417	0
carla_lasiodip.mgf	Locus:1.1.1.3186.4 File:"carla.wiff"	1752	530.603	3+	1		VYQSLHDAHLNHR		NH2-VYQSLHDAHLNHR-COOH																0.000632919	1.19283	0
carla_lasiodip.mgf	Locus:1.1.1.3186.7 File:"carla.wiff"	1753	648.317	2+	1		YSASVWSKDPR		NH2-YSASVWSKDPR-COOH																-0.00587646	-9.0641	0
carla_lasiodip.mgf	Locus:1.1.1.3186.6 File:"carla.wiff"	1753	615.797	2+	1		NREYCVYVK		NH2-NREYC<cmm>VYVK-COOH																-0.00332279	-5.39589	0
carla_lasiodip.mgf	Locus:1.1.1.3186.8 File:"carla.wiff"	1753	673.368	2+	1		KPVHGEPKYYK		NH2-KPVHGEPKYYK-COOH																0.001213	1.80139	0
carla_lasiodip.mgf	Locus:1.1.1.3186.9 File:"carla.wiff"	1754	738.9	2+	1		DLGVFVLWAQNSK		NH2-DLGVFVLWAQNSK-COOH																0.00459142	6.2139	0
carla_lasiodip.mgf	Locus:1.1.1.3187.5 File:"carla.wiff"	1755	449.92	3+	1		NLVHLTAHMRR		NH2-NLVHLTAHMRR-COOH																0.000437892	0.973269	0
carla_lasiodip.mgf	Locus:1.1.1.3187.3 File:"carla.wiff"	1755	449.25	3+	1		RLPPVSASYLDK		NH2-RLPPVSASYLDK-COOH																-0.00439328	-9.77905	0
carla_lasiodip.mgf	Locus:1.1.1.3187.4 File:"carla.wiff"	1755	449.25	3+	1		KPVHLTATMGYK		NH2-KPVHLTATMGYK-COOH																0.00152613	3.39709	0
carla_lasiodip.mgf	Locus:1.1.1.3187.6 File:"carla.wiff"	1755	459.572	3+	1		HRHCLSKSSHK		NH2-HRHC<cmm>LSKSSHK-COOH																0.00187853	4.08758	0
carla_lasiodip.mgf	Locus:1.1.1.3187.2 File:"carla.wiff"	1755	405.211	3+	1		NCLGLHSGLSR		NH2-NC<cmm>LGLHSGLSR-COOH																0.0024103	5.9483	0
carla_lasiodip.mgf	Locus:1.1.1.3187.12 File:"carla.wiff"	1756	548.743	6+	1		TMASGRMAHCMPYTGCFAEVVYHGREPR	Oxidation of M (2)	NH2-TM<ox>ASGRMAHC<cmm>MPYTGC<cmm>FAEVVYHGREPR-COOH																-0.00346286	-6.3105	0
carla_lasiodip.mgf	Locus:1.1.1.3187.10 File:"carla.wiff"	1756	492.937	3+	1		HYLPPPVTLHFR		NH2-HYLPPPVTLHFR-COOH																-0.00446105	-9.04985	0
carla_lasiodip.mgf	Locus:1.1.1.3187.9 File:"carla.wiff"	1756	488.244	2+	1		YSTAYKDK		NH2-YSTAYKDK-COOH																0.0016678	3.41593	0
carla_lasiodip.mgf	Locus:1.1.1.3187.11 File:"carla.wiff"	1756	492.937	3+	1		YAGWLGDLAAKSPK		NH2-YAGWLGDLAAKSPK-COOH																0.00436879	8.86285	0
carla_lasiodip.mgf	Locus:1.1.1.3187.8 File:"carla.wiff"	1756	468.257	3+	1		NLVLMAAAGAKGDR	Oxidation of M (5)	NH2-NLVLM<ox>AAAGAKGDR-COOH																0.00311248	6.64699	0
carla_lasiodip.mgf	Locus:1.1.1.3187.7 File:"carla.wiff"	1756	465.257	2+	1		EWGPLLSK		NH2-EWGPLLSK-COOH																-0.0012853	-2.76255	0
carla_lasiodip.mgf	Locus:1.1.1.3187.14 File:"carla.wiff"	1757	822.609	4+	1		HTEPPCTCRYPNVMPDVDVWEMPTSPR	Oxidation of M (22)	NH2-HTEPPC<cmm>TC<cmm>RYPNVMPDVDVWEM<ox>PTSPR-COOH																-0.00577893	-7.02507	0
carla_lasiodip.mgf	Locus:1.1.1.3187.13 File:"carla.wiff"	1757	573.787	2+	1		DWVMVGASGPK		NH2-DWVMVGASGPK-COOH																0.00245859	4.28487	0
carla_lasiodip.mgf	Locus:1.1.1.3188.2 File:"carla.wiff"	1758	438.734	2+	1		EASAFPVR		NH2-EASAFPVR-COOH																0.00156531	3.5678	0
carla_lasiodip.mgf	Locus:1.1.1.3188.3 File:"carla.wiff"	1758	481.26	2+	1		DVKTFSHK		NH2-DVKTFSHK-COOH																0.000983387	2.04336	0
carla_lasiodip.mgf	Locus:1.1.1.3188.4 File:"carla.wiff"	1758	483.299	2+	1		HVARLLEK		NH2-HVARLLEK-COOH																0.000423873	0.877043	0
carla_lasiodip.mgf	Locus:1.1.1.3188.6 File:"carla.wiff"	1759	499.274	3+	1		SGKTRSHKPTPGDK		NH2-SGKTRSHKPTPGDK-COOH																0.00319403	6.39739	0
carla_lasiodip.mgf	Locus:1.1.1.3188.7 File:"carla.wiff"	1759	544.774	2+	1		DLPPQEYAR		NH2-DLPPQEYAR-COOH																0.00181187	3.32593	0
carla_lasiodip.mgf	Locus:1.1.1.3188.5 File:"carla.wiff"	1759	499.274	3+	1		HVPPVSHLGRPDGK		NH2-HVPPVSHLGRPDGK-COOH																-0.00189135	-3.78819	0
carla_lasiodip.mgf	Locus:1.1.1.3188.8 File:"carla.wiff"	1760	607.31	2+	1		GLCFAKQFSR		NH2-GLC<cmm>FAKQFSR-COOH																-0.00105769	-1.74159	0
carla_lasiodip.mgf	Locus:1.1.1.3188.9 File:"carla.wiff"	1760	673.648	3+	1		PHTMGDYPVHWPPHGYK		NH2-PHTMGDYPVHWPPHGYK-COOH																-0.00158861	-2.35822	0
carla_lasiodip.mgf	Locus:1.1.1.3189.4 File:"carla.wiff"	1761	431.564	3+	1		TRLPASYDELK		NH2-TRLPASYDELK-COOH																-0.00224841	-5.20988	0
carla_lasiodip.mgf	Locus:1.1.1.3189.3 File:"carla.wiff"	1761	405.211	3+	1		SHYWLPWPK		NH2-SHYWLPWPK-COOH																0.000852177	2.10305	0
carla_lasiodip.mgf	Locus:1.1.1.3189.2 File:"carla.wiff"	1761	405.211	3+	1		ALAQSSHSKER		NH2-ALAQSSHSKER-COOH																-0.00350911	-8.65989	0
carla_lasiodip.mgf	Locus:1.1.1.3189.5 File:"carla.wiff"	1762	449.25	3+	1		SAHKPDVHVVTR		NH2-SAHKPDVHVVTR-COOH																0.000246297	0.548242	0
carla_lasiodip.mgf	Locus:1.1.1.3189.9 File:"carla.wiff"	1762	492.937	3+	1		EFAALEAAARKSGR		NH2-EFAALEAAARKSGR-COOH																0.00196525	3.98682	0
carla_lasiodip.mgf	Locus:1.1.1.3189.7 File:"carla.wiff"	1762	459.572	3+	1		LLTDLPPEMGYK		NH2-LLTDLPPEMGYK-COOH																-0.00365616	-7.9555	0
carla_lasiodip.mgf	Locus:1.1.1.3189.6 File:"carla.wiff"	1762	449.25	3+	1		PVKVPKSNEGYK		NH2-PVKVPKSNEGYK-COOH																-0.00439328	-9.77905	0
carla_lasiodip.mgf	Locus:1.1.1.3189.8 File:"carla.wiff"	1762	465.257	2+	1		LAAAQQAEK		NH2-LAAAQQAEK-COOH																0.000726077	1.5606	0
carla_lasiodip.mgf	Locus:1.1.1.3189.10 File:"carla.wiff"	1762	505.488	4+	1		AVTWHNLEGMYEHFER		NH2-AVTWHNLEGMYEHFER-COOH																0.00350346	6.93089	0
carla_lasiodip.mgf	Locus:1.1.1.3189.13 File:"carla.wiff"	1763	673.648	3+	1		TEKRAESNCYQHGPGER		NH2-TEKRAESNC<cmm>YQHGPGER-COOH																0.0061786	9.17194	0
carla_lasiodip.mgf	Locus:1.1.1.3189.12 File:"carla.wiff"	1763	573.319	2+	1		RLHGAYFPGK		NH2-RLHGAYFPGK-COOH																0.00464249	8.09764	0
carla_lasiodip.mgf	Locus:1.1.1.3189.11 File:"carla.wiff"	1763	514.562	3+	1		DNAGDYCGAATTAVR		NH2-DNAGDYC<cmm>GAATTAVR-COOH																0.00228365	4.43806	0
carla_lasiodip.mgf	Locus:1.1.1.3190.2 File:"carla.wiff"	1764	435.704	2+	1		FADENFK		NH2-FADENFK-COOH																0.000657103	1.50814	0
carla_lasiodip.mgf	Locus:1.1.1.3190.3 File:"carla.wiff"	1764	481.26	2+	1		KAKPENMK	Oxidation of M (7)	NH2-KAKPENM<ox>K-COOH																-0.000702177	-1.45904	0
carla_lasiodip.mgf	Locus:1.1.1.3190.7 File:"carla.wiff"	1765	544.774	2+	1		EQTYHALAR		NH2-EQTYHALAR-COOH																-0.00380482	-6.98417	0
carla_lasiodip.mgf	Locus:1.1.1.3190.6 File:"carla.wiff"	1765	541.955	3+	1		DRVMQAQEVHALAR		NH2-DRVMQAQEVHALAR-COOH																0.00382094	7.05034	0
carla_lasiodip.mgf	Locus:1.1.1.3190.4 File:"carla.wiff"	1765	483.299	2+	1		HVASPKAKK		NH2-HVASPKAKK-COOH																0.000423873	0.877043	0
carla_lasiodip.mgf	Locus:1.1.1.3190.8 File:"carla.wiff"	1765	597.811	2+	1		FVTASADQTVR		NH2-FVTASADQTVR-COOH																0.00139809	2.33869	0
carla_lasiodip.mgf	Locus:1.1.1.3190.5 File:"carla.wiff"	1765	499.274	3+	1		SHYKHNVVAVDVK		NH2-SHYKHNVVAVDVK-COOH																0.00185311	3.71163	0
carla_lasiodip.mgf	Locus:1.1.1.3190.12 File:"carla.wiff"	1766	771.339	2+	1		HYMGTPDDYTAVR	Oxidation of M (3)	NH2-HYM<ox>GTPDDYTAVR-COOH																0.00100233	1.29946	0
carla_lasiodip.mgf	Locus:1.1.1.3190.11 File:"carla.wiff"	1766	715.356	2+	1		RGFFCDLGKMAK		NH2-RGFFC<cmm>DLGKMAK-COOH																-0.00178207	-2.49116	0
carla_lasiodip.mgf	Locus:1.1.1.3190.9 File:"carla.wiff"	1766	615.797	2+	1		AGPGTASTMGPGAR		NH2-AGPGTASTMGPGAR-COOH																-0.00131141	-2.12962	0
carla_lasiodip.mgf	Locus:1.1.1.3190.10 File:"carla.wiff"	1766	646.841	2+	1		SGTVWVEHHLK		NH2-SGTVWVEHHLK-COOH																-0.000336391	-0.520052	0
carla_lasiodip.mgf	Locus:1.1.1.3191.3 File:"carla.wiff"	1767	410.229	3+	1		DKAAPGRGLESK		NH2-DKAAPGRGLESK-COOH																0.00237384	5.78665	0
carla_lasiodip.mgf	Locus:1.1.1.3191.2 File:"carla.wiff"	1767	401.222	3+	1		LLVMGGPMVPR	Oxidation of M (4, 8)	NH2-LLVM<ox>GGPM<ox>VPR-COOH																0.00246164	6.13539	0
carla_lasiodip.mgf	Locus:1.1.1.3191.9 File:"carla.wiff"	1768	473.508	3+	1		DGMMDYEDPASR	Oxidation of M (3, 4)	NH2-DGM<ox>M<ox>DYEDPASR-COOH																-0.00317487	-6.70496	0
carla_lasiodip.mgf	Locus:1.1.1.3191.4 File:"carla.wiff"	1768	431.564	3+	1		HLTLNTHGMLR		NH2-HLTLNTHGMLR-COOH																-0.00381792	-8.84663	0
carla_lasiodip.mgf	Locus:1.1.1.3191.5 File:"carla.wiff"	1768	447.78	2+	1		LAVHVVTR		NH2-LAVHVVTR-COOH																0.000680766	1.52031	0
carla_lasiodip.mgf	Locus:1.1.1.3191.7 File:"carla.wiff"	1768	459.572	3+	1		MYDGLAVHVSLR	Oxidation of M (1)	NH2-M<ox>YDGLAVHVSLR-COOH																0.000683418	1.48708	0
carla_lasiodip.mgf	Locus:1.1.1.3191.8 File:"carla.wiff"	1768	465.257	2+	1		SPAAGSPKSK		NH2-SPAAGSPKSK-COOH																0.00112608	2.42034	0
carla_lasiodip.mgf	Locus:1.1.1.3191.6 File:"carla.wiff"	1768	449.25	3+	1		HVRGDAVHVVEK		NH2-HVRGDAVHVVEK-COOH																0.000246297	0.548242	0
carla_lasiodip.mgf	Locus:1.1.1.3191.12 File:"carla.wiff"	1769	514.562	3+	1		QGSWMPDDYTAVR	Oxidation of M (5)	NH2-QGSWM<ox>PDDYTAVR-COOH																0.000942728	1.8321	0
carla_lasiodip.mgf	Locus:1.1.1.3191.14 File:"carla.wiff"	1769	658.347	2+	1		DGGWVKSVATAPK		NH2-DGGWVKSVATAPK-COOH																-0.00647659	-9.83755	0
carla_lasiodip.mgf	Locus:1.1.1.3191.13 File:"carla.wiff"	1769	573.319	2+	1		DANGTLKTAVR		NH2-DANGTLKTAVR-COOH																0.00170588	2.97546	0
carla_lasiodip.mgf	Locus:1.1.1.3191.15 File:"carla.wiff"	1769	673.648	3+	1		CYATPPPRDTMYYDLR		NH2-C<cmm>YATPPPRDTMYYDLR-COOH																0.00611752	9.08127	0
carla_lasiodip.mgf	Locus:1.1.1.3191.10 File:"carla.wiff"	1769	492.937	3+	1		EMSKASLVGKTGPR	Oxidation of M (2)	NH2-EM<ox>SKASLVGKTGPR-COOH																0.004586	9.3035	0
carla_lasiodip.mgf	Locus:1.1.1.3191.11 File:"carla.wiff"	1769	505.488	4+	1		SMLHDYANYSVHGLQQR		NH2-SMLHDYANYSVHGLQQR-COOH																-0.00458723	-9.07477	0
carla_lasiodip.mgf	Locus:1.1.1.3192.2 File:"carla.wiff"	1771	405.211	3+	1		MLMGFTAALMK		NH2-MLMGFTAALMK-COOH																0.00122551	3.02439	0
carla_lasiodip.mgf	Locus:1.1.1.3192.6 File:"carla.wiff"	1771	541.955	3+	1		TATVEQAQEVHAALR		NH2-TATVEQAQEVHAALR-COOH																0.00164599	3.03714	0
carla_lasiodip.mgf	Locus:1.1.1.3192.4 File:"carla.wiff"	1771	499.274	3+	1		NNTAESHLKGVVAR		NH2-NNTAESHLKGVVAR-COOH																0.00319403	6.39739	0
carla_lasiodip.mgf	Locus:1.1.1.3192.3 File:"carla.wiff"	1771	483.565	3+	1		EQVYTHGTAWEK		NH2-EQVYTHGTAWEK-COOH																0.000192508	0.398102	0
carla_lasiodip.mgf	Locus:1.1.1.3192.5 File:"carla.wiff"	1771	537.619	3+	1		AAKNLFSHTYVMTK		NH2-AAKNLFSHTYVMTK-COOH																0.00187414	3.48602	0
carla_lasiodip.mgf	Locus:1.1.1.3192.7 File:"carla.wiff"	1772	544.299	3+	1		YTMLKAQEVHAALR		NH2-YTMLKAQEVHAALR-COOH																0.00352476	6.47582	0
carla_lasiodip.mgf	Locus:1.1.1.3192.8 File:"carla.wiff"	1772	597.811	2+	1		FVTASADKMPK		NH2-FVTASADKMPK-COOH																-0.00229885	-3.84543	0
carla_lasiodip.mgf	Locus:1.1.1.3192.9 File:"carla.wiff"	1772	615.797	2+	1		STNGGYGHVGGPK		NH2-STNGGYGHVGGPK-COOH																0.00037415	0.607586	0
carla_lasiodip.mgf	Locus:1.1.1.3192.10 File:"carla.wiff"	1772	688.852	2+	1		FADDPDLLLTEK		NH2-FADDPDLLLTEK-COOH																0.000867631	1.25953	0
carla_lasiodip.mgf	Locus:1.1.1.3192.11 File:"carla.wiff"	1773	771.339	2+	1		HYGFTPDDFVGMR		NH2-HYGFTPDDFVGMR-COOH																-0.00662574	-8.58985	0
carla_lasiodip.mgf	Locus:1.1.1.3193.4 File:"carla.wiff"	1774	449.253	3+	1		KMHAPAVHVVTR		NH2-KMHAPAVHVVTR-COOH																-0.00216279	-4.81417	0
carla_lasiodip.mgf	Locus:1.1.1.3193.5 File:"carla.wiff"	1774	459.572	3+	1		DGGGPDPAVHVVTR		NH2-DGGGPDPAVHVVTR-COOH																0.00314804	6.85	0
carla_lasiodip.mgf	Locus:1.1.1.3193.7 File:"carla.wiff"	1774	493.264	3+	1		LMAFTALGDSKPAR		NH2-LMAFTALGDSKPAR-COOH																-0.00240457	-4.8748	0
carla_lasiodip.mgf	Locus:1.1.1.3193.2 File:"carla.wiff"	1774	411.55	3+	1		AVLAAQVEEMR	Oxidation of M (10)	NH2-AVLAAQVEEM<ox>R-COOH																0.00119951	2.91462	0
carla_lasiodip.mgf	Locus:1.1.1.3193.3 File:"carla.wiff"	1774	447.78	2+	1		LAVHVVTR		NH2-LAVHVVTR-COOH																0.000680766	1.52031	0
carla_lasiodip.mgf	Locus:1.1.1.3193.6 File:"carla.wiff"	1774	465.257	2+	1		ALAAETPTR		NH2-ALAAETPTR-COOH																0.00112608	2.42034	0
carla_lasiodip.mgf	Locus:1.1.1.3193.9 File:"carla.wiff"	1775	516.761	2+	1		THGQYTPTK		NH2-THGQYTPTK-COOH																0.00221925	4.29455	0
carla_lasiodip.mgf	Locus:1.1.1.3193.10 File:"carla.wiff"	1775	520.995	4+	1		DDGPPGTAALNEHVNVMGMR		NH2-DDGPPGTAALNEHVNVMGMR-COOH																0.000571506	1.09695	0
carla_lasiodip.mgf	Locus:1.1.1.3193.13 File:"carla.wiff"	1775	658.347	2+	1		GDGWVKWATAPK		NH2-GDGWVKWATAPK-COOH																0.0040881	6.20967	0
carla_lasiodip.mgf	Locus:1.1.1.3193.11 File:"carla.wiff"	1775	592.78	2+	1		QWGPDAHFAR		NH2-QWGPDAHFAR-COOH																-0.00312152	-5.26586	0
carla_lasiodip.mgf	Locus:1.1.1.3193.8 File:"carla.wiff"	1775	514.562	3+	1		DNAGFPTDDYTLGR		NH2-DNAGFPTDDYTLGR-COOH																-0.00497668	-9.6716	0
carla_lasiodip.mgf	Locus:1.1.1.3193.12 File:"carla.wiff"	1775	623.835	2+	1		SSLNPHFGFLK		NH2-SSLNPHFGFLK-COOH																0.00221996	3.55858	0
carla_lasiodip.mgf	Locus:1.1.1.3193.15 File:"carla.wiff"	1776	812.425	2+	1		VATTEKPNHVERSR		NH2-VATTEKPNHVERSR-COOH																-0.00680948	-8.3816	0
carla_lasiodip.mgf	Locus:1.1.1.3193.14 File:"carla.wiff"	1776	673.648	3+	1		NRGSCLVSSDEHGNSFPR		NH2-NRGSC<cmm>LVSSDEHGNSFPR-COOH																0.0061786	9.17194	0
carla_lasiodip.mgf	Locus:1.1.1.3194.2 File:"carla.wiff"	1777	431.564	3+	1		QLEPSAQGVHAR		NH2-QLEPSAQGVHAR-COOH																0.00259117	6.00416	0
carla_lasiodip.mgf	Locus:1.1.1.3194.3 File:"carla.wiff"	1777	459.572	3+	1		QPTKPASYDELK		NH2-QPTKPASYDELK-COOH																-0.00149153	-3.24547	0
carla_lasiodip.mgf	Locus:1.1.1.3194.4 File:"carla.wiff"	1777	475.268	2+	1		VLTQWFR		NH2-VLTQWFR-COOH																0.00155532	3.27251	0
carla_lasiodip.mgf	Locus:1.1.1.3194.5 File:"carla.wiff"	1777	483.565	3+	1		HVATEDCVVYQK		NH2-HVATEDC<cmm>VVYQK-COOH																-0.000931201	-1.9257	0
carla_lasiodip.mgf	Locus:1.1.1.3194.6 File:"carla.wiff"	1778	487.269	3+	1		TTTPFVGKTSAPPR		NH2-TTTPFVGKTSAPPR-COOH																0.000497574	1.02115	0
carla_lasiodip.mgf	Locus:1.1.1.3194.11 File:"carla.wiff"	1778	544.299	3+	1		KNVVPVTRAWMGEK	Oxidation of M (11)	NH2-KNVVPVTRAWM<ox>GEK-COOH																0.00352476	6.47582	0
carla_lasiodip.mgf	Locus:1.1.1.3194.8 File:"carla.wiff"	1778	505.488	4+	1		MATPANAQGMSGELNVQQR	Oxidation of M (10)	NH2-MATPANAQGM<ox>SGELNVQQR-COOH																-0.00161598	-3.19685	0
carla_lasiodip.mgf	Locus:1.1.1.3194.10 File:"carla.wiff"	1778	541.955	3+	1		GLTTKEWGRAWYR		NH2-GLTTKEWGRAWYR-COOH																0.00360373	6.64955	0
carla_lasiodip.mgf	Locus:1.1.1.3194.7 File:"carla.wiff"	1778	499.934	3+	1		TMVSLSHLGRSGPR		NH2-TMVSLSHLGRSGPR-COOH																-0.00266991	-5.3405	0
carla_lasiodip.mgf	Locus:1.1.1.3194.9 File:"carla.wiff"	1778	541.955	3+	1		VPVWHCLWWGKR		NH2-VPVWHC<cmm>LWWGKR-COOH																0.00443776	8.18851	0
carla_lasiodip.mgf	Locus:1.1.1.3194.14 File:"carla.wiff"	1779	694.324	3+	1		YRPAEWMCDAVSGRGGPR	Oxidation of M (7)	NH2-YRPAEWM<ox>C<cmm>DAVSGRGGPR-COOH																0.00408616	5.88512	0
carla_lasiodip.mgf	Locus:1.1.1.3194.13 File:"carla.wiff"	1779	615.797	2+	1		APDMKGSLMHK	Oxidation of M (4)	NH2-APDM<ox>KGSLMHK-COOH																-0.00500835	-8.13306	0
carla_lasiodip.mgf	Locus:1.1.1.3194.12 File:"carla.wiff"	1779	563.303	3+	1		LWHPPNFLMVYVR	Oxidation of M (9)	NH2-LWHPPNFLM<ox>VYVR-COOH																0.0052724	9.35988	0
carla_lasiodip.mgf	Locus:1.1.1.3195.4 File:"carla.wiff"	1780	411.55	3+	1		APVVEMKWEK	Oxidation of M (6)	NH2-APVVEM<ox>KWEK-COOH																-0.00014141	-0.343604	0
carla_lasiodip.mgf	Locus:1.1.1.3195.5 File:"carla.wiff"	1780	425.743	2+	1		LAKTDFR		NH2-LAKTDFR-COOH																0.000297589	0.698988	0
carla_lasiodip.mgf	Locus:1.1.1.3195.3 File:"carla.wiff"	1780	408.477	4+	1		ELVPVQVEAQVYEK		NH2-ELVPVQVEAQVYEK-COOH																0.00407659	9.98008	0
carla_lasiodip.mgf	Locus:1.1.1.3195.2 File:"carla.wiff"	1780	406.217	2+	1		APHKCAK		NH2-APHKC<cmm>AK-COOH																0.000902286	2.2212	0
carla_lasiodip.mgf	Locus:1.1.1.3195.9 File:"carla.wiff"	1781	493.264	3+	1		YNSVVAVAAEAEVR		NH2-YNSVVAVAAEAEVR-COOH																0.00380452	7.71301	0
carla_lasiodip.mgf	Locus:1.1.1.3195.10 File:"carla.wiff"	1781	514.564	3+	1		RPDCVSSMMTAVR	Oxidation of M (8, 9)	NH2-RPDC<cmm>VSSM<ox>M<ox>TAVR-COOH																-0.00324915	-6.31434	0
carla_lasiodip.mgf	Locus:1.1.1.3195.11 File:"carla.wiff"	1781	520.995	4+	1		SSPEFGLLMPCAPVVDMSK	Oxidation of M (17)	NH2-SSPEFGLLMPC<cmm>APVVDM<ox>SK-COOH																-0.00475665	-9.12985	0
carla_lasiodip.mgf	Locus:1.1.1.3195.6 File:"carla.wiff"	1781	447.78	2+	1		LAVHVTVR		NH2-LAVHVTVR-COOH																0.000680766	1.52031	0
carla_lasiodip.mgf	Locus:1.1.1.3195.12 File:"carla.wiff"	1781	523.785	2+	1		SRRCSKPR		NH2-SRRC<cmm>SKPR-COOH																-0.000241432	-0.460938	0
carla_lasiodip.mgf	Locus:1.1.1.3195.8 File:"carla.wiff"	1781	465.257	2+	1		SPAAEVVTR		NH2-SPAAEVVTR-COOH																0.00112608	2.42034	0
carla_lasiodip.mgf	Locus:1.1.1.3195.13 File:"carla.wiff"	1781	558.304	3+	1		LMKVMCLPGGAVKPR	Oxidation of M (5)	NH2-LMKVM<ox>C<cmm>LPGGAVKPR-COOH																-0.0030296	-5.4264	0
carla_lasiodip.mgf	Locus:1.1.1.3195.7 File:"carla.wiff"	1781	449.253	3+	1		HVALGSAVHVVEK		NH2-HVALGSAVHVVEK-COOH																-0.00433774	-9.65535	0
carla_lasiodip.mgf	Locus:1.1.1.3195.15 File:"carla.wiff"	1782	658.347	2+	1		SRPKNTSETAPK		NH2-SRPKNTSETAPK-COOH																-0.00446521	-6.78241	0
carla_lasiodip.mgf	Locus:1.1.1.3195.17 File:"carla.wiff"	1782	678.792	4+	1		AGEMNGCSHTSTMRATRQHNYMR	Oxidation of M (13)	NH2-AGEMNGC<cmm>SHTSTM<ox>RATRQHNYMR-COOH																-0.00401161	-5.90989	0
carla_lasiodip.mgf	Locus:1.1.1.3195.16 File:"carla.wiff"	1782	673.648	3+	1		PYAHYSSHAGEHATHEPK		NH2-PYAHYSSHAGEHATHEPK-COOH																0.00596139	8.8495	0
carla_lasiodip.mgf	Locus:1.1.1.3195.14 File:"carla.wiff"	1782	588.914	3+	1		NHTTQMEEEGCEKR	Oxidation of M (6)	NH2-NHTTQM<ox>EEEGC<cmm>EKR-COOH																0.000158009	0.268305	0
carla_lasiodip.mgf	Locus:1.1.1.3195.18 File:"carla.wiff"	1782	812.425	2+	1		AVTTPPGGWEKDPLR		NH2-AVTTPPGGWEKDPLR-COOH																-0.00320416	-3.94393	0
carla_lasiodip.mgf	Locus:1.1.1.3196.3 File:"carla.wiff"	1783	456.283	2+	1		RPVLRDR		NH2-RPVLRDR-COOH																0.00238227	5.22108	0
carla_lasiodip.mgf	Locus:1.1.1.3196.2 File:"carla.wiff"	1783	432.238	3+	1		TLGTTLHPALDR		NH2-TLGTTLHPALDR-COOH																-0.00357623	-8.27367	0
carla_lasiodip.mgf	Locus:1.1.1.3196.6 File:"carla.wiff"	1784	487.269	3+	1		PWARAAVEEKFR		NH2-PWARAAVEEKFR-COOH																0.00379623	7.7909	0
carla_lasiodip.mgf	Locus:1.1.1.3196.8 File:"carla.wiff"	1784	505.488	4+	1		TCSGEVVVEDLDVFFMR	Oxidation of M (16)	NH2-TC<cmm>SGEVVVEDLDVFFM<ox>R-COOH																0.00299503	5.92506	0
carla_lasiodip.mgf	Locus:1.1.1.3196.7 File:"carla.wiff"	1784	499.934	3+	1		HKWPAAVEEKFR		NH2-HKWPAAVEEKFR-COOH																-0.00288712	-5.77497	0
carla_lasiodip.mgf	Locus:1.1.1.3196.9 File:"carla.wiff"	1784	541.955	3+	1		AVTTEQAQEVHAALR		NH2-AVTTEQAQEVHAALR-COOH																0.00164599	3.03714	0
carla_lasiodip.mgf	Locus:1.1.1.3196.4 File:"carla.wiff"	1784	459.572	3+	1		DRRMTGTLMAPK		NH2-DRRMTGTLMAPK-COOH																-0.00418475	-9.10568	0
carla_lasiodip.mgf	Locus:1.1.1.3196.5 File:"carla.wiff"	1784	477.229	2+	1		AAYFNPDR		NH2-AAYFNPDR-COOH																0.00168352	3.5277	0
carla_lasiodip.mgf	Locus:1.1.1.3196.10 File:"carla.wiff"	1784	544.299	3+	1		ELPVVKPRYSWEK		NH2-ELPVVKPRYSWEK-COOH																-0.00373557	-6.86302	0
carla_lasiodip.mgf	Locus:1.1.1.3196.12 File:"carla.wiff"	1785	615.797	2+	1		HPHSQHLCSK		NH2-HPHSQHLC<cmm>SK-COOH																0.00363657	5.90551	0
carla_lasiodip.mgf	Locus:1.1.1.3196.11 File:"carla.wiff"	1785	563.288	3+	1		LWYMRRNNVYEK	Oxidation of M (4)	NH2-LWYM<ox>RRNNVYEK-COOH																0.00384182	6.82039	0
carla_lasiodip.mgf	Locus:1.1.1.3196.13 File:"carla.wiff"	1785	646.328	2+	1		SWSELRTAADR		NH2-SWSELRTAADR-COOH																0.00449223	6.95043	0
carla_lasiodip.mgf	Locus:1.1.1.3196.14 File:"carla.wiff"	1785	694.324	3+	1		VMTGYQELESWRHTGMR		NH2-VMTGYQELESWRHTGMR-COOH																-0.00429788	-6.18999	0
carla_lasiodip.mgf	Locus:1.1.1.3196.15 File:"carla.wiff"	1785	724.843	2+	1		HVYFEPESPSEK		NH2-HVYFEPESPSEK-COOH																0.00524369	7.23429	0
carla_lasiodip.mgf	Locus:1.1.1.3197.3 File:"carla.wiff"	1786	410.723	2+	1		SVSLEASK		NH2-SVSLEASK-COOH																-0.0010753	-2.61807	0
carla_lasiodip.mgf	Locus:1.1.1.3197.2 File:"carla.wiff"	1786	406.217	2+	1		LMCLFK		NH2-LMC<cmm>LFK-COOH																0.00282204	6.94718	0
carla_lasiodip.mgf	Locus:1.1.1.3197.11 File:"carla.wiff"	1787	493.276	2+	1		AALNNVEVR		NH2-AALNNVEVR-COOH																0.00140201	2.84225	0
carla_lasiodip.mgf	Locus:1.1.1.3197.12 File:"carla.wiff"	1787	505.488	4+	1		MPMCGGSGTVPTLGGNVEVR		NH2-MPMC<cmm>GGSGTVPTLGGNVEVR-COOH																-0.00346445	-6.85362	0
carla_lasiodip.mgf	Locus:1.1.1.3197.9 File:"carla.wiff"	1787	465.254	2+	1		SPAAEVVTR		NH2-SPAAEVVTR-COOH																-0.00197392	-4.24266	0
carla_lasiodip.mgf	Locus:1.1.1.3197.4 File:"carla.wiff"	1787	414.565	3+	1		AYPLYFALQR		NH2-AYPLYFALQR-COOH																0.00394235	9.50969	0
carla_lasiodip.mgf	Locus:1.1.1.3197.5 File:"carla.wiff"	1787	422.26	3+	1		VLVLLKFMSSK		NH2-VLVLLKFMSSK-COOH																-0.00173183	-4.10133	0
carla_lasiodip.mgf	Locus:1.1.1.3197.6 File:"carla.wiff"	1787	425.22	3+	1		MVVYMYLAQR		NH2-MVVYMYLAQR-COOH																0.000961636	2.26151	0
carla_lasiodip.mgf	Locus:1.1.1.3197.10 File:"carla.wiff"	1787	481.614	3+	1		RRWYAHKLANK		NH2-RRWYAHKLANK-COOH																0.00459517	9.54129	0
carla_lasiodip.mgf	Locus:1.1.1.3197.8 File:"carla.wiff"	1787	447.78	2+	1		LAVHVTVR		NH2-LAVHVTVR-COOH																0.000680766	1.52031	0
carla_lasiodip.mgf	Locus:1.1.1.3197.7 File:"carla.wiff"	1787	447.78	2+	1		LAVHVTVR		NH2-LAVHVTVR-COOH																0.000680766	1.52031	0
carla_lasiodip.mgf	Locus:1.1.1.3197.13 File:"carla.wiff"	1788	514.564	3+	1		GVGSGMTPDDYTAVR	Oxidation of M (6)	NH2-GVGSGM<ox>TPDDYTAVR-COOH																-0.00430039	-8.35729	0
carla_lasiodip.mgf	Locus:1.1.1.3197.18 File:"carla.wiff"	1788	678.792	4+	1		HCPYMMGVPQMGVVSCPDPARMK	Oxidation of M (5, 6, 11, 22)	NH2-HC<cmm>PYM<ox>M<ox>GVPQM<ox>GVVSC<cmm>PDPARM<ox>K-COOH																-0.00209185	-3.08172	0
carla_lasiodip.mgf	Locus:1.1.1.3197.17 File:"carla.wiff"	1788	673.648	3+	1		SGQAELQDNACSWRATPK		NH2-SGQAELQDNAC<cmm>SWRATPK-COOH																-0.00220544	-3.27387	0
carla_lasiodip.mgf	Locus:1.1.1.3197.16 File:"carla.wiff"	1788	658.347	2+	1		ATGWVGASLGTAPK		NH2-ATGWVGASLGTAPK-COOH																-0.00647659	-9.83755	0
carla_lasiodip.mgf	Locus:1.1.1.3197.15 File:"carla.wiff"	1788	588.914	3+	1		TCCCMADVAALYWK	Oxidation of M (5)	NH2-TC<cmm>C<cmm>C<cmm>M<ox>ADVAALYWK-COOH																0.00227188	3.85776	0
carla_lasiodip.mgf	Locus:1.1.1.3197.19 File:"carla.wiff"	1788	804.59	4+	1		NWTAYEHCYHEAAMSGSQGMMMKKYR	Oxidation of M (14, 20, 22)	NH2-NWTAYEHC<cmm>YHEAAM<ox>SGSQGM<ox>MM<ox>KKYR-COOH																0.00333573	4.14589	0
carla_lasiodip.mgf	Locus:1.1.1.3197.14 File:"carla.wiff"	1788	520.995	4+	1		SVNGMLVMHGSPDDYTAVR	Oxidation of M (5, 8)	NH2-SVNGM<ox>LVM<ox>HGSPDDYTAVR-COOH																0.00337985	6.48735	0
carla_lasiodip.mgf	Locus:1.1.1.3197.20 File:"carla.wiff"	1788	857.835	4+	1		TMALMEYMDNSGDGMNSRENSSMWCHPGR	Oxidation of M (2, 5, 8, 15)	NH2-TM<ox>ALM<ox>EYM<ox>DNSGDGM<ox>NSRENSSMWC<cmm>HPGR-COOH																-3.92231e-05	-0.0457234	0
carla_lasiodip.mgf	Locus:1.1.1.3198.3 File:"carla.wiff"	1790	473.268	2+	1		SVPRVTMR		NH2-SVPRVTMR-COOH																-0.000761563	-1.60916	0
carla_lasiodip.mgf	Locus:1.1.1.3198.7 File:"carla.wiff"	1790	544.299	3+	1		YFVVKAQEVKYEK		NH2-YFVVKAQEVKYEK-COOH																8.89696e-06	0.0163457	0
carla_lasiodip.mgf	Locus:1.1.1.3198.2 File:"carla.wiff"	1790	438.222	2+	1		YAAYMLK	Oxidation of M (5)	NH2-YAAYM<ox>LK-COOH																0.00158561	3.6183	0
carla_lasiodip.mgf	Locus:1.1.1.3198.8 File:"carla.wiff"	1790	549.78	2+	1		YTAVLDAMAK	Oxidation of M (8)	NH2-YTAVLDAM<ox>AK-COOH																0.00107528	1.95585	0
carla_lasiodip.mgf	Locus:1.1.1.3198.4 File:"carla.wiff"	1790	487.269	3+	1		NGSGPPAVVNLVAHK		NH2-NGSGPPAVVNLVAHK-COOH																-0.00324689	-6.6634	0
carla_lasiodip.mgf	Locus:1.1.1.3198.6 File:"carla.wiff"	1790	541.955	3+	1		AEGDEKAKEVHALAR		NH2-AEGDEKAKEVHALAR-COOH																0.00164599	3.03714	0
carla_lasiodip.mgf	Locus:1.1.1.3198.5 File:"carla.wiff"	1790	499.274	3+	1		SLFVLGHTSNPPAR		NH2-SLFVLGHTSNPPAR-COOH																0.00165311	3.31104	0
carla_lasiodip.mgf	Locus:1.1.1.3198.12 File:"carla.wiff"	1791	684.348	2+	1		VDPASPWMVPPR	Oxidation of M (8)	NH2-VDPASPWM<ox>VPPR-COOH																0.00584522	8.54137	0
carla_lasiodip.mgf	Locus:1.1.1.3198.14 File:"carla.wiff"	1791	771.34	2+	1		NSYMTGGHMTTLGR	Oxidation of M (9)	NH2-NSYMTGGHM<ox>TTLGR-COOH																-0.00569993	-7.3896	0
carla_lasiodip.mgf	Locus:1.1.1.3198.13 File:"carla.wiff"	1791	721.91	2+	1		RRKTGCMPPLVK		NH2-RRKTGC<cmm>MPPLVK-COOH																0.00242656	3.36131	0
carla_lasiodip.mgf	Locus:1.1.1.3198.11 File:"carla.wiff"	1791	646.328	2+	1		SSVSASLTESAPR		NH2-SSVSASLTESAPR-COOH																-0.000455764	-0.705158	0
carla_lasiodip.mgf	Locus:1.1.1.3198.10 File:"carla.wiff"	1791	616.831	2+	1		SLRNMAQQLR	Oxidation of M (5)	NH2-SLRNM<ox>AQQLR-COOH																0.0013541	2.19526	0
carla_lasiodip.mgf	Locus:1.1.1.3198.9 File:"carla.wiff"	1791	562.282	3+	1		LLMQNQEEVGAEPAR		NH2-LLMQNQEEVGAEPAR-COOH																-0.000182914	-0.325307	0
carla_lasiodip.mgf	Locus:1.1.1.3198.15 File:"carla.wiff"	1792	790.337	4+	1		AHSFGGHQWMNRPPNCMDGMEEVWPR	Oxidation of M (10, 20)	NH2-AHSFGGHQWM<ox>NRPPNC<cmm>MDGM<ox>EEVWPR-COOH																0.000827748	1.04734	0
carla_lasiodip.mgf	Locus:1.1.1.3199.5 File:"carla.wiff"	1793	447.78	2+	1		KVVVFFR		NH2-KVVVFFR-COOH																-0.00133061	-2.97156	0
carla_lasiodip.mgf	Locus:1.1.1.3199.6 File:"carla.wiff"	1793	449.253	3+	1		YLDFLYGLTLK		NH2-YLDFLYGLTLK-COOH																0.00181027	4.02952	0
carla_lasiodip.mgf	Locus:1.1.1.3199.9 File:"carla.wiff"	1793	481.614	3+	1		DLDSKPLAVLMLK		NH2-DLDSKPLAVLMLK-COOH																-0.000722311	-1.49977	0
carla_lasiodip.mgf	Locus:1.1.1.3199.4 File:"carla.wiff"	1793	422.26	3+	1		ALMAKKGHLAPK		NH2-ALMAKKGHLAPK-COOH																0.00290774	6.88619	0
carla_lasiodip.mgf	Locus:1.1.1.3199.8 File:"carla.wiff"	1793	465.254	2+	1		SPAAPHPPR		NH2-SPAAPHPPR-COOH																0.00297407	6.39239	0
carla_lasiodip.mgf	Locus:1.1.1.3199.7 File:"carla.wiff"	1793	457.743	2+	1		GMVHEVVK	Oxidation of M (2)	NH2-GM<ox>VHEVVK-COOH																0.00165472	3.61495	0
carla_lasiodip.mgf	Locus:1.1.1.3199.2 File:"carla.wiff"	1793	410.723	2+	1		GGMFLPAK		NH2-GGMFLPAK-COOH																0.000175745	0.427893	0
carla_lasiodip.mgf	Locus:1.1.1.3199.3 File:"carla.wiff"	1793	410.723	2+	1		EGSPKFR		NH2-EGSPKFR-COOH																0.00387269	9.42903	0
carla_lasiodip.mgf	Locus:1.1.1.3199.10 File:"carla.wiff"	1793	493.276	2+	1		VRGMNGPVR		NH2-VRGMNGPVR-COOH																0.00466443	9.45611	0
carla_lasiodip.mgf	Locus:1.1.1.3199.18 File:"carla.wiff"	1794	583.805	2+	1		YDRRMGVAAK		NH2-YDRRMGVAAK-COOH																-0.00348218	-5.96458	0
carla_lasiodip.mgf	Locus:1.1.1.3199.19 File:"carla.wiff"	1794	588.914	3+	1		TAVRCCCCHDGVNR		NH2-TAVRC<cmm>C<cmm>C<cmm>C<cmm>HDGVNR-COOH																0.00450791	7.65467	0
carla_lasiodip.mgf	Locus:1.1.1.3199.13 File:"carla.wiff"	1794	514.564	3+	1		LACCPTDDYTAVR		NH2-LAC<cmm>C<cmm>PTDDYTAVR-COOH																0.00161902	3.1464	0
carla_lasiodip.mgf	Locus:1.1.1.3199.14 File:"carla.wiff"	1794	516.761	2+	1		NPAASSFGGPK		NH2-NPAASSFGGPK-COOH																0.00221925	4.29455	0
carla_lasiodip.mgf	Locus:1.1.1.3199.16 File:"carla.wiff"	1794	530.301	3+	1		SGKKRGATDEAAAAKK		NH2-SGKKRGATDEAAAAKK-COOH																0.00436783	8.23657	0
carla_lasiodip.mgf	Locus:1.1.1.3199.21 File:"carla.wiff"	1794	642.031	4+	1		TRMSQNTWEHDCCCRADPLK		NH2-TRMSQNTWEHDC<cmm>C<cmm>C<cmm>RADPLK-COOH																0.00409453	6.37751	0
carla_lasiodip.mgf	Locus:1.1.1.3199.20 File:"carla.wiff"	1794	588.914	3+	1		DRSVDSGDDDEEGVNR		NH2-DRSVDSGDDDEEGVNR-COOH																0.000447686	0.760189	0
carla_lasiodip.mgf	Locus:1.1.1.3199.15 File:"carla.wiff"	1794	527.227	6+	1		AHDMCGDLMGNVNAGDDHVNVTNSAKMPR	Oxidation of M (4, 9)	NH2-AHDM<ox>C<cmm>GDLM<ox>GNVNAGDDHVNVTNSAKMPR-COOH																-0.00437409	-8.29634	0
carla_lasiodip.mgf	Locus:1.1.1.3199.12 File:"carla.wiff"	1794	512.889	3+	1		GDDSSCHVSFRNR		NH2-GDDSSC<cmm>HVSFRNR-COOH																-0.00248891	-4.85271	0
carla_lasiodip.mgf	Locus:1.1.1.3199.17 File:"carla.wiff"	1794	572.226	6+	1		TFNWGSSDCEAMDCMSMDHDYENVPLLR	Oxidation of M (12, 15, 17)	NH2-TFNWGSSDC<cmm>EAM<ox>DC<cmm>M<ox>SM<ox>DHDYENVPLLR-COOH																-0.00140957	-2.46331	0
carla_lasiodip.mgf	Locus:1.1.1.3199.11 File:"carla.wiff"	1794	508.278	3+	1		MPPGSSSHLKNLVR		NH2-MPPGSSSHLKNLVR-COOH																0.00149639	2.94404	0
carla_lasiodip.mgf	Locus:1.1.1.3199.24 File:"carla.wiff"	1795	1053.44	3+	1		AHPGELEERWYYHWWGECCDHNAR		NH2-AHPGELEERWYYHWWGEC<cmm>C<cmm>DHNAR-COOH																0.000176572	0.167614	0
carla_lasiodip.mgf	Locus:1.1.1.3199.23 File:"carla.wiff"	1795	771.34	2+	1		NSYGTEHHEAGDPK		NH2-NSYGTEHHEAGDPK-COOH																0.00529927	6.87026	0
carla_lasiodip.mgf	Locus:1.1.1.3199.22 File:"carla.wiff"	1795	658.347	2+	1		ATGLCFHLTAPK		NH2-ATGLC<cmm>FHLTAPK-COOH																0.00240253	3.64935	0
carla_lasiodip.mgf	Locus:1.1.1.3200.6 File:"carla.wiff"	1796	538.796	2+	1		PTAVMAPVYK		NH2-PTAVMAPVYK-COOH																0.00222218	4.12436	0
carla_lasiodip.mgf	Locus:1.1.1.3200.7 File:"carla.wiff"	1796	544.299	3+	1		MPPLVKSAVMAVMEK		NH2-MPPLVKSAVMAVMEK-COOH																0.00368089	6.76267	0
carla_lasiodip.mgf	Locus:1.1.1.3200.2 File:"carla.wiff"	1796	438.222	2+	1		YAAYMLK	Oxidation of M (5)	NH2-YAAYM<ox>LK-COOH																0.00158561	3.6183	0
carla_lasiodip.mgf	Locus:1.1.1.3200.4 File:"carla.wiff"	1796	487.271	3+	1		VKADPAAVMAVMLK	Oxidation of M (12)	NH2-VKADPAAVMAVM<ox>LK-COOH																-0.00119076	-2.44373	0
carla_lasiodip.mgf	Locus:1.1.1.3200.5 File:"carla.wiff"	1796	499.274	3+	1		HLAKPAAVEEQFR		NH2-HLAKPAAVEEQFR-COOH																0.00165311	3.31104	0
carla_lasiodip.mgf	Locus:1.1.1.3200.9 File:"carla.wiff"	1796	563.288	3+	1		DMSLKAAHAVMPAMAK	Oxidation of M (14)	NH2-DMSLKAAHAVMPAM<ox>AK-COOH																0.00533886	9.47812	0
carla_lasiodip.mgf	Locus:1.1.1.3200.3 File:"carla.wiff"	1796	457.743	2+	1		HEAAVMLK	Oxidation of M (6)	NH2-HEAAVM<ox>LK-COOH																0.00165472	3.61495	0
carla_lasiodip.mgf	Locus:1.1.1.3200.8 File:"carla.wiff"	1796	549.78	2+	1		YTAVLDAMAK	Oxidation of M (8)	NH2-YTAVLDAM<ox>AK-COOH																0.00107528	1.95585	0
carla_lasiodip.mgf	Locus:1.1.1.3200.14 File:"carla.wiff"	1797	787.839	4+	1		MCMGVTATQDEEQSDDVAAPPQAEEPVSR		NH2-MC<cmm>MGVTATQDEEQSDDVAAPPQAEEPVSR-COOH																-0.00404993	-5.14053	0
carla_lasiodip.mgf	Locus:1.1.1.3200.10 File:"carla.wiff"	1797	576.829	2+	1		GNFAYLKALR		NH2-GNFAYLKALR-COOH																-0.00124039	-2.15036	0
carla_lasiodip.mgf	Locus:1.1.1.3200.15 File:"carla.wiff"	1797	790.337	4+	1		AHGAAGLEDWFYDWNMDCFEGEQNAPK		NH2-AHGAAGLEDWFYDWNMDC<cmm>FEGEQNAPK-COOH																0.00565601	7.15651	0
carla_lasiodip.mgf	Locus:1.1.1.3200.16 File:"carla.wiff"	1797	794.337	4+	1		TMFRMCCDGKDPRWWWWADQNAPK	Oxidation of M (2, 5)	NH2-TM<ox>FRM<ox>C<cmm>C<cmm>DGKDPRWWWWADQNAPK-COOH																-0.00770297	-9.69726	0
carla_lasiodip.mgf	Locus:1.1.1.3200.11 File:"carla.wiff"	1797	616.831	2+	1		DDVTLAKVSER		NH2-DDVTLAKVSER-COOH																0.00370837	6.01201	0
carla_lasiodip.mgf	Locus:1.1.1.3200.13 File:"carla.wiff"	1797	675.664	3+	1		TKMFATAMDPKAEPPAMR	Oxidation of M (8, 17)	NH2-TKMFATAM<ox>DPKAEPPAM<ox>R-COOH																0.00564375	8.35296	0
carla_lasiodip.mgf	Locus:1.1.1.3200.12 File:"carla.wiff"	1797	646.328	2+	1		AAMSVAVMTPADK		NH2-AAMSVAVMTPADK-COOH																0.00472642	7.31278	0
carla_lasiodip.mgf	Locus:1.1.1.3200.17 File:"carla.wiff"	1797	803.564	4+	1		LLSGWDAYLNMWCCCMWDMEGGMHR	Oxidation of M (11, 19)	NH2-LLSGWDAYLNM<ox>WC<cmm>C<cmm>C<cmm>MWDM<ox>EGGMHR-COOH																-0.00335177	-4.17111	0
carla_lasiodip.mgf	Locus:1.1.1.3200.19 File:"carla.wiff"	1798	857.835	4+	1		VMLEGGYCCWDWCCCADGEMEQHRYR		NH2-VMLEGGYC<cmm>C<cmm>WDWC<cmm>C<cmm>C<cmm>ADGEMEQHRYR-COOH																0.00586864	6.84128	0
carla_lasiodip.mgf	Locus:1.1.1.3200.20 File:"carla.wiff"	1798	882.381	2+	1		GVDMYYRCEEGVNR	Oxidation of M (4)	NH2-GVDM<ox>YYRC<cmm>EEGVNR-COOH																0.00347166	3.93444	0
carla_lasiodip.mgf	Locus:1.1.1.3200.18 File:"carla.wiff"	1798	855.702	3+	1		DRETYYDGSSADWEELFPEQK		NH2-DRETYYDGSSADWEELFPEQK-COOH																-0.00409053	-4.78029	0
carla_lasiodip.mgf	Locus:1.1.1.3200.21 File:"carla.wiff"	1798	1071.09	2+, 3+, 4+	1		HEVPRKLYVWWFVEPR		NH2-HEVPRKLYVWWFVEPR-COOH																0.0101988	9.52198	0
carla_lasiodip.mgf	Locus:1.1.1.3201.8 File:"carla.wiff"	1799	473.268	2+	1		FWPAPLSK		NH2-FWPAPLSK-COOH																0.00452932	9.5704	0
carla_lasiodip.mgf	Locus:1.1.1.3201.3 File:"carla.wiff"	1799	422.717	4+	1		GAPLACMMKLPVPMR	Oxidation of M (7)	NH2-GAPLAC<cmm>M<ox>MKLPVPMR-COOH																-0.00152179	-3.60001	0
carla_lasiodip.mgf	Locus:1.1.1.3201.5 File:"carla.wiff"	1799	450.264	2+	1		PDLVTGGLK		NH2-PDLVTGGLK-COOH																0.00023236	0.516053	0
carla_lasiodip.mgf	Locus:1.1.1.3201.4 File:"carla.wiff"	1799	432.237	3+	1		PWGNLRPPTEK		NH2-PWGNLRPPTEK-COOH																0.0020669	4.78188	0
carla_lasiodip.mgf	Locus:1.1.1.3201.9 File:"carla.wiff"	1799	480.749	2+	1		ELPLCNSK		NH2-ELPLC<cmm>NSK-COOH																0.00431506	8.97579	0
carla_lasiodip.mgf	Locus:1.1.1.3201.6 File:"carla.wiff"	1799	465.254	2+	1		QNLVWNR		NH2-QNLVWNR-COOH																0.00297407	6.39239	0
carla_lasiodip.mgf	Locus:1.1.1.3201.2 File:"carla.wiff"	1799	410.723	2+	1		MKREEK		NH2-MKREEK-COOH																0.00218712	5.32508	0
carla_lasiodip.mgf	Locus:1.1.1.3201.7 File:"carla.wiff"	1799	468.781	2+	1		FGEKKLSK		NH2-FGEKKLSK-COOH																0.00141512	3.01873	0
carla_lasiodip.mgf	Locus:1.1.1.3201.14 File:"carla.wiff"	1800	514.564	3+	1		TCDCKVVSMGVNR	Oxidation of M (9)	NH2-TC<cmm>DC<cmm>KVVSM<ox>GVNR-COOH																-0.00324915	-6.31434	0
carla_lasiodip.mgf	Locus:1.1.1.3201.10 File:"carla.wiff"	1800	493.276	2+	1		ALRHSMVR	Oxidation of M (6)	NH2-ALRHSM<ox>VR-COOH																0.00466443	9.45611	0
carla_lasiodip.mgf	Locus:1.1.1.3201.16 File:"carla.wiff"	1800	556.319	2+	1		AHPLYLAQAK		NH2-AHPLYLAQAK-COOH																0.00213416	3.83623	0
carla_lasiodip.mgf	Locus:1.1.1.3201.11 File:"carla.wiff"	1800	508.278	3+	1		PPVPMAALGGGREVR	Oxidation of M (5)	NH2-PPVPM<ox>AALGGGREVR-COOH																0.00149639	2.94404	0
carla_lasiodip.mgf	Locus:1.1.1.3201.15 File:"carla.wiff"	1800	526.786	2+	1		LLYGNHHAK		NH2-LLYGNHHAK-COOH																0.000467109	0.886716	0
carla_lasiodip.mgf	Locus:1.1.1.3201.20 File:"carla.wiff"	1800	621.342	2+	1		AFHAKAEALQR		NH2-AFHAKAEALQR-COOH																0.000596432	0.959911	0
carla_lasiodip.mgf	Locus:1.1.1.3201.12 File:"carla.wiff"	1800	512.889	3+	1		TMDNCHVSMRNR	Oxidation of M (9)	NH2-TMDNC<cmm>HVSM<ox>RNR-COOH																0.00230679	4.49766	0
carla_lasiodip.mgf	Locus:1.1.1.3201.17 File:"carla.wiff"	1800	568.801	2+	1		FYFPAHGVAK		NH2-FYFPAHGVAK-COOH																0.00259105	4.55531	0
carla_lasiodip.mgf	Locus:1.1.1.3201.13 File:"carla.wiff"	1800	512.889	3+	1		AGMWCHVSMRNR	Oxidation of M (3, 9)	NH2-AGM<ox>WC<cmm>HVSM<ox>RNR-COOH																-0.00277859	-5.4175	0
carla_lasiodip.mgf	Locus:1.1.1.3201.18 File:"carla.wiff"	1800	588.914	3+	1		VHHAQHMCCCRPR	Oxidation of M (7)	NH2-VHHAQHM<ox>C<cmm>C<cmm>C<cmm>RPR-COOH																-0.00432194	-7.33877	0
carla_lasiodip.mgf	Locus:1.1.1.3201.19 File:"carla.wiff"	1800	592.78	2+	1		ARSGDMYVNR	Oxidation of M (6)	NH2-ARSGDM<ox>YVNR-COOH																0.00272099	4.59024	0
carla_lasiodip.mgf	Locus:1.1.1.3201.26 File:"carla.wiff"	1801	1012.98	2+, 3+, 4+	1		MHSGGSKEYEAAPGNAKYK		NH2-MHSGGSKEYEAAPGNAKYK-COOH																0.000636357	0.628204	0
carla_lasiodip.mgf	Locus:1.1.1.3201.21 File:"carla.wiff"	1801	624.491	5+	1		VGATTGTFWCSTNAQWAGQACMNMALGVK		NH2-VGATTGTFWC<cmm>STNAQWAGQAC<cmm>MNMALGVK-COOH																0.00494311	7.91548	0
carla_lasiodip.mgf	Locus:1.1.1.3201.25 File:"carla.wiff"	1801	844.418	2+, 3+, 4+	1		KPLMGPGKDDKDDGAK	Oxidation of M (4)	NH2-KPLM<ox>GPGKDDKDDGAK-COOH																-0.00201896	-2.39095	0
carla_lasiodip.mgf	Locus:1.1.1.3201.24 File:"carla.wiff"	1801	658.347	2+	1		GNACNKLKADPK		NH2-GNAC<cmm>NKLKADPK-COOH																0.00441391	6.70457	0
carla_lasiodip.mgf	Locus:1.1.1.3201.22 File:"carla.wiff"	1801	633.072	5+	1		EVAMDVDFWWESDDHPGTWGMEEQHK		NH2-EVAMDVDFWWESDDHPGTWGMEEQHK-COOH																0.00487639	7.7028	0
carla_lasiodip.mgf	Locus:1.1.1.3201.27 File:"carla.wiff"	1801	1053.44	3+	1		AHEPCCCSPAGTPHACCGEPRRFSGSGR		NH2-AHEPC<cmm>C<cmm>C<cmm>SPAGTPHAC<cmm>C<cmm>GEPRRFSGSGR-COOH																0.0065304	6.19913	0
carla_lasiodip.mgf	Locus:1.1.1.3201.23 File:"carla.wiff"	1801	642.031	4+	1		DDDEDHYGGYPGVTWEVKTEPR		NH2-DDDEDHYGGYPGVTWEVKTEPR-COOH																-0.00377036	-5.87252	0
carla_lasiodip.mgf	Locus:1.1.1.3202.6 File:"carla.wiff"	1802	503.27	2+	1		VHKAYTMR		NH2-VHKAYTMR-COOH																0.00153844	3.05689	0
carla_lasiodip.mgf	Locus:1.1.1.3202.7 File:"carla.wiff"	1802	517.282	3+	1		TPGLSKSTVSRFNR		NH2-TPGLSKSTVSRFNR-COOH																-0.00445604	-8.61425	0
carla_lasiodip.mgf	Locus:1.1.1.3202.2 File:"carla.wiff"	1802	438.222	2+	1		YAAYMLK	Oxidation of M (5)	NH2-YAAYM<ox>LK-COOH																0.00158561	3.6183	0
carla_lasiodip.mgf	Locus:1.1.1.3202.3 File:"carla.wiff"	1802	487.271	3+	1		NLLKLDDAAVTMR		NH2-NLLKLDDAAVTMR-COOH																0.00127386	2.61429	0
carla_lasiodip.mgf	Locus:1.1.1.3202.5 File:"carla.wiff"	1802	499.274	3+	1		DPLTTKKAAYTMR		NH2-DPLTTKKAAYTMR-COOH																0.00427386	8.56024	0
carla_lasiodip.mgf	Locus:1.1.1.3202.4 File:"carla.wiff"	1802	489.918	3+	1		WQGFAAVMAYVPK		NH2-WQGFAAVMAYVPK-COOH																-0.00225722	-4.60732	0
carla_lasiodip.mgf	Locus:1.1.1.3202.10 File:"carla.wiff"	1803	549.78	2+	1		YTAVLDAMAK	Oxidation of M (8)	NH2-YTAVLDAM<ox>AK-COOH																0.00107528	1.95585	0
carla_lasiodip.mgf	Locus:1.1.1.3202.15 File:"carla.wiff"	1803	675.664	3+	1		DNRHAPTGVVQSSDVWEK		NH2-DNRHAPTGVVQSSDVWEK-COOH																-0.000431794	-0.639066	0
carla_lasiodip.mgf	Locus:1.1.1.3202.11 File:"carla.wiff"	1803	563.288	3+	1		HVKAATDMAYLDPGAK		NH2-HVKAATDMAYLDPGAK-COOH																0.000543156	0.964262	0
carla_lasiodip.mgf	Locus:1.1.1.3202.16 File:"carla.wiff"	1803	768.829	2+	1		DMMDPQAEPPVMK	Oxidation of M (2, 3, 12)	NH2-DM<ox>M<ox>DPQAEPPVM<ox>K-COOH																0.00632244	8.22354	0
carla_lasiodip.mgf	Locus:1.1.1.3202.8 File:"carla.wiff"	1803	538.294	2+	1		VLAYKCGHK		NH2-VLAYKC<cmm>GHK-COOH																0.00480603	8.92834	0
carla_lasiodip.mgf	Locus:1.1.1.3202.14 File:"carla.wiff"	1803	670.371	2+	1		NHKKACNGGLLK		NH2-NHKKAC<cmm>NGGLLK-COOH																0.00420446	6.27188	0
carla_lasiodip.mgf	Locus:1.1.1.3202.9 File:"carla.wiff"	1803	544.299	3+	1		LLGSALVNATTCSVPK		NH2-LLGSALVNATTC<cmm>SVPK-COOH																-0.000673895	-1.2381	0
carla_lasiodip.mgf	Locus:1.1.1.3202.13 File:"carla.wiff"	1803	646.328	2+	1		GKSANAYCPVPK		NH2-GKSANAYC<cmm>PVPK-COOH																0.000795285	1.23047	0
carla_lasiodip.mgf	Locus:1.1.1.3202.12 File:"carla.wiff"	1803	584.814	2+	1		KVNGHWGDKK		NH2-KVNGHWGDKK-COOH																-0.000921643	-1.57596	0
carla_lasiodip.mgf	Locus:1.1.1.3202.17 File:"carla.wiff"	1804	780.361	4+	1		LCRKGTMGGGSVWTSDMNAYDVTGKPGTR	Oxidation of M (7)	NH2-LC<cmm>RKGTM<ox>GGGSVWTSDMNAYDVTGKPGTR-COOH																-0.00723225	-9.26774	0
carla_lasiodip.mgf	Locus:1.1.1.3202.20 File:"carla.wiff"	1804	857.835	4+	1		TFAECCWDLEDQWWYYMDMCGDQYR		NH2-TFAEC<cmm>C<cmm>WDLEDQWWYYMDMC<cmm>GDQYR-COOH																0.00688287	8.02361	0
carla_lasiodip.mgf	Locus:1.1.1.3202.21 File:"carla.wiff"	1804	882.377	2+	1		GVNPDMDMLCNGRPR	Oxidation of M (6, 8)	NH2-GVNPDM<ox>DM<ox>LC<cmm>NGRPR-COOH																-0.0076306	-8.6477	0
carla_lasiodip.mgf	Locus:1.1.1.3202.19 File:"carla.wiff"	1804	804.59	4+	1		SRCEMHWWWWCCWEPHDLPSEPK	Oxidation of M (5)	NH2-SRC<cmm>EM<ox>HWWWWC<cmm>C<cmm>WEPHDLPSEPK-COOH																0.00564682	7.0183	0
carla_lasiodip.mgf	Locus:1.1.1.3202.18 File:"carla.wiff"	1804	790.337	4+	1		AHDAECCYNHHWWAYDGLEEGREPR		NH2-AHDAEC<cmm>C<cmm>YNHHWWAYDGLEEGREPR-COOH																0.00632735	8.00595	0
carla_lasiodip.mgf	Locus:1.1.1.3203.3 File:"carla.wiff"	1805	406.217	2+	1		HKNAWR		NH2-HKNAWR-COOH																-0.00302884	-7.45617	0
carla_lasiodip.mgf	Locus:1.1.1.3203.5 File:"carla.wiff"	1805	414.565	3+	1		YEHGVPKKAGR		NH2-YEHGVPKKAGR-COOH																0.0015388	3.71186	0
carla_lasiodip.mgf	Locus:1.1.1.3203.4 File:"carla.wiff"	1805	414.565	3+	1		ELHTSSSLVLR		NH2-ELHTSSSLVLR-COOH																-0.00175986	-4.24506	0
carla_lasiodip.mgf	Locus:1.1.1.3203.9 File:"carla.wiff"	1805	447.249	3+	1		VFAQLYSGEVVK		NH2-VFAQLYSGEVVK-COOH																0.00227275	5.08164	0
carla_lasiodip.mgf	Locus:1.1.1.3203.6 File:"carla.wiff"	1805	420.207	2+	1		YWVESR		NH2-YWVESR-COOH																0.000747236	1.77826	0
carla_lasiodip.mgf	Locus:1.1.1.3203.8 File:"carla.wiff"	1805	447.249	3+	1		NGTKLAHAMLQR		NH2-NGTKLAHAMLQR-COOH																0.00204415	4.57052	0
carla_lasiodip.mgf	Locus:1.1.1.3203.7 File:"carla.wiff"	1805	432.237	3+	1		HLAFAVAPPSER		NH2-HLAFAVAPPSER-COOH																0.0020669	4.78188	0
carla_lasiodip.mgf	Locus:1.1.1.3203.2 File:"carla.wiff"	1805	402.237	3+	1		PLGPLRPPETK		NH2-PLGPLRPPETK-COOH																-0.00249558	-6.20422	0
carla_lasiodip.mgf	Locus:1.1.1.3203.12 File:"carla.wiff"	1806	479.939	3+	1		LLKNYTSGLCLR		NH2-LLKNYTSGLC<cmm>LR-COOH																0.00433363	9.02964	0
carla_lasiodip.mgf	Locus:1.1.1.3203.17 File:"carla.wiff"	1806	560.29	4+	1		MKSVSGGLHAHLVELGSGVSEK	Oxidation of M (1)	NH2-M<ox>KSVSGGLHAHLVELGSGVSEK-COOH																-0.00413049	-7.372	0
carla_lasiodip.mgf	Locus:1.1.1.3203.16 File:"carla.wiff"	1806	530.303	3+	1		LLHGKTLYGCVSLK		NH2-LLHGKTLYGC<cmm>VSLK-COOH																0.00266229	5.02033	0
carla_lasiodip.mgf	Locus:1.1.1.3203.11 File:"carla.wiff"	1806	465.254	2+	1		PERMQLR		NH2-PERMQLR-COOH																0.0012885	2.76946	0
carla_lasiodip.mgf	Locus:1.1.1.3203.13 File:"carla.wiff"	1806	493.276	2+	1		GTPGATRAVR		NH2-GTPGATRAVR-COOH																-0.00421469	-8.5442	0
carla_lasiodip.mgf	Locus:1.1.1.3203.10 File:"carla.wiff"	1806	458.723	2+	1		FYCASLR		NH2-FYC<cmm>ASLR-COOH																0.00168712	3.67788	0
carla_lasiodip.mgf	Locus:1.1.1.3203.15 File:"carla.wiff"	1806	526.786	2+	1		LLYGGSVSEK		NH2-LLYGGSVSEK-COOH																0.00113582	2.15613	0
carla_lasiodip.mgf	Locus:1.1.1.3203.18 File:"carla.wiff"	1806	565.021	4+	1		KDFNTVSSLTDGMLDPEYPK		NH2-KDFNTVSSLTDGMLDPEYPK-COOH																-0.00208014	-3.68152	0
carla_lasiodip.mgf	Locus:1.1.1.3203.20 File:"carla.wiff"	1806	588.914	3+	1		LDDDCACHWFRNR		NH2-LDDDC<cmm>AC<cmm>HWFRNR-COOH																-0.00162871	-2.76561	0
carla_lasiodip.mgf	Locus:1.1.1.3203.14 File:"carla.wiff"	1806	523.276	2+	1		DSLGMPALNK		NH2-DSLGMPALNK-COOH																0.00513314	9.80971	0
carla_lasiodip.mgf	Locus:1.1.1.3203.19 File:"carla.wiff"	1806	568.801	2+	1		KPYDATEGKK		NH2-KPYDATEGKK-COOH																-0.000345563	-0.607529	0
carla_lasiodip.mgf	Locus:1.1.1.3203.27 File:"carla.wiff"	1807	725.339	4+	1		KELRLTEPTMCAMELESPSCERSK	Oxidation of M (10)	NH2-KELRLTEPTM<ox>C<cmm>AMELESPSC<cmm>ERSK-COOH																-0.00276027	-3.80548	0
carla_lasiodip.mgf	Locus:1.1.1.3203.26 File:"carla.wiff"	1807	658.347	2+	1		YHDVKSRWPK		NH2-YHDVKSRWPK-COOH																-0.0015286	-2.32187	0
carla_lasiodip.mgf	Locus:1.1.1.3203.21 File:"carla.wiff"	1807	592.78	2+	1		AAGPWCPGVNR		NH2-AAGPWC<cmm>PGVNR-COOH																-0.00490708	-8.27801	0
carla_lasiodip.mgf	Locus:1.1.1.3203.22 File:"carla.wiff"	1807	615.838	2+	1		PAFHVSFVQAK		NH2-PAFHVSFVQAK-COOH																0.00267727	4.34737	0
carla_lasiodip.mgf	Locus:1.1.1.3203.23 File:"carla.wiff"	1807	638.259	3+	1		NDGCYNNCHVSFVGNR		NH2-NDGC<cmm>YNNC<cmm>HVSFVGNR-COOH																-0.00599763	-9.39676	0
carla_lasiodip.mgf	Locus:1.1.1.3203.28 File:"carla.wiff"	1807	826.566	2+	1		KAALLLLKRASKLVK		NH2-KAALLLLKRASKLVK-COOH																-0.00289213	-3.49895	0
carla_lasiodip.mgf	Locus:1.1.1.3203.25 File:"carla.wiff"	1807	653.807	6+	1		GAMDWAGAVDNTHTWSLPVGRHVHTTNDPYKGPGEK	Oxidation of M (3)	NH2-GAM<ox>DWAGAVDNTHTWSLPVGRHVHTTNDPYKGPGEK-COOH																-0.00613777	-9.38765	0
carla_lasiodip.mgf	Locus:1.1.1.3203.24 File:"carla.wiff"	1807	642.031	4+	1		DAAVWMQCSGEHVYHVSMPNSK	Oxidation of M (6, 18)	NH2-DAAVWM<ox>QC<cmm>SGEHVYHVSM<ox>PNSK-COOH																0.00145763	2.27035	0
carla_lasiodip.mgf	Locus:1.1.1.3203.29 File:"carla.wiff"	1807	1053.44	3+	1		GYMGDGPGPGPVACQTGDRMYNDQGGEDPK	Oxidation of M (3, 20)	NH2-GYM<ox>GDGPGPGPVAC<cmm>QTGDRM<ox>YNDQGGEDPK-COOH																0.00966943	9.17896	0
carla_lasiodip.mgf	Locus:1.1.1.3204.2 File:"carla.wiff"	1808	438.222	2+	1		YASHVGNK		NH2-YASHVGNK-COOH																-0.000334143	-0.762497	0
carla_lasiodip.mgf	Locus:1.1.1.3204.3 File:"carla.wiff"	1808	442.228	4+	1		DVKQRLPGCAAYTMR		NH2-DVKQRLPGC<cmm>AAYTMR-COOH																0.0021376	4.83373	0
carla_lasiodip.mgf	Locus:1.1.1.3204.4 File:"carla.wiff"	1808	487.271	3+	1		RLHYLEAAVPYK		NH2-RLHYLEAAVPYK-COOH																-0.00268781	-5.51601	0
carla_lasiodip.mgf	Locus:1.1.1.3204.13 File:"carla.wiff"	1809	602.85	2+	1		SLENKLLMLK	Oxidation of M (8)	NH2-SLENKLLM<ox>LK-COOH																-0.00172401	-2.85976	0
carla_lasiodip.mgf	Locus:1.1.1.3204.11 File:"carla.wiff"	1809	549.78	2+	1		YTAVLDAMAK	Oxidation of M (8)	NH2-YTAVLDAM<ox>AK-COOH																0.00107528	1.95585	0
carla_lasiodip.mgf	Locus:1.1.1.3204.6 File:"carla.wiff"	1809	502.793	2+	1		YVLQSAVPK		NH2-YVLQSAVPK-COOH																0.000507745	1.00985	0
carla_lasiodip.mgf	Locus:1.1.1.3204.12 File:"carla.wiff"	1809	582.329	2+	1		DLTAVLWAFK		NH2-DLTAVLWAFK-COOH																0.00210079	3.60758	0
carla_lasiodip.mgf	Locus:1.1.1.3204.8 File:"carla.wiff"	1809	538.294	2+	1		VLATEACLAK		NH2-VLATEAC<cmm>LAK-COOH																-0.000141957	-0.263717	0
carla_lasiodip.mgf	Locus:1.1.1.3204.7 File:"carla.wiff"	1809	536.641	3+	1		AVGKASKSHLYKYR		NH2-AVGKASKSHLYKYR-COOH																0.00277031	5.16234	0
carla_lasiodip.mgf	Locus:1.1.1.3204.5 File:"carla.wiff"	1809	499.274	3+	1		HTAHMAAKAAFLAR		NH2-HTAHMAAKAAFLAR-COOH																0.00382806	7.66732	0
carla_lasiodip.mgf	Locus:1.1.1.3204.14 File:"carla.wiff"	1809	621.342	2+	1		LLQQNKSEGPK		NH2-LLQQNKSEGPK-COOH																-0.00435156	-7.00343	0
carla_lasiodip.mgf	Locus:1.1.1.3204.9 File:"carla.wiff"	1809	541.279	2+	1		SMATESTVKK		NH2-SMATESTVKK-COOH																-0.00213154	-3.93796	0
carla_lasiodip.mgf	Locus:1.1.1.3204.16 File:"carla.wiff"	1809	670.371	2+	1		LLHTSAWWVAR		NH2-LLHTSAWWVAR-COOH																0.00387865	5.78585	0
carla_lasiodip.mgf	Locus:1.1.1.3204.10 File:"carla.wiff"	1809	544.298	3+	1		HGGSGKLNVDVSVPHK		NH2-HGGSGKLNVDVSVPHK-COOH																0.00448939	8.24811	0
carla_lasiodip.mgf	Locus:1.1.1.3204.15 File:"carla.wiff"	1809	624.491	5+	1		DEWDKSDKSGKNVPHSGCSKDSKCNPR		NH2-DEWDKSDKSGKNVPHSGC<cmm>SKDSKC<cmm>NPR-COOH																0.00367479	5.88449	0
carla_lasiodip.mgf	Locus:1.1.1.3204.23 File:"carla.wiff"	1810	882.381	2+	1		AGCVGDGQSGATEEGVNR		NH2-AGC<cmm>VGDGQSGATEEGVNR-COOH																-0.00339608	-3.84876	0
carla_lasiodip.mgf	Locus:1.1.1.3204.18 File:"carla.wiff"	1810	753.023	3+	1		ALLPGACLTGAHWCEESTQR		NH2-ALLPGAC<cmm>LTGAHWC<cmm>EESTQR-COOH																0.00216649	2.87707	0
carla_lasiodip.mgf	Locus:1.1.1.3204.22 File:"carla.wiff"	1810	855.702	3+	1		AGMAARDSLNMCNHRCMPNAQK	Oxidation of M (3, 17)	NH2-AGM<ox>AARDSLNMC<cmm>NHRC<cmm>M<ox>PNAQK-COOH																-0.00221664	-2.59043	0
carla_lasiodip.mgf	Locus:1.1.1.3204.17 File:"carla.wiff"	1810	672.946	3+	1		VEEMMMHHTPVSGCEAR	Oxidation of M (4)	NH2-VEEM<ox>MMHHTPVSGC<cmm>EAR-COOH																-0.005734	-8.52068	0
carla_lasiodip.mgf	Locus:1.1.1.3204.19 File:"carla.wiff"	1810	780.361	4+	1		NLAMGAKCWLPEEGQWWYYCLAESR		NH2-NLAMGAKC<cmm>WLPEEGQWWYYC<cmm>LAESR-COOH																0.0051351	6.58046	0
carla_lasiodip.mgf	Locus:1.1.1.3204.20 File:"carla.wiff"	1810	790.337	4+	1		AHEQLECGMEPWEGWLWYCDDHPGR		NH2-AHEQLEC<cmm>GMEPWEGWLWYC<cmm>DDHPGR-COOH																0.00728722	9.22048	0
carla_lasiodip.mgf	Locus:1.1.1.3204.21 File:"carla.wiff"	1810	804.59	4+	1		AHEGADWCWEPSRFFCCHWETAYGR		NH2-AHEGADWC<cmm>WEPSRFFC<cmm>C<cmm>HWETAYGR-COOH																0.00749529	9.31575	0
carla_lasiodip.mgf	Locus:1.1.1.3205.4 File:"carla.wiff"	1811	427.281	2+	1		LVANPVLK		NH2-LVANPVLK-COOH																0.00157926	3.69608	0
carla_lasiodip.mgf	Locus:1.1.1.3205.3 File:"carla.wiff"	1811	425.22	3+	1		VLGESNGGLGASGR		NH2-VLGESNGGLGASGR-COOH																-0.00115223	-2.70973	0
carla_lasiodip.mgf	Locus:1.1.1.3205.2 File:"carla.wiff"	1811	402.237	3+	1		AMTKAVVVELK	Oxidation of M (2)	NH2-AM<ox>TKAVVVELK-COOH																0.000125171	0.311187	0
carla_lasiodip.mgf	Locus:1.1.1.3205.9 File:"carla.wiff"	1812	458.723	2+	1		QAADGEPTK		NH2-QAADGEPTK-COOH																0.000436072	0.950624	0
carla_lasiodip.mgf	Locus:1.1.1.3205.12 File:"carla.wiff"	1812	474.918	3+	1		HMVAAPAAASGPSKK		NH2-HMVAAPAAASGPSKK-COOH																-0.00424932	-8.94739	0
carla_lasiodip.mgf	Locus:1.1.1.3205.5 File:"carla.wiff"	1812	432.237	3+	1		MPGTPGLAPQGLR		NH2-MPGTPGLAPQGLR-COOH																0.000943186	2.18211	0
carla_lasiodip.mgf	Locus:1.1.1.3205.17 File:"carla.wiff"	1812	526.786	2+	1		LLYGGSVSEK		NH2-LLYGGSVSEK-COOH																0.00113582	2.15613	0
carla_lasiodip.mgf	Locus:1.1.1.3205.13 File:"carla.wiff"	1812	493.276	2+	1		AALGAAQEVR		NH2-AALGAAQEVR-COOH																0.00150201	3.04497	0
carla_lasiodip.mgf	Locus:1.1.1.3205.14 File:"carla.wiff"	1812	512.889	3+	1		DDNMMALGGNVNNR	Oxidation of M (5)	NH2-DDNMM<ox>ALGGNVNNR-COOH																0.00013184	0.257053	0
carla_lasiodip.mgf	Locus:1.1.1.3205.7 File:"carla.wiff"	1812	447.249	3+	1		NKTKSYSGEVVK		NH2-NKTKSYSGEVVK-COOH																0.00361366	8.07982	0
carla_lasiodip.mgf	Locus:1.1.1.3205.16 File:"carla.wiff"	1812	526.786	2+	1		HHVPNVPPR		NH2-HHVPNVPPR-COOH																-0.00514959	-9.77539	0
carla_lasiodip.mgf	Locus:1.1.1.3205.11 File:"carla.wiff"	1812	472.744	2+	1		AFYTEVSK		NH2-AFYTEVSK-COOH																0.00427463	9.04225	0
carla_lasiodip.mgf	Locus:1.1.1.3205.10 File:"carla.wiff"	1812	465.254	2+	1		LAAAEEVAR		NH2-LAAAEEVAR-COOH																-0.00197392	-4.24266	0
carla_lasiodip.mgf	Locus:1.1.1.3205.15 File:"carla.wiff"	1812	525.268	3+	1		NNNFVAALGAPCAVR		NH2-NNNFVAALGAPC<cmm>AVR-COOH																-0.00010812	-0.205838	0
carla_lasiodip.mgf	Locus:1.1.1.3205.6 File:"carla.wiff"	1812	447.249	3+	1		PQVAYHLWVAR		NH2-PQVAYHLWVAR-COOH																0.00182694	4.08486	0
carla_lasiodip.mgf	Locus:1.1.1.3205.8 File:"carla.wiff"	1812	447.584	3+	1		SLPVYAYMKLR		NH2-SLPVYAYMKLR-COOH																-0.000686002	-1.53267	0
carla_lasiodip.mgf	Locus:1.1.1.3205.18 File:"carla.wiff"	1813	560.29	4+	1		HPKYHSVTLHVLYGSGPSMK		NH2-HPKYHSVTLHVLYGSGPSMK-COOH																-0.00266218	-4.75142	0
carla_lasiodip.mgf	Locus:1.1.1.3205.23 File:"carla.wiff"	1813	592.78	2+	1		GPDHVSMRNR	Oxidation of M (7)	NH2-GPDHVSM<ox>RNR-COOH																-0.0028957	-4.88493	0
carla_lasiodip.mgf	Locus:1.1.1.3205.22 File:"carla.wiff"	1813	588.914	3+	1		SMGGQDEEHVSMGVNR	Oxidation of M (2, 12)	NH2-SM<ox>GGQDEEHVSM<ox>GVNR-COOH																0.000158009	0.268305	0
carla_lasiodip.mgf	Locus:1.1.1.3205.28 File:"carla.wiff"	1813	725.339	4+	1		TRSRNCEPYENWDAKKCCEAVPK		NH2-TRSRNC<cmm>EPYENWDAKKC<cmm>C<cmm>EAVPK-COOH																0.00684453	9.43641	0
carla_lasiodip.mgf	Locus:1.1.1.3205.29 File:"carla.wiff"	1813	1229.3	7+	1		GPLAGGWWRYRFPYNLMWWKYYRRRFMNWWWWWWWWWWKWYYCHSWCWWWCAKTKGHQK		NH2-GPLAGGWWRYRFPYNLMWWKYYRRRFMNWWWWWWWWWWKWYYC<cmm>HSWC<cmm>WWWC<cmm>AKTKGHQK-COOH																0.0122526	9.96725	0
carla_lasiodip.mgf	Locus:1.1.1.3205.19 File:"carla.wiff"	1813	565.021	4+	1		DHQTGLSSNMDVPDLTVDGKK		NH2-DHQTGLSSNMDVPDLTVDGKK-COOH																-0.0038828	-6.87192	0
carla_lasiodip.mgf	Locus:1.1.1.3205.24 File:"carla.wiff"	1813	615.838	2+	1		SVEHVPNLHAK		NH2-SVEHVPNLHAK-COOH																0.00468864	7.61349	0
carla_lasiodip.mgf	Locus:1.1.1.3205.26 File:"carla.wiff"	1813	644.061	4+	1		VMSENHVELVGLSSCHVSFRNR	Oxidation of M (2)	NH2-VM<ox>SENHVELVGLSSC<cmm>HVSFRNR-COOH																-0.00324507	-5.03842	0
carla_lasiodip.mgf	Locus:1.1.1.3205.21 File:"carla.wiff"	1813	576.327	2+	1		LVHVLQTDAR		NH2-LVHVLQTDAR-COOH																-0.00300453	-5.21321	0
carla_lasiodip.mgf	Locus:1.1.1.3205.20 File:"carla.wiff"	1813	565.021	4+	1		VGPAGPSMSGSHEAGMTKQYHK		NH2-VGPAGPSMSGSHEAGMTKQYHK-COOH																0.00303075	5.364	0
carla_lasiodip.mgf	Locus:1.1.1.3205.27 File:"carla.wiff"	1813	658.347	2+	1		LRMHHAAQHSK		NH2-LRMHHAAQHSK-COOH																0.0033452	5.08124	0
carla_lasiodip.mgf	Locus:1.1.1.3205.25 File:"carla.wiff"	1813	638.259	3+	1		DCDSAMASCHVSFGVNR		NH2-DC<cmm>DSAMASC<cmm>HVSFGVNR-COOH																-0.00337687	-5.29073	0
carla_lasiodip.mgf	Locus:1.1.1.3206.7 File:"carla.wiff"	1815	500.295	2+	1		GTVAVASLPGK		NH2-GTVAVASLPGK-COOH																-0.000799083	-1.59722	0
carla_lasiodip.mgf	Locus:1.1.1.3206.8 File:"carla.wiff"	1815	503.241	2+	1		SSCVASPAAR		NH2-SSC<cmm>VASPAAR-COOH																-0.00204074	-4.05518	0
carla_lasiodip.mgf	Locus:1.1.1.3206.3 File:"carla.wiff"	1815	438.222	2+	1		RAPGTMDK		NH2-RAPGTMDK-COOH																-0.00201971	-4.60885	0
carla_lasiodip.mgf	Locus:1.1.1.3206.6 File:"carla.wiff"	1815	499.274	3+	1		KKMAASHLGVDGGPK		NH2-KKMAASHLGVDGGPK-COOH																0.000529401	1.06034	0
carla_lasiodip.mgf	Locus:1.1.1.3206.2 File:"carla.wiff"	1815	414.565	3+	1		HLAAKARTMDK		NH2-HLAAKARTMDK-COOH																0.00041509	1.00127	0
carla_lasiodip.mgf	Locus:1.1.1.3206.9 File:"carla.wiff"	1815	536.641	3+	1		QKKESHLKGASLPGK		NH2-QKKESHLKGASLPGK-COOH																-0.00427281	-7.96207	0
carla_lasiodip.mgf	Locus:1.1.1.3206.10 File:"carla.wiff"	1815	536.641	3+	1		LRLMSHLKCHGKK		NH2-LRLMSHLKC<cmm>HGKK-COOH																0.00382155	7.12129	0
carla_lasiodip.mgf	Locus:1.1.1.3206.5 File:"carla.wiff"	1815	483.565	3+	1		SGNYGMKAQAHER		NH2-SGNYGMKAQAHER-COOH																0.00370838	7.66888	0
carla_lasiodip.mgf	Locus:1.1.1.3206.4 File:"carla.wiff"	1815	479.939	3+	1		AARKTLRFTSMR		NH2-AARKTLRFTSMR-COOH																-0.00315529	-6.57433	0
carla_lasiodip.mgf	Locus:1.1.1.3206.11 File:"carla.wiff"	1815	542.283	3+	1		SRQSLEEEVHSVPK		NH2-SRQSLEEEVHSVPK-COOH																0.0021408	3.94776	0
carla_lasiodip.mgf	Locus:1.1.1.3206.12 File:"carla.wiff"	1815	544.298	3+	1		LALQQGPQEVHSPVK		NH2-LALQQGPQEVHSPVK-COOH																-0.00389465	-7.15531	0
carla_lasiodip.mgf	Locus:1.1.1.3206.14 File:"carla.wiff"	1816	549.78	2+	1		YTAVLDAMAK	Oxidation of M (8)	NH2-YTAVLDAM<ox>AK-COOH																0.00107528	1.95585	0
carla_lasiodip.mgf	Locus:1.1.1.3206.19 File:"carla.wiff"	1816	753.023	3+	1		RLCPRTGSHEACELCSPAR		NH2-RLC<cmm>PRTGSHEAC<cmm>ELC<cmm>SPAR-COOH																0.00568236	7.54612	0
carla_lasiodip.mgf	Locus:1.1.1.3206.13 File:"carla.wiff"	1816	544.298	3+	1		KEEGYTKEVHVRR		NH2-KEEGYTKEVHVRR-COOH																0.00448939	8.24811	0
carla_lasiodip.mgf	Locus:1.1.1.3206.20 File:"carla.wiff"	1816	780.361	4+	1		DRTGLVGEYKTHFWWEWWCFTASR		NH2-DRTGLVGEYKTHFWWEWWC<cmm>FTASR-COOH																-0.00508406	-6.51498	0
carla_lasiodip.mgf	Locus:1.1.1.3206.18 File:"carla.wiff"	1816	746.716	3+	1		LLAKETHACTHTTGRMDAPK		NH2-LLAKETHAC<cmm>THTTGRMDAPK-COOH																0.00732162	9.80519	0
carla_lasiodip.mgf	Locus:1.1.1.3206.16 File:"carla.wiff"	1816	599.966	3+	1		EQHPGATKDNGRFQGR		NH2-EQHPGATKDNGRFQGR-COOH																0.00317642	5.29436	0
carla_lasiodip.mgf	Locus:1.1.1.3206.15 File:"carla.wiff"	1816	597.989	3+	1		KELDAHSAGGLRAPAGNK		NH2-KELDAHSAGGLRAPAGNK-COOH																0.00254231	4.25146	0
carla_lasiodip.mgf	Locus:1.1.1.3206.17 File:"carla.wiff"	1816	670.371	2+	1		LLHTTGWTVSPK		NH2-LLHTTGWTVSPK-COOH																-0.00106934	-1.59515	0
carla_lasiodip.mgf	Locus:1.1.1.3206.22 File:"carla.wiff"	1817	882.866	2+, 3+, 4+	1		HDSDSGMWEMWPVR	Oxidation of M (7, 10)	NH2-HDSDSGM<ox>WEM<ox>WPVR-COOH																0.00762855	8.64074	0
carla_lasiodip.mgf	Locus:1.1.1.3206.21 File:"carla.wiff"	1817	790.586	4+	1		LLESNMGEEHYYMDGKDLWYHPDER	Oxidation of M (6, 13)	NH2-LLESNM<ox>GEEHYYM<ox>DGKDLWYHPDER-COOH																-0.0064266	-8.12885	0
carla_lasiodip.mgf	Locus:1.1.1.3207.9 File:"carla.wiff"	1818	455.222	2+	1		LLDDYDR		NH2-LLDDYDR-COOH																0.0026429	5.80577	0
carla_lasiodip.mgf	Locus:1.1.1.3207.10 File:"carla.wiff"	1818	466.732	2+	1		HKVDYDR		NH2-HKVDYDR-COOH																-0.000666003	-1.42695	0
carla_lasiodip.mgf	Locus:1.1.1.3207.4 File:"carla.wiff"	1818	425.22	3+	1		NSSDLHAAALFK		NH2-NSSDLHAAALFK-COOH																-0.00249315	-5.86316	0
carla_lasiodip.mgf	Locus:1.1.1.3207.15 File:"carla.wiff"	1818	526.786	2+	1		DNVRPAAGPR		NH2-DNVRPAAGPR-COOH																0.00247848	4.70494	0
carla_lasiodip.mgf	Locus:1.1.1.3207.6 File:"carla.wiff"	1818	447.249	3+	1		MKNPNNAPKAVR		NH2-MKNPNNAPKAVR-COOH																0.00204415	4.57052	0
carla_lasiodip.mgf	Locus:1.1.1.3207.14 File:"carla.wiff"	1818	525.268	3+	1		LMSNERLEPGGGWK		NH2-LMSNERLEPGGGWK-COOH																0.00363634	6.92288	0
carla_lasiodip.mgf	Locus:1.1.1.3207.13 File:"carla.wiff"	1818	518.499	4+	1		THFTTTHECLLCGAPAVR		NH2-THFTTTHEC<cmm>LLC<cmm>GAPAVR-COOH																-0.00265505	-5.12061	0
carla_lasiodip.mgf	Locus:1.1.1.3207.5 File:"carla.wiff"	1818	427.281	2+	1		ELPLLLR		NH2-ELPLLLR-COOH																0.00157926	3.69608	0
carla_lasiodip.mgf	Locus:1.1.1.3207.19 File:"carla.wiff"	1818	560.29	2+	1		HRYMKEGAK		NH2-HRYMKEGAK-COOH																0.000274717	0.490312	0
carla_lasiodip.mgf	Locus:1.1.1.3207.17 File:"carla.wiff"	1818	526.786	2+	1		LLYGGSVSEK		NH2-LLYGGSVSEK-COOH																0.00113582	2.15613	0
carla_lasiodip.mgf	Locus:1.1.1.3207.12 File:"carla.wiff"	1818	493.276	2+	1		AALAQGEAVR		NH2-AALAQGEAVR-COOH																0.00150201	3.04497	0
carla_lasiodip.mgf	Locus:1.1.1.3207.3 File:"carla.wiff"	1818	405.557	3+	1		ELTMPVKDGPK		NH2-ELTMPVKDGPK-COOH																0.00393703	9.7078	0
carla_lasiodip.mgf	Locus:1.1.1.3207.8 File:"carla.wiff"	1818	451.751	2+	1		QSRRAER		NH2-QSRRAER-COOH																0.00151826	3.36086	0
carla_lasiodip.mgf	Locus:1.1.1.3207.18 File:"carla.wiff"	1818	530.303	3+	1		YLKMLNYGFKALK		NH2-YLKMLNYGFKALK-COOH																0.00132137	2.49173	0
carla_lasiodip.mgf	Locus:1.1.1.3207.7 File:"carla.wiff"	1818	448.744	4+	1		LVYAGCRTFLHEVVK		NH2-LVYAGC<cmm>RTFLHEVVK-COOH																-0.00111654	-2.48814	0
carla_lasiodip.mgf	Locus:1.1.1.3207.16 File:"carla.wiff"	1818	526.786	2+	1		LLYGSGVGMR		NH2-LLYGSGVGMR-COOH																0.00439824	8.34927	0
carla_lasiodip.mgf	Locus:1.1.1.3207.11 File:"carla.wiff"	1818	473.259	2+	1		ALSLSAPMR		NH2-ALSLSAPMR-COOH																-0.00394487	-8.33547	0
carla_lasiodip.mgf	Locus:1.1.1.3207.2 File:"carla.wiff"	1818	402.733	4+	1		KNVVAVEKGSGTKYK		NH2-KNVVAVEKGSGTKYK-COOH																-0.000140377	-0.348559	0
carla_lasiodip.mgf	Locus:1.1.1.3207.30 File:"carla.wiff"	1819	644.061	4+	1		DHVGAMSSDTTPAARLQGEEEMLK		NH2-DHVGAMSSDTTPAARLQGEEEMLK-COOH																0.00618566	9.60425	0
carla_lasiodip.mgf	Locus:1.1.1.3207.29 File:"carla.wiff"	1819	638.259	3+	1		CMAGDESSCHVSFGVNR		NH2-C<cmm>MAGDESSC<cmm>HVSFGVNR-COOH																-0.00337687	-5.29073	0
carla_lasiodip.mgf	Locus:1.1.1.3207.24 File:"carla.wiff"	1819	576.327	2+	1		SFLTFLAAGPK		NH2-SFLTFLAAGPK-COOH																0.000600788	1.04244	0
carla_lasiodip.mgf	Locus:1.1.1.3207.20 File:"carla.wiff"	1819	560.29	4+	1		AGKAHPVALSSRMSEEQQSPK		NH2-AGKAHPVALSSRMSEEQQSPK-COOH																0.00215754	3.85077	0
carla_lasiodip.mgf	Locus:1.1.1.3207.25 File:"carla.wiff"	1819	588.915	3+	1		DRWDMMEPDGAGVNR	Oxidation of M (5)	NH2-DRWDM<ox>MEPDGAGVNR-COOH																-0.00392737	-6.66878	0
carla_lasiodip.mgf	Locus:1.1.1.3207.22 File:"carla.wiff"	1819	565.021	4+	1		LVPPCPSLEAFYGTDQYSGR		NH2-LVPPC<cmm>PSLEAFYGTDQYSGR-COOH																0.000393852	0.697058	0
carla_lasiodip.mgf	Locus:1.1.1.3207.27 File:"carla.wiff"	1819	616.286	2+	1		TSYYVCWPR		NH2-TSYYVC<cmm>WPR-COOH																0.0041341	6.70814	0
carla_lasiodip.mgf	Locus:1.1.1.3207.28 File:"carla.wiff"	1819	634.812	2+	1		GLDMEDPRHAK		NH2-GLDMEDPRHAK-COOH																0.00586355	9.23676	0
carla_lasiodip.mgf	Locus:1.1.1.3207.23 File:"carla.wiff"	1819	573.32	2+	1		KTLSRCQPR		NH2-KTLSRC<cmm>QPR-COOH																0.00556831	9.71249	0
carla_lasiodip.mgf	Locus:1.1.1.3207.26 File:"carla.wiff"	1819	588.915	3+	1		DDGGLDSSTARMHACR	Oxidation of M (12)	NH2-DDGGLDSSTARM<ox>HAC<cmm>R-COOH																-0.00258645	-4.39188	0
carla_lasiodip.mgf	Locus:1.1.1.3207.21 File:"carla.wiff"	1819	565.021	4+	1		DHRSSKDMVLVMYQQLMK	Oxidation of M (8, 12, 17)	NH2-DHRSSKDM<ox>VLVM<ox>YQQLM<ox>K-COOH																-0.00410006	-7.25642	0
carla_lasiodip.mgf	Locus:1.1.1.3207.31 File:"carla.wiff"	1820	658.347	2+	1		ATNNHVPPSGPPK		NH2-ATNNHVPPSGPPK-COOH																0.00569947	8.65732	0
carla_lasiodip.mgf	Locus:1.1.1.3207.35 File:"carla.wiff"	1820	1053.78	3+	1		AHECMAFRWPSDAGLEEHNSGAASMEPR	Oxidation of M (5)	NH2-AHEC<cmm>M<ox>AFRWPSDAGLEEHNSGAASMEPR-COOH																-0.00503858	-4.7814	0
carla_lasiodip.mgf	Locus:1.1.1.3207.34 File:"carla.wiff"	1820	722.38	3+	1		GVTLTDCSKGRTWVSALASR		NH2-GVTLTDC<cmm>SKGRTWVSALASR-COOH																0.00389499	5.39191	0
carla_lasiodip.mgf	Locus:1.1.1.3207.32 File:"carla.wiff"	1820	666.346	4+	1		SRGLTCNSVVASTYFCLRGKVMR		NH2-SRGLTC<cmm>NSVVASTYFC<cmm>LRGKVMR-COOH																0.00648212	9.72795	0
carla_lasiodip.mgf	Locus:1.1.1.3207.33 File:"carla.wiff"	1820	679.038	4+	1		TEGDSQCTAEATEGVTGYEDQVHTK		NH2-TEGDSQC<cmm>TAEATEGVTGYEDQVHTK-COOH																-0.00560079	-8.24806	0
carla_lasiodip.mgf	Locus:1.1.1.3208.3 File:"carla.wiff"	1821	414.565	3+	1		FNVPRPDLAGR		NH2-FNVPRPDLAGR-COOH																0.0015388	3.71186	0
carla_lasiodip.mgf	Locus:1.1.1.3208.7 File:"carla.wiff"	1821	483.565	3+	1		HSPEQLYNFDAK		NH2-HSPEQLYNFDAK-COOH																0.000192508	0.398102	0
carla_lasiodip.mgf	Locus:1.1.1.3208.2 File:"carla.wiff"	1821	414.565	3+	1		SRAKKHTEER		NH2-SRAKKHTEER-COOH																0.00287972	6.94641	0
carla_lasiodip.mgf	Locus:1.1.1.3208.4 File:"carla.wiff"	1821	438.222	2+	1		GPNLTMDK		NH2-GPNLTMDK-COOH																0.00359699	8.20821	0
carla_lasiodip.mgf	Locus:1.1.1.3208.6 File:"carla.wiff"	1821	479.939	3+	1		RQGLLASAPNPWK		NH2-RQGLLASAPNPWK-COOH																0.00171288	3.56897	0
carla_lasiodip.mgf	Locus:1.1.1.3208.5 File:"carla.wiff"	1821	459.586	3+	1		YWESVAPGALRK		NH2-YWESVAPGALRK-COOH																0.00387862	8.43946	0
carla_lasiodip.mgf	Locus:1.1.1.3208.14 File:"carla.wiff"	1822	607.83	2+	1		LGLGHHLDAGPK		NH2-LGLGHHLDAGPK-COOH																-0.00585405	-9.63097	0
carla_lasiodip.mgf	Locus:1.1.1.3208.11 File:"carla.wiff"	1822	542.805	2+	1		PLGSYHVRR		NH2-PLGSYHVRR-COOH																0.00044304	0.816207	0
carla_lasiodip.mgf	Locus:1.1.1.3208.8 File:"carla.wiff"	1822	499.274	3+	1		LLGVFHSLQPNDR		NH2-LLGVFHSLQPNDR-COOH																0.00165311	3.31104	0
carla_lasiodip.mgf	Locus:1.1.1.3208.10 File:"carla.wiff"	1822	536.641	3+	1		ELLKGTALKQGANHK		NH2-ELLKGTALKQGANHK-COOH																-0.00427281	-7.96207	0
carla_lasiodip.mgf	Locus:1.1.1.3208.13 File:"carla.wiff"	1822	549.781	2+	1		VHPTLDAMAK	Oxidation of M (8)	NH2-VHPTLDAM<ox>AK-COOH																-0.00344141	-6.25957	0
carla_lasiodip.mgf	Locus:1.1.1.3208.9 File:"carla.wiff"	1822	536.641	3+	1		GLVLMSHKLKYYR		NH2-GLVLMSHKLKYYR-COOH																0.000305686	0.569629	0
carla_lasiodip.mgf	Locus:1.1.1.3208.12 File:"carla.wiff"	1822	542.805	2+	1		LLMLNTAHR	Oxidation of M (3)	NH2-LLM<ox>LNTAHR-COOH																0.00437417	8.05853	0
carla_lasiodip.mgf	Locus:1.1.1.3208.16 File:"carla.wiff"	1823	780.361	4+	1		SSPSAEGGEEYMCVHRKLGWWNQHTR	Oxidation of M (12)	NH2-SSPSAEGGEEYM<ox>C<cmm>VHRKLGWWNQHTR-COOH																0.00518091	6.63916	0
carla_lasiodip.mgf	Locus:1.1.1.3208.19 File:"carla.wiff"	1823	905.05	3+	1		AGMVPGGHAGNDGNPMNTCEEESPLR	Oxidation of M (3)	NH2-AGM<ox>VPGGHAGNDGNPMNTC<cmm>EEESPLR-COOH																-0.00159234	-1.75939	0
carla_lasiodip.mgf	Locus:1.1.1.3208.15 File:"carla.wiff"	1823	753.023	3+	1		HEAEESHVADWKTFRDGSR		NH2-HEAEESHVADWKTFRDGSR-COOH																0.00575483	7.64236	0
carla_lasiodip.mgf	Locus:1.1.1.3208.18 File:"carla.wiff"	1823	882.868	2+	1		LPETGTMDCDDLEPR	Oxidation of M (7)	NH2-LPETGTM<ox>DC<cmm>DDLEPR-COOH																-0.00618412	-7.00453	0
carla_lasiodip.mgf	Locus:1.1.1.3208.17 File:"carla.wiff"	1823	790.586	4+	1		AHECVLEFGMHNCHTTDTSGMQVAEGPK	Oxidation of M (21)	NH2-AHEC<cmm>VLEFGMHNC<cmm>HTTDTSGM<ox>QVAEGPK-COOH																-0.00463248	-5.85953	0
carla_lasiodip.mgf	Locus:1.1.1.3209.4 File:"carla.wiff"	1824	428.762	2+	1		VTPALVEK		NH2-VTPALVEK-COOH																0.00153919	3.58985	0
carla_lasiodip.mgf	Locus:1.1.1.3209.6 File:"carla.wiff"	1824	465.263	3+	1		SLYCKKNGAPKK		NH2-SLYC<cmm>KKNGAPKK-COOH																0.00413855	8.89515	0
carla_lasiodip.mgf	Locus:1.1.1.3209.5 File:"carla.wiff"	1824	455.222	2+	1		LGGDGEPHK		NH2-LGGDGEPHK-COOH																-0.00297379	-6.53258	0
carla_lasiodip.mgf	Locus:1.1.1.3209.3 File:"carla.wiff"	1824	405.557	3+	1		HKLHCLPGPR		NH2-HKLHC<cmm>LPGPR-COOH																-0.000253239	-0.624422	0
carla_lasiodip.mgf	Locus:1.1.1.3209.7 File:"carla.wiff"	1824	493.276	2+	1		RAKAAGHMK	Oxidation of M (8)	NH2-RAKAAGHM<ox>K-COOH																0.00476443	9.65884	0
carla_lasiodip.mgf	Locus:1.1.1.3209.2 File:"carla.wiff"	1824	402.733	4+	1		TRETLLHPVFPVAK		NH2-TRETLLHPVFPVAK-COOH																-0.00395441	-9.81884	0
carla_lasiodip.mgf	Locus:1.1.1.3209.9 File:"carla.wiff"	1825	526.786	2+	1		ELHVCAPVK		NH2-ELHVC<cmm>APVK-COOH																0.00439824	8.34927	0
carla_lasiodip.mgf	Locus:1.1.1.3209.15 File:"carla.wiff"	1825	565.83	2+	1		YELLGTPLPK		NH2-YELLGTPLPK-COOH																0.00366797	6.48249	0
carla_lasiodip.mgf	Locus:1.1.1.3209.16 File:"carla.wiff"	1825	573.32	2+	1		AEMTLVLGPAK	Oxidation of M (3)	NH2-AEM<ox>TLVLGPAK-COOH																0.00422564	7.37053	0
carla_lasiodip.mgf	Locus:1.1.1.3209.11 File:"carla.wiff"	1825	530.303	3+	1		LLRGPLLYGSGVTDK		NH2-LLRGPLLYGSGVTDK-COOH																-0.00325713	-6.14197	0
carla_lasiodip.mgf	Locus:1.1.1.3209.10 File:"carla.wiff"	1825	526.786	2+	1		LLYGGSVTSR		NH2-LLYGGSVTSR-COOH																-0.00448088	-8.506	0
carla_lasiodip.mgf	Locus:1.1.1.3209.18 File:"carla.wiff"	1825	602.851	2+	1		SLSSTATVLGLR		NH2-SLSSTATVLGLR-COOH																0.00307293	5.09735	0
carla_lasiodip.mgf	Locus:1.1.1.3209.13 File:"carla.wiff"	1825	562.282	3+	1		HVGLHAVPGSWHEMK		NH2-HVGLHAVPGSWHEMK-COOH																-0.00246964	-4.39215	0
carla_lasiodip.mgf	Locus:1.1.1.3209.12 File:"carla.wiff"	1825	560.303	3+	1		AYQVFMLYVTTSKK		NH2-AYQVFMLYVTTSKK-COOH																0.00268519	4.79241	0
carla_lasiodip.mgf	Locus:1.1.1.3209.17 File:"carla.wiff"	1825	588.915	3+	1		GDVWDGGYHVMMEPR	Oxidation of M (12)	NH2-GDVWDGGYHVMM<ox>EPR-COOH																-0.00526829	-8.94567	0
carla_lasiodip.mgf	Locus:1.1.1.3209.8 File:"carla.wiff"	1825	493.276	2+	1		DLTPREVR		NH2-DLTPREVR-COOH																0.00150201	3.04497	0
carla_lasiodip.mgf	Locus:1.1.1.3209.14 File:"carla.wiff"	1825	565.021	4+	1		TEPYLHSCKALQMTYKDR	Oxidation of M (13)	NH2-TEPYLHSC<cmm>KALQM<ox>TYKDR-COOH																-0.00325728	-5.76485	0
carla_lasiodip.mgf	Locus:1.1.1.3209.21 File:"carla.wiff"	1826	638.259	3+	1		MYTCFYGPDVMMEPR	Oxidation of M (11)	NH2-MYTC<cmm>FYGPDVM<ox>MEPR-COOH																-0.00343795	-5.38642	0
carla_lasiodip.mgf	Locus:1.1.1.3209.27 File:"carla.wiff"	1826	825.81	4+	1		VGDEPDDMGGGDCMNVDPAWYCFMDQYR		NH2-VGDEPDDMGGGDC<cmm>MNVDPAWYC<cmm>FMDQYR-COOH																-0.00704941	-8.53628	0
carla_lasiodip.mgf	Locus:1.1.1.3209.22 File:"carla.wiff"	1826	642.371	2+	1		AGFLLPPPKSEK		NH2-AGFLLPPPKSEK-COOH																-0.000638028	-0.993239	0
carla_lasiodip.mgf	Locus:1.1.1.3209.20 File:"carla.wiff"	1826	621.342	2+	1		CPGRGRGAALAR		NH2-C<cmm>PGRGRGAALAR-COOH																0.00587023	9.44776	0
carla_lasiodip.mgf	Locus:1.1.1.3209.26 File:"carla.wiff"	1826	772.845	4+	1		QCVGKLTKKSCFDMRSCCMQSAPHR	Oxidation of M (19)	NH2-QC<cmm>VGKLTKKSC<cmm>FDMRSC<cmm>C<cmm>M<ox>QSAPHR-COOH																-0.00606671	-7.84978	0
carla_lasiodip.mgf	Locus:1.1.1.3209.25 File:"carla.wiff"	1826	725.339	4+	1		TVGLDHGLEPVENQLFCCRHDNCK		NH2-TVGLDHGLEPVENQLFC<cmm>C<cmm>RHDNC<cmm>K-COOH																0.00684453	9.43641	0
carla_lasiodip.mgf	Locus:1.1.1.3209.23 File:"carla.wiff"	1826	666.346	4+	1		NLKSVFLTAWPRHTWYWDWR		NH2-NLKSVFLTAWPRHTWYWDWR-COOH																0.00419074	6.28918	0
carla_lasiodip.mgf	Locus:1.1.1.3209.24 File:"carla.wiff"	1826	679.038	4+	1		AWDWCQLTDCKDDWEGDMPLR	Oxidation of M (18)	NH2-AWDWC<cmm>QLTDC<cmm>KDDWEGDM<ox>PLR-COOH																0.00474663	6.99028	0
carla_lasiodip.mgf	Locus:1.1.1.3209.19 File:"carla.wiff"	1826	616.286	2+	1		TSYYVCWPR		NH2-TSYYVC<cmm>WPR-COOH																0.0041341	6.70814	0
carla_lasiodip.mgf	Locus:1.1.1.3210.3 File:"carla.wiff"	1827	405.557	3+	1		HMGKVVSPFGR		NH2-HMGKVVSPFGR-COOH																0.00349122	8.60854	0
carla_lasiodip.mgf	Locus:1.1.1.3210.2 File:"carla.wiff"	1827	402.733	4+	1		KKSGKFKQLNAACK		NH2-KKSGKFKQLNAAC<cmm>K-COOH																0.00149084	3.70181	0
carla_lasiodip.mgf	Locus:1.1.1.3210.6 File:"carla.wiff"	1827	438.721	2+	1		FNLHMAK	Oxidation of M (5)	NH2-FNLHM<ox>AK-COOH																-0.00295557	-6.73675	0
carla_lasiodip.mgf	Locus:1.1.1.3210.4 File:"carla.wiff"	1827	408.478	4+	1		LHVSEPHTTGGKVLR		NH2-LHVSEPHTTGGKVLR-COOH																-0.00294845	-7.21809	0
carla_lasiodip.mgf	Locus:1.1.1.3210.5 File:"carla.wiff"	1827	415.218	3+	1		MLGNVPEALAGR	Oxidation of M (1)	NH2-M<ox>LGNVPEALAGR-COOH																-0.0021953	-5.28707	0
carla_lasiodip.mgf	Locus:1.1.1.3210.8 File:"carla.wiff"	1828	450.771	2+	1		HGTTKKTK		NH2-HGTTKKTK-COOH																0.00419118	9.29789	0
carla_lasiodip.mgf	Locus:1.1.1.3210.20 File:"carla.wiff"	1828	546.795	4+	1		LVGGPSLASNGHTLAEHLDPAK		NH2-LVGGPSLASNGHTLAEHLDPAK-COOH																0.00435346	7.96185	0
carla_lasiodip.mgf	Locus:1.1.1.3210.25 File:"carla.wiff"	1828	654.308	2+	1		TMEDVTGKPDAK	Oxidation of M (2)	NH2-TM<ox>EDVTGKPDAK-COOH																-0.00291726	-4.45852	0
carla_lasiodip.mgf	Locus:1.1.1.3210.11 File:"carla.wiff"	1828	477.569	3+	1		AAPGATSNLNSGTNR		NH2-AAPGATSNLNSGTNR-COOH																-0.0022326	-4.67491	0
carla_lasiodip.mgf	Locus:1.1.1.3210.26 File:"carla.wiff"	1828	675.659	3+	1		MLAPQSCCFDVTGKPVSK		NH2-MLAPQSC<cmm>C<cmm>FDVTGKPVSK-COOH																0.000343746	0.508758	0
carla_lasiodip.mgf	Locus:1.1.1.3210.7 File:"carla.wiff"	1828	447.928	3+	1		KLVMPPLPGFDK		NH2-KLVMPPLPGFDK-COOH																0.0031803	7.10008	0
carla_lasiodip.mgf	Locus:1.1.1.3210.21 File:"carla.wiff"	1828	546.795	4+	1		HRGMPGGMTLKKVSLEWEK		NH2-HRGMPGGMTLKKVSLEWEK-COOH																0.00413621	7.56451	0
carla_lasiodip.mgf	Locus:1.1.1.3210.15 File:"carla.wiff"	1828	502.273	3+	1		FFAQGLVQPGVADR		NH2-FFAQGLVQPGVADR-COOH																0.00438612	8.73263	0
carla_lasiodip.mgf	Locus:1.1.1.3210.22 File:"carla.wiff"	1828	549.781	2+	1		YTAVLGEMAK	Oxidation of M (8)	NH2-YTAVLGEM<ox>AK-COOH																0.00217528	3.95665	0
carla_lasiodip.mgf	Locus:1.1.1.3210.10 File:"carla.wiff"	1828	477.569	3+	1		MAKHVGPSSGGTTGK	Oxidation of M (1)	NH2-M<ox>AKHVGPSSGGTTGK-COOH																-0.00469723	-9.83561	0
carla_lasiodip.mgf	Locus:1.1.1.3210.27 File:"carla.wiff"	1828	694.401	2+	1		ELSFVRLLSAPR		NH2-ELSFVRLLSAPR-COOH																-0.00504348	-7.263	0
carla_lasiodip.mgf	Locus:1.1.1.3210.16 File:"carla.wiff"	1828	536.641	3+	1		GLVGVSEAVLTRNHR		NH2-GLVGVSEAVLTRNHR-COOH																0.00411123	7.66109	0
carla_lasiodip.mgf	Locus:1.1.1.3210.12 File:"carla.wiff"	1828	483.565	3+	1		TLAPLSSSTCMHK	Oxidation of M (11)	NH2-TLAPLSSSTC<cmm>M<ox>HK-COOH																-0.00205491	-4.24948	0
carla_lasiodip.mgf	Locus:1.1.1.3210.24 File:"carla.wiff"	1828	651.819	2+	1		TPGVNAYGGNAPGK		NH2-TPGVNAYGGNAPGK-COOH																-0.00628329	-9.63953	0
carla_lasiodip.mgf	Locus:1.1.1.3210.19 File:"carla.wiff"	1828	544.298	3+	1		FEETHLAHHVAVLK		NH2-FEETHLAHHVAVLK-COOH																0.00314847	5.7845	0
carla_lasiodip.mgf	Locus:1.1.1.3210.17 File:"carla.wiff"	1828	536.641	3+	1		HVNYSHKLKNLVR		NH2-HVNYSHKLKNLVR-COOH																-0.000974151	-1.81527	0
carla_lasiodip.mgf	Locus:1.1.1.3210.14 File:"carla.wiff"	1828	499.274	3+	1		CVTSFVGYPKPLK		NH2-C<cmm>VTSFVGYPKPLK-COOH																0.00293295	5.87446	0
carla_lasiodip.mgf	Locus:1.1.1.3210.13 File:"carla.wiff"	1828	487.271	3+	1		LLQGLPKQPYMR	Oxidation of M (11)	NH2-LLQGLPKQPYM<ox>R-COOH																-0.00381152	-7.82211	0
carla_lasiodip.mgf	Locus:1.1.1.3210.9 File:"carla.wiff"	1828	460.569	3+	1		WSEHLAAPGGAQR		NH2-WSEHLAAPGGAQR-COOH																0.00345816	7.5085	0
carla_lasiodip.mgf	Locus:1.1.1.3210.23 File:"carla.wiff"	1828	579.818	2+	1		MRTAVLDPGAK		NH2-MRTAVLDPGAK-COOH																-0.000915545	-1.57902	0
carla_lasiodip.mgf	Locus:1.1.1.3210.18 File:"carla.wiff"	1828	542.805	2+	1		RAARRPSDR		NH2-RAARRPSDR-COOH																-0.00316228	-5.82578	0
carla_lasiodip.mgf	Locus:1.1.1.3210.32 File:"carla.wiff"	1829	793.339	4+	1		TMDTAYCCNWKWWWYCERPSEPK	Oxidation of M (2)	NH2-TM<ox>DTAYC<cmm>C<cmm>NWKWWWYC<cmm>ERPSEPK-COOH																0.00743876	9.3766	0
carla_lasiodip.mgf	Locus:1.1.1.3210.37 File:"carla.wiff"	1829	956.883	2+	1		TCDGAMEECEMDVPLR		NH2-TC<cmm>DGAMEEC<cmm>EMDVPLR-COOH																0.00197075	2.05956	0
carla_lasiodip.mgf	Locus:1.1.1.3210.30 File:"carla.wiff"	1829	780.361	4+	1		SWRSGGFSKCHVSCSACAYDVTGKPGTR		NH2-SWRSGGFSKC<cmm>HVSC<cmm>SAC<cmm>AYDVTGKPGTR-COOH																0.00433812	5.55916	0
carla_lasiodip.mgf	Locus:1.1.1.3210.31 File:"carla.wiff"	1829	790.586	4+	1		LLNGEMDGECDSYMVPETVYQFDGPHR		NH2-LLNGEMDGEC<cmm>DSYMVPETVYQFDGPHR-COOH																-0.00726938	-9.19485	0
carla_lasiodip.mgf	Locus:1.1.1.3210.36 File:"carla.wiff"	1829	905.05	3+	1		LLQGEWDMAWYRECSGSSCMSK	Oxidation of M (8, 20)	NH2-LLQGEWDM<ox>AWYREC<cmm>SGSSC<cmm>M<ox>SK-COOH																0.00673062	7.4368	0
carla_lasiodip.mgf	Locus:1.1.1.3210.34 File:"carla.wiff"	1829	854.868	4+	1		AGELEGFGEEVYMWQVNNNDVWEMQQGPK	Oxidation of M (13, 24)	NH2-AGELEGFGEEVYM<ox>WQVNNNDVWEM<ox>QQGPK-COOH																-0.00811563	-9.49334	0
carla_lasiodip.mgf	Locus:1.1.1.3210.29 File:"carla.wiff"	1829	709.006	3+	1		DDLSNVGYPAYDVTGQPWK		NH2-DDLSNVGYPAYDVTGQPWK-COOH																0.00529042	7.4618	0
carla_lasiodip.mgf	Locus:1.1.1.3210.35 File:"carla.wiff"	1829	882.868	2+	1		VGDVTMMDGEAEEEPR		NH2-VGDVTMMDGEAEEEPR-COOH																-0.00618412	-7.00453	0
carla_lasiodip.mgf	Locus:1.1.1.3210.28 File:"carla.wiff"	1829	706.325	4+	1		SFHGWGMPVMHFVMPDYTYAFSSK		NH2-SFHGWGMPVMHFVMPDYTYAFSSK-COOH																0.00554319	7.848	0
carla_lasiodip.mgf	Locus:1.1.1.3210.38 File:"carla.wiff"	1829	1030.12	3+	1		QGSGTCGECRRSTDVYRVECEESPLR		NH2-QGSGTC<cmm>GEC<cmm>RRSTDVYRVEC<cmm>EESPLR-COOH																-0.00483136	-4.69006	0
carla_lasiodip.mgf	Locus:1.1.1.3210.33 File:"carla.wiff"	1829	793.339	4+	1		GYYNVGLCWWWMLGGYEMEHQRMR	Oxidation of M (12, 18, 23)	NH2-GYYNVGLC<cmm>WWWM<ox>LGGYEM<ox>EHQRM<ox>R-COOH																-0.00446597	-5.6293	0
carla_lasiodip.mgf	Locus:1.1.1.3211.2 File:"carla.wiff"	1830	465.263	3+	1		GMLKPGHVKRDR		NH2-GMLKPGHVKRDR-COOH																-0.00335038	-7.20099	0
carla_lasiodip.mgf	Locus:1.1.1.3211.10 File:"carla.wiff"	1831	560.303	3+	1		FMDNPKAASLSLEKK		NH2-FMDNPKAASLSLEKK-COOH																0.0040261	7.18563	0
carla_lasiodip.mgf	Locus:1.1.1.3211.6 File:"carla.wiff"	1831	526.786	2+	1		LLYGCGTLR		NH2-LLYGC<cmm>GTLR-COOH																0.00439824	8.34927	0
carla_lasiodip.mgf	Locus:1.1.1.3211.15 File:"carla.wiff"	1831	601.537	4+	1		DHRECWKCTSQHVPHRGGR		NH2-DHREC<cmm>WKC<cmm>TSQHVPHRGGR-COOH																0.00539053	8.96134	0
carla_lasiodip.mgf	Locus:1.1.1.3211.9 File:"carla.wiff"	1831	530.303	3+	1		QLDAKSAASLSLEKK		NH2-QLDAKSAASLSLEKK-COOH																0.00182825	3.44757	0
carla_lasiodip.mgf	Locus:1.1.1.3211.12 File:"carla.wiff"	1831	565.83	2+	1		KSGSGRKWPK		NH2-KSGSGRKWPK-COOH																0.00501063	8.85545	0
carla_lasiodip.mgf	Locus:1.1.1.3211.4 File:"carla.wiff"	1831	515.567	6+	1		VHKKVFTGYSFDMEWKDGYEEMMSK	Oxidation of M (13)	NH2-VHKKVFTGYSFDM<ox>EWKDGYEEMMSK-COOH																-0.00438508	-8.50528	0
carla_lasiodip.mgf	Locus:1.1.1.3211.17 File:"carla.wiff"	1831	611.538	4+	1		SHRSKRMTFHGNEGGSGHVSMK	Oxidation of M (21)	NH2-SHRSKRMTFHGNEGGSGHVSM<ox>K-COOH																-0.00420849	-6.88177	0
carla_lasiodip.mgf	Locus:1.1.1.3211.16 File:"carla.wiff"	1831	602.851	2+	1		LSEPVLHGKPK		NH2-LSEPVLHGKPK-COOH																-0.00455514	-7.55593	0
carla_lasiodip.mgf	Locus:1.1.1.3211.11 File:"carla.wiff"	1831	562.282	3+	1		DYVETMAASLVTEKK		NH2-DYVETMAASLVTEKK-COOH																-0.00532249	-9.46579	0
carla_lasiodip.mgf	Locus:1.1.1.3211.5 File:"carla.wiff"	1831	526.786	2+	1		NQHVQGLTR		NH2-NQHVQGLTR-COOH																0.00247848	4.70494	0
carla_lasiodip.mgf	Locus:1.1.1.3211.8 File:"carla.wiff"	1831	530.303	3+	1		TTTTLMLLAWRGPK		NH2-TTTTLMLLAWRGPK-COOH																0.00266229	5.02033	0
carla_lasiodip.mgf	Locus:1.1.1.3211.13 File:"carla.wiff"	1831	573.32	2+	1		SLAAYHLATAK		NH2-SLAAYHLATAK-COOH																0.000294506	0.513686	0
carla_lasiodip.mgf	Locus:1.1.1.3211.3 File:"carla.wiff"	1831	510.27	2+	1		QSMVQVATR		NH2-QSMVQVATR-COOH																0.00164148	3.21689	0
carla_lasiodip.mgf	Locus:1.1.1.3211.7 File:"carla.wiff"	1831	526.786	2+	1		LLYSVNESK		NH2-LLYSVNESK-COOH																0.00113582	2.15613	0
carla_lasiodip.mgf	Locus:1.1.1.3211.14 File:"carla.wiff"	1831	588.914	3+	1		NESGGMEEHVSMRNR	Oxidation of M (6, 12)	NH2-NESGGM<ox>EEHVSM<ox>RNR-COOH																-0.00338645	-5.7503	0
carla_lasiodip.mgf	Locus:1.1.1.3211.27 File:"carla.wiff"	1832	728.722	3+	1		LMVHCLTLYKVPYGTGGFK		NH2-LMVHC<cmm>LTLYKVPYGTGGFK-COOH																0.00607731	8.33975	0
carla_lasiodip.mgf	Locus:1.1.1.3211.22 File:"carla.wiff"	1832	658.829	2+	1		WAAVSNENNRR		NH2-WAAVSNENNRR-COOH																0.00255104	3.8721	0
carla_lasiodip.mgf	Locus:1.1.1.3211.21 File:"carla.wiff"	1832	642.371	2+	1		AVTLPPLFNPSK		NH2-AVTLPPLFNPSK-COOH																-0.000638028	-0.993239	0
carla_lasiodip.mgf	Locus:1.1.1.3211.26 File:"carla.wiff"	1832	724.845	2+	1		CLRDMTGFHGVR		NH2-C<cmm>LRDMTGFHGVR-COOH																-0.00321284	-4.43243	0
carla_lasiodip.mgf	Locus:1.1.1.3211.20 File:"carla.wiff"	1832	638.259	3+	1		HCSSMDCSKCCVPLR	Oxidation of M (5)	NH2-HC<cmm>SSM<ox>DC<cmm>SKC<cmm>C<cmm>VPLR-COOH																0.00141883	2.22297	0
carla_lasiodip.mgf	Locus:1.1.1.3211.25 File:"carla.wiff"	1832	684.096	5+	1		YDVSMGEEWHEMPASWEETSWQMQVSPK	Oxidation of M (5, 23)	NH2-YDVSM<ox>GEEWHEMPASWEETSWQM<ox>QVSPK-COOH																0.00606763	8.86965	0
carla_lasiodip.mgf	Locus:1.1.1.3211.24 File:"carla.wiff"	1832	679.038	4+	1		KQEGGDVSNMCEEGMNWDTQPLR	Oxidation of M (10, 15)	NH2-KQEGGDVSNM<ox>C<cmm>EEGM<ox>NWDTQPLR-COOH																0.000469978	0.692124	0
carla_lasiodip.mgf	Locus:1.1.1.3211.28 File:"carla.wiff"	1832	772.845	4+	1		SANDGFHTPWHVSPWGEYMEEGKPASR	Oxidation of M (19)	NH2-SANDGFHTPWHVSPWGEYM<ox>EEGKPASR-COOH																-0.00151845	-1.96474	0
carla_lasiodip.mgf	Locus:1.1.1.3211.23 File:"carla.wiff"	1832	666.818	4+	1		LVGVHSSEGFDYNMDKPASSSSPPR		NH2-LVGVHSSEGFDYNMDKPASSSSPPR-COOH																0.00377865	5.66673	0
carla_lasiodip.mgf	Locus:1.1.1.3211.18 File:"carla.wiff"	1832	616.286	2+	1		ARQSATDDDPR		NH2-ARQSATDDDPR-COOH																-0.000722266	-1.17196	0
carla_lasiodip.mgf	Locus:1.1.1.3211.19 File:"carla.wiff"	1832	632.671	5+	1		AHEELGNVPAHSSMCCRSDPTADYSPDR		NH2-AHEELGNVPAHSSMC<cmm>C<cmm>RSDPTADYSPDR-COOH																-0.0012825	-2.02712	0
carla_lasiodip.mgf	Locus:1.1.1.3211.30 File:"carla.wiff"	1833	1057.45	3+	1		GYEQYCETFNPMGVEWCPHFCHPPK		NH2-GYEQYC<cmm>ETFNPMGVEWC<cmm>PHFC<cmm>HPPK-COOH																0.00607716	5.74705	0
carla_lasiodip.mgf	Locus:1.1.1.3211.29 File:"carla.wiff"	1833	825.81	4+	1		DAEMESMANCCEGSCVCEEMTATGKTGPR	Oxidation of M (4, 7)	NH2-DAEM<ox>ESM<ox>ANC<cmm>C<cmm>EGSC<cmm>VC<cmm>EEMTATGKTGPR-COOH																-0.00391525	-4.74107	0
carla_lasiodip.mgf	Locus:1.1.1.3212.8 File:"carla.wiff"	1834	480.59	3+	1		AAPSKKYPAYTDK		NH2-AAPSKKYPAYTDK-COOH																0.00104695	2.17848	0
carla_lasiodip.mgf	Locus:1.1.1.3212.16 File:"carla.wiff"	1834	542.283	3+	1		SWVEKAEEVHAALR		NH2-SWVEKAEEVHAALR-COOH																-0.00294459	-5.42995	0
carla_lasiodip.mgf	Locus:1.1.1.3212.3 File:"carla.wiff"	1834	410.568	3+	1		TLPSSPSKREK		NH2-TLPSSPSKREK-COOH																0.00194014	4.72552	0
carla_lasiodip.mgf	Locus:1.1.1.3212.11 File:"carla.wiff"	1834	493.276	2+	1		FLKAYTSR		NH2-FLKAYTSR-COOH																-0.000509367	-1.03262	0
carla_lasiodip.mgf	Locus:1.1.1.3212.7 File:"carla.wiff"	1834	473.258	2+	1		MPALAVTSR		NH2-MPALAVTSR-COOH																-0.00454487	-9.60326	0
carla_lasiodip.mgf	Locus:1.1.1.3212.2 File:"carla.wiff"	1834	410.568	3+	1		KFPVRYYTR		NH2-KFPVRYYTR-COOH																0.00389788	9.49396	0
carla_lasiodip.mgf	Locus:1.1.1.3212.12 File:"carla.wiff"	1834	495.77	2+	1		TSAFTKHAK		NH2-TSAFTKHAK-COOH																-0.00179116	-3.61288	0
carla_lasiodip.mgf	Locus:1.1.1.3212.17 File:"carla.wiff"	1834	544.298	3+	1		LKHKEAEEVHASPR		NH2-LKHKEAEEVHASPR-COOH																0.00448939	8.24811	0
carla_lasiodip.mgf	Locus:1.1.1.3212.18 File:"carla.wiff"	1834	546.795	4+	1		NRKPGNKPVVVAETCRSSGK		NH2-NRKPGNKPVVVAETC<cmm>RSSGK-COOH																-0.00210601	-3.85155	0
carla_lasiodip.mgf	Locus:1.1.1.3212.13 File:"carla.wiff"	1834	499.274	3+	1		QPSGCDKKLVHVK		NH2-QPSGC<cmm>DKKLVHVK-COOH																0.000529401	1.06034	0
carla_lasiodip.mgf	Locus:1.1.1.3212.4 File:"carla.wiff"	1834	415.217	3+	1		QQLEVWVGER		NH2-QQLEVWVGER-COOH																-0.00197159	-4.74831	0
carla_lasiodip.mgf	Locus:1.1.1.3212.10 File:"carla.wiff"	1834	490.263	2+	1		RTPVYDTK		NH2-RTPVYDTK-COOH																-0.000598955	-1.2217	0
carla_lasiodip.mgf	Locus:1.1.1.3212.15 File:"carla.wiff"	1834	536.641	3+	1		TLSKLVSHLKGPGDR		NH2-TLSKLVSHLKGPGDR-COOH																-0.00427281	-7.96207	0
carla_lasiodip.mgf	Locus:1.1.1.3212.9 File:"carla.wiff"	1834	483.565	3+	1		PMGQLMPPAYESK		NH2-PMGQLMPPAYESK-COOH																-0.00339583	-7.02243	0
carla_lasiodip.mgf	Locus:1.1.1.3212.14 File:"carla.wiff"	1834	502.273	3+	1		HSLFKPTPERHR		NH2-HSLFKPTPERHR-COOH																-0.0031028	-6.17749	0
carla_lasiodip.mgf	Locus:1.1.1.3212.5 File:"carla.wiff"	1834	447.249	3+	1		KQLLYPAYTDK		NH2-KQLLYPAYTDK-COOH																0.00207275	4.63446	0
carla_lasiodip.mgf	Locus:1.1.1.3212.6 File:"carla.wiff"	1834	450.771	2+	1		APAKLGTSR		NH2-APAKLGTSR-COOH																0.00419118	9.29789	0
carla_lasiodip.mgf	Locus:1.1.1.3212.23 File:"carla.wiff"	1835	653.807	6+	1		GKKVNGNMTEVMTGMGSCHQAGNVPAARNDQSQPVSK	Oxidation of M (12, 15)	NH2-GKKVNGNMTEVM<ox>TGM<ox>GSC<cmm>HQAGNVPAARNDQSQPVSK-COOH																-0.00108862	-1.66505	0
carla_lasiodip.mgf	Locus:1.1.1.3212.21 File:"carla.wiff"	1835	593.299	2+	1		AWSAAFMFVR		NH2-AWSAAFMFVR-COOH																0.001681	2.83332	0
carla_lasiodip.mgf	Locus:1.1.1.3212.28 File:"carla.wiff"	1835	793.339	4+	1		VPGSHPPEDEEPLTCMACQWCENRVR	Oxidation of M (16)	NH2-VPGSHPPEDEEPLTC<cmm>M<ox>AC<cmm>QWC<cmm>ENRVR-COOH																-0.00492859	-6.21242	0
carla_lasiodip.mgf	Locus:1.1.1.3212.22 File:"carla.wiff"	1835	648.964	6+	1		MLSLRDDGVNSTPSAPSPHTYACAATNSVGDDAHMDK		NH2-MLSLRDDGVNSTPSAPSPHTYAC<cmm>AATNSVGDDAHMDK-COOH																0.00434013	6.68783	0
carla_lasiodip.mgf	Locus:1.1.1.3212.27 File:"carla.wiff"	1835	793.339	4+	1		EHAYWEKDLYCQVTWCEGVCMAYR	Oxidation of M (21)	NH2-EHAYWEKDLYC<cmm>QVTWC<cmm>EGVC<cmm>M<ox>AYR-COOH																0.00215641	2.71816	0
carla_lasiodip.mgf	Locus:1.1.1.3212.25 File:"carla.wiff"	1835	697.389	2+	1		HLTPSRSGKPASR		NH2-HLTPSRSGKPASR-COOH																0.0022263	3.19235	0
carla_lasiodip.mgf	Locus:1.1.1.3212.20 File:"carla.wiff"	1835	579.818	2+	1		RMTARMPPAK		NH2-RMTARMPPAK-COOH																0.00234688	4.04763	0
carla_lasiodip.mgf	Locus:1.1.1.3212.24 File:"carla.wiff"	1835	654.308	2+	1		MMVDPATRGASR	Oxidation of M (1)	NH2-M<ox>MVDPATRGASR-COOH																-0.00527153	-8.05658	0
carla_lasiodip.mgf	Locus:1.1.1.3212.19 File:"carla.wiff"	1835	549.781	2+	1		YTAYLDAPGK		NH2-YTAYLDAPGK-COOH																0.00386085	7.02257	0
carla_lasiodip.mgf	Locus:1.1.1.3212.29 File:"carla.wiff"	1835	815.05	3+	1		NHAHMNPPTWDPNHRKESMK	Oxidation of M (19)	NH2-NHAHMNPPTWDPNHRKESM<ox>K-COOH																0.00696842	8.54976	0
carla_lasiodip.mgf	Locus:1.1.1.3212.26 File:"carla.wiff"	1835	780.361	4+	1		DELARMESGHALSGDQACCGSAWLMLPR		NH2-DELARMESGHALSGDQAC<cmm>C<cmm>GSAWLMLPR-COOH																0.00630369	8.07798	0
carla_lasiodip.mgf	Locus:1.1.1.3212.32 File:"carla.wiff"	1836	956.883	2+	1		SSSDGDGCQYTYMGVNR	Oxidation of M (13)	NH2-SSSDGDGC<cmm>QYTYM<ox>GVNR-COOH																0.00735325	7.68465	0
carla_lasiodip.mgf	Locus:1.1.1.3212.33 File:"carla.wiff"	1836	1030.12	3+	1		TGEYGSRRWSAWDGDGCQFQLMDPPR	Oxidation of M (22)	NH2-TGEYGSRRWSAWDGDGC<cmm>QFQLM<ox>DPPR-COOH																0.00199456	1.93624	0
carla_lasiodip.mgf	Locus:1.1.1.3212.31 File:"carla.wiff"	1836	882.868	2+	1		DRNDDECELASDGLR		NH2-DRNDDEC<cmm>ELASDGLR-COOH																-0.00810387	-9.17894	0
carla_lasiodip.mgf	Locus:1.1.1.3212.30 File:"carla.wiff"	1836	854.868	4+	1		VMLGTRGFHKCCNSTMGDGWYCRMPGGHK	Oxidation of M (24)	NH2-VMLGTRGFHKC<cmm>C<cmm>NSTMGDGWYC<cmm>RM<ox>PGGHK-COOH																-0.00687312	-8.03991	0
carla_lasiodip.mgf	Locus:1.1.1.3213.13 File:"carla.wiff"	1837	556.263	4+	1		KEDNRAGQGYEVAAESGTSPR		NH2-KEDNRAGQGYEVAAESGTSPR-COOH																-0.00336423	-6.04788	0
carla_lasiodip.mgf	Locus:1.1.1.3213.4 File:"carla.wiff"	1837	458.26	2+	1		SAPLQMLR		NH2-SAPLQMLR-COOH																0.00253747	5.53722	0
carla_lasiodip.mgf	Locus:1.1.1.3213.9 File:"carla.wiff"	1837	510.27	2+	1		QSMVKVGDR		NH2-QSMVKVGDR-COOH																0.00164148	3.21689	0
carla_lasiodip.mgf	Locus:1.1.1.3213.5 File:"carla.wiff"	1837	459.586	3+	1		PLSYNGVVQMLR		NH2-PLSYNGVVQMLR-COOH																0.00275492	5.99438	0
carla_lasiodip.mgf	Locus:1.1.1.3213.12 File:"carla.wiff"	1837	530.303	3+	1		SRQSSPAAMVKVSLK		NH2-SRQSSPAAMVKVSLK-COOH																0.0040032	7.54895	0
carla_lasiodip.mgf	Locus:1.1.1.3213.6 File:"carla.wiff"	1837	465.263	3+	1		SFRRDPLPLHR		NH2-SFRRDPLPLHR-COOH																-0.00222667	-4.78581	0
carla_lasiodip.mgf	Locus:1.1.1.3213.8 File:"carla.wiff"	1837	468.499	4+	1		PHPRGGCSTFTVQVLSK		NH2-PHPRGGC<cmm>STFTVQVLSK-COOH																0.00403574	8.61425	0
carla_lasiodip.mgf	Locus:1.1.1.3213.3 File:"carla.wiff"	1837	438.721	2+	1		YSGGSHLR		NH2-YSGGSHLR-COOH																0.000741371	1.68985	0
carla_lasiodip.mgf	Locus:1.1.1.3213.11 File:"carla.wiff"	1837	526.786	2+	1		LLYGCTGLR		NH2-LLYGC<cmm>TGLR-COOH																0.00439824	8.34927	0
carla_lasiodip.mgf	Locus:1.1.1.3213.16 File:"carla.wiff"	1837	571.77	4+	1		SGGHHEQAQGLHDDVFHVWK		NH2-SGGHHEQAQGLHDDVFHVWK-COOH																-0.00141679	-2.4779	0
carla_lasiodip.mgf	Locus:1.1.1.3213.14 File:"carla.wiff"	1837	563.295	2+	1		PSDGPNLGGRR		NH2-PSDGPNLGGRR-COOH																0.00328931	5.83945	0
carla_lasiodip.mgf	Locus:1.1.1.3213.15 File:"carla.wiff"	1837	565.83	2+	1		VGVAPFGVEKK		NH2-VGVAPFGVEKK-COOH																-0.00194873	-3.44401	0
carla_lasiodip.mgf	Locus:1.1.1.3213.2 File:"carla.wiff"	1837	403.257	2+	1		VALPHLR		NH2-VALPHLR-COOH																0.00082	2.03345	0
carla_lasiodip.mgf	Locus:1.1.1.3213.7 File:"carla.wiff"	1837	466.256	3+	1		TKHGYHVQVTAR		NH2-TKHGYHVQVTAR-COOH																0.00281329	6.03382	0
carla_lasiodip.mgf	Locus:1.1.1.3213.10 File:"carla.wiff"	1837	514.563	3+	1		LHYCEHQSEGPGK		NH2-LHYC<cmm>EHQSEGPGK-COOH																-0.00170174	-3.30713	0
carla_lasiodip.mgf	Locus:1.1.1.3213.28 File:"carla.wiff"	1838	638.259	3+	1		MCCDHLDSHLHQMGR	Oxidation of M (1)	NH2-M<ox>C<cmm>C<cmm>DHLDSHLHQMGR-COOH																-0.00120192	-1.88312	0
carla_lasiodip.mgf	Locus:1.1.1.3213.38 File:"carla.wiff"	1838	706.325	4+	1		SFFGQYWRVCVNDGSEECLALER		NH2-SFFGQYWRVC<cmm>VNDGSEEC<cmm>LALER-COOH																0.00311501	4.41018	0
carla_lasiodip.mgf	Locus:1.1.1.3213.18 File:"carla.wiff"	1838	588.914	3+	1		DGDGGCCQHVSFRNR		NH2-DGDGGC<cmm>C<cmm>QHVSFRNR-COOH																-8.77955e-05	-0.14908	0
carla_lasiodip.mgf	Locus:1.1.1.3213.33 File:"carla.wiff"	1838	670.368	2+	1		APGCKKHKTANK		NH2-APGC<cmm>KKHKTANK-COOH																0.00120446	1.79671	0
carla_lasiodip.mgf	Locus:1.1.1.3213.22 File:"carla.wiff"	1838	618.478	5+	1		SGCDMKVGHVGLLVCNCCHSTVDPSGNK		NH2-SGC<cmm>DMKVGHVGLLVC<cmm>NC<cmm>C<cmm>HSTVDPSGNK-COOH																0.00146347	2.36625	0
carla_lasiodip.mgf	Locus:1.1.1.3213.32 File:"carla.wiff"	1838	666.818	4+	1		VGDAMTFPSTWEEGHHYKKCKR		NH2-VGDAMTFPSTWEEGHHYKKC<cmm>KR-COOH																0.00159583	2.39321	0
carla_lasiodip.mgf	Locus:1.1.1.3213.29 File:"carla.wiff"	1838	638.259	3+	1		SSSDSQSHCEESMRNR	Oxidation of M (13)	NH2-SSSDSQSHC<cmm>EESM<ox>RNR-COOH																0.00417313	6.53835	0
carla_lasiodip.mgf	Locus:1.1.1.3213.27 File:"carla.wiff"	1838	634.871	5+	1		HTAENQPHSDRLMQSGTMMSHHESDYK	Oxidation of M (13)	NH2-HTAENQPHSDRLM<ox>QSGTMMSHHESDYK-COOH																-0.00427939	-6.74052	0
carla_lasiodip.mgf	Locus:1.1.1.3213.24 File:"carla.wiff"	1838	622.321	2+	1		TYLKDEMLSK	Oxidation of M (7)	NH2-TYLKDEM<ox>LSK-COOH																0.00522868	8.40197	0
carla_lasiodip.mgf	Locus:1.1.1.3213.34 File:"carla.wiff"	1838	679.038	4+	1		SFPYSDHCSSLRAWDEDDDGTPR		NH2-SFPYSDHC<cmm>SSLRAWDEDDDGTPR-COOH																0.00215554	3.17442	0
carla_lasiodip.mgf	Locus:1.1.1.3213.23 File:"carla.wiff"	1838	620.795	2+	1		HTGQTTTMAHR		NH2-HTGQTTTMAHR-COOH																-0.000703078	-1.13254	0
carla_lasiodip.mgf	Locus:1.1.1.3213.17 File:"carla.wiff"	1838	573.32	2+	1		KAMVNGDVLAK		NH2-KAMVNGDVLAK-COOH																-0.00139106	-2.42632	0
carla_lasiodip.mgf	Locus:1.1.1.3213.21 File:"carla.wiff"	1838	611.789	4+	1		SFEDVPAAGMTMYEHVSAVKMK	Oxidation of M (21)	NH2-SFEDVPAAGMTMYEHVSAVKM<ox>K-COOH																0.00127615	2.08594	0
carla_lasiodip.mgf	Locus:1.1.1.3213.31 File:"carla.wiff"	1838	642.371	2+	1		EKALHFLNRR		NH2-EKALHFLNRR-COOH																0.000704641	1.09694	0
carla_lasiodip.mgf	Locus:1.1.1.3213.36 File:"carla.wiff"	1838	686.324	3+	1		DYDTLAHSAFEMVFSAPR		NH2-DYDTLAHSAFEMVFSAPR-COOH																0.00501475	7.30673	0
carla_lasiodip.mgf	Locus:1.1.1.3213.19 File:"carla.wiff"	1838	601.537	4+	1		EGEEEHPHLADPFHVHNGVPR		NH2-EGEEEHPHLADPFHVHNGVPR-COOH																0.00112242	1.86593	0
carla_lasiodip.mgf	Locus:1.1.1.3213.25 File:"carla.wiff"	1838	623.324	2+	1		EHLQNPPPASR		NH2-EHLQNPPPASR-COOH																0.00343188	5.5058	0
carla_lasiodip.mgf	Locus:1.1.1.3213.20 File:"carla.wiff"	1838	611.538	4+	1		SFELDSVMHTHRAADLDGNRR	Oxidation of M (8)	NH2-SFELDSVM<ox>HTHRAADLDGNRR-COOH																-0.0058397	-9.54912	0
carla_lasiodip.mgf	Locus:1.1.1.3213.37 File:"carla.wiff"	1838	703.897	2+	1		QLLLGPFHAGTPR		NH2-QLLLGPFHAGTPR-COOH																-0.00138562	-1.96849	0
carla_lasiodip.mgf	Locus:1.1.1.3213.26 File:"carla.wiff"	1838	632.253	3+	1		RYAMSNECEGYDPMR	Oxidation of M (4)	NH2-RYAM<ox>SNEC<cmm>EGYDPMR-COOH																-0.00251085	-3.97126	0
carla_lasiodip.mgf	Locus:1.1.1.3213.30 File:"carla.wiff"	1838	642.371	2+	1		PLPPTVSFNRR		NH2-PLPPTVSFNRR-COOH																0.00632134	9.84073	0
carla_lasiodip.mgf	Locus:1.1.1.3213.35 File:"carla.wiff"	1838	683.27	5+	1		VMGFAAWGAQCDFCCCWCWYMMGRNR	Oxidation of M (21, 22)	NH2-VMGFAAWGAQC<cmm>DFC<cmm>C<cmm>C<cmm>WC<cmm>WYM<ox>M<ox>GRNR-COOH																0.00492296	7.20506	0
carla_lasiodip.mgf	Locus:1.1.1.3213.43 File:"carla.wiff"	1839	825.81	4+	1		TFDCMMSNRMELTCMDYWYCPGPMR	Oxidation of M (5, 6, 15)	NH2-TFDC<cmm>M<ox>M<ox>SNRMELTC<cmm>M<ox>DYWYC<cmm>PGPMR-COOH																-0.00810944	-9.81989	0
carla_lasiodip.mgf	Locus:1.1.1.3213.39 File:"carla.wiff"	1839	724.845	2+	1		CSNMDLKNPLEK		NH2-C<cmm>SNMDLKNPLEK-COOH																-0.00244413	-3.37193	0
carla_lasiodip.mgf	Locus:1.1.1.3213.44 File:"carla.wiff"	1839	972.689	4+	1		FPAGGLRCCYYWWMGRVGGYEECCWKLRNR		NH2-FPAGGLRC<cmm>C<cmm>YYWWMGRVGGYEEC<cmm>C<cmm>WKLRNR-COOH																-0.00128667	-1.32279	0
carla_lasiodip.mgf	Locus:1.1.1.3213.42 File:"carla.wiff"	1839	804.591	4+	1		SFNCFCLNSSPLHSHSVYDGKWCCPR		NH2-SFNC<cmm>FC<cmm>LNSSPLHSHSVYDGKWC<cmm>C<cmm>PR-COOH																-0.00692621	-8.60829	0
carla_lasiodip.mgf	Locus:1.1.1.3213.40 File:"carla.wiff"	1839	741.348	3+	1		MLLLPTYMQCADFAAASMR	Oxidation of M (1, 18)	NH2-M<ox>LLLPTYMQC<cmm>ADFAAASM<ox>R-COOH																0.00656055	8.84956	0
carla_lasiodip.mgf	Locus:1.1.1.3213.41 File:"carla.wiff"	1839	772.845	4+	1		AGCVKGALTLMMGFDTAHWWCMMEPR	Oxidation of M (22, 23)	NH2-AGC<cmm>VKGALTLMMGFDTAHWWC<cmm>M<ox>M<ox>EPR-COOH																0.00382664	4.95139	0
carla_lasiodip.mgf	Locus:1.1.1.3214.3 File:"carla.wiff"	1840	424.218	3+	1		MRTQPTDLHR	Oxidation of M (1)	NH2-M<ox>RTQPTDLHR-COOH																0.00265573	6.26033	0
carla_lasiodip.mgf	Locus:1.1.1.3214.8 File:"carla.wiff"	1840	473.738	2+	1		NPGLMATSR		NH2-NPGLMATSR-COOH																-0.0040766	-8.6051	0
carla_lasiodip.mgf	Locus:1.1.1.3214.12 File:"carla.wiff"	1840	488.265	2+	1		ARAVNTTDK		NH2-ARAVNTTDK-COOH																0.00036973	0.757234	0
carla_lasiodip.mgf	Locus:1.1.1.3214.9 File:"carla.wiff"	1840	476.016	4+	1		HPANLLFKLQAHPQMR		NH2-HPANLLFKLQAHPQMR-COOH																0.0022758	4.78097	0
carla_lasiodip.mgf	Locus:1.1.1.3214.2 File:"carla.wiff"	1840	415.218	3+	1		WVHERLMTR	Oxidation of M (7)	NH2-WVHERLM<ox>TR-COOH																0.00110336	2.65731	0
carla_lasiodip.mgf	Locus:1.1.1.3214.7 File:"carla.wiff"	1840	451.726	2+	1		YAAAFGFR		NH2-YAAAFGFR-COOH																-0.00329504	-7.29427	0
carla_lasiodip.mgf	Locus:1.1.1.3214.5 File:"carla.wiff"	1840	444.883	3+	1		NSMYVLMVYGR		NH2-NSMYVLMVYGR-COOH																-0.00314779	-7.07549	0
carla_lasiodip.mgf	Locus:1.1.1.3214.4 File:"carla.wiff"	1840	428.584	3+	1		FRNKKGKSYR		NH2-FRNKKGKSYR-COOH																0.00144427	3.36988	0
carla_lasiodip.mgf	Locus:1.1.1.3214.6 File:"carla.wiff"	1840	447.249	3+	1		KQLLYPAYTDK		NH2-KQLLYPAYTDK-COOH																0.00207275	4.63446	0
carla_lasiodip.mgf	Locus:1.1.1.3214.11 File:"carla.wiff"	1840	480.59	3+	1		TRMRRAAAGYMR		NH2-TRMRRAAAGYMR-COOH																0.00299331	6.22844	0
carla_lasiodip.mgf	Locus:1.1.1.3214.10 File:"carla.wiff"	1840	477.569	3+	1		LPGTPQCVMYHK		NH2-LPGTPQC<cmm>VMYHK-COOH																-0.00011873	-0.248613	0
carla_lasiodip.mgf	Locus:1.1.1.3214.14 File:"carla.wiff"	1841	493.881	3+	1		WSPCMGSAQYHR		NH2-WSPC<cmm>MGSAQYHR-COOH																0.000644155	1.30427	0
carla_lasiodip.mgf	Locus:1.1.1.3214.34 File:"carla.wiff"	1841	788.053	3+	1		VGVGPVALGGEATMHMYETVGVR	Oxidation of M (14, 16)	NH2-VGVGPVALGGEATM<ox>HM<ox>YETVGVR-COOH																-0.00234375	-2.97409	0
carla_lasiodip.mgf	Locus:1.1.1.3214.18 File:"carla.wiff"	1841	542.283	3+	1		SPVEKHTAQQCLAR		NH2-SPVEKHTAQQC<cmm>LAR-COOH																0.00431574	7.95853	0
carla_lasiodip.mgf	Locus:1.1.1.3214.29 File:"carla.wiff"	1841	672.941	3+	1		MHHPCYGDPGSVGYHMR	Oxidation of M (16)	NH2-MHHPC<cmm>YGDPGSVGYHM<ox>R-COOH																-0.00571163	-8.48749	0
carla_lasiodip.mgf	Locus:1.1.1.3214.19 File:"carla.wiff"	1841	544.298	3+	1		LLGGSSELLYHKGEK		NH2-LLGGSSELLYHKGEK-COOH																-0.000250186	-0.459649	0
carla_lasiodip.mgf	Locus:1.1.1.3214.13 File:"carla.wiff"	1841	490.263	2+	1		VVWLMGMK	Oxidation of M (7)	NH2-VVWLMGM<ox>K-COOH																0.00458322	9.34858	0
carla_lasiodip.mgf	Locus:1.1.1.3214.24 File:"carla.wiff"	1841	593.299	2+	1		SPGMSGVVPPNK	Oxidation of M (4)	NH2-SPGM<ox>SGVVPPNK-COOH																-0.00125561	-2.11632	0
carla_lasiodip.mgf	Locus:1.1.1.3214.30 File:"carla.wiff"	1841	674.984	3+	1		TSSPANTTWMVDEEPLTK	Oxidation of M (10)	NH2-TSSPANTTWM<ox>VDEEPLTK-COOH																0.00156124	2.31301	0
carla_lasiodip.mgf	Locus:1.1.1.3214.35 File:"carla.wiff"	1841	790.337	4+	1		GVMFEVALEGCCMSQPPSPGELAVNMCR	Oxidation of M (3, 13)	NH2-GVM<ox>FEVALEGC<cmm>C<cmm>M<ox>SQPPSPGELAVNMC<cmm>R-COOH																-0.00681149	-8.61839	0
carla_lasiodip.mgf	Locus:1.1.1.3214.23 File:"carla.wiff"	1841	579.354	2+	1		FARVVANPKR		NH2-FARVVANPKR-COOH																0.00496836	8.57577	0
carla_lasiodip.mgf	Locus:1.1.1.3214.33 File:"carla.wiff"	1841	762.025	3+	1		VHQARSTMNGSPSHVSHHGNK	Oxidation of M (8)	NH2-VHQARSTM<ox>NGSPSHVSHHGNK-COOH																-0.00479082	-6.28692	0
carla_lasiodip.mgf	Locus:1.1.1.3214.28 File:"carla.wiff"	1841	662.986	3+	1		MCEMLSGRHRRPPGMR	Oxidation of M (1)	NH2-M<ox>C<cmm>EMLSGRHRRPPGMR-COOH																0.00229716	3.46489	0
carla_lasiodip.mgf	Locus:1.1.1.3214.26 File:"carla.wiff"	1841	648.964	6+	1		VGAANNWWGPGTQWEWWHAWEGEYCFGVPTGPR		NH2-VGAANNWWGPGTQWEWWHAWEGEYC<cmm>FGVPTGPR-COOH																0.00487889	7.51802	0
carla_lasiodip.mgf	Locus:1.1.1.3214.31 File:"carla.wiff"	1841	698.875	2+	1		AAPNWWLKPADK		NH2-AAPNWWLKPADK-COOH																0.00296348	4.24038	0
carla_lasiodip.mgf	Locus:1.1.1.3214.25 File:"carla.wiff"	1841	596.318	2+	1		MSSSVVPLLDK	Oxidation of M (1)	NH2-M<ox>SSSVVPLLDK-COOH																-0.000414015	-0.694285	0
carla_lasiodip.mgf	Locus:1.1.1.3214.15 File:"carla.wiff"	1841	496.262	2+	1		MAKHSYVR		NH2-MAKHSYVR-COOH																0.00106347	2.14297	0
carla_lasiodip.mgf	Locus:1.1.1.3214.20 File:"carla.wiff"	1841	545.951	3+	1		GPRMSLDYTGKASPR		NH2-GPRMSLDYTGKASPR-COOH																0.0038654	7.08018	0
carla_lasiodip.mgf	Locus:1.1.1.3214.32 File:"carla.wiff"	1841	724.845	2+	1		AGYWFEQTPPPR		NH2-AGYWFEQTPPPR-COOH																-0.00670107	-9.24476	0
carla_lasiodip.mgf	Locus:1.1.1.3214.17 File:"carla.wiff"	1841	542.283	3+	1		HHMLSLCPAKKMR	Oxidation of M (3)	NH2-HHM<ox>LSLC<cmm>PAKKMR-COOH																0.00402607	7.42434	0
carla_lasiodip.mgf	Locus:1.1.1.3214.22 File:"carla.wiff"	1841	550.781	2+	1		VHHPAEPWK		NH2-VHHPAEPWK-COOH																-0.00433289	-7.86675	0
carla_lasiodip.mgf	Locus:1.1.1.3214.21 File:"carla.wiff"	1841	549.781	2+	1		YVFSGFPGPK		NH2-YVFSGFPGPK-COOH																-0.00376722	-6.85218	0
carla_lasiodip.mgf	Locus:1.1.1.3214.27 File:"carla.wiff"	1841	654.308	2+	1		EWMRFQPADK		NH2-EWMRFQPADK-COOH																-0.00559734	-8.55452	0
carla_lasiodip.mgf	Locus:1.1.1.3214.16 File:"carla.wiff"	1841	504.267	3+	1		DLVSAHPAQFAQAR		NH2-DLVSAHPAQFAQAR-COOH																0.0030486	6.04565	0
carla_lasiodip.mgf	Locus:1.1.1.3214.40 File:"carla.wiff"	1842	853.836	4+	1		VMCDDWHSDHAAAEMMPYDVPDTAHDHAR	Oxidation of M (15, 16)	NH2-VMC<cmm>DDWHSDHAAAEM<ox>M<ox>PYDVPDTAHDHAR-COOH																-0.00762138	-8.92597	0
carla_lasiodip.mgf	Locus:1.1.1.3214.44 File:"carla.wiff"	1842	956.883	2+	1		TCDGDDSEWMDLSLPR	Oxidation of M (10)	NH2-TC<cmm>DGDDSEWM<ox>DLSLPR-COOH																-0.00522281	-5.45812	0
carla_lasiodip.mgf	Locus:1.1.1.3214.39 File:"carla.wiff"	1842	832.864	4+	1		WLTPADSWAELARCCMYEEPVGPEWMK	Oxidation of M (26)	NH2-WLTPADSWAELARC<cmm>C<cmm>MYEEPVGPEWM<ox>K-COOH																-0.00581354	-6.98013	0
carla_lasiodip.mgf	Locus:1.1.1.3214.45 File:"carla.wiff"	1842	964.446	2+	1		QMCSMTGVWWLLMPR	Oxidation of M (2, 5)	NH2-QM<ox>C<cmm>SM<ox>TGVWWLLMPR-COOH																0.00827958	8.58488	0
carla_lasiodip.mgf	Locus:1.1.1.3214.38 File:"carla.wiff"	1842	815.05	3+	1		LLQFLCDMHDNPLACLTEPR		NH2-LLQFLC<cmm>DMHDNPLAC<cmm>LTEPR-COOH																-0.00717891	-8.80786	0
carla_lasiodip.mgf	Locus:1.1.1.3214.36 File:"carla.wiff"	1842	793.339	4+	1		GYELSMCPDDRPTSPSPNMWEPEHPPK	Oxidation of M (6)	NH2-GYELSM<ox>C<cmm>PDDRPTSPSPNMWEPEHPPK-COOH																-0.00756549	-9.53617	0
carla_lasiodip.mgf	Locus:1.1.1.3214.41 File:"carla.wiff"	1842	882.868	2+	1		WPTECCEEDLGVGGR		NH2-WPTEC<cmm>C<cmm>EEDLGVGGR-COOH																-0.00123613	-1.40013	0
carla_lasiodip.mgf	Locus:1.1.1.3214.46 File:"carla.wiff"	1842	1030.12	3+	1		QSGQGGLNADYMTNDTANSWQYQQPTGR		NH2-QSGQGGLNADYMTNDTANSWQYQQPTGR-COOH																0.00116053	1.12659	0
carla_lasiodip.mgf	Locus:1.1.1.3214.43 File:"carla.wiff"	1842	896.447	2+, 3+, 4+	1		APADKDYLFCLEPPR		NH2-APADKDYLFC<cmm>LEPPR-COOH																0.00654559	7.30176	0
carla_lasiodip.mgf	Locus:1.1.1.3214.42 File:"carla.wiff"	1842	888.759	3+	1		TNGHEEVPLPPTAAGSQSGPYQSSPR		NH2-TNGHEEVPLPPTAAGSQSGPYQSSPR-COOH																-0.000500182	-0.562786	0
carla_lasiodip.mgf	Locus:1.1.1.3214.37 File:"carla.wiff"	1842	796.842	4+	1		SHAAEVFEPTEFNTCVNMTMCMSHPPK	Oxidation of M (20, 22)	NH2-SHAAEVFEPTEFNTC<cmm>VNMTM<ox>C<cmm>M<ox>SHPPK-COOH																0.00421515	5.28985	0
carla_lasiodip.mgf	Locus:1.1.1.3215.5 File:"carla.wiff"	1843	438.223	2+	1		YASEHLR		NH2-YASEHLR-COOH																0.000765857	1.74765	0
carla_lasiodip.mgf	Locus:1.1.1.3215.4 File:"carla.wiff"	1843	435.915	3+	1		PLFVNVNPHLR		NH2-PLFVNVNPHLR-COOH																-0.00375641	-8.61723	0
carla_lasiodip.mgf	Locus:1.1.1.3215.6 File:"carla.wiff"	1843	458.26	2+	1		APGPAPHLR		NH2-APGPAPHLR-COOH																-0.00139366	-3.04118	0
carla_lasiodip.mgf	Locus:1.1.1.3215.3 File:"carla.wiff"	1843	405.241	3+	1		HLKAELPHLR		NH2-HLKAELPHLR-COOH																-0.0029515	-7.28327	0
carla_lasiodip.mgf	Locus:1.1.1.3215.2 File:"carla.wiff"	1843	403.257	2+	1		AVLPHLR		NH2-AVLPHLR-COOH																0.00082	2.03345	0
carla_lasiodip.mgf	Locus:1.1.1.3215.7 File:"carla.wiff"	1843	462.252	2+	1		QCLPHLR		NH2-QC<cmm>LPHLR-COOH																0.00457084	9.8883	0
carla_lasiodip.mgf	Locus:1.1.1.3215.29 File:"carla.wiff"	1844	623.324	2+	1		AGHNGANPPGVVR		NH2-AGHNGANPPGVVR-COOH																-0.00218482	-3.5051	0
carla_lasiodip.mgf	Locus:1.1.1.3215.19 File:"carla.wiff"	1844	573.32	2+	1		SSRVQGTAALR		NH2-SSRVQGTAALR-COOH																-0.00331081	-5.77478	0
carla_lasiodip.mgf	Locus:1.1.1.3215.24 File:"carla.wiff"	1844	602.851	2+	1		KLGKVRNSMR	Oxidation of M (9)	NH2-KLGKVRNSM<ox>R-COOH																0.000718659	1.1921	0
carla_lasiodip.mgf	Locus:1.1.1.3215.30 File:"carla.wiff"	1844	628.323	3+	1		NPFSRWLAGAMGVHPSR		NH2-NPFSRWLAGAMGVHPSR-COOH																0.00140513	2.23632	0
carla_lasiodip.mgf	Locus:1.1.1.3215.23 File:"carla.wiff"	1844	601.784	4+	1		NLGPNNGKSPVTGQEDASDNYAR		NH2-NLGPNNGKSPVTGQEDASDNYAR-COOH																0.000150219	0.249624	0
carla_lasiodip.mgf	Locus:1.1.1.3215.18 File:"carla.wiff"	1844	571.77	4+	1		SYMCHTLREMCVSAKPWK		NH2-SYMC<cmm>HTLREMC<cmm>VSAKPWK-COOH																0.00229708	4.01751	0
carla_lasiodip.mgf	Locus:1.1.1.3215.13 File:"carla.wiff"	1844	526.267	2+	1		NHEEALGGPK		NH2-NHEEALGGPK-COOH																0.00511242	9.71459	0
carla_lasiodip.mgf	Locus:1.1.1.3215.20 File:"carla.wiff"	1844	584.795	2+	1		GQLPGMPEPSR		NH2-GQLPGMPEPSR-COOH																0.00230224	3.93685	0
carla_lasiodip.mgf	Locus:1.1.1.3215.15 File:"carla.wiff"	1844	556.263	4+	1		AWGAMSGVMGVANWSEAMAAPK		NH2-AWGAMSGVMGVANWSEAMAAPK-COOH																0.00266073	4.78324	0
carla_lasiodip.mgf	Locus:1.1.1.3215.25 File:"carla.wiff"	1844	606.568	4+	1		HPKLNGKGHKTHHVGGGMMPFR		NH2-HPKLNGKGHKTHHVGGGMMPFR-COOH																0.00144203	2.37736	0
carla_lasiodip.mgf	Locus:1.1.1.3215.14 File:"carla.wiff"	1844	530.303	3+	1		VHPVLPPGLRGSGFR		NH2-VHPVLPPGLRGSGFR-COOH																-0.00370293	-6.98262	0
carla_lasiodip.mgf	Locus:1.1.1.3215.12 File:"carla.wiff"	1844	523.276	2+	1		TYLTSPAHR		NH2-TYLTSPAHR-COOH																0.00120201	2.29709	0
carla_lasiodip.mgf	Locus:1.1.1.3215.22 File:"carla.wiff"	1844	601.784	4+	1		SFGPGESQGRGQADDHVSFGAAAR		NH2-SFGPGESQGRGQADDHVSFGAAAR-COOH																0.00262421	4.36074	0
carla_lasiodip.mgf	Locus:1.1.1.3215.10 File:"carla.wiff"	1844	517.282	3+	1		KPYGSLELDTGTLR		NH2-KPYGSLELDTGTLR-COOH																0.00303289	5.86316	0
carla_lasiodip.mgf	Locus:1.1.1.3215.27 File:"carla.wiff"	1844	618.478	5+	1		KQRFAFHMCMAGDNPSLLDWQGMGMK	Oxidation of M (8, 25)	NH2-KQRFAFHM<ox>C<cmm>MAGDNPSLLDWQGMGM<ox>K-COOH																-0.00239231	-3.86804	0
carla_lasiodip.mgf	Locus:1.1.1.3215.8 File:"carla.wiff"	1844	465.263	3+	1		AYVVYYLPHLR		NH2-AYVVYYLPHLR-COOH																0.00392134	8.4283	0
carla_lasiodip.mgf	Locus:1.1.1.3215.9 File:"carla.wiff"	1844	514.563	3+	1		HGTGGDVDEPMTPTK		NH2-HGTGGDVDEPMTPTK-COOH																-0.00500039	-9.71765	0
carla_lasiodip.mgf	Locus:1.1.1.3215.28 File:"carla.wiff"	1844	622.321	2+	1		APFKSGKEDHK		NH2-APFKSGKEDHK-COOH																-0.00391915	-6.29759	0
carla_lasiodip.mgf	Locus:1.1.1.3215.17 File:"carla.wiff"	1844	569.728	2+	1		SCSMTMPHR	Oxidation of M (4, 6)	NH2-SC<cmm>SM<ox>TM<ox>PHR-COOH																0.0024564	4.31155	0
carla_lasiodip.mgf	Locus:1.1.1.3215.11 File:"carla.wiff"	1844	521.265	4+	1		WLELVDAATFPDDFVTSR		NH2-WLELVDAATFPDDFVTSR-COOH																0.00508074	9.74703	0
carla_lasiodip.mgf	Locus:1.1.1.3215.16 File:"carla.wiff"	1844	560.533	4+	1		THTSGGKVNREHMKMVTGPR	Oxidation of M (15)	NH2-THTSGGKVNREHMKM<ox>VTGPR-COOH																-0.00172349	-3.07472	0
carla_lasiodip.mgf	Locus:1.1.1.3215.26 File:"carla.wiff"	1844	606.568	4+	1		PPVNVTALAAPRAYSHPYQQDK		NH2-PPVNVTALAAPRAYSHPYQQDK-COOH																0.000987951	1.62876	0
carla_lasiodip.mgf	Locus:1.1.1.3215.21 File:"carla.wiff"	1844	588.914	3+	1		SMGGPMSDAHVSMGVNR	Oxidation of M (2, 13)	NH2-SM<ox>GGPMSDAHVSM<ox>GVNR-COOH																-0.00585108	-9.93527	0
carla_lasiodip.mgf	Locus:1.1.1.3215.34 File:"carla.wiff"	1845	638.259	3+	1		EPASSSDSYYMSMGVNR	Oxidation of M (11, 13)	NH2-EPASSSDSYYM<ox>SM<ox>GVNR-COOH																-0.00180736	-2.83169	0
carla_lasiodip.mgf	Locus:1.1.1.3215.44 File:"carla.wiff"	1845	780.361	4+	1		HPGAKLEVPMYEVPSMDDCDLTTVEPR	Oxidation of M (10, 16)	NH2-HPGAKLEVPM<ox>YEVPSM<ox>DDC<cmm>DLTTVEPR-COOH																0.00119279	1.52852	0
carla_lasiodip.mgf	Locus:1.1.1.3215.39 File:"carla.wiff"	1845	706.325	4+	1		TSHAVTWLMAVEGSSDMGHPVTSHPR	Oxidation of M (9, 17)	NH2-TSHAVTWLM<ox>AVEGSSDM<ox>GHPVTSHPR-COOH																-0.00497568	-7.04441	0
carla_lasiodip.mgf	Locus:1.1.1.3215.36 File:"carla.wiff"	1845	642.371	2+	1		AVGNGVVVVASPSK		NH2-AVGNGVVVVASPSK-COOH																0.00137335	2.13794	0
carla_lasiodip.mgf	Locus:1.1.1.3215.41 File:"carla.wiff"	1845	716.379	2+	1		AAWRERAYVPGR		NH2-AAWRERAYVPGR-COOH																-0.00493405	-6.88744	0
carla_lasiodip.mgf	Locus:1.1.1.3215.40 File:"carla.wiff"	1845	708.333	3+	1		HSCASYYGKYKVGSSSVDK		NH2-HSC<cmm>ASYYGKYKVGSSSVDK-COOH																-0.000294395	-0.415616	0
carla_lasiodip.mgf	Locus:1.1.1.3215.45 File:"carla.wiff"	1845	980.207	4+	1		SSMCGRVHYLPMGLTPMSCTGTANSGAYDVTPLVMR		NH2-SSMC<cmm>GRVHYLPMGLTPMSC<cmm>TGTANSGAYDVTPLVMR-COOH																0.00369905	3.77375	0
carla_lasiodip.mgf	Locus:1.1.1.3215.35 File:"carla.wiff"	1845	642.371	2+	1		AVGAQVAVVASPSK		NH2-AVGAQVAVVASPSK-COOH																0.00137335	2.13794	0
carla_lasiodip.mgf	Locus:1.1.1.3215.42 File:"carla.wiff"	1845	757.671	3+	1		DGHKFMTPQCHDTTQGSPAR		NH2-DGHKFMTPQC<cmm>HDTTQGSPAR-COOH																-0.00180432	-2.3814	0
carla_lasiodip.mgf	Locus:1.1.1.3215.38 File:"carla.wiff"	1845	679.038	4+	1		MPNSNGECACEHGGVQAAGQLDPWK		NH2-MPNSNGEC<cmm>AC<cmm>EHGGVQAAGQLDPWK-COOH																-0.0061524	-9.06039	0
carla_lasiodip.mgf	Locus:1.1.1.3215.33 File:"carla.wiff"	1845	634.819	2+	1		AAPNHVMGGMKR		NH2-AAPNHVMGGMKR-COOH																-0.00236678	-3.72826	0
carla_lasiodip.mgf	Locus:1.1.1.3215.31 File:"carla.wiff"	1845	632.253	3+	1		HEAQGYEMCSGYQYR	Oxidation of M (8)	NH2-HEAQGYEM<ox>C<cmm>SGYQYR-COOH																-0.00138714	-2.19396	0
carla_lasiodip.mgf	Locus:1.1.1.3215.43 File:"carla.wiff"	1845	772.845	4+	1		KTEAKGYHCSHAAADPDSSCHYGKPASR		NH2-KTEAKGYHC<cmm>SHAAADPDSSC<cmm>HYGKPASR-COOH																-0.00416389	-5.38771	0
carla_lasiodip.mgf	Locus:1.1.1.3215.32 File:"carla.wiff"	1845	632.253	3+	1		MPWMACSHTMGGMEPR	Oxidation of M (4)	NH2-MPWM<ox>AC<cmm>SHTMGGMEPR-COOH																-0.00280053	-4.42942	0
carla_lasiodip.mgf	Locus:1.1.1.3215.37 File:"carla.wiff"	1845	658.829	2+	1		NNNGMVVVASPSK		NH2-NNNGMVVVASPSK-COOH																-0.00609388	-9.24949	0
carla_lasiodip.mgf	Locus:1.1.1.3216.2 File:"carla.wiff"	1846	415.218	3+	1		GAAPENVFVDPK		NH2-GAAPENVFVDPK-COOH																0.00267287	6.43732	0
carla_lasiodip.mgf	Locus:1.1.1.3216.20 File:"carla.wiff"	1847	507.258	2+	1		ETHTQLER		NH2-ETHTQLER-COOH																0.00423745	8.35371	0
carla_lasiodip.mgf	Locus:1.1.1.3216.15 File:"carla.wiff"	1847	495.761	2+	1		HLQGPEGPR		NH2-HLQGPEGPR-COOH																0.0012849	2.59177	0
carla_lasiodip.mgf	Locus:1.1.1.3216.25 File:"carla.wiff"	1847	579.354	2+	1		RYVKHVVTR		NH2-RYVKHVVTR-COOH																0.00496836	8.57577	0
carla_lasiodip.mgf	Locus:1.1.1.3216.7 File:"carla.wiff"	1847	451.726	2+	1		CALQPASR		NH2-C<cmm>ALQPASR-COOH																-0.00296923	-6.57302	0
carla_lasiodip.mgf	Locus:1.1.1.3216.3 File:"carla.wiff"	1847	418.741	4+	1		HVWLKAAKDEHLPK		NH2-HVWLKAAKDEHLPK-COOH																0.00240859	5.752	0
carla_lasiodip.mgf	Locus:1.1.1.3216.8 File:"carla.wiff"	1847	473.738	2+	1		EYSTYRK		NH2-EYSTYRK-COOH																0.00322566	6.80899	0
carla_lasiodip.mgf	Locus:1.1.1.3216.9 File:"carla.wiff"	1847	478.592	3+	1		TFAFKVHEQQAK		NH2-TFAFKVHEQQAK-COOH																0.00292405	6.10973	0
carla_lasiodip.mgf	Locus:1.1.1.3216.10 File:"carla.wiff"	1847	478.592	3+	1		APNPETGLLQTHR		NH2-APNPETGLLQTHR-COOH																0.00426497	8.91157	0
carla_lasiodip.mgf	Locus:1.1.1.3216.21 File:"carla.wiff"	1847	542.279	3+	1		EYHLTRNPPSTGPR		NH2-EYHLTRNPPSTGPR-COOH																0.00143945	2.65446	0
carla_lasiodip.mgf	Locus:1.1.1.3216.14 File:"carla.wiff"	1847	490.263	2+	1		TMLPSVTSK	Oxidation of M (2)	NH2-TM<ox>LPSVTSK-COOH																0.00333218	6.79675	0
carla_lasiodip.mgf	Locus:1.1.1.3216.24 File:"carla.wiff"	1847	565.83	2+	1		KKPPPPMAHK		NH2-KKPPPPMAHK-COOH																0.00131369	2.32172	0
carla_lasiodip.mgf	Locus:1.1.1.3216.19 File:"carla.wiff"	1847	504.267	3+	1		MTSKLMFGLTEPR		NH2-MTSKLMFGLTEPR-COOH																0.00320473	6.35527	0
carla_lasiodip.mgf	Locus:1.1.1.3216.5 File:"carla.wiff"	1847	423.551	3+	1		DTGKEYVMLGR		NH2-DTGKEYVMLGR-COOH																0.00239951	5.66525	0
carla_lasiodip.mgf	Locus:1.1.1.3216.17 File:"carla.wiff"	1847	500.932	3+	1		FTGRFMVESRVR	Oxidation of M (6)	NH2-FTGRFM<ox>VESRVR-COOH																0.00268466	5.35936	0
carla_lasiodip.mgf	Locus:1.1.1.3216.22 File:"carla.wiff"	1847	545.951	3+	1		EKEGSSLHCKPVHK		NH2-EKEGSSLHC<cmm>KPVHK-COOH																0.0038654	7.08018	0
carla_lasiodip.mgf	Locus:1.1.1.3216.16 File:"carla.wiff"	1847	498.907	3+	1		HNMYSTVTDRVR	Oxidation of M (3)	NH2-HNM<ox>YSTVTDRVR-COOH																-0.0021799	-4.36933	0
carla_lasiodip.mgf	Locus:1.1.1.3216.4 File:"carla.wiff"	1847	423.551	3+	1		CLEKTLWYR		NH2-C<cmm>LEKTLWYR-COOH																-0.00268587	-6.34129	0
carla_lasiodip.mgf	Locus:1.1.1.3216.11 File:"carla.wiff"	1847	480.59	3+	1		AYRCGAFLKEPK		NH2-AYRC<cmm>GAFLKEPK-COOH																0.0032219	6.7041	0
carla_lasiodip.mgf	Locus:1.1.1.3216.23 File:"carla.wiff"	1847	549.781	2+	1		HSRKCEPGK		NH2-HSRKC<cmm>EPGK-COOH																0.00351795	6.39887	0
carla_lasiodip.mgf	Locus:1.1.1.3216.12 File:"carla.wiff"	1847	483.565	3+	1		RMGQDDTKDPAAK	Oxidation of M (2)	NH2-RM<ox>GQDDTKDPAAK-COOH																0.000409716	0.847282	0
carla_lasiodip.mgf	Locus:1.1.1.3216.18 File:"carla.wiff"	1847	503.253	3+	1		GLDAPDGHVLSSSPR		NH2-GLDAPDGHVLSSSPR-COOH																-0.00133301	-2.64877	0
carla_lasiodip.mgf	Locus:1.1.1.3216.6 File:"carla.wiff"	1847	447.928	3+	1		LHSPLFTKDRK		NH2-LHSPLFTKDRK-COOH																0.00190046	4.24281	0
carla_lasiodip.mgf	Locus:1.1.1.3216.13 File:"carla.wiff"	1847	486.797	2+	1		KQVGGASVVK		NH2-KQVGGASVVK-COOH																0.00183374	3.76696	0
carla_lasiodip.mgf	Locus:1.1.1.3216.40 File:"carla.wiff"	1848	752.684	3+	1		NFNPYDKNWLVEYMGPPR	Oxidation of M (14)	NH2-NFNPYDKNWLVEYM<ox>GPPR-COOH																-0.00540106	-7.17568	0
carla_lasiodip.mgf	Locus:1.1.1.3216.45 File:"carla.wiff"	1848	790.337	4+	1		NWEYSLMHDAAGMNWEGWMHSYTPGR	Oxidation of M (13, 19)	NH2-NWEYSLMHDAAGM<ox>NWEGWM<ox>HSYTPGR-COOH																0.00728722	9.22048	0
carla_lasiodip.mgf	Locus:1.1.1.3216.31 File:"carla.wiff"	1848	670.975	3+	1		TSDEHWCPCRLPPAER		NH2-TSDEHWC<cmm>PC<cmm>RLPPAER-COOH																0.00631889	9.41757	0
carla_lasiodip.mgf	Locus:1.1.1.3216.26 File:"carla.wiff"	1848	593.299	2+	1		NCACLPVPVR		NH2-NC<cmm>AC<cmm>LPVPVR-COOH																0.00200681	3.38247	0
carla_lasiodip.mgf	Locus:1.1.1.3216.41 File:"carla.wiff"	1848	762.025	3+	1		DLLAFESCRHESSGHQSAPR		NH2-DLLAFESC<cmm>RHESSGHQSAPR-COOH																0.00269811	3.54072	0
carla_lasiodip.mgf	Locus:1.1.1.3216.46 File:"carla.wiff"	1848	794.09	4+	1		VGDTGHGMGGGEEHGFGNVTDFCCHQLAAR		NH2-VGDTGHGMGGGEEHGFGNVTDFC<cmm>C<cmm>HQLAAR-COOH																-0.000222536	-0.28024	0
carla_lasiodip.mgf	Locus:1.1.1.3216.35 File:"carla.wiff"	1848	697.389	2+	1		VHEHLKLPAGHR		NH2-VHEHLKLPAGHR-COOH																-0.00540177	-7.74565	0
carla_lasiodip.mgf	Locus:1.1.1.3216.29 File:"carla.wiff"	1848	662.986	3+	1		KEATVGMLMEVFAADACK	Oxidation of M (9)	NH2-KEATVGMLM<ox>EVFAADAC<cmm>K-COOH																0.00297156	4.48212	0
carla_lasiodip.mgf	Locus:1.1.1.3216.36 File:"carla.wiff"	1848	737.856	2+	1		MWVMDVQGHSLR	Oxidation of M (4)	NH2-MWVM<ox>DVQGHSLR-COOH																0.00537882	7.28986	0
carla_lasiodip.mgf	Locus:1.1.1.3216.30 File:"carla.wiff"	1848	666.818	4+	1		HPTSHLGLPGLAGVCCQYEEEPGR		NH2-HPTSHLGLPGLAGVC<cmm>C<cmm>QYEEEPGR-COOH																0.00540987	8.11302	0
carla_lasiodip.mgf	Locus:1.1.1.3216.47 File:"carla.wiff"	1848	802.042	3+	1		AYEKSNPCKTGKEWSDGGFDK		NH2-AYEKSNPC<cmm>KTGKEWSDGGFDK-COOH																0.00801541	9.99385	0
carla_lasiodip.mgf	Locus:1.1.1.3216.42 File:"carla.wiff"	1848	764.356	2+	1		PSWNYRYMPWK		NH2-PSWNYRYMPWK-COOH																-0.00762154	-9.97109	0
carla_lasiodip.mgf	Locus:1.1.1.3216.32 File:"carla.wiff"	1848	670.975	3+	1		HLHCTTSACWTSPGGPNK		NH2-HLHC<cmm>TTSAC<cmm>WTSPGGPNK-COOH																0.00631889	9.41757	0
carla_lasiodip.mgf	Locus:1.1.1.3216.37 File:"carla.wiff"	1848	741.348	3+	1		AWPGQEYNAAYYWAWAFK		NH2-AWPGQEYNAAYYWAWAFK-COOH																0.00597	8.05296	0
carla_lasiodip.mgf	Locus:1.1.1.3216.34 File:"carla.wiff"	1848	686.324	3+	1		GPVVNNNTSEEPYSREHK		NH2-GPVVNNNTSEEPYSREHK-COOH																-0.00330821	-4.82016	0
carla_lasiodip.mgf	Locus:1.1.1.3216.39 File:"carla.wiff"	1848	747.038	3+	1		NYMGFAQLRCRRDPGLER		NH2-NYMGFAQLRC<cmm>RRDPGLER-COOH																0.00107062	1.43316	0
carla_lasiodip.mgf	Locus:1.1.1.3216.44 File:"carla.wiff"	1848	788.053	3+	1		AAPHDAFMPPGLGFEWHAPWK		NH2-AAPHDAFMPPGLGFEWHAPWK-COOH																0.00778083	9.87357	0
carla_lasiodip.mgf	Locus:1.1.1.3216.33 File:"carla.wiff"	1848	683.27	5+	1		HLDCAMMCEVCMERVYVYCCQPPEAR	Oxidation of M (6, 7, 12)	NH2-HLDC<cmm>AM<ox>M<ox>C<cmm>EVC<cmm>M<ox>ERVYVYC<cmm>C<cmm>QPPEAR-COOH																-0.00550798	-8.06114	0
carla_lasiodip.mgf	Locus:1.1.1.3216.27 File:"carla.wiff"	1848	612.807	2+	1		NTPLSVSEYSK		NH2-NTPLSVSEYSK-COOH																-0.00246756	-4.02663	0
carla_lasiodip.mgf	Locus:1.1.1.3216.48 File:"carla.wiff"	1848	812.384	2+	1		TVPTGKMPASDTQMK	Oxidation of M (7, 14)	NH2-TVPTGKM<ox>PASDTQM<ox>K-COOH																-0.00567308	-6.98321	0
carla_lasiodip.mgf	Locus:1.1.1.3216.38 File:"carla.wiff"	1848	747.038	3+	1		LFENAYTDKCRRKCHLK		NH2-LFENAYTDKC<cmm>RRKC<cmm>HLK-COOH																-0.00731342	-9.78979	0
carla_lasiodip.mgf	Locus:1.1.1.3216.28 File:"carla.wiff"	1848	653.369	2+	1		FPVPLNLNVHR		NH2-FPVPLNLNVHR-COOH																-0.00624639	-9.56019	0
carla_lasiodip.mgf	Locus:1.1.1.3216.50 File:"carla.wiff"	1849	882.868	2+	1		TSGTNNMHPMYNEPR	Oxidation of M (10)	NH2-TSGTNNMHPM<ox>YNEPR-COOH																-0.00685282	-7.76194	0
carla_lasiodip.mgf	Locus:1.1.1.3216.51 File:"carla.wiff"	1849	956.883	2+	1		ECRMYCEGHDSSPLR	Oxidation of M (4)	NH2-EC<cmm>RM<ox>YC<cmm>EGHDSSPLR-COOH																-0.00757708	-7.91844	0
carla_lasiodip.mgf	Locus:1.1.1.3216.49 File:"carla.wiff"	1849	853.836	4+	1		QDGFQDGDDHCAAGLNMMALSPGSSYDYDDK	Oxidation of M (17, 18)	NH2-QDGFQDGDDHC<cmm>AAGLNM<ox>M<ox>ALSPGSSYDYDDK-COOH																-0.00263021	-3.08046	0
carla_lasiodip.mgf	Locus:1.1.1.3217.5 File:"carla.wiff"	1850	409.213	2+	1		NSAQLER		NH2-NSAQLER-COOH																0.00143358	3.50327	0
carla_lasiodip.mgf	Locus:1.1.1.3217.10 File:"carla.wiff"	1850	457.713	2+	1		FFVDDGSK		NH2-FFVDDGSK-COOH																-0.00345027	-7.53801	0
carla_lasiodip.mgf	Locus:1.1.1.3217.15 File:"carla.wiff"	1850	466.731	2+	1		THEGVAYR		NH2-THEGVAYR-COOH																-0.002166	-4.64078	0
carla_lasiodip.mgf	Locus:1.1.1.3217.20 File:"carla.wiff"	1850	523.276	2+	1		KHNVGFTSR		NH2-KHNVGFTSR-COOH																-0.00441469	-8.43656	0
carla_lasiodip.mgf	Locus:1.1.1.3217.14 File:"carla.wiff"	1850	466.256	3+	1		VKTGFLGDGLAYR		NH2-VKTGFLGDGLAYR-COOH																-0.00182629	-3.91691	0
carla_lasiodip.mgf	Locus:1.1.1.3217.16 File:"carla.wiff"	1850	512.283	3+	1		LRVSFQDMQRVR		NH2-LRVSFQDMQRVR-COOH																0.00245193	4.78629	0
carla_lasiodip.mgf	Locus:1.1.1.3217.11 File:"carla.wiff"	1850	459.586	3+	1		SMGKLLKPMAER	Oxidation of M (2)	NH2-SM<ox>GKLLKPMAER-COOH																0.00163121	3.54931	0
carla_lasiodip.mgf	Locus:1.1.1.3217.6 File:"carla.wiff"	1850	435.915	3+	1		APHRLNPVVMR	Oxidation of M (10)	NH2-APHRLNPVVM<ox>R-COOH																0.00350392	8.03813	0
carla_lasiodip.mgf	Locus:1.1.1.3217.13 File:"carla.wiff"	1850	466.256	3+	1		NYPGPTPRRPNK		NH2-NYPGPTPRRPNK-COOH																0.00281329	6.03382	0
carla_lasiodip.mgf	Locus:1.1.1.3217.7 File:"carla.wiff"	1850	435.915	3+	1		VGSVRLLHDPGR		NH2-VGSVRLLHDPGR-COOH																-0.0024155	-5.54117	0
carla_lasiodip.mgf	Locus:1.1.1.3217.18 File:"carla.wiff"	1850	517.282	3+	1		HLAHDVPPAKDPPR		NH2-HLAHDVPPAKDPPR-COOH																0.00258709	5.00133	0
carla_lasiodip.mgf	Locus:1.1.1.3217.2 File:"carla.wiff"	1850	404.487	4+	1		HLLELNMLLPHLR	Oxidation of M (7)	NH2-HLLELNM<ox>LLPHLR-COOH																0.00273173	6.75362	0
carla_lasiodip.mgf	Locus:1.1.1.3217.3 File:"carla.wiff"	1850	404.487	4+	1		AAVRMELLNFVPVR		NH2-AAVRMELLNFVPVR-COOH																0.00273173	6.75362	0
carla_lasiodip.mgf	Locus:1.1.1.3217.4 File:"carla.wiff"	1850	404.487	4+	1		TKGQSRLLNSLLER		NH2-TKGQSRLLNSLLER-COOH																-0.000702138	-1.73587	0
carla_lasiodip.mgf	Locus:1.1.1.3217.9 File:"carla.wiff"	1850	441.899	3+	1		GAPLGSSLHTMPR		NH2-GAPLGSSLHTMPR-COOH																-0.000644678	-1.45888	0
carla_lasiodip.mgf	Locus:1.1.1.3217.19 File:"carla.wiff"	1850	523.276	2+	1		DRQAGFVPR		NH2-DRQAGFVPR-COOH																-0.00441469	-8.43656	0
carla_lasiodip.mgf	Locus:1.1.1.3217.8 File:"carla.wiff"	1850	438.223	2+	1		YMHSPLK		NH2-YMHSPLK-COOH																-0.00293108	-6.68852	0
carla_lasiodip.mgf	Locus:1.1.1.3217.12 File:"carla.wiff"	1850	462.252	2+	1		CKGKKMR	Oxidation of M (6)	NH2-C<cmm>KGKKM<ox>R-COOH																0.00288528	6.24183	0
carla_lasiodip.mgf	Locus:1.1.1.3217.17 File:"carla.wiff"	1850	516.046	4+	1		KQKGKLPHMLTSAAGPQLR		NH2-KQKGKLPHMLTSAAGPQLR-COOH																-0.00360098	-6.97797	0
carla_lasiodip.mgf	Locus:1.1.1.3217.25 File:"carla.wiff"	1851	556.269	3+	1		RLHMTYRCDKDR	Oxidation of M (4)	NH2-RLHM<ox>TYRC<cmm>DKDR-COOH																0.00119764	2.15298	0
carla_lasiodip.mgf	Locus:1.1.1.3217.35 File:"carla.wiff"	1851	622.321	2+	1		GPMPTHLATFR	Oxidation of M (3)	NH2-GPM<ox>PTHLATFR-COOH																0.00495997	7.97017	0
carla_lasiodip.mgf	Locus:1.1.1.3217.30 File:"carla.wiff"	1851	588.914	3+	1		HAGCHRMHVSCPCR		NH2-HAGC<cmm>HRMHVSC<cmm>PC<cmm>R-COOH																-0.00412194	-6.99916	0
carla_lasiodip.mgf	Locus:1.1.1.3217.27 File:"carla.wiff"	1851	557.987	3+	1		PAGLLAKHATLNFYR		NH2-PAGLLAKHATLNFYR-COOH																0.0048036	8.60888	0
carla_lasiodip.mgf	Locus:1.1.1.3217.21 File:"carla.wiff"	1851	526.786	2+	1		LLCSGLPHR		NH2-LLC<cmm>SGLPHR-COOH																-0.00121845	-2.31299	0
carla_lasiodip.mgf	Locus:1.1.1.3217.32 File:"carla.wiff"	1851	603.975	3+	1		SSNKLSMGGAVFWRNR		NH2-SSNKLSMGGAVFWRNR-COOH																-0.00241671	-4.00133	0
carla_lasiodip.mgf	Locus:1.1.1.3217.42 File:"carla.wiff"	1851	679.038	4+	1		NLAEDPHVGEPACMNGEEEEASPSK	Oxidation of M (14)	NH2-NLAEDPHVGEPAC<cmm>M<ox>NGEEEEASPSK-COOH																-0.00116123	-1.71011	0
carla_lasiodip.mgf	Locus:1.1.1.3217.31 File:"carla.wiff"	1851	596.318	2+	1		WNLVSFGRGR		NH2-WNLVSFGRGR-COOH																-0.00501385	-8.40795	0
carla_lasiodip.mgf	Locus:1.1.1.3217.26 File:"carla.wiff"	1851	556.269	3+	1		SPHAPAACTHLWYR		NH2-SPHAPAAC<cmm>THLWYR-COOH																0.000980429	1.76251	0
carla_lasiodip.mgf	Locus:1.1.1.3217.37 File:"carla.wiff"	1851	632.343	3+	1		VKSSHLSWWEKKHSR		NH2-VKSSHLSWWEKKHSR-COOH																0.00375721	5.94177	0
carla_lasiodip.mgf	Locus:1.1.1.3217.36 File:"carla.wiff"	1851	623.324	2+	1		RYFWVATFR		NH2-RYFWVATFR-COOH																-0.00620757	-9.95872	0
carla_lasiodip.mgf	Locus:1.1.1.3217.41 File:"carla.wiff"	1851	642.371	2+	1		ARAPKPAFNPSK		NH2-ARAPKPAFNPSK-COOH																0.00632134	9.84073	0
carla_lasiodip.mgf	Locus:1.1.1.3217.40 File:"carla.wiff"	1851	638.259	3+	1		DGDDEYGDDGSSWEPLR		NH2-DGDDEYGDDGSSWEPLR-COOH																0.00552544	8.65712	0
carla_lasiodip.mgf	Locus:1.1.1.3217.33 File:"carla.wiff"	1851	606.057	4+	1		LLKAGSKLGWWWCFAGAQGER		NH2-LLKAGSKLGWWWC<cmm>FAGAQGER-COOH																-0.00587401	-9.69208	0
carla_lasiodip.mgf	Locus:1.1.1.3217.38 File:"carla.wiff"	1851	634.819	2+	1		MLCHLPAGTPR	Oxidation of M (1)	NH2-M<ox>LC<cmm>HLPAGTPR-COOH																0.00324992	5.11947	0
carla_lasiodip.mgf	Locus:1.1.1.3217.43 File:"carla.wiff"	1851	694.683	3+	1		VLHVVLGDSSCHMAAASRR	Oxidation of M (13)	NH2-VLHVVLGDSSC<cmm>HM<ox>AAASRR-COOH																0.00053637	0.772108	0
carla_lasiodip.mgf	Locus:1.1.1.3217.24 File:"carla.wiff"	1851	536.641	3+	1		AWGPKKPENLQALR		NH2-AWGPKKPENLQALR-COOH																0.00277031	5.16234	0
carla_lasiodip.mgf	Locus:1.1.1.3217.29 File:"carla.wiff"	1851	573.32	2+	1		SLKHVYKDR		NH2-SLKHVYKDR-COOH																-0.00532219	-9.28302	0
carla_lasiodip.mgf	Locus:1.1.1.3217.22 File:"carla.wiff"	1851	530.303	3+	1		GVTHKYVTVAAVTSR		NH2-GVTHKYVTVAAVTSR-COOH																0.00512691	9.66798	0
carla_lasiodip.mgf	Locus:1.1.1.3217.39 File:"carla.wiff"	1851	634.819	2+	1		MKETAEAYAVR		NH2-MKETAEAYAVR-COOH																-1.2506e-05	-0.0197001	0
carla_lasiodip.mgf	Locus:1.1.1.3217.28 File:"carla.wiff"	1851	571.77	4+	1		TMAHTPSLPAEEHDQEPLHK	Oxidation of M (2)	NH2-TM<ox>AHTPSLPAEEHDQEPLHK-COOH																-0.00192522	-3.36711	0
carla_lasiodip.mgf	Locus:1.1.1.3217.34 File:"carla.wiff"	1851	608.312	2+	1		ARDVPPEEFR		NH2-ARDVPPEEFR-COOH																0.00283091	4.65374	0
carla_lasiodip.mgf	Locus:1.1.1.3217.23 File:"carla.wiff"	1851	530.303	3+	1		SSTVLLLATGLAWEK		NH2-SSTVLLLATGLAWEK-COOH																0.000487336	0.918976	0
carla_lasiodip.mgf	Locus:1.1.1.3217.47 File:"carla.wiff"	1852	802.042	3+	1		HFWSGTMAEQNFHDTGLVGGGR		NH2-HFWSGTMAEQNFHDTGLVGGGR-COOH																0.0075696	9.438	0
carla_lasiodip.mgf	Locus:1.1.1.3217.46 File:"carla.wiff"	1852	772.844	4+	1		DAEELGTVDLWCGERQWQHVSGGDTSR		NH2-DAEELGTVDLWC<cmm>GERQWQHVSGGDTSR-COOH																-0.0066951	-8.66286	0
carla_lasiodip.mgf	Locus:1.1.1.3217.51 File:"carla.wiff"	1852	1005.96	2+	1		HLGDSMGPDWHVSGVFNR		NH2-HLGDSMGPDWHVSGVFNR-COOH																-0.00759062	-7.54561	0
carla_lasiodip.mgf	Locus:1.1.1.3217.50 File:"carla.wiff"	1852	980.459	2+	1		FSEESVVNMDQLASFEK		NH2-FSEESVVNMDQLASFEK-COOH																0.0054443	5.55283	0
carla_lasiodip.mgf	Locus:1.1.1.3217.45 File:"carla.wiff"	1852	757.671	3+	1		SMGGVGDDYQWWDAVRQER	Oxidation of M (2)	NH2-SM<ox>GGVGDDYQWWDAVRQER-COOH																0.00306385	4.04379	0
carla_lasiodip.mgf	Locus:1.1.1.3217.49 File:"carla.wiff"	1852	865.793	2+, 3+, 4+	1		QDCCDCNCGMWPK		NH2-QDC<cmm>C<cmm>DC<cmm>NC<cmm>GMWPK-COOH																-0.00284554	-3.28662	0
carla_lasiodip.mgf	Locus:1.1.1.3217.48 File:"carla.wiff"	1852	825.81	4+	1		HNDRCPCMCNCQNDDCRCDTSNVPAK	Oxidation of M (8)	NH2-HNDRC<cmm>PC<cmm>M<ox>C<cmm>NC<cmm>QNDDC<cmm>RC<cmm>DTSNVPAK-COOH																-0.000769917	-0.932316	0
carla_lasiodip.mgf	Locus:1.1.1.3217.44 File:"carla.wiff"	1852	702.381	2+	1		DVGPTRVYMLPR		NH2-DVGPTRVYMLPR-COOH																0.00437109	6.22328	0
carla_lasiodip.mgf	Locus:1.1.1.3218.7 File:"carla.wiff"	1853	447.928	3+	1		KLLPPVPAYTDK		NH2-KLLPPVPAYTDK-COOH																-0.00273911	-6.11503	0
carla_lasiodip.mgf	Locus:1.1.1.3218.11 File:"carla.wiff"	1853	477.569	3+	1		ATKTYDGWFWR		NH2-ATKTYDGWFWR-COOH																0.00212869	4.45737	0
carla_lasiodip.mgf	Locus:1.1.1.3218.2 File:"carla.wiff"	1853	415.218	3+	1		YTLKDEATFR		NH2-YTLKDEATFR-COOH																0.00267287	6.43732	0
carla_lasiodip.mgf	Locus:1.1.1.3218.4 File:"carla.wiff"	1853	423.551	3+	1		TFGPKDDYLGR		NH2-TFGPKDDYLGR-COOH																0.00352322	8.31836	0
carla_lasiodip.mgf	Locus:1.1.1.3218.9 File:"carla.wiff"	1853	454.23	3+	1		AYFTTAKGTGTDK		NH2-AYFTTAKGTGTDK-COOH																-2.48219e-05	-0.0546462	0
carla_lasiodip.mgf	Locus:1.1.1.3218.3 File:"carla.wiff"	1853	418.741	4+	1		QLLKLPLQDEATFR		NH2-QLLKLPLQDEATFR-COOH																-6.54086e-05	-0.156203	0
carla_lasiodip.mgf	Locus:1.1.1.3218.8 File:"carla.wiff"	1853	450.772	2+	1		RNLVRDK		NH2-RNLVRDK-COOH																-0.000725517	-1.6095	0
carla_lasiodip.mgf	Locus:1.1.1.3218.12 File:"carla.wiff"	1853	477.569	3+	1		LFYPESPAYTSR		NH2-LFYPESPAYTSR-COOH																-0.00116997	-2.44984	0
carla_lasiodip.mgf	Locus:1.1.1.3218.15 File:"carla.wiff"	1853	488.638	3+	1		KLAVLHALDTALAK		NH2-KLAVLHALDTALAK-COOH																0.00187386	3.83487	0
carla_lasiodip.mgf	Locus:1.1.1.3218.10 File:"carla.wiff"	1853	472.238	2+	1		GFAAAYTSR		NH2-GFAAAYTSR-COOH																0.00305848	6.47661	0
carla_lasiodip.mgf	Locus:1.1.1.3218.14 File:"carla.wiff"	1853	486.797	2+	1		LKLTSPGTR		NH2-LKLTSPGTR-COOH																0.00183374	3.76696	0
carla_lasiodip.mgf	Locus:1.1.1.3218.13 File:"carla.wiff"	1853	483.255	3+	1		RAAAPAHGTGQAPDK		NH2-RAAAPAHGTGQAPDK-COOH																0.00316565	6.55074	0
carla_lasiodip.mgf	Locus:1.1.1.3218.5 File:"carla.wiff"	1853	424.969	4+	1		TMARELLKDEATFR	Oxidation of M (2)	NH2-TM<ox>ARELLKDEATFR-COOH																-0.00372768	-8.77158	0
carla_lasiodip.mgf	Locus:1.1.1.3218.6 File:"carla.wiff"	1853	428.584	3+	1		AFAKKMVYLGR		NH2-AFAKKMVYLGR-COOH																0.00272411	6.35611	0
carla_lasiodip.mgf	Locus:1.1.1.3218.38 File:"carla.wiff"	1854	683.27	5+	1		DDGDHGSECCNQPACAEEKYQAAYSPAPER		NH2-DDGDHGSEC<cmm>C<cmm>NQPAC<cmm>AEEKYQAAYSPAPER-COOH																-0.00673282	-9.85372	0
carla_lasiodip.mgf	Locus:1.1.1.3218.16 File:"carla.wiff"	1854	490.263	2+	1		CPVPKNHK		NH2-C<cmm>PVPKNHK-COOH																0.00266347	5.43276	0
carla_lasiodip.mgf	Locus:1.1.1.3218.21 File:"carla.wiff"	1854	507.258	2+	1		HDFPAEAVK		NH2-HDFPAEAVK-COOH																0.00162608	3.20563	0
carla_lasiodip.mgf	Locus:1.1.1.3218.31 File:"carla.wiff"	1854	653.369	2+	1		YWTKALLTPGR		NH2-YWTKALLTPGR-COOH																-0.000629691	-0.96376	0
carla_lasiodip.mgf	Locus:1.1.1.3218.26 File:"carla.wiff"	1854	612.807	2+	1		YWWRPAMSK		NH2-YWWRPAMSK-COOH																0.00373148	6.0892	0
carla_lasiodip.mgf	Locus:1.1.1.3218.36 File:"carla.wiff"	1854	670.975	3+	1		THDPDMSQLLYPAYTDK	Oxidation of M (6)	NH2-THDPDM<ox>SQLLYPAYTDK-COOH																-0.000495636	-0.73868	0
carla_lasiodip.mgf	Locus:1.1.1.3218.17 File:"carla.wiff"	1854	496.262	2+	1		LFEVGAAER		NH2-LFEVGAAER-COOH																-0.00189895	-3.8265	0
carla_lasiodip.mgf	Locus:1.1.1.3218.32 File:"carla.wiff"	1854	655.308	2+	1		SGDAYEEKTPGR		NH2-SGDAYEEKTPGR-COOH																0.00361933	5.52313	0
carla_lasiodip.mgf	Locus:1.1.1.3218.22 File:"carla.wiff"	1854	542.279	3+	1		NMDSSKGYLNGGLLR		NH2-NMDSSKGYLNGGLLR-COOH																0.00406021	7.48736	0
carla_lasiodip.mgf	Locus:1.1.1.3218.20 File:"carla.wiff"	1854	507.258	2+	1		YHAAPEVAR		NH2-YHAAPEVAR-COOH																-0.00399062	-7.86698	0
carla_lasiodip.mgf	Locus:1.1.1.3218.37 File:"carla.wiff"	1854	675.659	3+	1		DHPPPTKFCFTQPPEAR		NH2-DHPPPTKFC<cmm>FTQPPEAR-COOH																-0.0011533	-1.70692	0
carla_lasiodip.mgf	Locus:1.1.1.3218.27 File:"carla.wiff"	1854	618.478	5+	1		MQGYSYSDGCVHGPTMNKKHKETSGTR	Oxidation of M (1, 16)	NH2-M<ox>QGYSYSDGC<cmm>VHGPTM<ox>NKKHKETSGTR-COOH																-0.00101395	-1.63943	0
carla_lasiodip.mgf	Locus:1.1.1.3218.28 File:"carla.wiff"	1854	622.321	2+	1		HVHHELQTSR		NH2-HVHHELQTSR-COOH																0.00304021	4.8853	0
carla_lasiodip.mgf	Locus:1.1.1.3218.23 File:"carla.wiff"	1854	568.506	4+	1		GVDDDMVYSSQALATSGQPASR	Oxidation of M (6)	NH2-GVDDDM<ox>VYSSQALATSGQPASR-COOH																-0.00470256	-8.27173	0
carla_lasiodip.mgf	Locus:1.1.1.3218.24 File:"carla.wiff"	1854	579.354	2+	1		PNTSKKAKKR		NH2-PNTSKKAKKR-COOH																-0.00559632	-9.6595	0
carla_lasiodip.mgf	Locus:1.1.1.3218.35 File:"carla.wiff"	1854	666.818	4+	1		SSLLCHALGDHPDNEPKNGHGVGPR		NH2-SSLLC<cmm>HALGDHPDNEPKNGHGVGPR-COOH																-0.00464639	-6.96795	0
carla_lasiodip.mgf	Locus:1.1.1.3218.19 File:"carla.wiff"	1854	500.932	3+	1		KEAEANLVAAMPEK		NH2-KEAEANLVAAMPEK-COOH																0.00313046	6.24932	0
carla_lasiodip.mgf	Locus:1.1.1.3218.25 File:"carla.wiff"	1854	583.292	2+	1		YNLDHPAAHK		NH2-YNLDHPAAHK-COOH																0.000420629	0.721131	0
carla_lasiodip.mgf	Locus:1.1.1.3218.18 File:"carla.wiff"	1854	498.907	3+	1		QDGRRQYDDDVK		NH2-QDGRRQYDDDVK-COOH																0.00402919	8.07611	0
carla_lasiodip.mgf	Locus:1.1.1.3218.30 File:"carla.wiff"	1854	652.016	3+	1		GLGLANEAALWWLEPGTR		NH2-GLGLANEAALWWLEPGTR-COOH																0.00530821	8.14129	0
carla_lasiodip.mgf	Locus:1.1.1.3218.29 File:"carla.wiff"	1854	648.963	3+	1		MPSPHTHHTMEDGGPVSK		NH2-MPSPHTHHTMEDGGPVSK-COOH																0.00198491	3.0586	0
carla_lasiodip.mgf	Locus:1.1.1.3218.34 File:"carla.wiff"	1854	663.343	3+	1		TGLGLGRPGWFCKQTGPR		NH2-TGLGLGRPGWFC<cmm>KQTGPR-COOH																-0.00482107	-7.26779	0
carla_lasiodip.mgf	Locus:1.1.1.3218.33 File:"carla.wiff"	1854	662.986	3+	1		SYSSETNPQWKRHGGPR		NH2-SYSSETNPQWKRHGGPR-COOH																-0.00354978	-5.35421	0
carla_lasiodip.mgf	Locus:1.1.1.3218.48 File:"carla.wiff"	1855	853.836	4+	1		MTAVCMMGEEEVPADVWWEGECWDHPGR	Oxidation of M (1, 6, 7)	NH2-M<ox>TAVC<cmm>M<ox>M<ox>GEEEVPADVWWEGEC<cmm>WDHPGR-COOH																-0.0066615	-7.8018	0
carla_lasiodip.mgf	Locus:1.1.1.3218.43 File:"carla.wiff"	1855	793.421	2+	1		MKHKMLEELSPAR	Oxidation of M (1)	NH2-M<ox>KHKMLEELSPAR-COOH																0.00771443	9.72309	0
carla_lasiodip.mgf	Locus:1.1.1.3218.46 File:"carla.wiff"	1855	811.4	2+	1		HVFFNSELDRMAR		NH2-HVFFNSELDRMAR-COOH																0.000876053	1.07968	0
carla_lasiodip.mgf	Locus:1.1.1.3218.41 File:"carla.wiff"	1855	747.038	3+	1		KEGCFAHVDKPLLMEPDPR		NH2-KEGC<cmm>FAHVDKPLLMEPDPR-COOH																0.000175511	0.234942	0
carla_lasiodip.mgf	Locus:1.1.1.3218.47 File:"carla.wiff"	1855	832.578	2+	1		LLRLLKTLGVRLLR		NH2-LLRLLKTLGVRLLR-COOH																0.00339118	4.07312	0
carla_lasiodip.mgf	Locus:1.1.1.3218.39 File:"carla.wiff"	1855	690.038	3+	1		TGKTMLTMVGYEELLLPR	Oxidation of M (5)	NH2-TGKTM<ox>LTMVGYEELLLPR-COOH																0.00641207	9.29242	0
carla_lasiodip.mgf	Locus:1.1.1.3218.49 File:"carla.wiff"	1855	956.883	2+	1		LANTEGMWCCCEEPR		NH2-LANTEGMWC<cmm>C<cmm>C<cmm>EEPR-COOH																0.00691874	7.23055	0
carla_lasiodip.mgf	Locus:1.1.1.3218.40 File:"carla.wiff"	1855	741.348	3+	1		ELTSGYGLMEGEWADGLHLK	Oxidation of M (9)	NH2-ELTSGYGLM<ox>EGEWADGLHLK-COOH																-0.00415457	-5.60404	0
carla_lasiodip.mgf	Locus:1.1.1.3218.50 File:"carla.wiff"	1855	972.937	4+	1		AGEVDDERFLPQYGGWTFWNEWWCWSNAEPR		NH2-AGEVDDERFLPQYGGWTFWNEWWC<cmm>WSNAEPR-COOH																0.00822895	8.45792	0
carla_lasiodip.mgf	Locus:1.1.1.3218.45 File:"carla.wiff"	1855	807.965	2+	1		GVLDPLRQRYLER		NH2-GVLDPLRQRYLER-COOH																0.00783687	9.69961	0
carla_lasiodip.mgf	Locus:1.1.1.3218.51 File:"carla.wiff"	1855	1030.12	2+, 3+, 4+	1		LLAFLELANLKMKKPGTR	Oxidation of M (12)	NH2-LLAFLELANLKM<ox>KKPGTR-COOH																0.00654742	6.35605	0
carla_lasiodip.mgf	Locus:1.1.1.3218.44 File:"carla.wiff"	1855	793.421	2+	1		RLRGTNNFPEEPR		NH2-RLRGTNNFPEEPR-COOH																0.00748024	9.42792	0
carla_lasiodip.mgf	Locus:1.1.1.3219.11 File:"carla.wiff"	1856	459.586	3+	1		KGGPNHVQVRER		NH2-KGGPNHVQVRER-COOH																-0.00226938	-4.93786	0
carla_lasiodip.mgf	Locus:1.1.1.3219.5 File:"carla.wiff"	1856	435.915	3+	1		ALAKDLLHDPGR		NH2-ALAKDLLHDPGR-COOH																0.00132897	3.04869	0
carla_lasiodip.mgf	Locus:1.1.1.3219.6 File:"carla.wiff"	1856	435.915	3+	1		VRKDLLPGDHR		NH2-VRKDLLPGDHR-COOH																-0.0024155	-5.54117	0
carla_lasiodip.mgf	Locus:1.1.1.3219.9 File:"carla.wiff"	1856	454.23	3+	1		NNLPDLYQEVR		NH2-NNLPDLYQEVR-COOH																-0.00376929	-8.29812	0
carla_lasiodip.mgf	Locus:1.1.1.3219.4 File:"carla.wiff"	1856	408.238	3+	1		HRLDKRNQR		NH2-HRLDKRNQR-COOH																0.00346201	8.48045	0
carla_lasiodip.mgf	Locus:1.1.1.3219.7 File:"carla.wiff"	1856	439.232	2+	1		KPAHDPGR		NH2-KPAHDPGR-COOH																-0.00397587	-9.05179	0
carla_lasiodip.mgf	Locus:1.1.1.3219.2 File:"carla.wiff"	1856	404.487	4+	1		TDAHPLFVVLPHLR		NH2-TDAHPLFVVLPHLR-COOH																0.00357452	8.83724	0
carla_lasiodip.mgf	Locus:1.1.1.3219.3 File:"carla.wiff"	1856	404.487	4+	1		KPRFELLNSLLER		NH2-KPRFELLNSLLER-COOH																-0.00170783	-4.22219	0
carla_lasiodip.mgf	Locus:1.1.1.3219.8 File:"carla.wiff"	1856	441.899	3+	1		CGSPGGNLRHLR		NH2-C<cmm>GSPGGNLRHLR-COOH																0.0039949	9.04038	0
carla_lasiodip.mgf	Locus:1.1.1.3219.10 File:"carla.wiff"	1856	459.586	3+	1		TRADFRADGLVR		NH2-TRADFRADGLVR-COOH																0.00147508	3.20959	0
carla_lasiodip.mgf	Locus:1.1.1.3219.26 File:"carla.wiff"	1857	572.024	4+	1		HMRLAAANMMNMGPLAAPPDK	Oxidation of M (9, 10, 12)	NH2-HMRLAAANM<ox>M<ox>NM<ox>GPLAAPPDK-COOH																0.0023025	4.02519	0
carla_lasiodip.mgf	Locus:1.1.1.3219.16 File:"carla.wiff"	1857	518.283	2+	1		EWLPVTYK		NH2-EWLPVTYK-COOH																0.0039823	7.68369	0
carla_lasiodip.mgf	Locus:1.1.1.3219.22 File:"carla.wiff"	1857	538.979	3+	1		LRCMNKDLPVLKK		NH2-LRC<cmm>MNKDLPVLKK-COOH																0.00161076	2.98854	0
carla_lasiodip.mgf	Locus:1.1.1.3219.33 File:"carla.wiff"	1857	632.343	3+	1		VFVKPASYDELKETLR		NH2-VFVKPASYDELKETLR-COOH																-0.00418102	-6.61191	0
carla_lasiodip.mgf	Locus:1.1.1.3219.28 File:"carla.wiff"	1857	588.914	3+	1		MHAGEEMALVSSDDEK	Oxidation of M (1)	NH2-M<ox>HAGEEMALVSSDDEK-COOH																-0.00428157	-7.27022	0
carla_lasiodip.mgf	Locus:1.1.1.3219.18 File:"carla.wiff"	1857	526.786	2+	1		TSKLYMPGR		NH2-TSKLYMPGR-COOH																0.00439824	8.34927	0
carla_lasiodip.mgf	Locus:1.1.1.3219.12 File:"carla.wiff"	1857	466.256	3+	1		MVFGKKMFSPPK		NH2-MVFGKKMFSPPK-COOH																0.0016285	3.49272	0
carla_lasiodip.mgf	Locus:1.1.1.3219.23 File:"carla.wiff"	1857	552.967	3+	1		EHGTVPKYKHAPHR		NH2-EHGTVPKYKHAPHR-COOH																0.00460469	8.32732	0
carla_lasiodip.mgf	Locus:1.1.1.3219.17 File:"carla.wiff"	1857	523.276	2+	1		AKEHYELR		NH2-AKEHYELR-COOH																0.00120201	2.29709	0
carla_lasiodip.mgf	Locus:1.1.1.3219.27 File:"carla.wiff"	1857	573.32	2+	1		KPPPLTAHER		NH2-KPPPLTAHER-COOH																-0.00532219	-9.28302	0
carla_lasiodip.mgf	Locus:1.1.1.3219.32 File:"carla.wiff"	1857	628.323	3+	1		ERFLDVHADLWQPTR		NH2-ERFLDVHADLWQPTR-COOH																-0.000769821	-1.2252	0
carla_lasiodip.mgf	Locus:1.1.1.3219.21 File:"carla.wiff"	1857	533.963	3+	1		LLAKHPGAAAHATWR		NH2-LLAKHPGAAAHATWR-COOH																-0.00446923	-8.36987	0
carla_lasiodip.mgf	Locus:1.1.1.3219.31 File:"carla.wiff"	1857	603.975	3+	1		NWNSGKHAHHRRGPR		NH2-NWNSGKHAHHRRGPR-COOH																-0.00414235	-6.85844	0
carla_lasiodip.mgf	Locus:1.1.1.3219.14 File:"carla.wiff"	1857	516.046	4+	1		LLSPVGTKVSSEGAQPVHVR		NH2-LLSPVGTKVSSEGAQPVHVR-COOH																0.00386419	7.48813	0
carla_lasiodip.mgf	Locus:1.1.1.3219.24 File:"carla.wiff"	1857	553.317	3+	1		QPVVTPKWTLVSFR		NH2-QPVVTPKWTLVSFR-COOH																-0.00209708	-3.79	0
carla_lasiodip.mgf	Locus:1.1.1.3219.29 File:"carla.wiff"	1857	593.299	2+	1		DYEVPNPVPR		NH2-DYEVPNPVPR-COOH																0.000429951	0.724678	0
carla_lasiodip.mgf	Locus:1.1.1.3219.34 File:"carla.wiff"	1857	638.259	3+	1		LNEDDMCPCVSMRNR	Oxidation of M (12)	NH2-LNEDDMC<cmm>PC<cmm>VSM<ox>RNR-COOH																-0.00450058	-7.05129	0
carla_lasiodip.mgf	Locus:1.1.1.3219.25 File:"carla.wiff"	1857	557.987	3+	1		ELAALPRRPENLHR		NH2-ELAALPRRPENLHR-COOH																0.00240006	4.30129	0
carla_lasiodip.mgf	Locus:1.1.1.3219.30 File:"carla.wiff"	1857	597.989	3+	1		ETAVHVPAVKCPALGSR		NH2-ETAVHVPAVKC<cmm>PALGSR-COOH																-0.000222312	-0.371765	0
carla_lasiodip.mgf	Locus:1.1.1.3219.15 File:"carla.wiff"	1857	516.046	4+	1		LLVVGYHLSDTRYRRGR		NH2-LLVVGYHLSDTRYRRGR-COOH																0.00352983	6.84021	0
carla_lasiodip.mgf	Locus:1.1.1.3219.13 File:"carla.wiff"	1857	512.283	3+	1		HVPSGQRHHKPVR		NH2-HVPSGQRHHKPVR-COOH																-0.00391329	-7.63887	0
carla_lasiodip.mgf	Locus:1.1.1.3219.19 File:"carla.wiff"	1857	529.284	3+	1		TLKMAPGPAGLAETGR	Oxidation of M (4)	NH2-TLKM<ox>APGPAGLAETGR-COOH																-0.000235282	-0.44453	0
carla_lasiodip.mgf	Locus:1.1.1.3219.20 File:"carla.wiff"	1857	533.963	3+	1		LLFTWHGALVETGR		NH2-LLFTWHGALVETGR-COOH																0.00301969	5.65528	0
carla_lasiodip.mgf	Locus:1.1.1.3219.38 File:"carla.wiff"	1858	698.875	2+	1		ALHCHVPRPGPR		NH2-ALHC<cmm>HVPRPGPR-COOH																0.00262059	3.74973	0
carla_lasiodip.mgf	Locus:1.1.1.3219.42 File:"carla.wiff"	1858	724.376	2+	1		PVSSFDVTGKAPDK		NH2-PVSSFDVTGKAPDK-COOH																0.00129404	1.78643	0
carla_lasiodip.mgf	Locus:1.1.1.3219.47 File:"carla.wiff"	1858	772.844	4+	1		SMGGPKGTVSCQMENEQPPSAHVSMRNR	Oxidation of M (25)	NH2-SMGGPKGTVSC<cmm>QMENEQPPSAHVSM<ox>RNR-COOH																-0.00674945	-8.73319	0
carla_lasiodip.mgf	Locus:1.1.1.3219.44 File:"carla.wiff"	1858	735.36	2+	1		SGHARAASHHEPGR		NH2-SGHARAASHHEPGR-COOH																0.00082111	1.11661	0
carla_lasiodip.mgf	Locus:1.1.1.3219.49 File:"carla.wiff"	1858	826.335	2+	1		DPGCMCHVRNDFK	Oxidation of M (5)	NH2-DPGC<cmm>M<ox>C<cmm>HVRNDFK-COOH																-0.00733447	-8.87583	0
carla_lasiodip.mgf	Locus:1.1.1.3219.48 File:"carla.wiff"	1858	802.042	3+	1		FMEGLKEGNMSSYDVTGKTGPR		NH2-FMEGLKEGNMSSYDVTGKTGPR-COOH																-0.0052368	-6.5293	0
carla_lasiodip.mgf	Locus:1.1.1.3219.37 File:"carla.wiff"	1858	678.33	3+	1		PLNYGMWKAGREPDSPSK		NH2-PLNYGMWKAGREPDSPSK-COOH																-0.00505821	-7.45681	0
carla_lasiodip.mgf	Locus:1.1.1.3219.43 File:"carla.wiff"	1858	730.379	2+	1		YAMHAAVTFHRR		NH2-YAMHAAVTFHRR-COOH																0.00698776	9.5674	0
carla_lasiodip.mgf	Locus:1.1.1.3219.36 File:"carla.wiff"	1858	642.371	2+	1		AVGNLLQVASPSK		NH2-AVGNLLQVASPSK-COOH																0.00137335	2.13794	0
carla_lasiodip.mgf	Locus:1.1.1.3219.51 File:"carla.wiff"	1858	1005.96	2+	1		MQADVHWDHPEALSSSGK	Oxidation of M (1)	NH2-M<ox>QADVHWDHPEALSSSGK-COOH																0.00565414	5.62069	0
carla_lasiodip.mgf	Locus:1.1.1.3219.41 File:"carla.wiff"	1858	724.376	2+	1		TYVSLRLHEDSK		NH2-TYVSLRLHEDSK-COOH																-0.00432265	-5.96738	0
carla_lasiodip.mgf	Locus:1.1.1.3219.39 File:"carla.wiff"	1858	708.333	3+	1		ELTADNNAGRWEGSRQYR		NH2-ELTADNNAGRWEGSRQYR-COOH																-0.0053187	-7.50869	0
carla_lasiodip.mgf	Locus:1.1.1.3219.45 File:"carla.wiff"	1858	757.671	3+	1		DEFHACRRYMDSVLDNAR	Oxidation of M (10)	NH2-DEFHAC<cmm>RRYM<ox>DSVLDNAR-COOH																-0.00180432	-2.3814	0
carla_lasiodip.mgf	Locus:1.1.1.3219.46 File:"carla.wiff"	1858	760.153	5+	1		VFNNLVSGDACWWGAQESFDRQYEYSVLDNAR		NH2-VFNNLVSGDAC<cmm>WWGAQESFDRQYEYSVLDNAR-COOH																0.00527907	6.9448	0
carla_lasiodip.mgf	Locus:1.1.1.3219.40 File:"carla.wiff"	1858	718.01	3+	1		LLADSDSGSGRLHDDAHETR		NH2-LLADSDSGSGRLHDDAHETR-COOH																0.00459478	6.39937	0
carla_lasiodip.mgf	Locus:1.1.1.3219.35 File:"carla.wiff"	1858	638.259	3+	1		SSSDCMWCMDVHLPR	Oxidation of M (6, 9)	NH2-SSSDC<cmm>M<ox>WC<cmm>M<ox>DVHLPR-COOH																0.006287	9.85033	0
carla_lasiodip.mgf	Locus:1.1.1.3219.50 File:"carla.wiff"	1858	869.375	2+, 3+, 4+	1		HAEYPDDNLGNYSSR		NH2-HAEYPDDNLGNYSSR-COOH																-0.00189686	-2.18186	0
carla_lasiodip.mgf	Locus:1.1.1.3220.2 File:"carla.wiff"	1859	416.219	2+	1		HYWGLR		NH2-HYWGLR-COOH																0.00224516	5.39421	0
carla_lasiodip.mgf	Locus:1.1.1.3220.4 File:"carla.wiff"	1859	445.755	2+	1		ALSHHGLR		NH2-ALSHHGLR-COOH																0.00370689	8.31605	0
carla_lasiodip.mgf	Locus:1.1.1.3220.3 File:"carla.wiff"	1859	428.584	3+	1		RALRQAGNELR		NH2-RALRQAGNELR-COOH																0.00278519	6.49863	0
carla_lasiodip.mgf	Locus:1.1.1.3220.6 File:"carla.wiff"	1859	450.772	2+	1		LPAMLLAR	Oxidation of M (4)	NH2-LPAM<ox>LLAR-COOH																0.00119424	2.64933	0
carla_lasiodip.mgf	Locus:1.1.1.3220.5 File:"carla.wiff"	1859	447.928	3+	1		SFTLAVHGGLALR		NH2-SFTLAVHGGLALR-COOH																0.00190046	4.24281	0
carla_lasiodip.mgf	Locus:1.1.1.3220.7 File:"carla.wiff"	1860	472.238	2+	1		PSLQMPDR		NH2-PSLQMPDR-COOH																0.00137292	2.90727	0
carla_lasiodip.mgf	Locus:1.1.1.3220.9 File:"carla.wiff"	1860	478.259	3+	1		ARTTDELKETLR		NH2-ARTTDELKETLR-COOH																-0.0045285	-9.46863	0
carla_lasiodip.mgf	Locus:1.1.1.3220.8 File:"carla.wiff"	1860	474.51	4+	1		KELTVASYDELKETLR		NH2-KELTVASYDELKETLR-COOH																0.00203415	4.28686	0
carla_lasiodip.mgf	Locus:1.1.1.3220.26 File:"carla.wiff"	1860	563.283	3+	1		TRNDLWGGTSDLGAPK		NH2-TRNDLWGGTSDLGAPK-COOH																-0.00229222	-4.06937	0
carla_lasiodip.mgf	Locus:1.1.1.3220.21 File:"carla.wiff"	1860	507.258	2+	1		LTGDMVPHK	Oxidation of M (5)	NH2-LTGDM<ox>VPHK-COOH																-5.94871e-05	-0.117272	0
carla_lasiodip.mgf	Locus:1.1.1.3220.12 File:"carla.wiff"	1860	488.638	3+	1		KKKRKADLHSPR		NH2-KKKRKADLHSPR-COOH																0.00276897	5.66674	0
carla_lasiodip.mgf	Locus:1.1.1.3220.22 File:"carla.wiff"	1860	542.956	3+	1		SSPGTNSRGALRNGPR		NH2-SSPGTNSRGALRNGPR-COOH																0.00425255	7.83228	0
carla_lasiodip.mgf	Locus:1.1.1.3220.23 File:"carla.wiff"	1860	542.956	3+	1		TLKTKDELEEQHR		NH2-TLKTKDELEEQHR-COOH																0.00335744	6.18367	0
carla_lasiodip.mgf	Locus:1.1.1.3220.17 File:"carla.wiff"	1860	500.932	3+	1		HPTKAAMGKPGSYR		NH2-HPTKAAMGKPGSYR-COOH																0.00268466	5.35936	0
carla_lasiodip.mgf	Locus:1.1.1.3220.16 File:"carla.wiff"	1860	500.932	3+	1		NFWSKLEVQPPR		NH2-NFWSKLEVQPPR-COOH																-0.00457567	-9.13423	0
carla_lasiodip.mgf	Locus:1.1.1.3220.28 File:"carla.wiff"	1860	579.354	2+	1		TLTAVVLGVER		NH2-TLTAVVLGVER-COOH																0.00563707	9.73002	0
carla_lasiodip.mgf	Locus:1.1.1.3220.11 File:"carla.wiff"	1860	483.255	3+	1		NPLHVMFLHSPR		NH2-NPLHVMFLHSPR-COOH																-0.00438435	-9.07247	0
carla_lasiodip.mgf	Locus:1.1.1.3220.10 File:"carla.wiff"	1860	483.255	3+	1		RTFRYDLHSPR		NH2-RTFRYDLHSPR-COOH																-0.00191973	-3.97248	0
carla_lasiodip.mgf	Locus:1.1.1.3220.15 File:"carla.wiff"	1860	496.262	2+	1		RRASVSCR		NH2-RRASVSC<cmm>R-COOH																-0.00224185	-4.51745	0
carla_lasiodip.mgf	Locus:1.1.1.3220.18 File:"carla.wiff"	1860	504.26	2+	1		QHGEQRPR		NH2-QHGEQRPR-COOH																-0.000513595	-1.01851	0
carla_lasiodip.mgf	Locus:1.1.1.3220.13 File:"carla.wiff"	1860	490.266	3+	1		LTNPGFKGAHRDR		NH2-LTNPGFKGAHRDR-COOH																0.0025257	5.15172	0
carla_lasiodip.mgf	Locus:1.1.1.3220.20 File:"carla.wiff"	1860	504.494	4+	1		EVPQVPNAATMPDLASSGSK	Oxidation of M (11)	NH2-EVPQVPNAATM<ox>PDLASSGSK-COOH																-0.00480657	-9.5274	0
carla_lasiodip.mgf	Locus:1.1.1.3220.25 File:"carla.wiff"	1860	550.317	3+	1		VMAKRHAALADGAPLK		NH2-VMAKRHAALADGAPLK-COOH																0.00203024	3.68922	0
carla_lasiodip.mgf	Locus:1.1.1.3220.19 File:"carla.wiff"	1860	504.494	4+	1		LLGHDYKCECGNNPPLK		NH2-LLGHDYKC<cmm>EC<cmm>GNNPPLK-COOH																0.00210699	4.17645	0
carla_lasiodip.mgf	Locus:1.1.1.3220.14 File:"carla.wiff"	1860	494.931	3+	1		TLANSDGSKLYVSK		NH2-TLANSDGSKLYVSK-COOH																-0.000867388	-1.75254	0
carla_lasiodip.mgf	Locus:1.1.1.3220.24 File:"carla.wiff"	1860	545.312	2+	1		SFKKHLSSR		NH2-SFKKHLSSR-COOH																0.000385185	0.706357	0
carla_lasiodip.mgf	Locus:1.1.1.3220.29 File:"carla.wiff"	1860	583.291	2+	1		HADVDNGGPKR		NH2-HADVDNGGPKR-COOH																0.00233201	3.99803	0
carla_lasiodip.mgf	Locus:1.1.1.3220.47 File:"carla.wiff"	1861	815.404	3+	1		VMGKAPEEAALSLSDANGSPAREK	Oxidation of M (2)	NH2-VM<ox>GKAPEEAALSLSDANGSPAREK-COOH																-0.00321051	-3.93731	0
carla_lasiodip.mgf	Locus:1.1.1.3220.37 File:"carla.wiff"	1861	666.818	4+	1		SWRKGGMCSCLMYAFDVGKPWK		NH2-SWRKGGMC<cmm>SC<cmm>LMYAFDVGKPWK-COOH																0.00418692	6.27899	0
carla_lasiodip.mgf	Locus:1.1.1.3220.49 File:"carla.wiff"	1861	882.868	2+	1		TEYMEGMEVFMEPR	Oxidation of M (7)	NH2-TEYMEGM<ox>EVFMEPR-COOH																0.000683626	0.774325	0
carla_lasiodip.mgf	Locus:1.1.1.3220.32 File:"carla.wiff"	1861	618.478	5+	1		KYYHSVHEPCWMAHMAEHVSMKSAR	Oxidation of M (12)	NH2-KYYHSVHEPC<cmm>WM<ox>AHMAEHVSMKSAR-COOH																-0.00356476	-5.76373	0
carla_lasiodip.mgf	Locus:1.1.1.3220.43 File:"carla.wiff"	1861	750.096	4+	1		MLLSFSVHSSNYNETEPANCTGKPWK		NH2-MLLSFSVHSSNYNETEPANC<cmm>TGKPWK-COOH																-0.00589584	-7.86005	0
carla_lasiodip.mgf	Locus:1.1.1.3220.42 File:"carla.wiff"	1861	692.895	2+	1		LLPGKVSMLPGEK	Oxidation of M (8)	NH2-LLPGKVSM<ox>LPGEK-COOH																-0.00196283	-2.83278	0
carla_lasiodip.mgf	Locus:1.1.1.3220.48 File:"carla.wiff"	1861	853.836	4+	1		SSYDMMQMGDDMCDQWCKYRLPCGAMK	Oxidation of M (5, 8, 26)	NH2-SSYDM<ox>MQM<ox>GDDMC<cmm>DQWC<cmm>KYRLPC<cmm>GAM<ox>K-COOH																0.00518887	6.07717	0
carla_lasiodip.mgf	Locus:1.1.1.3220.31 File:"carla.wiff"	1861	614.635	3+	1		DKHSGAANGPPEPDAGPPK		NH2-DKHSGAANGPPEPDAGPPK-COOH																0.00416043	6.76899	0
carla_lasiodip.mgf	Locus:1.1.1.3220.38 File:"carla.wiff"	1861	669.336	2+	1		HGGRDVTGQDAPK		NH2-HGGRDVTGQDAPK-COOH																0.00423588	6.32852	0
carla_lasiodip.mgf	Locus:1.1.1.3220.33 File:"carla.wiff"	1861	622.321	2+	1		HKMMTGQGVVR		NH2-HKMMTGQGVVR-COOH																-0.00234229	-3.76378	0
carla_lasiodip.mgf	Locus:1.1.1.3220.30 File:"carla.wiff"	1861	612.805	2+	1		DKNVFCGAVSK		NH2-DKNVFC<cmm>GAVSK-COOH																-0.000305132	-0.497926	0
carla_lasiodip.mgf	Locus:1.1.1.3220.50 File:"carla.wiff"	1861	956.883	2+	1		LLAEGDCCCCCELPR		NH2-LLAEGDC<cmm>C<cmm>C<cmm>C<cmm>C<cmm>ELPR-COOH																0.00523317	5.46901	0
carla_lasiodip.mgf	Locus:1.1.1.3220.35 File:"carla.wiff"	1861	654.307	2+	1		THMYLSETPGR	Oxidation of M (3)	NH2-THM<ox>YLSETPGR-COOH																0.00133073	2.0338	0
carla_lasiodip.mgf	Locus:1.1.1.3220.36 File:"carla.wiff"	1861	654.307	2+	1		QDWGYDLTPGR		NH2-QDWGYDLTPGR-COOH																0.00301629	4.60992	0
carla_lasiodip.mgf	Locus:1.1.1.3220.46 File:"carla.wiff"	1861	811.884	2+	1		APLDYDSSSCLLPGK		NH2-APLDYDSSSC<cmm>LLPGK-COOH																-0.00626303	-7.71414	0
carla_lasiodip.mgf	Locus:1.1.1.3220.41 File:"carla.wiff"	1861	692.327	3+	1		AKGSDHSMNALMSEQSLPR	Oxidation of M (12)	NH2-AKGSDHSMNALM<ox>SEQSLPR-COOH																0.00116594	1.68408	0
carla_lasiodip.mgf	Locus:1.1.1.3220.44 File:"carla.wiff"	1861	793.421	2+	1		TPAWLELLEAEWK		NH2-TPAWLELLEAEWK-COOH																0.00412619	5.20054	0
carla_lasiodip.mgf	Locus:1.1.1.3220.40 File:"carla.wiff"	1861	683.27	5+	1		HLTGDMQHPQHSQYEESDSMCCHEPEAR	Oxidation of M (20)	NH2-HLTGDMQHPQHSQYEESDSM<ox>C<cmm>C<cmm>HEPEAR-COOH																-0.00542785	-7.94387	0
carla_lasiodip.mgf	Locus:1.1.1.3220.34 File:"carla.wiff"	1861	648.963	3+	1		DPSAHSPCNLQDERYR		NH2-DPSAHSPC<cmm>NLQDERYR-COOH																0.00444954	6.85643	0
carla_lasiodip.mgf	Locus:1.1.1.3220.51 File:"carla.wiff"	1861	1136	2+	1		HGNWHTSSDSSCHVSMQVAK	Oxidation of M (16)	NH2-HGNWHTSSDSSC<cmm>HVSM<ox>QVAK-COOH																0.0100745	8.86851	0
carla_lasiodip.mgf	Locus:1.1.1.3220.45 File:"carla.wiff"	1861	807.965	2+	1		GKLGTDKVHPVNPPR		NH2-GKLGTDKVHPVNPPR-COOH																0.00783687	9.69961	0
carla_lasiodip.mgf	Locus:1.1.1.3220.39 File:"carla.wiff"	1861	670.975	3+	1		SYKMYEEGYFKPPEAR	Oxidation of M (4)	NH2-SYKM<ox>YEEGYFKPPEAR-COOH																-0.00558102	-8.3177	0
carla_lasiodip.mgf	Locus:1.1.1.3221.18 File:"carla.wiff"	1863	519.251	2+	1		SMAMGGGALAR	Oxidation of M (4)	NH2-SMAM<ox>GGGALAR-COOH																0.00383101	7.37801	0
carla_lasiodip.mgf	Locus:1.1.1.3221.13 File:"carla.wiff"	1863	467.639	3+	1		LLNRKKTLTSVK		NH2-LLNRKKTLTSVK-COOH																0.00276241	5.90717	0
carla_lasiodip.mgf	Locus:1.1.1.3221.23 File:"carla.wiff"	1863	530.303	3+	1		DANLLKPGPEKGPPR		NH2-DANLLKPGPEKGPPR-COOH																0.00512691	9.66798	0
carla_lasiodip.mgf	Locus:1.1.1.3221.16 File:"carla.wiff"	1863	512.283	3+	1		NYVLPLEVMVVMK		NH2-NYVLPLEVMVVMK-COOH																-0.000907814	-1.77209	0
carla_lasiodip.mgf	Locus:1.1.1.3221.11 File:"carla.wiff"	1863	462.264	3+	1		GKPLLVMVMSGPR		NH2-GKPLLVMVMSGPR-COOH																-0.00045909	-0.993133	0
carla_lasiodip.mgf	Locus:1.1.1.3221.12 File:"carla.wiff"	1863	462.264	3+	1		LLPGQVHHRTAR		NH2-LLPGQVHHRTAR-COOH																-0.00435968	-9.43105	0
carla_lasiodip.mgf	Locus:1.1.1.3221.17 File:"carla.wiff"	1863	516.265	3+	1		TAKYHFPTPNSGAR		NH2-TAKYHFPTPNSGAR-COOH																0.0014486	2.80593	0
carla_lasiodip.mgf	Locus:1.1.1.3221.22 File:"carla.wiff"	1863	529.284	3+	1		CHKMRVKLAEWK		NH2-C<cmm>HKMRVKLAEWK-COOH																-0.00314571	-5.94331	0
carla_lasiodip.mgf	Locus:1.1.1.3221.6 File:"carla.wiff"	1863	435.915	3+	1		KVRDLTAMLSR	Oxidation of M (8)	NH2-KVRDLTAM<ox>LSR-COOH																0.000205258	0.470867	0
carla_lasiodip.mgf	Locus:1.1.1.3221.5 File:"carla.wiff"	1863	423.241	2+	1		SSAPALTAK		NH2-SSAPALTAK-COOH																0.000707456	1.67152	0
carla_lasiodip.mgf	Locus:1.1.1.3221.4 File:"carla.wiff"	1863	411.224	3+	1		LLHNGPPAQER		NH2-LLHNGPPAQER-COOH																0.000683947	1.6632	0
carla_lasiodip.mgf	Locus:1.1.1.3221.9 File:"carla.wiff"	1863	459.25	3+	1		VLYSLRAGMGHR	Oxidation of M (9)	NH2-VLYSLRAGM<ox>GHR-COOH																0.00344415	7.49956	0
carla_lasiodip.mgf	Locus:1.1.1.3221.7 File:"carla.wiff"	1863	439.232	2+	1		GYGPAKER		NH2-GYGPAKER-COOH																0.00164082	3.73569	0
carla_lasiodip.mgf	Locus:1.1.1.3221.2 File:"carla.wiff"	1863	404.487	4+	1		LLTPPNGPLTWLHR		NH2-LLTPPNGPLTWLHR-COOH																0.00357452	8.83724	0
carla_lasiodip.mgf	Locus:1.1.1.3221.8 File:"carla.wiff"	1863	441.899	3+	1		TARYMTPALSGR		NH2-TARYMTPALSGR-COOH																-0.000644678	-1.45888	0
carla_lasiodip.mgf	Locus:1.1.1.3221.24 File:"carla.wiff"	1863	533.963	3+	1		YSPKALRQAEATHK		NH2-YSPKALRQAEATHK-COOH																0.00436061	8.16657	0
carla_lasiodip.mgf	Locus:1.1.1.3221.3 File:"carla.wiff"	1863	406.749	2+	1		VLPALDGK		NH2-VLPALDGK-COOH																0.00144656	3.55641	0
carla_lasiodip.mgf	Locus:1.1.1.3221.14 File:"carla.wiff"	1863	467.639	3+	1		LLLKQPLLGLHR		NH2-LLLKQPLLGLHR-COOH																-0.00232297	-4.96742	0
carla_lasiodip.mgf	Locus:1.1.1.3221.19 File:"carla.wiff"	1863	519.251	2+	1		SLEGEEFAR		NH2-SLEGEEFAR-COOH																0.00225415	4.34117	0
carla_lasiodip.mgf	Locus:1.1.1.3221.20 File:"carla.wiff"	1863	524.757	4+	1		LKGCAAEETKNGEWEFAR		NH2-LKGC<cmm>AAEETKNGEWEFAR-COOH																0.0046015	8.7689	0
carla_lasiodip.mgf	Locus:1.1.1.3221.10 File:"carla.wiff"	1863	459.25	3+	1		NFGGGKKSPALGSR		NH2-NFGGGKKSPALGSR-COOH																-0.00247526	-5.38976	0
carla_lasiodip.mgf	Locus:1.1.1.3221.15 File:"carla.wiff"	1863	512.283	3+	1		HSHSTRLAMLLPR	Oxidation of M (9)	NH2-HSHSTRLAM<ox>LLPR-COOH																0.00245193	4.78629	0
carla_lasiodip.mgf	Locus:1.1.1.3221.21 File:"carla.wiff"	1863	526.272	3+	1		NGRKANVEAMSDLR	Oxidation of M (10)	NH2-NGRKANVEAM<ox>SDLR-COOH																0.00524425	9.965	0
carla_lasiodip.mgf	Locus:1.1.1.3221.33 File:"carla.wiff"	1864	604.307	3+	1		TKAEWERQWRQHR		NH2-TKAEWERQWRQHR-COOH																-0.00468712	-7.75613	0
carla_lasiodip.mgf	Locus:1.1.1.3221.43 File:"carla.wiff"	1864	708.333	3+	1		RLASGMMMNYSYNGTRVR	Oxidation of M (6)	NH2-RLASGM<ox>MMNYSYNGTRVR-COOH																-0.00298762	-4.2178	0
carla_lasiodip.mgf	Locus:1.1.1.3221.28 File:"carla.wiff"	1864	588.914	3+	1		NKADHMHHCWCPR	Oxidation of M (6)	NH2-NKADHM<ox>HHC<cmm>WC<cmm>PR-COOH																0.000746237	1.26714	0
carla_lasiodip.mgf	Locus:1.1.1.3221.29 File:"carla.wiff"	1864	593.299	2+	1		NRHYMPVPR	Oxidation of M (5)	NH2-NRHYM<ox>PVPR-COOH																-0.00192432	-3.24341	0
carla_lasiodip.mgf	Locus:1.1.1.3221.34 File:"carla.wiff"	1864	628.323	3+	1		DMLVEATHADLTRTGPR		NH2-DMLVEATHADLTRTGPR-COOH																0.00319185	5.07998	0
carla_lasiodip.mgf	Locus:1.1.1.3221.44 File:"carla.wiff"	1864	712.836	2+	1		YRKCAMGGADPAK		NH2-YRKC<cmm>AMGGADPAK-COOH																-0.00629614	-8.83245	0
carla_lasiodip.mgf	Locus:1.1.1.3221.39 File:"carla.wiff"	1864	675.659	3+	1		MPEANMHPDAHVGPVGPPR	Oxidation of M (1)	NH2-M<ox>PEANMHPDAHVGPVGPPR-COOH																0.00610703	9.03872	0
carla_lasiodip.mgf	Locus:1.1.1.3221.37 File:"carla.wiff"	1864	642.371	2+	1		KVYLTSFNRR		NH2-KVYLTSFNRR-COOH																0.00632134	9.84073	0
carla_lasiodip.mgf	Locus:1.1.1.3221.27 File:"carla.wiff"	1864	557.986	3+	1		SKVEGVKRDGKVDVR		NH2-SKVEGVKRDGKVDVR-COOH																-0.0024986	-4.47788	0
carla_lasiodip.mgf	Locus:1.1.1.3221.38 File:"carla.wiff"	1864	660.327	3+	1		NLATAMLELEDVSFNPSK		NH2-NLATAMLELEDVSFNPSK-COOH																-0.00449085	-6.8009	0
carla_lasiodip.mgf	Locus:1.1.1.3221.32 File:"carla.wiff"	1864	603.975	3+	1		LPPEKASTWLYEGYR		NH2-LPPEKASTWLYEGYR-COOH																-0.00218811	-3.62284	0
carla_lasiodip.mgf	Locus:1.1.1.3221.40 File:"carla.wiff"	1864	678.33	3+	1		WAGGGHPGDRQEDVNAAAPK		NH2-WAGGGHPGDRQEDVNAAAPK-COOH																0.00579045	8.53641	0
carla_lasiodip.mgf	Locus:1.1.1.3221.45 File:"carla.wiff"	1864	724.376	2+	1		HLGLRMDLHSPR	Oxidation of M (6)	NH2-HLGLRM<ox>DLHSPR-COOH																-0.00667692	-9.21739	0
carla_lasiodip.mgf	Locus:1.1.1.3221.25 File:"carla.wiff"	1864	538.979	3+	1		TPLYVVNEVTVKPR		NH2-TPLYVVNEVTVKPR-COOH																0.000559518	1.03811	0
carla_lasiodip.mgf	Locus:1.1.1.3221.31 File:"carla.wiff"	1864	603.975	3+	1		ATVEPHMEGKEELLAR		NH2-ATVEPHMEGKEELLAR-COOH																-0.00197091	-3.26321	0
carla_lasiodip.mgf	Locus:1.1.1.3221.42 File:"carla.wiff"	1864	702.381	2+	1		HCLPASLGPLPNK		NH2-HC<cmm>LPASLGPLPNK-COOH																0.00437109	6.22328	0
carla_lasiodip.mgf	Locus:1.1.1.3221.30 File:"carla.wiff"	1864	597.989	3+	1		ELPGAAHLDELKMVPR	Oxidation of M (13)	NH2-ELPGAAHLDELKM<ox>VPR-COOH																0.00352215	5.89003	0
carla_lasiodip.mgf	Locus:1.1.1.3221.47 File:"carla.wiff"	1864	758.004	3+	1		KWCGTDVYENWMLGGDNAR		NH2-KWC<cmm>GTDVYENWMLGGDNAR-COOH																0.00184957	2.44006	0
carla_lasiodip.mgf	Locus:1.1.1.3221.36 File:"carla.wiff"	1864	638.259	3+	1		TADDSPDGMEAQSMRNR	Oxidation of M (9, 14)	NH2-TADDSPDGM<ox>EAQSM<ox>RNR-COOH																-0.00421091	-6.59744	0
carla_lasiodip.mgf	Locus:1.1.1.3221.46 File:"carla.wiff"	1864	735.36	2+	1		RRCADMALHSPR		NH2-RRC<cmm>ADMALHSPR-COOH																-0.00456139	-6.2029	0
carla_lasiodip.mgf	Locus:1.1.1.3221.41 File:"carla.wiff"	1864	680.839	2+	1		VGNSNKMANSPNK		NH2-VGNSNKMANSPNK-COOH																0.0033748	4.95685	0
carla_lasiodip.mgf	Locus:1.1.1.3221.35 File:"carla.wiff"	1864	632.343	3+	1		APALFAASHEKSKGVEPR		NH2-APALFAASHEKSKGVEPR-COOH																0.000458554	0.725167	0
carla_lasiodip.mgf	Locus:1.1.1.3221.26 File:"carla.wiff"	1864	538.979	3+	1		QLLFALTVLPTNER		NH2-QLLFALTVLPTNER-COOH																0.000559518	1.03811	0
carla_lasiodip.mgf	Locus:1.1.1.3221.48 File:"carla.wiff"	1865	772.844	4+	1		TKASGFSHDCNDPWQQNQRDTGQPSAR		NH2-TKASGFSHDC<cmm>NDPWQQNQRDTGQPSAR-COOH																-0.00321542	-4.16048	0
carla_lasiodip.mgf	Locus:1.1.1.3221.49 File:"carla.wiff"	1865	802.042	3+	1		TTSKSSEMYVGWWCCLGPVR		NH2-TTSKSSEMYVGWWC<cmm>C<cmm>LGPVR-COOH																0.00772573	9.63267	0
carla_lasiodip.mgf	Locus:1.1.1.3221.51 File:"carla.wiff"	1865	972.942	2+	1		PVHPHYYFCETTHTR		NH2-PVHPHYYFC<cmm>ETTHTR-COOH																-0.0022269	-2.28883	0
carla_lasiodip.mgf	Locus:1.1.1.3221.50 File:"carla.wiff"	1865	865.406	2+, 3+, 4+	1		DGWSSPKGHVLDMER	Oxidation of M (13)	NH2-DGWSSPKGHVLDM<ox>ER-COOH																0.00403944	4.6677	0
carla_lasiodip.mgf	Locus:1.1.1.3222.4 File:"carla.wiff"	1866	447.928	3+	1		QLPMKPKTARR	Oxidation of M (4)	NH2-QLPM<ox>KPKTARR-COOH																-0.00296771	-6.62537	0
carla_lasiodip.mgf	Locus:1.1.1.3222.18 File:"carla.wiff"	1866	507.258	2+	1		NVLWPNDR		NH2-NVLWPNDR-COOH																-0.00339062	-6.68416	0
carla_lasiodip.mgf	Locus:1.1.1.3222.9 File:"carla.wiff"	1866	483.255	3+	1		HSKSGRWLFDSK		NH2-HSKSGRWLFDSK-COOH																0.00182474	3.77594	0
carla_lasiodip.mgf	Locus:1.1.1.3222.8 File:"carla.wiff"	1866	483.255	3+	1		DSKNLLAFNSPNK		NH2-DSKNLLAFNSPNK-COOH																-0.00147392	-3.04998	0
carla_lasiodip.mgf	Locus:1.1.1.3222.12 File:"carla.wiff"	1866	492.255	2+	1		NMELLAHR		NH2-NMELLAHR-COOH																-0.00309384	-6.28499	0
carla_lasiodip.mgf	Locus:1.1.1.3222.7 File:"carla.wiff"	1866	473.588	3+	1		FLRLSPEMSPNK		NH2-FLRLSPEMSPNK-COOH																0.00113335	2.39313	0
carla_lasiodip.mgf	Locus:1.1.1.3222.2 File:"carla.wiff"	1866	415.238	4+	1		VHLESLLKYESALR		NH2-VHLESLLKYESALR-COOH																0.00104711	2.52171	0
carla_lasiodip.mgf	Locus:1.1.1.3222.17 File:"carla.wiff"	1866	504.494	4+	1		SSDVFYSALTGYDHSLPR		NH2-SSDVFYSALTGYDHSLPR-COOH																0.00131856	2.61363	0
carla_lasiodip.mgf	Locus:1.1.1.3222.13 File:"carla.wiff"	1866	492.255	2+	1		TASCLYLR		NH2-TASC<cmm>LYLR-COOH																0.00252285	5.12512	0
carla_lasiodip.mgf	Locus:1.1.1.3222.14 File:"carla.wiff"	1866	496.262	2+	1		EWPGLHPR		NH2-EWPGLHPR-COOH																0.00304903	6.14404	0
carla_lasiodip.mgf	Locus:1.1.1.3222.19 File:"carla.wiff"	1866	545.312	2+	1		QHLLVNHTK		NH2-QHLLVNHTK-COOH																0.000385185	0.706357	0
carla_lasiodip.mgf	Locus:1.1.1.3222.16 File:"carla.wiff"	1866	500.932	3+	1		ELSKVGYDLWYK		NH2-ELSKVGYDLWYK-COOH																0.00291326	5.8157	0
carla_lasiodip.mgf	Locus:1.1.1.3222.6 File:"carla.wiff"	1866	454.23	3+	1		TSTKASPENSPNK		NH2-TSTKASPENSPNK-COOH																0.0013161	2.89743	0
carla_lasiodip.mgf	Locus:1.1.1.3222.11 File:"carla.wiff"	1866	487.629	3+	1		ELPKKKLQHSPR		NH2-ELPKKKLQHSPR-COOH																0.00114645	2.35107	0
carla_lasiodip.mgf	Locus:1.1.1.3222.20 File:"carla.wiff"	1866	550.317	3+	1		GLTKYERCKLKPR		NH2-GLTKYERC<cmm>KLKPR-COOH																0.00203024	3.68922	0
carla_lasiodip.mgf	Locus:1.1.1.3222.10 File:"carla.wiff"	1866	487.629	3+	1		HLGTLARKKPSPR		NH2-HLGTLARKKPSPR-COOH																-0.00259802	-5.32782	0
carla_lasiodip.mgf	Locus:1.1.1.3222.15 File:"carla.wiff"	1866	500.932	3+	1		SSDYARLLVHSPR		NH2-SSDYARLLVHSPR-COOH																-0.00323475	-6.45743	0
carla_lasiodip.mgf	Locus:1.1.1.3222.5 File:"carla.wiff"	1866	448.743	4+	1		NRFGNVHNGHKADVVK		NH2-NRFGNVHNGHKADVVK-COOH																0.00361161	8.04835	0
carla_lasiodip.mgf	Locus:1.1.1.3222.38 File:"carla.wiff"	1867	699.004	3+	1		NAPVPGASGSNHTQHEAGHAR		NH2-NAPVPGASGSNHTQHEAGHAR-COOH																0.00490355	7.01511	0
carla_lasiodip.mgf	Locus:1.1.1.3222.43 File:"carla.wiff"	1867	764.356	2+	1		LMAPEEEPNSPWK		NH2-LMAPEEEPNSPWK-COOH																-0.00494146	-6.46482	0
carla_lasiodip.mgf	Locus:1.1.1.3222.34 File:"carla.wiff"	1867	670.975	3+	1		NLPQPSGDMHSDTGQPSVK	Oxidation of M (9)	NH2-NLPQPSGDM<ox>HSDTGQPSVK-COOH																-0.00289918	-4.32083	0
carla_lasiodip.mgf	Locus:1.1.1.3222.23 File:"carla.wiff"	1867	572.323	3+	1		WLAGELTLLRSDNVK		NH2-WLAGELTLLRSDNVK-COOH																0.00213373	3.7282	0
carla_lasiodip.mgf	Locus:1.1.1.3222.33 File:"carla.wiff"	1867	654.307	2+	1		YDAMPDGKTPGR		NH2-YDAMPDGKTPGR-COOH																0.00133073	2.0338	0
carla_lasiodip.mgf	Locus:1.1.1.3222.39 File:"carla.wiff"	1867	717.385	2+	1		SSAHHHLAPLAHR		NH2-SSAHHHLAPLAHR-COOH																0.00631698	8.80564	0
carla_lasiodip.mgf	Locus:1.1.1.3222.40 File:"carla.wiff"	1867	722.685	3+	1		FKSTASHDMSRRGFQPSAR		NH2-FKSTASHDMSRRGFQPSAR-COOH																-0.00712751	-9.86244	0
carla_lasiodip.mgf	Locus:1.1.1.3222.22 File:"carla.wiff"	1867	568.755	4+	1		VDPNDDQRPCFACQAHWR		NH2-VDPNDDQRPC<cmm>FAC<cmm>QAHWR-COOH																0.00527274	9.27076	0
carla_lasiodip.mgf	Locus:1.1.1.3222.28 File:"carla.wiff"	1867	614.635	3+	1		ALVEDRMLWWMYGR	Oxidation of M (11)	NH2-ALVEDRMLWWM<ox>YGR-COOH																0.00252984	4.11601	0
carla_lasiodip.mgf	Locus:1.1.1.3222.29 File:"carla.wiff"	1867	615.638	3+	1		LKAASGAEPPMQACELR	Oxidation of M (11)	NH2-LKAASGAEPPM<ox>QAC<cmm>ELR-COOH																0.000139081	0.225914	0
carla_lasiodip.mgf	Locus:1.1.1.3222.24 File:"carla.wiff"	1867	572.323	3+	1		THAALTKLPPAMPNPR		NH2-THAALTKLPPAMPNPR-COOH																0.00430868	7.52845	0
carla_lasiodip.mgf	Locus:1.1.1.3222.26 File:"carla.wiff"	1867	579.813	2+	1		VLGMQDGPVVK	Oxidation of M (4)	NH2-VLGM<ox>QDGPVVK-COOH																-0.00029885	-0.515424	0
carla_lasiodip.mgf	Locus:1.1.1.3222.21 File:"carla.wiff"	1867	550.317	3+	1		HKWDSGSLLPKKPR		NH2-HKWDSGSLLPKKPR-COOH																0.00315395	5.73117	0
carla_lasiodip.mgf	Locus:1.1.1.3222.41 File:"carla.wiff"	1867	726.104	4+	1		SSASPPYKHFSWACLEYLSYPPSAR		NH2-SSASPPYKHFSWAC<cmm>LEYLSYPPSAR-COOH																0.00672359	9.25991	0
carla_lasiodip.mgf	Locus:1.1.1.3222.42 File:"carla.wiff"	1867	750.096	4+	1		LQGMQWWNPPSNPRMNYYCQPGTR	Oxidation of M (15)	NH2-LQGMQWWNPPSNPRM<ox>NYYC<cmm>QPGTR-COOH																0.00730574	9.73983	0
carla_lasiodip.mgf	Locus:1.1.1.3222.27 File:"carla.wiff"	1867	614.635	3+	1		SADWYRKCQWGAVSK		NH2-SADWYRKC<cmm>QWGAVSK-COOH																0.00499446	8.12597	0
carla_lasiodip.mgf	Locus:1.1.1.3222.37 File:"carla.wiff"	1867	692.895	2+	1		GKPLTTPLSDVTR		NH2-GKPLTTPLSDVTR-COOH																0.00173411	2.50271	0
carla_lasiodip.mgf	Locus:1.1.1.3222.32 File:"carla.wiff"	1867	649.349	4+	1		SRAPKRGPWPESHHPGAQTSVRR		NH2-SRAPKRGPWPESHHPGAQTSVRR-COOH																0.00475677	7.3255	0
carla_lasiodip.mgf	Locus:1.1.1.3222.30 File:"carla.wiff"	1867	618.478	5+	1		TTLGGFVLQRQDDVPWFCCCAMGPTR	Oxidation of M (22)	NH2-TTLGGFVLQRQDDVPWFC<cmm>C<cmm>C<cmm>AM<ox>GPTR-COOH																-0.00554396	-8.96379	0
carla_lasiodip.mgf	Locus:1.1.1.3222.35 File:"carla.wiff"	1867	686.324	3+	1		GYDYNHNWYKFHVSAR		NH2-GYDYNHNWYKFHVSAR-COOH																0.00569266	8.29448	0
carla_lasiodip.mgf	Locus:1.1.1.3222.31 File:"carla.wiff"	1867	622.321	2+	1		TAVMRPAAEGPK	Oxidation of M (4)	NH2-TAVM<ox>RPAAEGPK-COOH																-0.00560471	-9.00606	0
carla_lasiodip.mgf	Locus:1.1.1.3222.25 File:"carla.wiff"	1867	578.312	2+	1		EEHKGLFAPK		NH2-EEHKGLFAPK-COOH																0.000519538	0.898371	0
carla_lasiodip.mgf	Locus:1.1.1.3222.48 File:"carla.wiff"	1868	905.459	2+	1		ENHTVTQLRMNGQGPK		NH2-ENHTVTQLRMNGQGPK-COOH																0.00374124	4.13189	0
carla_lasiodip.mgf	Locus:1.1.1.3222.45 File:"carla.wiff"	1868	807.965	2+	1		WLRTDTKVNAGLLK		NH2-WLRTDTKVNAGLLK-COOH																-0.00473919	-5.86555	0
carla_lasiodip.mgf	Locus:1.1.1.3222.50 File:"carla.wiff"	1868	956.883	2+	1		TCMGMHDGNDVSMRNR	Oxidation of M (5, 13)	NH2-TC<cmm>MGM<ox>HDGNDVSM<ox>RNR-COOH																0.00331342	3.46273	0
carla_lasiodip.mgf	Locus:1.1.1.3222.44 File:"carla.wiff"	1868	778.354	5+	1		EGTSCGSLPLGASEDQLENAEDPRQGMQDVTPDDLR		NH2-EGTSC<cmm>GSLPLGASEDQLENAEDPRQGMQDVTPDDLR-COOH																0.00179282	2.30336	0
carla_lasiodip.mgf	Locus:1.1.1.3222.49 File:"carla.wiff"	1868	949.936	2+, 3+, 4+	1		QLVAKMSWMEAETACK	Oxidation of M (6)	NH2-QLVAKM<ox>SWMEAETAC<cmm>K-COOH																-0.00798967	-8.41068	0
carla_lasiodip.mgf	Locus:1.1.1.3222.46 File:"carla.wiff"	1868	811.884	2+	1		MVPNCEVPFTLSGR	Oxidation of M (1)	NH2-M<ox>VPNC<cmm>EVPFTLSGR-COOH																-0.00300061	-3.69584	0
carla_lasiodip.mgf	Locus:1.1.1.3222.51 File:"carla.wiff"	1868	1005.96	2+	1		HLAMPPDSSCHVSFAQAR		NH2-HLAMPPDSSC<cmm>HVSFAQAR-COOH																-0.00927619	-9.22116	0
carla_lasiodip.mgf	Locus:1.1.1.3222.47 File:"carla.wiff"	1868	829.469	2+	1		KLPTYQPVQLMALR		NH2-KLPTYQPVQLMALR-COOH																-0.00734295	-8.85251	0
carla_lasiodip.mgf	Locus:1.1.1.3223.6 File:"carla.wiff"	1869	435.915	3+	1		SFARNKVALGSR		NH2-SFARNKVALGSR-COOH																-0.0024155	-5.54117	0
carla_lasiodip.mgf	Locus:1.1.1.3223.14 File:"carla.wiff"	1869	467.906	3+	1		TTHWWLMGTLR		NH2-TTHWWLMGTLR-COOH																-0.00165162	-3.5298	0
carla_lasiodip.mgf	Locus:1.1.1.3223.13 File:"carla.wiff"	1869	467.906	3+	1		AAPTNAVSTEVDAR		NH2-AAPTNAVSTEVDAR-COOH																0.00259973	5.55612	0
carla_lasiodip.mgf	Locus:1.1.1.3223.5 File:"carla.wiff"	1869	423.241	2+	1		GMGPKSLR		NH2-GMGPKSLR-COOH																0.00396988	9.37981	0
carla_lasiodip.mgf	Locus:1.1.1.3223.4 File:"carla.wiff"	1869	411.224	3+	1		VSMAVQPALSGR	Oxidation of M (3)	NH2-VSM<ox>AVQPALSGR-COOH																0.0033047	8.03633	0
carla_lasiodip.mgf	Locus:1.1.1.3223.9 File:"carla.wiff"	1869	445.755	2+	1		PVPVWHR		NH2-PVPVWHR-COOH																0.00169551	3.8037	0
carla_lasiodip.mgf	Locus:1.1.1.3223.10 File:"carla.wiff"	1869	459.25	3+	1		FGRNMGLGTLGPR		NH2-FGRNMGLGTLGPR-COOH																0.00344415	7.49956	0
carla_lasiodip.mgf	Locus:1.1.1.3223.2 File:"carla.wiff"	1869	404.487	4+	1		AYCKKKLSPPPGLR		NH2-AYC<cmm>KKKLSPPPGLR-COOH																0.00273173	6.75362	0
carla_lasiodip.mgf	Locus:1.1.1.3223.8 File:"carla.wiff"	1869	439.232	2+	1		KDMALSGR		NH2-KDMALSGR-COOH																-4.47392e-05	-0.101858	0
carla_lasiodip.mgf	Locus:1.1.1.3223.3 File:"carla.wiff"	1869	406.749	2+	1		VLPALDGK		NH2-VLPALDGK-COOH																0.00144656	3.55641	0
carla_lasiodip.mgf	Locus:1.1.1.3223.7 File:"carla.wiff"	1869	435.915	3+	1		HDNLLLPALSGR		NH2-HDNLLLPALSGR-COOH																0.00132897	3.04869	0
carla_lasiodip.mgf	Locus:1.1.1.3223.15 File:"carla.wiff"	1869	511.285	3+	1		KDKVKGVPSHHSGR		NH2-KDKVKGVPSHHSGR-COOH																-0.00177894	-3.47934	0
carla_lasiodip.mgf	Locus:1.1.1.3223.11 File:"carla.wiff"	1869	462.264	3+	1		LLPKGVSTEVDAR		NH2-LLPKGVSTEVDAR-COOH																-0.000169414	-0.366486	0
carla_lasiodip.mgf	Locus:1.1.1.3223.12 File:"carla.wiff"	1869	467.906	3+	1		GPWMWGQVVDVK		NH2-GPWMWGQVVDVK-COOH																0.00209284	4.4728	0
carla_lasiodip.mgf	Locus:1.1.1.3223.24 File:"carla.wiff"	1870	538.537	4+	1		NLLMVKAMSDHANNRPALR		NH2-NLLMVKAMSDHANNRPALR-COOH																9.94761e-05	0.184715	0
carla_lasiodip.mgf	Locus:1.1.1.3223.34 File:"carla.wiff"	1870	603.975	3+	1		KPQDLPNFAQTGNSHR		NH2-KPQDLPNFAQTGNSHR-COOH																0.00379238	6.27907	0
carla_lasiodip.mgf	Locus:1.1.1.3223.19 File:"carla.wiff"	1870	522.269	2+	1		TGHELAYPR		NH2-TGHELAYPR-COOH																0.00192704	3.68976	0
carla_lasiodip.mgf	Locus:1.1.1.3223.23 File:"carla.wiff"	1870	533.963	3+	1		AKALCNLAAKDTAPR		NH2-AKALC<cmm>NLAAKDTAPR-COOH																0.0032369	6.06207	0
carla_lasiodip.mgf	Locus:1.1.1.3223.28 File:"carla.wiff"	1870	563.789	2+	1		AYHRMHRR		NH2-AYHRMHRR-COOH																-0.00470082	-8.33783	0
carla_lasiodip.mgf	Locus:1.1.1.3223.25 File:"carla.wiff"	1870	538.979	3+	1		LLGMLPPFTCKPLK		NH2-LLGMLPPFTC<cmm>KPLK-COOH																0.0040143	7.44803	0
carla_lasiodip.mgf	Locus:1.1.1.3223.18 File:"carla.wiff"	1870	519.251	2+	1		SSPPPPNDAR		NH2-SSPPPPNDAR-COOH																-0.00336255	-6.47573	0
carla_lasiodip.mgf	Locus:1.1.1.3223.30 File:"carla.wiff"	1870	590.287	3+	1		SSVALMHLANPDSDPSK		NH2-SSVALMHLANPDSDPSK-COOH																-0.00262604	-4.44873	0
carla_lasiodip.mgf	Locus:1.1.1.3223.29 File:"carla.wiff"	1870	590.287	3+	1		QPRKGHCKDESDPSK		NH2-QPRKGHC<cmm>KDESDPSK-COOH																0.00201354	3.41113	0
carla_lasiodip.mgf	Locus:1.1.1.3223.35 File:"carla.wiff"	1870	603.975	3+	1		WAASRDHADLSSPQLR		NH2-WAASRDHADLSSPQLR-COOH																0.00379238	6.27907	0
carla_lasiodip.mgf	Locus:1.1.1.3223.22 File:"carla.wiff"	1870	529.615	3+	1		HLAHEGLLGACRPR		NH2-HLAHEGLLGAC<cmm>RPR-COOH																-0.00103074	-1.94621	0
carla_lasiodip.mgf	Locus:1.1.1.3223.36 File:"carla.wiff"	1870	633.638	3+	1		GRPHLSGAHAHYMDGHR		NH2-GRPHLSGAHAHYMDGHR-COOH																0.001735	2.73817	0
carla_lasiodip.mgf	Locus:1.1.1.3223.31 File:"carla.wiff"	1870	593.654	3+	1		DLATEYLATLVWDLR		NH2-DLATEYLATLVWDLR-COOH																0.00523998	8.82674	0
carla_lasiodip.mgf	Locus:1.1.1.3223.38 File:"carla.wiff"	1870	638.259	3+	1		DGPSDVECCDVSMRNR	Oxidation of M (13)	NH2-DGPSDVEC<cmm>C<cmm>DVSM<ox>RNR-COOH																0.00170851	2.67683	0
carla_lasiodip.mgf	Locus:1.1.1.3223.21 File:"carla.wiff"	1870	529.615	3+	1		MAAGKTDVYAAFLTK		NH2-MAAGKTDVYAAFLTK-COOH																0.00181861	3.43384	0
carla_lasiodip.mgf	Locus:1.1.1.3223.16 File:"carla.wiff"	1870	516.265	3+	1		LLEMTCPTALGGGAR		NH2-LLEMTC<cmm>PTALGGGAR-COOH																0.00294565	5.70572	0
carla_lasiodip.mgf	Locus:1.1.1.3223.32 File:"carla.wiff"	1870	600.982	3+	1		DRTACSPATLKPALDGK		NH2-DRTAC<cmm>SPATLKPALDGK-COOH																0.00129608	2.15661	0
carla_lasiodip.mgf	Locus:1.1.1.3223.20 File:"carla.wiff"	1870	524.757	4+	1		LHMPCLGEKSSGQHYVPR		NH2-LHMPC<cmm>LGEKSSGQHYVPR-COOH																-0.00286367	-5.4571	0
carla_lasiodip.mgf	Locus:1.1.1.3223.37 File:"carla.wiff"	1870	638.259	3+	1		EMYVQDHAEMANNGGSK	Oxidation of M (2, 10)	NH2-EM<ox>YVQDHAEM<ox>ANNGGSK-COOH																-0.00555182	-8.69831	0
carla_lasiodip.mgf	Locus:1.1.1.3223.33 File:"carla.wiff"	1870	600.982	3+	1		PLTDFPSRDTAPALSGR		NH2-PLTDFPSRDTAPALSGR-COOH																0.00241979	4.02641	0
carla_lasiodip.mgf	Locus:1.1.1.3223.27 File:"carla.wiff"	1870	563.789	2+	1		DLSFSTTEVK		NH2-DLSFSTTEVK-COOH																0.00393885	6.98645	0
carla_lasiodip.mgf	Locus:1.1.1.3223.26 File:"carla.wiff"	1870	559.762	2+	1		GYSFSTTAER		NH2-GYSFSTTAER-COOH																0.00282229	5.04197	0
carla_lasiodip.mgf	Locus:1.1.1.3223.17 File:"carla.wiff"	1870	519.251	2+	1		TTSMPSNGVK	Oxidation of M (4)	NH2-TTSM<ox>PSNGVK-COOH																0.000568584	1.09501	0
carla_lasiodip.mgf	Locus:1.1.1.3223.46 File:"carla.wiff"	1871	707.703	3+	1		THELEVLLLCWCHAALR		NH2-THELEVLLLC<cmm>WC<cmm>HAALR-COOH																0.0069784	9.86073	0
carla_lasiodip.mgf	Locus:1.1.1.3223.51 File:"carla.wiff"	1871	921.448	2+	1		ALVPSQSTGHSEASPAMR	Oxidation of M (17)	NH2-ALVPSQSTGHSEASPAM<ox>R-COOH																0.00364331	3.95392	0
carla_lasiodip.mgf	Locus:1.1.1.3223.39 File:"carla.wiff"	1871	642.371	2+	1		AVGVLATLNNPSK		NH2-AVGVLATLNNPSK-COOH																0.00137335	2.13794	0
carla_lasiodip.mgf	Locus:1.1.1.3223.49 File:"carla.wiff"	1871	772.844	4+	1		NWEGKRADRHAQHAAYCDNEGMDNAR	Oxidation of M (22)	NH2-NWEGKRADRHAQHAAYC<cmm>DNEGM<ox>DNAR-COOH																0.00751217	9.72026	0
carla_lasiodip.mgf	Locus:1.1.1.3223.44 File:"carla.wiff"	1871	680.839	2+	1		LFPSSCVSAAHGK		NH2-LFPSSC<cmm>VSAAHGK-COOH																0.00136343	2.00257	0
carla_lasiodip.mgf	Locus:1.1.1.3223.50 File:"carla.wiff"	1871	815.404	3+	1		VRSSFQSCEYWWLHKKMR	Oxidation of M (17)	NH2-VRSSFQSC<cmm>EYWWLHKKM<ox>R-COOH																0.0079653	9.76862	0
carla_lasiodip.mgf	Locus:1.1.1.3223.40 File:"carla.wiff"	1871	642.371	2+	1		LGQAARVVASPSK		NH2-LGQAARVVASPSK-COOH																-0.00424335	-6.60572	0
carla_lasiodip.mgf	Locus:1.1.1.3223.45 File:"carla.wiff"	1871	707.703	3+	1		HPPAAAPAYKFPPECGRVR		NH2-HPPAAAPAYKFPPEC<cmm>GRVR-COOH																0.00435765	6.15749	0
carla_lasiodip.mgf	Locus:1.1.1.3223.48 File:"carla.wiff"	1871	758.004	3+	1		VGCCRGSCCKWLSSVDNAR		NH2-VGC<cmm>C<cmm>RGSC<cmm>C<cmm>KWLSSVDNAR-COOH																0.00424173	5.59595	0
carla_lasiodip.mgf	Locus:1.1.1.3223.43 File:"carla.wiff"	1871	680.839	2+	1		EMWRLEASPNK		NH2-EMWRLEASPNK-COOH																0.00136343	2.00257	0
carla_lasiodip.mgf	Locus:1.1.1.3223.47 File:"carla.wiff"	1871	708.333	3+	1		SCTEREWEGAYDHKKAR		NH2-SC<cmm>TEREWEGAYDHKKAR-COOH																0.00434518	6.13441	0
carla_lasiodip.mgf	Locus:1.1.1.3223.42 File:"carla.wiff"	1871	662.85	4+	1		VHLLTQPQWHPAKSPVDDNNVPR		NH2-VHLLTQPQWHPAKSPVDDNNVPR-COOH																0.00174426	2.63147	0
carla_lasiodip.mgf	Locus:1.1.1.3223.41 File:"carla.wiff"	1871	662.85	4+	1		HLAHMHLFPRPKWQMDHVVPR	Oxidation of M (15)	NH2-HLAHMHLFPRPKWQM<ox>DHVVPR-COOH																0.004001	6.0361	0
carla_lasiodip.mgf	Locus:1.1.1.3224.10 File:"carla.wiff"	1872	487.629	3+	1		HLPLLYDLHLVK		NH2-HLPLLYDLHLVK-COOH																0.00354999	7.28016	0
carla_lasiodip.mgf	Locus:1.1.1.3224.3 File:"carla.wiff"	1872	448.252	2+	1		GPPLQLDR		NH2-GPPLQLDR-COOH																-0.00143427	-3.19969	0
carla_lasiodip.mgf	Locus:1.1.1.3224.2 File:"carla.wiff"	1872	415.238	4+	1		LNPGGSMLLWVLVMK		NH2-LNPGGSMLLWVLVMK-COOH																0.0036382	8.76179	0
carla_lasiodip.mgf	Locus:1.1.1.3224.8 File:"carla.wiff"	1872	483.255	3+	1		TLMLKTDGGTTPGR		NH2-TLMLKTDGGTTPGR-COOH																-0.00259763	-5.37526	0
carla_lasiodip.mgf	Locus:1.1.1.3224.9 File:"carla.wiff"	1872	483.255	3+	1		HLGPRYDLHSPR		NH2-HLGPRYDLHSPR-COOH																-0.00191973	-3.97248	0
carla_lasiodip.mgf	Locus:1.1.1.3224.4 File:"carla.wiff"	1872	454.23	3+	1		KEADLVEMSPNK		NH2-KEADLVEMSPNK-COOH																-0.00114853	-2.52852	0
carla_lasiodip.mgf	Locus:1.1.1.3224.6 File:"carla.wiff"	1872	473.588	3+	1		PLGHLPVEMGNVR		NH2-PLGHLPVEMGNVR-COOH																-0.00261111	-5.51343	0
carla_lasiodip.mgf	Locus:1.1.1.3224.7 File:"carla.wiff"	1872	478.259	3+	1		MLTVVEDTVVQAK		NH2-MLTVVEDTVVQAK-COOH																-0.00324866	-6.79264	0
carla_lasiodip.mgf	Locus:1.1.1.3224.5 File:"carla.wiff"	1872	473.588	3+	1		VKKFNPEMSPNK		NH2-VKKFNPEMSPNK-COOH																0.00113335	2.39313	0
carla_lasiodip.mgf	Locus:1.1.1.3224.11 File:"carla.wiff"	1872	490.274	2+	1		WYLKVDR		NH2-WYLKVDR-COOH																0.00207297	4.22822	0
carla_lasiodip.mgf	Locus:1.1.1.3224.15 File:"carla.wiff"	1873	500.932	3+	1		LCPAATVGLSSPAEK		NH2-LC<cmm>PAATVGLSSPAEK-COOH																0.00313046	6.24932	0
carla_lasiodip.mgf	Locus:1.1.1.3224.29 File:"carla.wiff"	1873	616.833	2+	1		AGEGTAAHLHLR		NH2-AGEGTAAHLHLR-COOH																0.00423967	6.87334	0
carla_lasiodip.mgf	Locus:1.1.1.3224.14 File:"carla.wiff"	1873	497.276	3+	1		KFKAQHFFSPPR		NH2-KFKAQHFFSPPR-COOH																0.00278929	5.60917	0
carla_lasiodip.mgf	Locus:1.1.1.3224.24 File:"carla.wiff"	1873	583.291	2+	1		SFMWKQNPK		NH2-SFMWKQNPK-COOH																-0.00337631	-5.78834	0
carla_lasiodip.mgf	Locus:1.1.1.3224.13 File:"carla.wiff"	1873	494.277	3+	1		HPKETKSWAQLR		NH2-HPKETKSWAQLR-COOH																0.00494166	9.99785	0
carla_lasiodip.mgf	Locus:1.1.1.3224.30 File:"carla.wiff"	1873	622.321	2+	1		HFVPDLHHNK		NH2-HFVPDLHHNK-COOH																0.00102884	1.65323	0
carla_lasiodip.mgf	Locus:1.1.1.3224.20 File:"carla.wiff"	1873	568.755	4+	1		NFALAPLEGDYCMCPALADK	Oxidation of M (13)	NH2-NFALAPLEGDYC<cmm>M<ox>C<cmm>PALADK-COOH																-0.0025294	-4.44725	0
carla_lasiodip.mgf	Locus:1.1.1.3224.25 File:"carla.wiff"	1873	583.792	2+	1		TVSAMKGSVDR	Oxidation of M (5)	NH2-TVSAM<ox>KGSVDR-COOH																-0.00323741	-5.54545	0
carla_lasiodip.mgf	Locus:1.1.1.3224.19 File:"carla.wiff"	1873	553.317	3+	1		KLFTLREPPSKDAR		NH2-KLFTLREPPSKDAR-COOH																-0.000756164	-1.3666	0
carla_lasiodip.mgf	Locus:1.1.1.3224.31 File:"carla.wiff"	1873	628.339	3+	1		NHKSPRWWWVPVYK		NH2-NHKSPRWWWVPVYK-COOH																0.00505942	8.05212	0
carla_lasiodip.mgf	Locus:1.1.1.3224.34 File:"carla.wiff"	1873	671.984	3+	1		HKNNYQNEGKQDQTPGR		NH2-HKNNYQNEGKQDQTPGR-COOH																-0.00359741	-5.35339	0
carla_lasiodip.mgf	Locus:1.1.1.3224.17 File:"carla.wiff"	1873	504.934	3+	1		FGPAAGVMTVVAQHK		NH2-FGPAAGVMTVVAQHK-COOH																-0.00419938	-8.31663	0
carla_lasiodip.mgf	Locus:1.1.1.3224.22 File:"carla.wiff"	1873	572.657	3+	1		PLAAHGNERRPAWLK		NH2-PLAAHGNERRPAWLK-COOH																0.00353826	6.17872	0
carla_lasiodip.mgf	Locus:1.1.1.3224.32 File:"carla.wiff"	1873	649.349	4+	1		KVVLVNMDHGLPWPHPVGPARMK	Oxidation of M (22)	NH2-KVVLVNMDHGLPWPHPVGPARM<ox>K-COOH																-0.00241985	-3.72657	0
carla_lasiodip.mgf	Locus:1.1.1.3224.27 File:"carla.wiff"	1873	612.805	2+	1		GWPGGPPDGAVSK		NH2-GWPGGPPDGAVSK-COOH																0.00138043	2.25265	0
carla_lasiodip.mgf	Locus:1.1.1.3224.12 File:"carla.wiff"	1873	492.255	2+	1		TGTDLYVSK		NH2-TGTDLYVSK-COOH																-0.00073957	-1.50241	0
carla_lasiodip.mgf	Locus:1.1.1.3224.28 File:"carla.wiff"	1873	614.635	3+	1		AGRNSLADHDDTQQVSK		NH2-AGRNSLADHDDTQQVSK-COOH																0.00550135	8.95067	0
carla_lasiodip.mgf	Locus:1.1.1.3224.33 File:"carla.wiff"	1873	654.307	2+	1		YWGNSQAATPGR		NH2-YWGNSQAATPGR-COOH																-0.0026004	-3.97426	0
carla_lasiodip.mgf	Locus:1.1.1.3224.23 File:"carla.wiff"	1873	579.813	2+	1		NQAGSSLAPVSK		NH2-NQAGSSLAPVSK-COOH																0.00339809	5.8607	0
carla_lasiodip.mgf	Locus:1.1.1.3224.18 File:"carla.wiff"	1873	544.579	3+	1		GNPDEEMARVGDADR		NH2-GNPDEEMARVGDADR-COOH																0.0051745	9.50192	0
carla_lasiodip.mgf	Locus:1.1.1.3224.26 File:"carla.wiff"	1873	608.312	2+	1		LHMKNSGCLR		NH2-LHMKNSGC<cmm>LR-COOH																0.00440777	7.24596	0
carla_lasiodip.mgf	Locus:1.1.1.3224.21 File:"carla.wiff"	1873	572.323	3+	1		GKLPKRLHHEGESAR		NH2-GKLPKRLHHEGESAR-COOH																0.00302884	5.29221	0
carla_lasiodip.mgf	Locus:1.1.1.3224.16 File:"carla.wiff"	1873	503.253	3+	1		EHVRVVMYAMTR	Oxidation of M (10)	NH2-EHVRVVMYAM<ox>TR-COOH																-0.00162268	-3.22437	0
carla_lasiodip.mgf	Locus:1.1.1.3224.36 File:"carla.wiff"	1874	686.324	3+	1		DACYMWTRGLPLTGAGCK		NH2-DAC<cmm>YMWTRGLPLTGAGC<cmm>K-COOH																0.00606599	8.83845	0
carla_lasiodip.mgf	Locus:1.1.1.3224.50 File:"carla.wiff"	1874	900.967	2+	1		AHLKPMVPGAYYSGPGR		NH2-AHLKPMVPGAYYSGPGR-COOH																0.00236897	2.62937	0
carla_lasiodip.mgf	Locus:1.1.1.3224.41 File:"carla.wiff"	1874	712.404	2+	1		LPVTHTGAVNSLSK		NH2-LPVTHTGAVNSLSK-COOH																0.00558459	7.83914	0
carla_lasiodip.mgf	Locus:1.1.1.3224.35 File:"carla.wiff"	1874	683.341	2+	1		KLAWGMSGTCVR		NH2-KLAWGMSGTC<cmm>VR-COOH																-0.000532006	-0.778535	0
carla_lasiodip.mgf	Locus:1.1.1.3224.40 File:"carla.wiff"	1874	700.012	3+	1		LQGAVGSSANVTHVSESDSPR		NH2-LQGAVGSSANVTHVSESDSPR-COOH																0.0021323	3.0461	0
carla_lasiodip.mgf	Locus:1.1.1.3224.46 File:"carla.wiff"	1874	804.846	2+	1		YACTPGRSGGSHACK		NH2-YAC<cmm>TPGRSGGSHAC<cmm>K-COOH																-0.00782346	-9.72034	0
carla_lasiodip.mgf	Locus:1.1.1.3224.39 File:"carla.wiff"	1874	700.012	3+	1		GKTEEVYWSLVSGRSDER		NH2-GKTEEVYWSLVSGRSDER-COOH																0.000791386	1.13053	0
carla_lasiodip.mgf	Locus:1.1.1.3224.45 File:"carla.wiff"	1874	787.568	5+	1		VVGGGMGYEKQHWLESQVMMEGPQHATTCENRVR	Oxidation of M (19, 20)	NH2-VVGGGMGYEKQHWLESQVM<ox>M<ox>EGPQHATTC<cmm>ENRVR-COOH																0.00422734	5.36762	0
carla_lasiodip.mgf	Locus:1.1.1.3224.51 File:"carla.wiff"	1874	956.883	2+	1		TCDGDDSSCHWFRNR		NH2-TC<cmm>DGDDSSC<cmm>HWFRNR-COOH																0.00668455	6.9858	0
carla_lasiodip.mgf	Locus:1.1.1.3224.44 File:"carla.wiff"	1874	751.908	2+	1		MRKVVTAMTFYR		NH2-MRKVVTAMTFYR-COOH																0.00544325	7.23931	0
carla_lasiodip.mgf	Locus:1.1.1.3224.49 File:"carla.wiff"	1874	885.956	2+	1		RTMEKTTTAAPTTPHK		NH2-RTMEKTTTAAPTTPHK-COOH																-0.0062853	-7.09433	0
carla_lasiodip.mgf	Locus:1.1.1.3224.47 File:"carla.wiff"	1874	811.4	2+	1		HLVVDEAEEPALDGK		NH2-HLVVDEAEEPALDGK-COOH																-0.00733436	-9.03906	0
carla_lasiodip.mgf	Locus:1.1.1.3224.37 File:"carla.wiff"	1874	688.345	4+	1		LWGLSKDATMHARGTCYGWSVLPK	Oxidation of M (10)	NH2-LWGLSKDATM<ox>HARGTC<cmm>YGWSVLPK-COOH																0.000808219	1.17415	0
carla_lasiodip.mgf	Locus:1.1.1.3224.48 File:"carla.wiff"	1874	865.468	2+, 3+, 4+	1		LLHLQTTTFGDALGSR		NH2-LLHLQTTTFGDALGSR-COOH																0.00258206	2.98343	0
carla_lasiodip.mgf	Locus:1.1.1.3224.42 File:"carla.wiff"	1874	716.881	2+	1		GVARAYLGCRGPR		NH2-GVARAYLGC<cmm>RGPR-COOH																-0.0019441	-2.71188	0
carla_lasiodip.mgf	Locus:1.1.1.3224.38 File:"carla.wiff"	1874	692.659	3+	1		GKDVDNGYMFMQLPAHPR		NH2-GKDVDNGYMFMQLPAHPR-COOH																-0.00571002	-8.24356	0
carla_lasiodip.mgf	Locus:1.1.1.3224.43 File:"carla.wiff"	1874	750.096	4+	1		DRGTRRNDSDCDAPGHKAWWSVTPGR		NH2-DRGTRRNDSDC<cmm>DAPGHKAWWSVTPGR-COOH																-0.00618439	-8.24472	0
carla_lasiodip.mgf	Locus:1.1.1.3225.6 File:"carla.wiff"	1875	424.22	3+	1		AYYGEGVGVLSR		NH2-AYYGEGVGVLSR-COOH																0.000939862	2.21551	0
carla_lasiodip.mgf	Locus:1.1.1.3225.5 File:"carla.wiff"	1875	408.238	3+	1		GHVLEGVRLSR		NH2-GHVLEGVRLSR-COOH																-0.00117757	-2.88451	0
carla_lasiodip.mgf	Locus:1.1.1.3225.3 File:"carla.wiff"	1875	406.749	2+	1		VVPRWR		NH2-VVPRWR-COOH																0.000777855	1.91238	0
carla_lasiodip.mgf	Locus:1.1.1.3225.2 File:"carla.wiff"	1875	403.258	2+	1		GLLHLPR		NH2-GLLHLPR-COOH																0.00192	4.76125	0
carla_lasiodip.mgf	Locus:1.1.1.3225.4 File:"carla.wiff"	1875	408.238	3+	1		LLPPAMPAGSLR		NH2-LLPPAMPAGSLR-COOH																0.000102269	0.250514	0
carla_lasiodip.mgf	Locus:1.1.1.3225.20 File:"carla.wiff"	1876	529.615	3+	1		HLKSGKPDDYTAVR		NH2-HLKSGKPDDYTAVR-COOH																0.00053877	1.01729	0
carla_lasiodip.mgf	Locus:1.1.1.3225.25 File:"carla.wiff"	1876	542.279	3+	1		LGSDEEAKEVHAALR		NH2-LGSDEEAKEVHAALR-COOH																-0.0018592	-3.42849	0
carla_lasiodip.mgf	Locus:1.1.1.3225.14 File:"carla.wiff"	1876	516.265	3+	1		ACPRNLELHHSGR		NH2-AC<cmm>PRNLELHHSGR-COOH																0.00496447	9.61622	0
carla_lasiodip.mgf	Locus:1.1.1.3225.7 File:"carla.wiff"	1876	433.207	3+	1		NYGMERGVPMK	Oxidation of M (4)	NH2-NYGM<ox>ERGVPMK-COOH																0.00153106	3.53425	0
carla_lasiodip.mgf	Locus:1.1.1.3225.19 File:"carla.wiff"	1876	526.272	3+	1		SYATFAVLDYTAVR		NH2-SYATFAVLDYTAVR-COOH																0.000387464	0.736243	0
carla_lasiodip.mgf	Locus:1.1.1.3225.16 File:"carla.wiff"	1876	519.251	2+	1		VTEDMRMR		NH2-VTEDMRMR-COOH																0.00373101	7.18542	0
carla_lasiodip.mgf	Locus:1.1.1.3225.10 File:"carla.wiff"	1876	445.493	4+	1		MFLLGTREVDNKALR	Oxidation of M (1)	NH2-M<ox>FLLGTREVDNKALR-COOH																-0.00249861	-5.60861	0
carla_lasiodip.mgf	Locus:1.1.1.3225.26 File:"carla.wiff"	1876	544.579	3+	1		TMMEEYNRMAALR	Oxidation of M (2)	NH2-TM<ox>MEEYNRMAALR-COOH																-0.00349922	-6.4255	0
carla_lasiodip.mgf	Locus:1.1.1.3225.15 File:"carla.wiff"	1876	517.229	3+	1		SMNSWEPTPSGGGAR	Oxidation of M (2)	NH2-SM<ox>NSWEPTPSGGGAR-COOH																0.000321852	0.622263	0
carla_lasiodip.mgf	Locus:1.1.1.3225.21 File:"carla.wiff"	1876	532.277	3+	1		HLHASLPNAAHSSPR		NH2-HLHASLPNAAHSSPR-COOH																-0.000683448	-1.284	0
carla_lasiodip.mgf	Locus:1.1.1.3225.8 File:"carla.wiff"	1876	435.915	3+	1		AAVFTERRSLR		NH2-AAVFTERRSLR-COOH																-0.0024155	-5.54117	0
carla_lasiodip.mgf	Locus:1.1.1.3225.13 File:"carla.wiff"	1876	511.285	3+	1		DLKLLNELHHSGR		NH2-DLKLLNELHHSGR-COOH																0.00196553	3.8443	0
carla_lasiodip.mgf	Locus:1.1.1.3225.11 File:"carla.wiff"	1876	459.25	3+	1		WKTKMLPHYR	Oxidation of M (5)	NH2-WKTKM<ox>LPHYR-COOH																0.00210323	4.57973	0
carla_lasiodip.mgf	Locus:1.1.1.3225.28 File:"carla.wiff"	1876	563.789	2+	1		MAFLSFGPEK		NH2-MAFLSFGPEK-COOH																0.0051899	9.20549	0
carla_lasiodip.mgf	Locus:1.1.1.3225.18 File:"carla.wiff"	1876	525.598	3+	1		SGKNFFWPGELHR		NH2-SGKNFFWPGELHR-COOH																-0.00237499	-4.51862	0
carla_lasiodip.mgf	Locus:1.1.1.3225.23 File:"carla.wiff"	1876	533.963	3+	1		LLGASGHAPLAEQAHK		NH2-LLGASGHAPLAEQAHK-COOH																0.00436061	8.16657	0
carla_lasiodip.mgf	Locus:1.1.1.3225.17 File:"carla.wiff"	1876	525.598	3+	1		QLRESNVMPPMEK	Oxidation of M (8)	NH2-QLRESNVM<ox>PPMEK-COOH																0.00420744	8.00512	0
carla_lasiodip.mgf	Locus:1.1.1.3225.24 File:"carla.wiff"	1876	538.537	4+	1		MHGELMHGNMGRKKKPKR	Oxidation of M (10)	NH2-MHGELMHGNM<ox>GRKKKPKR-COOH																0.00173069	3.21369	0
carla_lasiodip.mgf	Locus:1.1.1.3225.12 File:"carla.wiff"	1876	467.248	2+	1		MVQDVLGR	Oxidation of M (1)	NH2-M<ox>VQDVLGR-COOH																0.00364789	7.80723	0
carla_lasiodip.mgf	Locus:1.1.1.3225.29 File:"carla.wiff"	1876	565.308	2+	1		FYSLYPLAR		NH2-FYSLYPLAR-COOH																0.00183319	3.24284	0
carla_lasiodip.mgf	Locus:1.1.1.3225.9 File:"carla.wiff"	1876	440.887	3+	1		AGMTQERRAER	Oxidation of M (3)	NH2-AGM<ox>TQERRAER-COOH																0.000413291	0.93741	0
carla_lasiodip.mgf	Locus:1.1.1.3225.22 File:"carla.wiff"	1876	532.277	3+	1		LLGTHEQRANGDQR		NH2-LLGTHEQRANGDQR-COOH																0.00440193	8.27007	0
carla_lasiodip.mgf	Locus:1.1.1.3225.27 File:"carla.wiff"	1876	560.297	3+	1		SYTKSVCGVAKHVSR		NH2-SYTKSVC<cmm>GVAKHVSR-COOH																0.00216568	3.86525	0
carla_lasiodip.mgf	Locus:1.1.1.3225.47 File:"carla.wiff"	1877	723.363	2+	1		RTMTPHYSPSLR		NH2-RTMTPHYSPSLR-COOH																-0.00653519	-9.03438	0
carla_lasiodip.mgf	Locus:1.1.1.3225.30 File:"carla.wiff"	1877	568.755	4+	1		NNPTSDNPGGPLSYSSSSSTFR		NH2-NNPTSDNPGGPLSYSSSSSTFR-COOH																-0.00327202	-5.75293	0
carla_lasiodip.mgf	Locus:1.1.1.3225.40 File:"carla.wiff"	1877	669.648	3+	1		HFKWYEPPFDSDDPVK		NH2-HFKWYEPPFDSDDPVK-COOH																0.000280899	0.419473	0
carla_lasiodip.mgf	Locus:1.1.1.3225.37 File:"carla.wiff"	1877	638.259	3+	1		TCGWGWECMHMRNR	Oxidation of M (9, 11)	NH2-TC<cmm>GWGWEC<cmm>M<ox>HM<ox>RNR-COOH																0.0058412	9.15185	0
carla_lasiodip.mgf	Locus:1.1.1.3225.42 File:"carla.wiff"	1877	692.659	3+	1		SFCSWWKWDNPAHQVK		NH2-SFC<cmm>SWWKWDNPAHQVK-COOH																0.00245681	3.54694	0
carla_lasiodip.mgf	Locus:1.1.1.3225.45 File:"carla.wiff"	1877	723.363	2+	1		PLGMHFHPPADAR		NH2-PLGMHFHPPADAR-COOH																0.00402949	5.57053	0
carla_lasiodip.mgf	Locus:1.1.1.3225.46 File:"carla.wiff"	1877	723.363	2+	1		YAAPQPRMAGPMR		NH2-YAAPQPRMAGPMR-COOH																0.00234393	3.24033	0
carla_lasiodip.mgf	Locus:1.1.1.3225.41 File:"carla.wiff"	1877	680.356	3+	1		KAMNWWWWRRMLFK		NH2-KAMNWWWWRRMLFK-COOH																0.00463903	6.81858	0
carla_lasiodip.mgf	Locus:1.1.1.3225.35 File:"carla.wiff"	1877	600.982	3+	1		ALAHGTRMNRRSMTAK		NH2-ALAHGTRMNRRSMTAK-COOH																-0.0040179	-6.68551	0
carla_lasiodip.mgf	Locus:1.1.1.3225.36 File:"carla.wiff"	1877	634.984	3+	1		NGHWGTSFGARRHTYR		NH2-NGHWGTSFGARRHTYR-COOH																0.005292	8.33414	0
carla_lasiodip.mgf	Locus:1.1.1.3225.31 File:"carla.wiff"	1877	590.287	3+	1		TCTADTPNHERTLPR		NH2-TC<cmm>TADTPNHERTLPR-COOH																0.00201354	3.41113	0
carla_lasiodip.mgf	Locus:1.1.1.3225.51 File:"carla.wiff"	1877	1005.95	2+, 3+, 4+	1		EAATDVPEYDHVDWHAR		NH2-EAATDVPEYDHVDWHAR-COOH																0.00333971	3.31995	0
carla_lasiodip.mgf	Locus:1.1.1.3225.39 File:"carla.wiff"	1877	666.383	2+	1		LLALELSMRNR	Oxidation of M (8)	NH2-LLALELSM<ox>RNR-COOH																0.00627109	9.41072	0
carla_lasiodip.mgf	Locus:1.1.1.3225.34 File:"carla.wiff"	1877	597.99	3+	1		VHFGTVWFRFGPSVR		NH2-VHFGTVWFRFGPSVR-COOH																0.00385914	6.45356	0
carla_lasiodip.mgf	Locus:1.1.1.3225.48 File:"carla.wiff"	1877	737.856	2+	1		YAGSLTGYERDSR		NH2-YAGSLTGYERDSR-COOH																0.00581334	7.87876	0
carla_lasiodip.mgf	Locus:1.1.1.3225.33 File:"carla.wiff"	1877	593.654	3+	1		SAVSANMFRVEGKGAVR		NH2-SAVSANMFRVEGKGAVR-COOH																0.00501139	8.44166	0
carla_lasiodip.mgf	Locus:1.1.1.3225.44 File:"carla.wiff"	1877	707.703	3+	1		KLSTPWMRSVRADYAPSR		NH2-KLSTPWMRSVRADYAPSR-COOH																-0.00268548	-3.79462	0
carla_lasiodip.mgf	Locus:1.1.1.3225.43 File:"carla.wiff"	1877	694.683	3+	1		WLMYHQWPSVRSVGAHK		NH2-WLMYHQWPSVRSVGAHK-COOH																-0.00476622	-6.86095	0
carla_lasiodip.mgf	Locus:1.1.1.3225.38 File:"carla.wiff"	1877	641.316	2+	1		SATTELSFNPSK		NH2-SATTELSFNPSK-COOH																-0.00409942	-6.39216	0
carla_lasiodip.mgf	Locus:1.1.1.3225.50 File:"carla.wiff"	1877	829.469	2+	1		LLMPFEPNTTLLLR		NH2-LLMPFEPNTTLLLR-COOH																-0.00172626	-2.08116	0
carla_lasiodip.mgf	Locus:1.1.1.3225.32 File:"carla.wiff"	1877	590.287	3+	1		TKCMATSCQEKLPSK		NH2-TKC<cmm>MATSC<cmm>QEKLPSK-COOH																0.00216967	3.67563	0
carla_lasiodip.mgf	Locus:1.1.1.3225.49 File:"carla.wiff"	1877	764.356	2+	1		DSQAGLHDHHEGPK		NH2-DSQAGLHDHHEGPK-COOH																0.00571485	7.47674	0
carla_lasiodip.mgf	Locus:1.1.1.3226.3 File:"carla.wiff"	1879	450.24	3+	1		LLGYKDHAEFR		NH2-LLGYKDHAEFR-COOH																0.00144533	3.21015	0
carla_lasiodip.mgf	Locus:1.1.1.3226.8 File:"carla.wiff"	1879	474.257	2+	1		HTTHLPNK		NH2-HTTHLPNK-COOH																0.000591724	1.24769	0
carla_lasiodip.mgf	Locus:1.1.1.3226.21 File:"carla.wiff"	1879	572.822	2+	1		LLADFLEAPR		NH2-LLADFLEAPR-COOH																0.000218992	0.382305	0
carla_lasiodip.mgf	Locus:1.1.1.3226.15 File:"carla.wiff"	1879	492.245	3+	1		HFEGLEQCLVSR		NH2-HFEGLEQC<cmm>LVSR-COOH																0.00324098	6.58412	0
carla_lasiodip.mgf	Locus:1.1.1.3226.11 File:"carla.wiff"	1879	481.273	3+	1		MWLHNSTKALLK		NH2-MWLHNSTKALLK-COOH																0.00221005	4.5921	0
carla_lasiodip.mgf	Locus:1.1.1.3226.22 File:"carla.wiff"	1879	606.991	3+	1		DVKWPGEYRTKPTNK		NH2-DVKWPGEYRTKPTNK-COOH																0.00261285	4.30461	0
carla_lasiodip.mgf	Locus:1.1.1.3226.16 File:"carla.wiff"	1879	497.276	3+	1		QKELKEESPFVR		NH2-QKELKEESPFVR-COOH																0.00457601	9.20224	0
carla_lasiodip.mgf	Locus:1.1.1.3226.9 File:"carla.wiff"	1879	474.257	2+	1		KLMSNPNK	Oxidation of M (3)	NH2-KLM<ox>SNPNK-COOH																0.00452285	9.53681	0
carla_lasiodip.mgf	Locus:1.1.1.3226.4 File:"carla.wiff"	1879	450.24	3+	1		FGKNKDHVTFR		NH2-FGKNKDHVTFR-COOH																-0.00229913	-5.10643	0
carla_lasiodip.mgf	Locus:1.1.1.3226.10 File:"carla.wiff"	1879	478.259	3+	1		GYLLPEDTVVAQK		NH2-GYLLPEDTVVAQK-COOH																-0.00212495	-4.44308	0
carla_lasiodip.mgf	Locus:1.1.1.3226.20 File:"carla.wiff"	1879	553.317	3+	1		TVLVAVFTELTAHTR		NH2-TVLVAVFTELTAHTR-COOH																0.0029883	5.40073	0
carla_lasiodip.mgf	Locus:1.1.1.3226.18 File:"carla.wiff"	1879	503.253	3+	1		SMDTRLEWAVQR	Oxidation of M (2)	NH2-SM<ox>DTRLEWAVQR-COOH																0.00458641	9.1136	0
carla_lasiodip.mgf	Locus:1.1.1.3226.23 File:"carla.wiff"	1879	606.991	3+	1		LLPSAKYEKGFQMYK	Oxidation of M (13)	NH2-LLPSAKYEKGFQM<ox>YK-COOH																0.00389269	6.41313	0
carla_lasiodip.mgf	Locus:1.1.1.3226.7 File:"carla.wiff"	1879	471.273	4+	1		SRLKSKPGGATRPTSPNK		NH2-SRLKSKPGGATRPTSPNK-COOH																0.002013	4.27144	0
carla_lasiodip.mgf	Locus:1.1.1.3226.2 File:"carla.wiff"	1879	416.218	2+	1		FSLHAEK		NH2-FSLHAEK-COOH																-0.00330283	-7.93526	0
carla_lasiodip.mgf	Locus:1.1.1.3226.12 File:"carla.wiff"	1879	482.579	3+	1		SSEVRPGAMMKPR		NH2-SSEVRPGAMMKPR-COOH																-0.00433933	-8.99187	0
carla_lasiodip.mgf	Locus:1.1.1.3226.17 File:"carla.wiff"	1879	500.932	3+	1		APVELQEEFSVPR		NH2-APVELQEEFSVPR-COOH																0.00425417	8.49259	0
carla_lasiodip.mgf	Locus:1.1.1.3226.24 File:"carla.wiff"	1879	610.872	2+	1		SALKKRLNYK		NH2-SALKKRLNYK-COOH																-0.0057219	-9.36669	0
carla_lasiodip.mgf	Locus:1.1.1.3226.6 File:"carla.wiff"	1879	471.273	4+	1		LLLTYRGYKSKNSPNK		NH2-LLLTYRGYKSKNSPNK-COOH																0.00381566	8.09657	0
carla_lasiodip.mgf	Locus:1.1.1.3226.14 File:"carla.wiff"	1879	487.304	3+	1		VGFLRPGAKVLFR		NH2-VGFLRPGAKVLFR-COOH																0.00241072	4.94709	0
carla_lasiodip.mgf	Locus:1.1.1.3226.13 File:"carla.wiff"	1879	483.255	3+	1		VLNPGPHATMAPDK		NH2-VLNPGPHATMAPDK-COOH																0.00444549	9.19915	0
carla_lasiodip.mgf	Locus:1.1.1.3226.19 File:"carla.wiff"	1879	552.967	3+	1		FSSGGPHLTEELVKR		NH2-FSSGGPHLTEELVKR-COOH																0.0050505	9.13354	0
carla_lasiodip.mgf	Locus:1.1.1.3226.5 File:"carla.wiff"	1879	454.23	3+	1		TRSNKDHAEFR		NH2-TRSNKDHAEFR-COOH																0.000870291	1.91598	0
carla_lasiodip.mgf	Locus:1.1.1.3226.27 File:"carla.wiff"	1880	616.331	2+	1		GLGWQTQQVSK		NH2-GLGWQTQQVSK-COOH																0.00558085	9.05504	0
carla_lasiodip.mgf	Locus:1.1.1.3226.32 File:"carla.wiff"	1880	654.307	2+	1		DMMDVTGKTGPR		NH2-DMMDVTGKTGPR-COOH																-0.000354834	-0.542305	0
carla_lasiodip.mgf	Locus:1.1.1.3226.46 File:"carla.wiff"	1880	811.884	2+	1		TYNLSDAPGMVDPAR	Oxidation of M (10)	NH2-TYNLSDAPGM<ox>VDPAR-COOH																0.00631303	7.77584	0
carla_lasiodip.mgf	Locus:1.1.1.3226.41 File:"carla.wiff"	1880	775.337	2+	1		HCMRGNVSMAGAAR	Oxidation of M (3, 9)	NH2-HC<cmm>M<ox>RGNVSM<ox>AGAAR-COOH																-0.00566882	-7.31138	0
carla_lasiodip.mgf	Locus:1.1.1.3226.26 File:"carla.wiff"	1880	612.805	2+	1		YGHYSRGAVSK		NH2-YGHYSRGAVSK-COOH																-0.00423626	-6.91285	0
carla_lasiodip.mgf	Locus:1.1.1.3226.30 File:"carla.wiff"	1880	620.795	2+	1		TCLQYTTEPK		NH2-TC<cmm>LQYTTEPK-COOH																-0.00204575	-3.29535	0
carla_lasiodip.mgf	Locus:1.1.1.3226.36 File:"carla.wiff"	1880	686.324	3+	1		VWPMTTHSHEVPNAAAHR	Oxidation of M (4)	NH2-VWPM<ox>TTHSHEVPNAAAHR-COOH																-0.00621864	-9.0607	0
carla_lasiodip.mgf	Locus:1.1.1.3226.37 File:"carla.wiff"	1880	717.713	3+	1		NSVVVKLSSDARADRENYK		NH2-NSVVVKLSSDARADRENYK-COOH																0.00335893	4.68007	0
carla_lasiodip.mgf	Locus:1.1.1.3226.47 File:"carla.wiff"	1880	817.367	2+, 3+, 4+	1		LEPYSDANETYGFK		NH2-LEPYSDANETYGFK-COOH																-0.00556023	-6.80256	0
carla_lasiodip.mgf	Locus:1.1.1.3226.25 File:"carla.wiff"	1880	612.805	2+	1		GWPHPMWVSK		NH2-GWPHPMWVSK-COOH																0.00263148	4.29417	0
carla_lasiodip.mgf	Locus:1.1.1.3226.42 File:"carla.wiff"	1880	779.065	3+	1		LLAGAQHSHLEGADWYSVQPR		NH2-LLAGAQHSHLEGADWYSVQPR-COOH																0.00734776	9.4316	0
carla_lasiodip.mgf	Locus:1.1.1.3226.31 File:"carla.wiff"	1880	647.024	3+	1		KEHAPAGESYVKLVTGPR		NH2-KEHAPAGESYVKLVTGPR-COOH																0.00555364	8.58344	0
carla_lasiodip.mgf	Locus:1.1.1.3226.33 File:"carla.wiff"	1880	660.327	3+	1		HDHSHLDDRVPGPVLER		NH2-HDHSHLDDRVPGPVLER-COOH																-0.00621649	-9.41418	0
carla_lasiodip.mgf	Locus:1.1.1.3226.43 File:"carla.wiff"	1880	783.077	3+	1		TLGASLSSYGLVNTPACPGARVR		NH2-TLGASLSSYGLVNTPAC<cmm>PGARVR-COOH																-0.000747577	-0.954665	0
carla_lasiodip.mgf	Locus:1.1.1.3226.35 File:"carla.wiff"	1880	686.324	3+	1		DFCNGLYWQRREEQR		NH2-DFC<cmm>NGLYWQRREEQR-COOH																0.00590987	8.61097	0
carla_lasiodip.mgf	Locus:1.1.1.3226.38 File:"carla.wiff"	1880	730.379	2+	1		RGWGLRPSPDYR		NH2-RGWGLRPSPDYR-COOH																-0.00189136	-2.58955	0
carla_lasiodip.mgf	Locus:1.1.1.3226.40 File:"carla.wiff"	1880	755.382	2+	1		DERFTSGEVKDVK		NH2-DERFTSGEVKDVK-COOH																0.000780388	1.0331	0
carla_lasiodip.mgf	Locus:1.1.1.3226.28 File:"carla.wiff"	1880	620.535	4+	1		VHCHAGCNVGASPAWGQPMEVSK		NH2-VHC<cmm>HAGC<cmm>NVGASPAWGQPMEVSK-COOH																0.00324776	5.23383	0
carla_lasiodip.mgf	Locus:1.1.1.3226.39 File:"carla.wiff"	1880	750.096	4+	1		YWLEWFEWVSPHWEWENASYPR		NH2-YWLEWFEWVSPHWEWENASYPR-COOH																0.00534872	7.13076	0
carla_lasiodip.mgf	Locus:1.1.1.3226.45 File:"carla.wiff"	1880	804.846	2+	1		TCMGCSAVAPQPADK	Oxidation of M (3)	NH2-TC<cmm>M<ox>GC<cmm>SAVAPQPADK-COOH																0.00172437	2.14249	0
carla_lasiodip.mgf	Locus:1.1.1.3226.29 File:"carla.wiff"	1880	620.535	4+	1		KDNCHGKNPDVDNGNQEPSTPR		NH2-KDNC<cmm>HGKNPDVDNGNQEPSTPR-COOH																0.00447071	7.20465	0
carla_lasiodip.mgf	Locus:1.1.1.3226.34 File:"carla.wiff"	1880	682.84	2+	1		VKNTEAYESAPR		NH2-VKNTEAYESAPR-COOH																-0.004373	-6.40411	0
carla_lasiodip.mgf	Locus:1.1.1.3226.44 File:"carla.wiff"	1880	787.955	2+	1		TKFNTSVAALAKAPR		NH2-TKFNTSVAALAKAPR-COOH																0.000210879	0.267628	0
carla_lasiodip.mgf	Locus:1.1.1.3226.51 File:"carla.wiff"	1881	1038.47	2+, 3+, 4+	1		DFCHAPVSSCHVRNAYR		NH2-DFC<cmm>HAPVSSC<cmm>HVRNAYR-COOH																0.00202532	1.9503	0
carla_lasiodip.mgf	Locus:1.1.1.3226.48 File:"carla.wiff"	1881	889.976	2+	1		TTVKSKTTNGTPPSGFR		NH2-TTVKSKTTNGTPPSGFR-COOH																0.00219289	2.46399	0
carla_lasiodip.mgf	Locus:1.1.1.3226.50 File:"carla.wiff"	1881	957.38	2+	1		DYPYNEGCHVSAACDR		NH2-DYPYNEGC<cmm>HVSAAC<cmm>DR-COOH																-0.000899304	-0.939338	0
carla_lasiodip.mgf	Locus:1.1.1.3226.49 File:"carla.wiff"	1881	900.967	2+	1		QVQALEVMLHPSSHPK		NH2-QVQALEVMLHPSSHPK-COOH																-0.00819572	-9.0965	0
carla_lasiodip.mgf	Locus:1.1.1.3227.11 File:"carla.wiff"	1882	467.928	3+	1		AGWVMNLKLPEK	Oxidation of M (5)	NH2-AGWVM<ox>NLKLPEK-COOH																0.00412122	8.80746	0
carla_lasiodip.mgf	Locus:1.1.1.3227.16 File:"carla.wiff"	1882	517.229	3+	1		GPMPNYMEPPCLK	Oxidation of M (7)	NH2-GPMPNYM<ox>EPPC<cmm>LK-COOH																-0.0046074	-8.90778	0
carla_lasiodip.mgf	Locus:1.1.1.3227.7 File:"carla.wiff"	1882	445.493	4+	1		FSRSPRPGMLAHLGPR		NH2-FSRSPRPGMLAHLGPR-COOH																-0.00283296	-6.35912	0
carla_lasiodip.mgf	Locus:1.1.1.3227.2 File:"carla.wiff"	1882	403.258	2+	1		LLHVPAR		NH2-LLHVPAR-COOH																0.00192	4.76125	0
carla_lasiodip.mgf	Locus:1.1.1.3227.10 File:"carla.wiff"	1882	462.591	3+	1		ANVLGSSDRLPTR		NH2-ANVLGSSDRLPTR-COOH																0.00346497	7.4904	0
carla_lasiodip.mgf	Locus:1.1.1.3227.6 File:"carla.wiff"	1882	436.24	2+	1		PAWVVSGR		NH2-PAWVVSGR-COOH																-0.00286959	-6.57796	0
carla_lasiodip.mgf	Locus:1.1.1.3227.17 File:"carla.wiff"	1882	517.229	3+	1		DHHVVEEYYCAK		NH2-DHHVVEEYYC<cmm>AK-COOH																-0.00101907	-1.97024	0
carla_lasiodip.mgf	Locus:1.1.1.3227.5 File:"carla.wiff"	1882	430.241	3+	1		GAAKHHGVVLGDK		NH2-GAAKHHGVVLGDK-COOH																-0.00139913	-3.25196	0
carla_lasiodip.mgf	Locus:1.1.1.3227.12 File:"carla.wiff"	1882	507.935	3+	1		DPPDALHNKHHLK		NH2-DPPDALHNKHHLK-COOH																-4.62043e-05	-0.0909649	0
carla_lasiodip.mgf	Locus:1.1.1.3227.3 File:"carla.wiff"	1882	406.749	2+	1		LGPLLDGK		NH2-LGPLLDGK-COOH																0.00144656	3.55641	0
carla_lasiodip.mgf	Locus:1.1.1.3227.14 File:"carla.wiff"	1882	510.619	3+	1		LLRGPGNDYRNVR		NH2-LLRGPGNDYRNVR-COOH																0.00400442	7.84234	0
carla_lasiodip.mgf	Locus:1.1.1.3227.19 File:"carla.wiff"	1882	522.263	3+	1		DFLGSQLSGGLMAPR	Oxidation of M (12)	NH2-DFLGSQLSGGLM<ox>APR-COOH																-0.00135221	-2.58912	0
carla_lasiodip.mgf	Locus:1.1.1.3227.8 File:"carla.wiff"	1882	460.005	4+	1		TRKENTGRPAPMPLPR	Oxidation of M (12)	NH2-TRKENTGRPAPM<ox>PLPR-COOH																0.00281487	6.11926	0
carla_lasiodip.mgf	Locus:1.1.1.3227.15 File:"carla.wiff"	1882	511.947	3+	1		ELAARLHPWVGER		NH2-ELAARLHPWVGER-COOH																-0.00117471	-2.29458	0
carla_lasiodip.mgf	Locus:1.1.1.3227.4 File:"carla.wiff"	1882	408.238	3+	1		EVVHAGVVLSGR		NH2-EVVHAGVVLSGR-COOH																0.0025669	6.28779	0
carla_lasiodip.mgf	Locus:1.1.1.3227.9 File:"carla.wiff"	1882	460.005	4+	1		LLAAFEKSSFWVWPR		NH2-LLAAFEKSSFWVWPR-COOH																0.00445463	9.68396	0
carla_lasiodip.mgf	Locus:1.1.1.3227.18 File:"carla.wiff"	1882	519.251	2+	1		VNYVDQSGR		NH2-VNYVDQSGR-COOH																-0.00346255	-6.66831	0
carla_lasiodip.mgf	Locus:1.1.1.3227.13 File:"carla.wiff"	1882	510.619	3+	1		LYGVALGLGNPDNVK		NH2-LYGVALGLGNPDNVK-COOH																0.0031093	6.08932	0
carla_lasiodip.mgf	Locus:1.1.1.3227.31 File:"carla.wiff"	1883	590.289	3+	1		HSPGPHGSELAAQEHSK		NH2-HSPGPHGSELAAQEHSK-COOH																0.00533725	9.04184	0
carla_lasiodip.mgf	Locus:1.1.1.3227.26 File:"carla.wiff"	1883	544.579	3+	1		HQGDGFYNSWAGHR		NH2-HQGDGFYNSWAGHR-COOH																0.00451149	8.28442	0
carla_lasiodip.mgf	Locus:1.1.1.3227.38 File:"carla.wiff"	1883	670.977	3+	1		QCQWQHRRMMPEPAR		NH2-QC<cmm>QWQHRRMMPEPAR-COOH																-0.00517913	-7.71872	0
carla_lasiodip.mgf	Locus:1.1.1.3227.28 File:"carla.wiff"	1883	560.32	3+	1		LLGREAHNAASLALSR		NH2-LLGREAHNAASLALSR-COOH																0.0039733	7.09117	0
carla_lasiodip.mgf	Locus:1.1.1.3227.36 File:"carla.wiff"	1883	638.259	3+	1		VMCLCPNDEDSMGVNR	Oxidation of M (12)	NH2-VMC<cmm>LC<cmm>PNDEDSM<ox>GVNR-COOH																-0.00075612	-1.18466	0
carla_lasiodip.mgf	Locus:1.1.1.3227.33 File:"carla.wiff"	1883	597.99	3+	1		TPGKYTWRRKMSHK	Oxidation of M (11)	NH2-TPGKYTWRRKM<ox>SHK-COOH																0.00407635	6.81679	0
carla_lasiodip.mgf	Locus:1.1.1.3227.32 File:"carla.wiff"	1883	593.654	3+	1		TGVLGFKVWMGNKWR		NH2-TGVLGFKVWMGNKWR-COOH																-0.00141491	-2.38339	0
carla_lasiodip.mgf	Locus:1.1.1.3227.21 File:"carla.wiff"	1883	529.615	3+	1		TPSGRRSYQGPQPR		NH2-TPSGRRSYQGPQPR-COOH																0.00517835	9.77766	0
carla_lasiodip.mgf	Locus:1.1.1.3227.42 File:"carla.wiff"	1883	698.808	4+	1		THSCQDQGDQVDQRRHDCTPPVR		NH2-THSC<cmm>QDQGDQVDQRRHDC<cmm>TPPVR-COOH																-0.00625276	-8.94768	0
carla_lasiodip.mgf	Locus:1.1.1.3227.27 File:"carla.wiff"	1883	545.312	2+	1		SHAAAGLPLPR		NH2-SHAAAGLPLPR-COOH																0.000385185	0.706357	0
carla_lasiodip.mgf	Locus:1.1.1.3227.37 File:"carla.wiff"	1883	641.316	2+	1		VMNKNSMQVSK	Oxidation of M (2)	NH2-VM<ox>NKNSMQVSK-COOH																-0.00252256	-3.93339	0
carla_lasiodip.mgf	Locus:1.1.1.3227.22 File:"carla.wiff"	1883	532.277	3+	1		SHLSYPKTQKMMK	Oxidation of M (12)	NH2-SHLSYPKTQKMM<ox>K-COOH																0.00321714	6.04415	0
carla_lasiodip.mgf	Locus:1.1.1.3227.20 File:"carla.wiff"	1883	525.598	3+	1		NATRPKCSMGLPAR	Oxidation of M (9)	NH2-NATRPKC<cmm>SM<ox>GLPAR-COOH																-0.00328149	-6.2433	0
carla_lasiodip.mgf	Locus:1.1.1.3227.30 File:"carla.wiff"	1883	567.807	2+	1		LAHNAQQQPK		NH2-LAHNAQQQPK-COOH																0.00304608	5.36466	0
carla_lasiodip.mgf	Locus:1.1.1.3227.40 File:"carla.wiff"	1883	674.853	2+	1		SRCKFTPPEVK		NH2-SRC<cmm>KFTPPEVK-COOH																-0.00282933	-4.19249	0
carla_lasiodip.mgf	Locus:1.1.1.3227.25 File:"carla.wiff"	1883	541.922	3+	1		VSEHNSSFHLDSHK		NH2-VSEHNSSFHLDSHK-COOH																-5.38822e-05	-0.099428	0
carla_lasiodip.mgf	Locus:1.1.1.3227.39 File:"carla.wiff"	1883	670.977	3+	1		KFPGDGGAWRMNPCFDR		NH2-KFPGDGGAWRMNPC<cmm>FDR-COOH																0.00343351	5.1172	0
carla_lasiodip.mgf	Locus:1.1.1.3227.34 File:"carla.wiff"	1883	600.982	3+	1		SFKKGLGPPPMCAADPK		NH2-SFKKGLGPPPMC<cmm>AADPK-COOH																0.00587458	9.77506	0
carla_lasiodip.mgf	Locus:1.1.1.3227.23 File:"carla.wiff"	1883	533.963	3+	1		RLGNNRLHHPVMR		NH2-RLGNNRLHHPVMR-COOH																-0.000953368	-1.78546	0
carla_lasiodip.mgf	Locus:1.1.1.3227.24 File:"carla.wiff"	1883	538.798	4+	1		KVGYCESGRKPGEFLLLAK		NH2-KVGYC<cmm>ESGRKPGEFLLLAK-COOH																0.0032623	6.05481	0
carla_lasiodip.mgf	Locus:1.1.1.3227.35 File:"carla.wiff"	1883	628.027	3+	1		TGEADPKKKRGPVGQVSK		NH2-TGEADPKKKRGPVGQVSK-COOH																0.00542063	8.63127	0
carla_lasiodip.mgf	Locus:1.1.1.3227.41 File:"carla.wiff"	1883	694.683	3+	1		ATLSGGEEGKYDYAAPVVVR		NH2-ATLSGGEEGKYDYAAPVVVR-COOH																-0.00515445	-7.4198	0
carla_lasiodip.mgf	Locus:1.1.1.3227.29 File:"carla.wiff"	1883	563.789	2+	1		AAGHVLKDCR		NH2-AAGHVLKDC<cmm>R-COOH																-0.00403211	-7.15176	0
carla_lasiodip.mgf	Locus:1.1.1.3227.48 File:"carla.wiff"	1884	875.452	2+	1		TSAKEYRRMTGPAGPK		NH2-TSAKEYRRMTGPAGPK-COOH																-0.00537014	-6.1341	0
carla_lasiodip.mgf	Locus:1.1.1.3227.43 File:"carla.wiff"	1884	698.808	4+	1		LLVMNASGSVHQNDCMENEAHTYR	Oxidation of M (16)	NH2-LLVMNASGSVHQNDC<cmm>M<ox>ENEAHTYR-COOH																-0.00248454	-3.55538	0
carla_lasiodip.mgf	Locus:1.1.1.3227.47 File:"carla.wiff"	1884	821.812	4+	1		LDCAHHECMEHNGGEEEELQGMNCPER	Oxidation of M (9)	NH2-LDC<cmm>AHHEC<cmm>M<ox>EHNGGEEEELQGMNC<cmm>PER-COOH																-0.00721772	-8.78261	0
carla_lasiodip.mgf	Locus:1.1.1.3227.51 File:"carla.wiff"	1884	989.987	2+, 3+, 4+	1		HSVRHHVEGRGGHWGDR		NH2-HSVRHHVEGRGGHWGDR-COOH																0.00367085	3.70799	0
carla_lasiodip.mgf	Locus:1.1.1.3227.50 File:"carla.wiff"	1884	909.98	2+	1		SEEELLLRLYDWPR		NH2-SEEELLLRLYDWPR-COOH																0.0068242	7.49935	0
carla_lasiodip.mgf	Locus:1.1.1.3227.44 File:"carla.wiff"	1884	701.879	2+	1		YRHDLACLKAR		NH2-YRHDLAC<cmm>LKAR-COOH																0.00645494	9.19674	0
carla_lasiodip.mgf	Locus:1.1.1.3227.49 File:"carla.wiff"	1884	900.967	2+	1		PHAQLLRDTAAEWHR		NH2-PHAQLLRDTAAEWHR-COOH																0.000449213	0.49859	0
carla_lasiodip.mgf	Locus:1.1.1.3227.45 File:"carla.wiff"	1884	740.889	2+	1		GTMQTLRLGNHPR		NH2-GTMQTLRLGNHPR-COOH																-0.00510878	-6.89543	0
carla_lasiodip.mgf	Locus:1.1.1.3227.46 File:"carla.wiff"	1884	745.409	2+	1		KQELPAPATNPAPR		NH2-KQELPAPATNPAPR-COOH																-0.000314442	-0.421838	0
carla_lasiodip.mgf	Locus:1.1.1.3228.3 File:"carla.wiff"	1885	454.23	3+	1		ANNLCTKNSPNK		NH2-ANNLC<cmm>TKNSPNK-COOH																0.00349104	7.6857	0
carla_lasiodip.mgf	Locus:1.1.1.3228.12 File:"carla.wiff"	1885	497.276	3+	1		KKELKEEFWPR		NH2-KKELKEEFWPR-COOH																-0.000509367	-1.02431	0
carla_lasiodip.mgf	Locus:1.1.1.3228.8 File:"carla.wiff"	1885	487.255	3+	1		TTLVSKMDVFYR		NH2-TTLVSKMDVFYR-COOH																-0.00383855	-7.87785	0
carla_lasiodip.mgf	Locus:1.1.1.3228.13 File:"carla.wiff"	1885	500.932	3+	1		GPLELKEEFWPR		NH2-GPLELKEEFWPR-COOH																-0.000831207	-1.65932	0
carla_lasiodip.mgf	Locus:1.1.1.3228.4 File:"carla.wiff"	1885	471.273	4+	1		KKVRTASHKSGGLSSNPK		NH2-KKVRTASHKSGGLSSNPK-COOH																0.002013	4.27144	0
carla_lasiodip.mgf	Locus:1.1.1.3228.9 File:"carla.wiff"	1885	490.239	3+	1		GNKGDPVGPGNVSDR		NH2-GNKGDPVGPGNVSDR-COOH																-0.00401595	-8.19177	0
carla_lasiodip.mgf	Locus:1.1.1.3228.16 File:"carla.wiff"	1885	552.967	3+	1		YVFGDYLKAAPEKR		NH2-YVFGDYLKAAPEKR-COOH																0.00370958	6.70855	0
carla_lasiodip.mgf	Locus:1.1.1.3228.11 File:"carla.wiff"	1885	492.76	2+	1		LMMLSHPR		NH2-LMMLSHPR-COOH																0.000184734	0.374896	0
carla_lasiodip.mgf	Locus:1.1.1.3228.5 File:"carla.wiff"	1885	476.49	4+	1		FWPDPVAPDAANATRFK		NH2-FWPDPVAPDAANATRFK-COOH																-0.00278448	-5.8437	0
carla_lasiodip.mgf	Locus:1.1.1.3228.14 File:"carla.wiff"	1885	503.253	3+	1		GLDFSDWVWVQR		NH2-GLDFSDWVWVQR-COOH																0.0043692	8.68198	0
carla_lasiodip.mgf	Locus:1.1.1.3228.7 File:"carla.wiff"	1885	483.255	3+	1		YLKAHVEMELSK		NH2-YLKAHVEMELSK-COOH																-0.00393855	-8.14998	0
carla_lasiodip.mgf	Locus:1.1.1.3228.2 File:"carla.wiff"	1885	452.486	4+	1		PQRMAASSNPADPPVLR		NH2-PQRMAASSNPADPPVLR-COOH																-0.00163923	-3.62271	0
carla_lasiodip.mgf	Locus:1.1.1.3228.15 File:"carla.wiff"	1885	550.291	3+	1		VLVCWFWWLPSR		NH2-VLVC<cmm>WFWWLPSR-COOH																0.00424853	7.72058	0
carla_lasiodip.mgf	Locus:1.1.1.3228.6 File:"carla.wiff"	1885	478.259	3+	1		GMLKADETWLLR		NH2-GMLKADETWLLR-COOH																4.99995e-05	0.104545	0
carla_lasiodip.mgf	Locus:1.1.1.3228.10 File:"carla.wiff"	1885	492.255	2+	1		KDMLSHPR		NH2-KDMLSHPR-COOH																-0.00309384	-6.28499	0
carla_lasiodip.mgf	Locus:1.1.1.3228.32 File:"carla.wiff"	1886	651.99	3+	1		RDRSQALGEYYQGEGPK		NH2-RDRSQALGEYYQGEGPK-COOH																0.00490613	7.52492	0
carla_lasiodip.mgf	Locus:1.1.1.3228.37 File:"carla.wiff"	1886	683.841	2+	1		LQSEFDFPVER		NH2-LQSEFDFPVER-COOH																0.00578334	8.45721	0
carla_lasiodip.mgf	Locus:1.1.1.3228.23 File:"carla.wiff"	1886	606.991	3+	1		MQAKVVAYNGPDALGLR	Oxidation of M (1)	NH2-M<ox>QAKVVAYNGPDALGLR-COOH																0.00148914	2.45332	0
carla_lasiodip.mgf	Locus:1.1.1.3228.18 File:"carla.wiff"	1886	576.365	2+	1		DRKKKALHR		NH2-DRKKKALHR-COOH																0.00486932	8.44841	0
carla_lasiodip.mgf	Locus:1.1.1.3228.27 File:"carla.wiff"	1886	620.795	2+	1		GYMAQTQQWK		NH2-GYMAQTQQWK-COOH																0.00290224	4.67506	0
carla_lasiodip.mgf	Locus:1.1.1.3228.38 File:"carla.wiff"	1886	688.595	4+	1		SYDVSGGMYLMKTLLQVSMTVDNAK		NH2-SYDVSGGMYLMKTLLQVSMTVDNAK-COOH																0.00429589	6.23868	0
carla_lasiodip.mgf	Locus:1.1.1.3228.21 File:"carla.wiff"	1886	583.971	3+	1		NWAPHSRLEAHYLR		NH2-NWAPHSRLEAHYLR-COOH																0.00215012	3.68191	0
carla_lasiodip.mgf	Locus:1.1.1.3228.28 File:"carla.wiff"	1886	620.795	2+	1		PKDGLMGGYMR	Oxidation of M (6)	NH2-PKDGLM<ox>GGYMR-COOH																0.00121668	1.95987	0
carla_lasiodip.mgf	Locus:1.1.1.3228.17 File:"carla.wiff"	1886	572.822	2+	1		SLMHKKSWK		NH2-SLMHKKSWK-COOH																0.00348142	6.0777	0
carla_lasiodip.mgf	Locus:1.1.1.3228.33 File:"carla.wiff"	1886	651.99	3+	1		AMMVPALGYPRHEGGHSK	Oxidation of M (2)	NH2-AM<ox>MVPALGYPRHEGGHSK-COOH																0.00461646	7.08061	0
carla_lasiodip.mgf	Locus:1.1.1.3228.22 File:"carla.wiff"	1886	604.301	3+	1		GKYSLPKEGDRESCGK		NH2-GKYSLPKEGDRESC<cmm>GK-COOH																0.00390794	6.46692	0
carla_lasiodip.mgf	Locus:1.1.1.3228.39 File:"carla.wiff"	1886	707.382	2+	1		DKKRAHHAWHK		NH2-DKKRAHHAWHK-COOH																-0.0018684	-2.64128	0
carla_lasiodip.mgf	Locus:1.1.1.3228.24 File:"carla.wiff"	1886	612.805	2+	1		GYWPPYGAVSK		NH2-GYWPPYGAVSK-COOH																-0.000630944	-1.0296	0
carla_lasiodip.mgf	Locus:1.1.1.3228.19 File:"carla.wiff"	1886	578.949	3+	1		AVLNFECREEQPSR		NH2-AVLNFEC<cmm>REEQPSR-COOH																0.00301777	5.21253	0
carla_lasiodip.mgf	Locus:1.1.1.3228.34 File:"carla.wiff"	1886	660.327	3+	1		AGLAGEDLETFSGGRYAHK		NH2-AGLAGEDLETFSGGRYAHK-COOH																0.00127244	1.92698	0
carla_lasiodip.mgf	Locus:1.1.1.3228.26 File:"carla.wiff"	1886	616.331	2+	1		GLGWQTQQVSK		NH2-GLGWQTQQVSK-COOH																0.00558085	9.05504	0
carla_lasiodip.mgf	Locus:1.1.1.3228.29 File:"carla.wiff"	1886	620.999	3+	1		EKYAPPRNSYTLFFK		NH2-EKYAPPRNSYTLFFK-COOH																0.00605037	9.74306	0
carla_lasiodip.mgf	Locus:1.1.1.3228.20 File:"carla.wiff"	1886	582.304	2+	1		LTPVTNMMTR		NH2-LTPVTNMMTR-COOH																0.00469847	8.06883	0
carla_lasiodip.mgf	Locus:1.1.1.3228.36 File:"carla.wiff"	1886	664.827	2+	1		TMLKGLSGSMCK	Oxidation of M (10)	NH2-TMLKGLSGSM<ox>C<cmm>K-COOH																0.00481637	7.24459	0
carla_lasiodip.mgf	Locus:1.1.1.3228.31 File:"carla.wiff"	1886	647.984	3+	1		EFKPMLCAGKTYGNPTK		NH2-EFKPMLC<cmm>AGKTYGNPTK-COOH																-0.00632312	-9.75805	0
carla_lasiodip.mgf	Locus:1.1.1.3228.25 File:"carla.wiff"	1886	612.805	2+	1		GYWWPHPGPK		NH2-GYWWPHPGPK-COOH																0.00431705	7.04477	0
carla_lasiodip.mgf	Locus:1.1.1.3228.30 File:"carla.wiff"	1886	628.027	3+	1		NSVPAPGTYKRKPLEPK		NH2-NSVPAPGTYKRKPLEPK-COOH																0.00407971	6.49611	0
carla_lasiodip.mgf	Locus:1.1.1.3228.35 File:"carla.wiff"	1886	661.018	3+	1		GWVAAFPKLLLHGPDGMR	Oxidation of M (17)	NH2-GWVAAFPKLLLHGPDGM<ox>R-COOH																-0.00313389	-4.74099	0
carla_lasiodip.mgf	Locus:1.1.1.3228.44 File:"carla.wiff"	1887	793.038	3+	1		HQLSAGTAGFHSTCGVATGHQPR		NH2-HQLSAGTAGFHSTC<cmm>GVATGHQPR-COOH																-0.00752943	-9.49433	0
carla_lasiodip.mgf	Locus:1.1.1.3228.42 File:"carla.wiff"	1887	764.356	2+	1		HAGDGPGSMDKDGKR		NH2-HAGDGPGSMDKDGKR-COOH																0.00402928	5.2715	0
carla_lasiodip.mgf	Locus:1.1.1.3228.43 File:"carla.wiff"	1887	775.337	2+	1		HQHGPDCRDYHK		NH2-HQHGPDC<cmm>RDYHK-COOH																-0.0022977	-2.96347	0
carla_lasiodip.mgf	Locus:1.1.1.3228.46 File:"carla.wiff"	1887	894.43	2+, 3+, 4+	1		HLGFAMSDAPALTDDAR		NH2-HLGFAMSDAPALTDDAR-COOH																0.00770703	8.61677	0
carla_lasiodip.mgf	Locus:1.1.1.3228.41 File:"carla.wiff"	1887	760.153	5+	1		KELDAAEKCKWCCMKDELWGEELSGDAADVPR		NH2-KELDAAEKC<cmm>KWC<cmm>C<cmm>MKDELWGEELSGDAADVPR-COOH																0.00550307	7.23948	0
carla_lasiodip.mgf	Locus:1.1.1.3228.40 File:"carla.wiff"	1887	716.881	2+	1		KESAAAELFDPVR		NH2-KESAAAELFDPVR-COOH																0.00602687	8.40714	0
carla_lasiodip.mgf	Locus:1.1.1.3228.47 File:"carla.wiff"	1887	951.971	2+, 3+, 4+	1		HLRPTEEMMVPGHSGPK		NH2-HLRPTEEMMVPGHSGPK-COOH																0.00151244	1.58875	0
carla_lasiodip.mgf	Locus:1.1.1.3228.45 File:"carla.wiff"	1887	811.884	2+	1		NCSHTEKATVGYGAK		NH2-NC<cmm>SHTEKATVGYGAK-COOH																0.000696332	0.857675	0
carla_lasiodip.mgf	Locus:1.1.1.3229.13 File:"carla.wiff"	1888	519.251	2+	1		VQESNSFAR		NH2-VQESNSFAR-COOH																-0.00346255	-6.66831	0
carla_lasiodip.mgf	Locus:1.1.1.3229.12 File:"carla.wiff"	1888	517.229	3+	1		LSMACPMHESAATK	Oxidation of M (7)	NH2-LSMAC<cmm>PM<ox>HESAATK-COOH																-0.00326648	-6.31532	0
carla_lasiodip.mgf	Locus:1.1.1.3229.7 File:"carla.wiff"	1888	507.935	3+	1		KVTSESFESAPLAR		NH2-KVTSESFESAPLAR-COOH																0.0003996	0.786714	0
carla_lasiodip.mgf	Locus:1.1.1.3229.2 File:"carla.wiff"	1888	438.23	4+	1		TVRPMPHVDEHYLR		NH2-TVRPMPHVDEHYLR-COOH																0.00320904	7.32278	0
carla_lasiodip.mgf	Locus:1.1.1.3229.6 File:"carla.wiff"	1888	467.248	2+	1		LMEQLQR	Oxidation of M (2)	NH2-LM<ox>EQLQR-COOH																0.00364789	7.80723	0
carla_lasiodip.mgf	Locus:1.1.1.3229.10 File:"carla.wiff"	1888	510.619	3+	1		PQKSAKFMHVKGR	Oxidation of M (8)	NH2-PQKSAKFM<ox>HVKGR-COOH																0.00153979	3.01555	0
carla_lasiodip.mgf	Locus:1.1.1.3229.3 File:"carla.wiff"	1888	446.255	2+	1		PYFLPVR		NH2-PYFLPVR-COOH																-0.00278834	-6.24826	0
carla_lasiodip.mgf	Locus:1.1.1.3229.8 File:"carla.wiff"	1888	507.935	3+	1		LDKGAFMGVMPLAR	Oxidation of M (7)	NH2-LDKGAFM<ox>GVMPLAR-COOH																0.000109923	0.216412	0
carla_lasiodip.mgf	Locus:1.1.1.3229.11 File:"carla.wiff"	1888	511.947	3+	1		LTATGLSFWWVPR		NH2-LTATGLSFWWVPR-COOH																0.00122884	2.40033	0
carla_lasiodip.mgf	Locus:1.1.1.3229.9 File:"carla.wiff"	1888	510.619	3+	1		SVLVSPGMGEAVLVR	Oxidation of M (8)	NH2-SVLVSPGM<ox>GEAVLVR-COOH																0.00198559	3.88862	0
carla_lasiodip.mgf	Locus:1.1.1.3229.4 File:"carla.wiff"	1888	448.745	4+	1		SSPVKKPHREAAEEAR		NH2-SSPVKKPHREAAEEAR-COOH																0.00333762	7.43773	0
carla_lasiodip.mgf	Locus:1.1.1.3229.5 File:"carla.wiff"	1888	460.005	4+	1		THPKHAFKFHRFQR		NH2-THPKHAFKFHRFQR-COOH																0.00231761	5.03826	0
carla_lasiodip.mgf	Locus:1.1.1.3229.17 File:"carla.wiff"	1889	529.615	3+	1		GLTMVRREEVQPR	Oxidation of M (4)	NH2-GLTM<ox>VRREEVQPR-COOH																-0.0043294	-8.17456	0
carla_lasiodip.mgf	Locus:1.1.1.3229.27 File:"carla.wiff"	1889	595.033	4+	1		SNNVGEQPAFSNTHQPNPDAPR		NH2-SNNVGEQPAFSNTHQPNPDAPR-COOH																0.00484897	8.14915	0
carla_lasiodip.mgf	Locus:1.1.1.3229.34 File:"carla.wiff"	1889	641.316	2+	1		NHDHVSFRNR		NH2-NHDHVSFRNR-COOH																0.00219124	3.4168	0
carla_lasiodip.mgf	Locus:1.1.1.3229.22 File:"carla.wiff"	1889	560.32	3+	1		GARFKVRTPPHMGPK		NH2-GARFKVRTPPHMGPK-COOH																0.00480733	8.57969	0
carla_lasiodip.mgf	Locus:1.1.1.3229.19 File:"carla.wiff"	1889	539.954	3+	1		DLWCLTLVGQVTGR		NH2-DLWC<cmm>LTLVGQVTGR-COOH																0.00220292	4.07985	0
carla_lasiodip.mgf	Locus:1.1.1.3229.24 File:"carla.wiff"	1889	569.312	2+	1		APLWPVNNAR		NH2-APLWPVNNAR-COOH																-0.000314815	-0.552975	0
carla_lasiodip.mgf	Locus:1.1.1.3229.23 File:"carla.wiff"	1889	563.283	3+	1		VMHVTPGRDAHNEPK		NH2-VMHVTPGRDAHNEPK-COOH																-0.000117267	-0.208186	0
carla_lasiodip.mgf	Locus:1.1.1.3229.29 File:"carla.wiff"	1889	597.99	3+	1		AKPAASVWSEVAAVMFK		NH2-AKPAASVWSEVAAVMFK-COOH																0.00318123	5.31991	0
carla_lasiodip.mgf	Locus:1.1.1.3229.18 File:"carla.wiff"	1889	529.615	3+	1		SGKLDPVCVPVYPR		NH2-SGKLDPVC<cmm>VPVYPR-COOH																-0.00192586	-3.63632	0
carla_lasiodip.mgf	Locus:1.1.1.3229.28 File:"carla.wiff"	1889	597.99	3+	1		VLVFSNTHQATGHKPR		NH2-VLVFSNTHQATGHKPR-COOH																-0.00184307	-3.08209	0
carla_lasiodip.mgf	Locus:1.1.1.3229.33 File:"carla.wiff"	1889	638.259	3+	1		EECSSHFEEVSMGVNR	Oxidation of M (12)	NH2-EEC<cmm>SSHFEEVSM<ox>GVNR-COOH																-0.00555182	-8.69831	0
carla_lasiodip.mgf	Locus:1.1.1.3229.32 File:"carla.wiff"	1889	634.984	3+	1		SRSGHYELHAKCDKSK		NH2-SRSGHYELHAKC<cmm>DKSK-COOH																0.0046141	7.26653	0
carla_lasiodip.mgf	Locus:1.1.1.3229.20 File:"carla.wiff"	1889	539.954	3+	1		LLPMSFGECLVVPR		NH2-LLPMSFGEC<cmm>LVVPR-COOH																-0.000261702	-0.484675	0
carla_lasiodip.mgf	Locus:1.1.1.3229.25 File:"carla.wiff"	1889	588.309	2+	1		ALKPDMPYPK	Oxidation of M (6)	NH2-ALKPDM<ox>PYPK-COOH																-0.000792021	-1.34627	0
carla_lasiodip.mgf	Locus:1.1.1.3229.35 File:"carla.wiff"	1889	672.941	3+	1		SMGQAGMCSCHVSMVQSK	Oxidation of M (2, 7)	NH2-SM<ox>GQAGM<ox>C<cmm>SC<cmm>HVSMVQSK-COOH																0.000870792	1.29401	0
carla_lasiodip.mgf	Locus:1.1.1.3229.30 File:"carla.wiff"	1889	598.804	2+	1		LVVKTSMSCR	Oxidation of M (7)	NH2-LVVKTSM<ox>SC<cmm>R-COOH																-0.00583339	-9.74163	0
carla_lasiodip.mgf	Locus:1.1.1.3229.21 File:"carla.wiff"	1889	544.643	3+	1		LLSYRSERELLPR		NH2-LLSYRSERELLPR-COOH																-0.00287281	-5.27464	0
carla_lasiodip.mgf	Locus:1.1.1.3229.36 File:"carla.wiff"	1889	680.348	2+	1		WPTRMESTVPR		NH2-WPTRMESTVPR-COOH																0.00227122	3.33833	0
carla_lasiodip.mgf	Locus:1.1.1.3229.16 File:"carla.wiff"	1889	526.52	4+	1		SFDYTSKGLLLSMDDALAR		NH2-SFDYTSKGLLLSMDDALAR-COOH																0.00417203	7.92383	0
carla_lasiodip.mgf	Locus:1.1.1.3229.31 File:"carla.wiff"	1889	602.632	3+	1		NDYGCVLVTSPPALGDK		NH2-NDYGC<cmm>VLVTSPPALGDK-COOH																0.00284027	4.71312	0
carla_lasiodip.mgf	Locus:1.1.1.3229.14 File:"carla.wiff"	1889	522.263	3+	1		KPLHAQGEETSPDR		NH2-KPLHAQGEETSPDR-COOH																0.00111242	2.13001	0
carla_lasiodip.mgf	Locus:1.1.1.3229.26 File:"carla.wiff"	1889	593.654	3+	1		KPSPDFNLGLHLSEPK		NH2-KPSPDFNLGLHLSEPK-COOH																0.00149552	2.51918	0
carla_lasiodip.mgf	Locus:1.1.1.3229.15 File:"carla.wiff"	1889	523.271	2+	1		SSPKWDGLR		NH2-SSPKWDGLR-COOH																-0.00429799	-8.21364	0
carla_lasiodip.mgf	Locus:1.1.1.3229.39 File:"carla.wiff"	1890	701.881	2+	1		GGHANVLGLGPEGPK		NH2-GGHANVLGLGPEGPK-COOH																0.00569251	8.11043	0
carla_lasiodip.mgf	Locus:1.1.1.3229.43 File:"carla.wiff"	1890	745.409	2+	1		KKQELPANPDPPR		NH2-KKQELPANPDPPR-COOH																-0.000314442	-0.421838	0
carla_lasiodip.mgf	Locus:1.1.1.3229.38 File:"carla.wiff"	1890	698.808	4+	1		SFGVCQDEGYQTVASTVHDENGVHR		NH2-SFGVC<cmm>QDEGYQTVASTVHDENGVHR-COOH																-0.00608132	-8.70234	0
carla_lasiodip.mgf	Locus:1.1.1.3229.48 File:"carla.wiff"	1890	821.812	4+	1		AHEQNMPGEEDDMMYYWWCLTMMCR		NH2-AHEQNMPGEEDDMMYYWWC<cmm>LTMMC<cmm>R-COOH																-0.00663801	-8.07722	0
carla_lasiodip.mgf	Locus:1.1.1.3229.45 File:"carla.wiff"	1890	754.376	2+	1		HPDPVNMTWRVR		NH2-HPDPVNMTWRVR-COOH																-0.00667692	-8.85084	0
carla_lasiodip.mgf	Locus:1.1.1.3229.50 File:"carla.wiff"	1890	853.491	2+	1		TKVNPTMKTKLGLMK	Oxidation of M (14)	NH2-TKVNPTMKTKLGLM<ox>K-COOH																0.0023068	2.70279	0
carla_lasiodip.mgf	Locus:1.1.1.3229.44 File:"carla.wiff"	1890	750.374	3+	1		FPKGWDREKNKPSTGASGMR		NH2-FPKGWDREKNKPSTGASGMR-COOH																-0.00594947	-7.92862	0
carla_lasiodip.mgf	Locus:1.1.1.3229.49 File:"carla.wiff"	1890	833.961	2+	1		GAFKAKGEMKPTFVR		NH2-GAFKAKGEMKPTFVR-COOH																0.00268262	3.21674	0
carla_lasiodip.mgf	Locus:1.1.1.3229.42 File:"carla.wiff"	1890	735.36	2+	1		SANHYYFAMLPR		NH2-SANHYYFAMLPR-COOH																0.00634618	8.63012	0
carla_lasiodip.mgf	Locus:1.1.1.3229.46 File:"carla.wiff"	1890	759.908	2+	1		SVKESSAEDLLNVK		NH2-SVKESSAEDLLNVK-COOH																0.00427247	5.62238	0
carla_lasiodip.mgf	Locus:1.1.1.3229.40 File:"carla.wiff"	1890	724.376	2+	1		HSLLPESMAKYR	Oxidation of M (8)	NH2-HSLLPESM<ox>AKYR-COOH																0.00455647	6.29024	0
carla_lasiodip.mgf	Locus:1.1.1.3229.47 File:"carla.wiff"	1890	779.065	3+	1		APAAAAVMLHAKGAAAAPEMTCPK		NH2-APAAAAVMLHAKGAAAAPEMTC<cmm>PK-COOH																0.00263571	3.38319	0
carla_lasiodip.mgf	Locus:1.1.1.3229.41 File:"carla.wiff"	1890	730.376	2+	1		CLLSYVDLHSPR		NH2-C<cmm>LLSYVDLHSPR-COOH																0.00395647	5.41706	0
carla_lasiodip.mgf	Locus:1.1.1.3229.51 File:"carla.wiff"	1890	917.793	3+	1		KHGMRRNALPHWCREFEELER		NH2-KHGMRRNALPHWC<cmm>REFEELER-COOH																0.00611524	6.66302	0
carla_lasiodip.mgf	Locus:1.1.1.3229.37 File:"carla.wiff"	1890	694.683	3+	1		LLSGDQARYCNGYVNPVR		NH2-LLSGDQARYC<cmm>NGYVNPVR-COOH																0.00540454	7.77993	0
carla_lasiodip.mgf	Locus:1.1.1.3230.8 File:"carla.wiff"	1891	431.926	3+	1		QLHVKLESALR		NH2-QLHVKLESALR-COOH																-0.000499536	-1.15653	0
carla_lasiodip.mgf	Locus:1.1.1.3230.3 File:"carla.wiff"	1891	409.959	4+	1		HFPPVAAHYVDLDR		NH2-HFPPVAAHYVDLDR-COOH																-0.00272021	-6.6353	0
carla_lasiodip.mgf	Locus:1.1.1.3230.4 File:"carla.wiff"	1891	418.541	3+	1		NAHVNEGSGVNR		NH2-NAHVNEGSGVNR-COOH																0.00373672	8.92804	0
carla_lasiodip.mgf	Locus:1.1.1.3230.9 File:"carla.wiff"	1891	455.25	3+	1		AAVAEPHLEKGNK		NH2-AAVAEPHLEKGNK-COOH																0.0012692	2.78792	0
carla_lasiodip.mgf	Locus:1.1.1.3230.7 File:"carla.wiff"	1891	425.768	2+	1		HLQLALR		NH2-HLQLALR-COOH																0.00118814	2.79059	0
carla_lasiodip.mgf	Locus:1.1.1.3230.2 File:"carla.wiff"	1891	406.749	2+	1		ERRVPR		NH2-ERRVPR-COOH																0.00248923	6.11986	0
carla_lasiodip.mgf	Locus:1.1.1.3230.5 File:"carla.wiff"	1891	419.862	3+	1		CPPADWQDLR		NH2-C<cmm>PPADWQDLR-COOH																0.000921475	2.19471	0
carla_lasiodip.mgf	Locus:1.1.1.3230.6 File:"carla.wiff"	1891	425.768	2+	1		VHALAALR		NH2-VHALAALR-COOH																0.00118814	2.79059	0
carla_lasiodip.mgf	Locus:1.1.1.3230.28 File:"carla.wiff"	1892	612.805	2+	1		RWEPPTDPAR		NH2-RWEPPTDPAR-COOH																-0.00423626	-6.91285	0
carla_lasiodip.mgf	Locus:1.1.1.3230.18 File:"carla.wiff"	1892	493.928	3+	1		NELKLASDLSYAR		NH2-NELKLASDLSYAR-COOH																-0.00337884	-6.8407	0
carla_lasiodip.mgf	Locus:1.1.1.3230.13 File:"carla.wiff"	1892	483.255	3+	1		LLNRTPHDDPNR		NH2-LLNRTPHDDPNR-COOH																0.00316565	6.55074	0
carla_lasiodip.mgf	Locus:1.1.1.3230.17 File:"carla.wiff"	1892	492.255	2+	1		GVSHMPALR	Oxidation of M (5)	NH2-GVSHM<ox>PALR-COOH																-0.00309384	-6.28499	0
carla_lasiodip.mgf	Locus:1.1.1.3230.32 File:"carla.wiff"	1892	618.875	2+	1		LRHRVESLVK		NH2-LRHRVESLVK-COOH																-0.0058959	-9.52673	0
carla_lasiodip.mgf	Locus:1.1.1.3230.22 File:"carla.wiff"	1892	503.253	3+	1		QSESARKCRVMR		NH2-QSESARKC<cmm>RVMR-COOH																-0.00402623	-8.00034	0
carla_lasiodip.mgf	Locus:1.1.1.3230.29 File:"carla.wiff"	1892	612.805	2+	1		TGQAGHNPEVSK		NH2-TGQAGHNPEVSK-COOH																0.00339181	5.53492	0
carla_lasiodip.mgf	Locus:1.1.1.3230.27 File:"carla.wiff"	1892	606.991	3+	1		TRHMKRWWSVYLR		NH2-TRHMKRWWSVYLR-COOH																-0.00404205	-6.65911	0
carla_lasiodip.mgf	Locus:1.1.1.3230.24 File:"carla.wiff"	1892	578.949	3+	1		VYARPCCEEGLKPR		NH2-VYARPC<cmm>C<cmm>EEGLKPR-COOH																-0.00319132	-5.51223	0
carla_lasiodip.mgf	Locus:1.1.1.3230.23 File:"carla.wiff"	1892	574.966	3+	1		DLGGFASSSAEWLVRK		NH2-DLGGFASSSAEWLVRK-COOH																0.00112894	1.96349	0
carla_lasiodip.mgf	Locus:1.1.1.3230.12 File:"carla.wiff"	1892	478.921	3+	1		YAHNVHLLTGPGR		NH2-YAHNVHLLTGPGR-COOH																-0.00427007	-8.91595	0
carla_lasiodip.mgf	Locus:1.1.1.3230.11 File:"carla.wiff"	1892	472.254	2+	1		TGPLEVEAK		NH2-TGPLEVEAK-COOH																-0.00458226	-9.70287	0
carla_lasiodip.mgf	Locus:1.1.1.3230.21 File:"carla.wiff"	1892	501.248	3+	1		KELSFYEFGEPR		NH2-KELSFYEFGEPR-COOH																-0.0010079	-2.01077	0
carla_lasiodip.mgf	Locus:1.1.1.3230.31 File:"carla.wiff"	1892	617.64	3+	1		TEMPDANYPLKELWK	Oxidation of M (3)	NH2-TEM<ox>PDANYPLKELWK-COOH																0.00244478	3.95827	0
carla_lasiodip.mgf	Locus:1.1.1.3230.16 File:"carla.wiff"	1892	490.239	3+	1		VQPTGVYYSDSPR		NH2-VQPTGVYYSDSPR-COOH																-0.00161241	-3.28901	0
carla_lasiodip.mgf	Locus:1.1.1.3230.14 File:"carla.wiff"	1892	486.579	3+	1		KYPDHSVYVGHR		NH2-KYPDHSVYVGHR-COOH																-0.00179191	-3.68265	0
carla_lasiodip.mgf	Locus:1.1.1.3230.19 File:"carla.wiff"	1892	497.276	3+	1		DLMSRPRPAPPPR		NH2-DLMSRPRPAPPPR-COOH																0.0030065	6.04597	0
carla_lasiodip.mgf	Locus:1.1.1.3230.15 File:"carla.wiff"	1892	487.255	3+	1		DFGPRSVGRESPR		NH2-DFGPRSVGRESPR-COOH																0.00326565	6.70219	0
carla_lasiodip.mgf	Locus:1.1.1.3230.25 File:"carla.wiff"	1892	583.971	3+	1		LLTKEPHQEEGAELR		NH2-LLTKEPHQEEGAELR-COOH																-0.0044472	-7.61538	0
carla_lasiodip.mgf	Locus:1.1.1.3230.20 File:"carla.wiff"	1892	497.276	3+	1		TGPKKKYSDVNPR		NH2-TGPKKKYSDVNPR-COOH																0.00083155	1.67221	0
carla_lasiodip.mgf	Locus:1.1.1.3230.26 File:"carla.wiff"	1892	583.971	3+	1		EVGLAAFMWWRDLR		NH2-EVGLAAFMWWRDLR-COOH																0.00342996	5.87354	0
carla_lasiodip.mgf	Locus:1.1.1.3230.30 File:"carla.wiff"	1892	613.808	2+	1		KWACGYGAVSK		NH2-KWAC<cmm>GYGAVSK-COOH																0.00453452	7.38758	0
carla_lasiodip.mgf	Locus:1.1.1.3230.10 File:"carla.wiff"	1892	470.781	2+	1		RALPAAWR		NH2-RALPAAWR-COOH																0.0039891	8.47344	0
carla_lasiodip.mgf	Locus:1.1.1.3230.38 File:"carla.wiff"	1893	664.827	2+	1		HHPSGRNGNGAPK		NH2-HHPSGRNGNGAPK-COOH																-0.00496565	-7.46903	0
carla_lasiodip.mgf	Locus:1.1.1.3230.50 File:"carla.wiff"	1893	984.205	4+	1		LLGPSASMPYAMVSYHEPHKHYSMDVSMMVKYAK	Oxidation of M (12, 28, 29)	NH2-LLGPSASMPYAM<ox>VSYHEPHKHYSMDVSM<ox>M<ox>VKYAK-COOH																-0.00448054	-4.55243	0
carla_lasiodip.mgf	Locus:1.1.1.3230.33 File:"carla.wiff"	1893	623.983	3+	1		LLLLMDSWEEQVHTR		NH2-LLLLMDSWEEQVHTR-COOH																-0.00579941	-9.29409	0
carla_lasiodip.mgf	Locus:1.1.1.3230.48 File:"carla.wiff"	1893	793.038	3+	1		HQNTAMDVMSNTHQATVNPHK	Oxidation of M (9)	NH2-HQNTAMDVM<ox>SNTHQATVNPHK-COOH																0.00721982	9.10409	0
carla_lasiodip.mgf	Locus:1.1.1.3230.43 File:"carla.wiff"	1893	730.376	2+	1		VYGPRYDLHSPR		NH2-VYGPRYDLHSPR-COOH																2.53377e-05	0.0346913	0
carla_lasiodip.mgf	Locus:1.1.1.3230.44 File:"carla.wiff"	1893	764.356	2+	1		GCLGPRGNACFYR		NH2-GC<cmm>LGPRGNAC<cmm>FYR-COOH																0.00528033	6.90826	0
carla_lasiodip.mgf	Locus:1.1.1.3230.49 File:"carla.wiff"	1893	903.953	2+, 3+, 4+	1		AAPSWEVTGAAATVHNPK		NH2-AAPSWEVTGAAATVHNPK-COOH																-0.00699974	-7.74341	0
carla_lasiodip.mgf	Locus:1.1.1.3230.39 File:"carla.wiff"	1893	669.029	3+	1		THGFRLRAAAKPHGNSER		NH2-THGFRLRAAAKPHGNSER-COOH																0.00478273	7.14881	0
carla_lasiodip.mgf	Locus:1.1.1.3230.34 File:"carla.wiff"	1893	629.288	2+	1		LYMHHTMHR	Oxidation of M (3, 7)	NH2-LYM<ox>HHTM<ox>HR-COOH																0.00338287	5.37574	0
carla_lasiodip.mgf	Locus:1.1.1.3230.36 File:"carla.wiff"	1893	654.307	2+	1		DPVYESFGTHR		NH2-DPVYESFGTHR-COOH																0.00301629	4.60992	0
carla_lasiodip.mgf	Locus:1.1.1.3230.37 File:"carla.wiff"	1893	660.327	3+	1		KPGAPQLMSYHGWHEPK	Oxidation of M (8)	NH2-KPGAPQLM<ox>SYHGWHEPK-COOH																0.00210647	3.19005	0
carla_lasiodip.mgf	Locus:1.1.1.3230.42 File:"carla.wiff"	1893	716.379	2+	1		GAPSLGPERGHTPR		NH2-GAPSLGPERGHTPR-COOH																0.00269402	3.76063	0
carla_lasiodip.mgf	Locus:1.1.1.3230.47 File:"carla.wiff"	1893	787.568	5+	1		QHDELGEVGGPDVTVLCAARNPPSTVDPGGCSSFHDR		NH2-QHDELGEVGGPDVTVLC<cmm>AARNPPSTVDPGGC<cmm>SSFHDR-COOH																0.00440115	5.58831	0
carla_lasiodip.mgf	Locus:1.1.1.3230.51 File:"carla.wiff"	1893	1036.97	2+, 3+, 4+	1		TVGTHRGWMMLCMDPHK	Oxidation of M (9)	NH2-TVGTHRGWM<ox>MLC<cmm>MDPHK-COOH																0.00509234	4.9108	0
carla_lasiodip.mgf	Locus:1.1.1.3230.46 File:"carla.wiff"	1893	787.044	2+	1		VLVVLLPLRVKAPR		NH2-VLVVLLPLRVKAPR-COOH																0.00667214	8.47754	0
carla_lasiodip.mgf	Locus:1.1.1.3230.40 File:"carla.wiff"	1893	686.324	3+	1		HKVGMNPRWSDDYPQAR		NH2-HKVGMNPRWSDDYPQAR-COOH																-0.00621864	-9.0607	0
carla_lasiodip.mgf	Locus:1.1.1.3230.45 File:"carla.wiff"	1893	767.418	2+	1		TFHMRFAAARVAR		NH2-TFHMRFAAARVAR-COOH																0.0037886	4.93683	0
carla_lasiodip.mgf	Locus:1.1.1.3230.35 File:"carla.wiff"	1893	647.984	3+	1		YNGGKDAAPRVHCGFHR		NH2-YNGGKDAAPRVHC<cmm>GFHR-COOH																0.00407974	6.2961	0
carla_lasiodip.mgf	Locus:1.1.1.3230.41 File:"carla.wiff"	1893	688.595	4+	1		YHKVTPPESPHKGMDTADLTVDGQK		NH2-YHKVTPPESPHKGMDTADLTVDGQK-COOH																0.0041788	6.06863	0
carla_lasiodip.mgf	Locus:1.1.1.3231.2 File:"carla.wiff"	1894	438.23	4+	1		KELTLPHWYYMLR		NH2-KELTLPHWYYMLR-COOH																-0.00408468	-9.32077	0
carla_lasiodip.mgf	Locus:1.1.1.3231.5 File:"carla.wiff"	1894	460.005	4+	1		LLLKGFPLEGAHEEQR		NH2-LLLKGFPLEGAHEEQR-COOH																0.000177972	0.386892	0
carla_lasiodip.mgf	Locus:1.1.1.3231.4 File:"carla.wiff"	1894	448.745	4+	1		AAPEEEPTRSPRKAPR		NH2-AAPEEEPTRSPRKAPR-COOH																0.00333762	7.43773	0
carla_lasiodip.mgf	Locus:1.1.1.3231.3 File:"carla.wiff"	1894	446.255	2+	1		SLAGGFALR		NH2-SLAGGFALR-COOH																-0.000776962	-1.74107	0
carla_lasiodip.mgf	Locus:1.1.1.3231.7 File:"carla.wiff"	1895	462.591	3+	1		THRTFRVGQQR		NH2-THRTFRVGQQR-COOH																0.00301916	6.52667	0
carla_lasiodip.mgf	Locus:1.1.1.3231.14 File:"carla.wiff"	1895	519.251	2+	1		EEKSMLER	Oxidation of M (5)	NH2-EEKSM<ox>LER-COOH																0.000468584	0.902423	0
carla_lasiodip.mgf	Locus:1.1.1.3231.18 File:"carla.wiff"	1895	527.242	2+	1		GYESGTFHR		NH2-GYESGTFHR-COOH																0.000944827	1.79202	0
carla_lasiodip.mgf	Locus:1.1.1.3231.12 File:"carla.wiff"	1895	514.313	3+	1		YVPLMLRLALVPR		NH2-YVPLMLRLALVPR-COOH																-0.0047516	-9.23864	0
carla_lasiodip.mgf	Locus:1.1.1.3231.19 File:"carla.wiff"	1895	533.963	3+	1		EVVALTYVPLPNER		NH2-EVVALTYVPLPNER-COOH																-0.000278967	-0.522447	0
carla_lasiodip.mgf	Locus:1.1.1.3231.13 File:"carla.wiff"	1895	516.632	3+	1		LLAPAGSDPLVPLER		NH2-LLAPAGSDPLVPLER-COOH																0.00115924	2.24384	0
carla_lasiodip.mgf	Locus:1.1.1.3231.24 File:"carla.wiff"	1895	560.32	3+	1		LLKMARGRGELQYK	Oxidation of M (4)	NH2-LLKM<ox>ARGRGELQYK-COOH																0.00150868	2.69253	0
carla_lasiodip.mgf	Locus:1.1.1.3231.6 File:"carla.wiff"	1895	461.932	3+	1		VLPPSFWLAEPK		NH2-VLPPSFWLAEPK-COOH																0.00448245	9.7038	0
carla_lasiodip.mgf	Locus:1.1.1.3231.23 File:"carla.wiff"	1895	556.303	3+	1		SMKCAHPARVKLPR	Oxidation of M (2)	NH2-SM<ox>KC<cmm>AHPARVKLPR-COOH																-0.00108787	-1.95553	0
carla_lasiodip.mgf	Locus:1.1.1.3231.28 File:"carla.wiff"	1895	588.309	2+	1		SPKDRYQGPK		NH2-SPKDRYQGPK-COOH																-0.00271178	-4.60942	0
carla_lasiodip.mgf	Locus:1.1.1.3231.26 File:"carla.wiff"	1895	565.824	2+	1		SNKHPVVPPR		NH2-SNKHPVVPPR-COOH																-0.000689366	-1.21834	0
carla_lasiodip.mgf	Locus:1.1.1.3231.15 File:"carla.wiff"	1895	523.271	2+	1		HVSNTSTTAK		NH2-HVSNTSTTAK-COOH																0.00333008	6.36401	0
carla_lasiodip.mgf	Locus:1.1.1.3231.25 File:"carla.wiff"	1895	560.32	3+	1		TGPPNVLAKVKTYYK		NH2-TGPPNVLAKVKTYYK-COOH																-0.00200719	-3.58221	0
carla_lasiodip.mgf	Locus:1.1.1.3231.20 File:"carla.wiff"	1895	541.92	3+	1		TYMPHAPGDPDGLPR		NH2-TYMPHAPGDPDGLPR-COOH																-0.00451851	-8.3379	0
carla_lasiodip.mgf	Locus:1.1.1.3231.8 File:"carla.wiff"	1895	467.248	2+	1		SRMWLPK	Oxidation of M (3)	NH2-SRM<ox>WLPK-COOH																-0.00408018	-8.73229	0
carla_lasiodip.mgf	Locus:1.1.1.3231.17 File:"carla.wiff"	1895	527.242	2+	1		ELDVMMQR	Oxidation of M (5, 6)	NH2-ELDVM<ox>M<ox>QR-COOH																0.00319039	6.05114	0
carla_lasiodip.mgf	Locus:1.1.1.3231.22 File:"carla.wiff"	1895	550.515	4+	1		QELHDKAETMYYMPALVK	Oxidation of M (10, 13)	NH2-QELHDKAETM<ox>YYM<ox>PALVK-COOH																-0.00167076	-3.03489	0
carla_lasiodip.mgf	Locus:1.1.1.3231.11 File:"carla.wiff"	1895	510.619	3+	1		NLLGLEHAPAPLER		NH2-NLLGLEHAPAPLER-COOH																-0.00063516	-1.2439	0
carla_lasiodip.mgf	Locus:1.1.1.3231.21 File:"carla.wiff"	1895	546.297	3+	1		SVHPTALVDPLWSSK		NH2-SVHPTALVDPLWSSK-COOH																0.00197138	3.60863	0
carla_lasiodip.mgf	Locus:1.1.1.3231.16 File:"carla.wiff"	1895	523.271	2+	1		GQLMDPLGSK		NH2-GQLMDPLGSK-COOH																-0.000366861	-0.701092	0
carla_lasiodip.mgf	Locus:1.1.1.3231.10 File:"carla.wiff"	1895	510.619	3+	1		VMALKADKSPEGKR		NH2-VMALKADKSPEGKR-COOH																-0.00175887	-3.44457	0
carla_lasiodip.mgf	Locus:1.1.1.3231.27 File:"carla.wiff"	1895	569.312	2+	1		LLEALSGGYSK		NH2-LLEALSGGYSK-COOH																0.000353891	0.621613	0
carla_lasiodip.mgf	Locus:1.1.1.3231.9 File:"carla.wiff"	1895	507.935	3+	1		KPMPSLLQDPMHK		NH2-KPMPSLLQDPMHK-COOH																0.000109923	0.216412	0
carla_lasiodip.mgf	Locus:1.1.1.3231.34 File:"carla.wiff"	1896	676.031	3+	1		HTKTHEEDPNLLAKPPAK		NH2-HTKTHEEDPNLLAKPPAK-COOH																0.0019775	2.92518	0
carla_lasiodip.mgf	Locus:1.1.1.3231.29 File:"carla.wiff"	1896	590.971	3+	1		KSDQLTCPAPARDPSK		NH2-KSDQLTC<cmm>PAPARDPSK-COOH																0.00584615	9.89254	0
carla_lasiodip.mgf	Locus:1.1.1.3231.30 File:"carla.wiff"	1896	597.99	3+	1		APSYLWRVWYVVPR		NH2-APSYLWRVWYVVPR-COOH																-0.0045249	-7.56679	0
carla_lasiodip.mgf	Locus:1.1.1.3231.40 File:"carla.wiff"	1896	709.037	3+	1		PRTLSYPSNGLPEEVVNPR		NH2-PRTLSYPSNGLPEEVVNPR-COOH																-0.00199863	-2.81879	0
carla_lasiodip.mgf	Locus:1.1.1.3231.35 File:"carla.wiff"	1896	679.685	3+	1		GVVGGVMWEYELTPATRR	Oxidation of M (7)	NH2-GVVGGVM<ox>WEYELTPATRR-COOH																0.00567508	8.34964	0
carla_lasiodip.mgf	Locus:1.1.1.3231.33 File:"carla.wiff"	1896	641.35	2+	1		TYKSPLFGNVR		NH2-TYKSPLFGNVR-COOH																-0.00113694	-1.77272	0
carla_lasiodip.mgf	Locus:1.1.1.3231.44 File:"carla.wiff"	1896	737.871	2+	1		AMNYMHKPPTLR	Oxidation of M (2)	NH2-AM<ox>NYMHKPPTLR-COOH																0.00288607	3.91136	0
carla_lasiodip.mgf	Locus:1.1.1.3231.45 File:"carla.wiff"	1896	739.387	2+	1		LQWPPTLPDPSAR		NH2-LQWPPTLPDPSAR-COOH																-0.00693306	-9.37669	0
carla_lasiodip.mgf	Locus:1.1.1.3231.39 File:"carla.wiff"	1896	701.881	2+	1		SRKMGQDVLQPK	Oxidation of M (4)	NH2-SRKM<ox>GQDVLQPK-COOH																0.00400695	5.7089	0
carla_lasiodip.mgf	Locus:1.1.1.3231.49 File:"carla.wiff"	1896	779.065	3+	1		SEELRVNVSTVATGNYNAAPSR		NH2-SEELRVNVSTVATGNYNAAPSR-COOH																0.00539002	6.91862	0
carla_lasiodip.mgf	Locus:1.1.1.3231.38 File:"carla.wiff"	1896	694.683	3+	1		KQAVQDVSDGATLWRDHR		NH2-KQAVQDVSDGATLWRDHR-COOH																-0.00425933	-6.1313	0
carla_lasiodip.mgf	Locus:1.1.1.3231.50 File:"carla.wiff"	1896	821.812	4+	1		HAPCNADCGGDMVCEYDGWMYQANHPGR	Oxidation of M (20)	NH2-HAPC<cmm>NADC<cmm>GGDMVC<cmm>EYDGWM<ox>YQANHPGR-COOH																-0.00574942	-6.99597	0
carla_lasiodip.mgf	Locus:1.1.1.3231.36 File:"carla.wiff"	1896	680.015	3+	1		NHEHVMGKDAKKPGQAYK		NH2-NHEHVMGKDAKKPGQAYK-COOH																0.000580956	0.854328	0
carla_lasiodip.mgf	Locus:1.1.1.3231.41 File:"carla.wiff"	1896	711.38	2+	1		TQGGLEKSSMVLR	Oxidation of M (10)	NH2-TQGGLEKSSM<ox>VLR-COOH																0.00551682	7.75515	0
carla_lasiodip.mgf	Locus:1.1.1.3231.31 File:"carla.wiff"	1896	638.259	3+	1		AGESFPDNCCEQETLR		NH2-AGESFPDNC<cmm>C<cmm>EQETLR-COOH																-0.00555182	-8.69831	0
carla_lasiodip.mgf	Locus:1.1.1.3231.51 File:"carla.wiff"	1896	925.456	2+	1		KYVEPTLHEEEAYNK		NH2-KYVEPTLHEEEAYNK-COOH																0.00392682	4.24314	0
carla_lasiodip.mgf	Locus:1.1.1.3231.46 File:"carla.wiff"	1896	745.409	2+	1		QFGMVKGRGVPWK		NH2-QFGMVKGRGVPWK-COOH																0.000936607	1.2565	0
carla_lasiodip.mgf	Locus:1.1.1.3231.48 File:"carla.wiff"	1896	754.376	2+	1		ERMDFKDPSVGAR		NH2-ERMDFKDPSVGAR-COOH																0.00656784	8.7064	0
carla_lasiodip.mgf	Locus:1.1.1.3231.43 File:"carla.wiff"	1896	733.681	3+	1		EVQKPTAPPAAGCHHWCPR		NH2-EVQKPTAPPAAGC<cmm>HHWC<cmm>PR-COOH																-0.00137508	-1.87422	0
carla_lasiodip.mgf	Locus:1.1.1.3231.42 File:"carla.wiff"	1896	724.376	2+	1		NRTHGVFKAFDR		NH2-NRTHGVFKAFDR-COOH																-0.00499136	-6.89051	0
carla_lasiodip.mgf	Locus:1.1.1.3231.47 File:"carla.wiff"	1896	754.376	2+	1		MTMRSYQQLPPR		NH2-MTMRSYQQLPPR-COOH																-0.00274579	-3.6398	0
carla_lasiodip.mgf	Locus:1.1.1.3231.32 File:"carla.wiff"	1896	638.587	3+	1		SMEETHMMDQAGMVPR	Oxidation of M (2, 7, 8, 13)	NH2-SM<ox>EETHM<ox>M<ox>DQAGM<ox>VPR-COOH																-0.000861314	-1.34878	0
carla_lasiodip.mgf	Locus:1.1.1.3231.37 File:"carla.wiff"	1896	691.992	3+	1		NTGTAAHFDFHPVAMAMQK		NH2-NTGTAAHFDFHPVAMAMQK-COOH																-0.00102667	-1.48364	0
carla_lasiodip.mgf	Locus:1.1.1.3232.19 File:"carla.wiff"	1898	495.619	3+	1		NDFKHVSKLLGAR		NH2-NDFKHVSKLLGAR-COOH																0.00297495	6.00253	0
carla_lasiodip.mgf	Locus:1.1.1.3232.24 File:"carla.wiff"	1898	583.971	3+	1		DLVKEPHMAQPAELR	Oxidation of M (8)	NH2-DLVKEPHM<ox>AQPAELR-COOH																0.00147222	2.52105	0
carla_lasiodip.mgf	Locus:1.1.1.3232.23 File:"carla.wiff"	1898	582.304	2+	1		VVAMTETDGLK		NH2-VVAMTETDGLK-COOH																0.00143605	2.46616	0
carla_lasiodip.mgf	Locus:1.1.1.3232.8 File:"carla.wiff"	1898	425.768	2+	1		HLPSKLR		NH2-HLPSKLR-COOH																0.00118814	2.79059	0
carla_lasiodip.mgf	Locus:1.1.1.3232.18 File:"carla.wiff"	1898	493.261	3+	1		QWLEASVVFDKR		NH2-QWLEASVVFDKR-COOH																-0.00388086	-7.86771	0
carla_lasiodip.mgf	Locus:1.1.1.3232.3 File:"carla.wiff"	1898	409.959	4+	1		DLADAAHASGGAPALSGR		NH2-DLADAAHASGGAPALSGR-COOH																0.00209951	5.1213	0
carla_lasiodip.mgf	Locus:1.1.1.3232.13 File:"carla.wiff"	1898	474.639	3+	1		APDRKLVLQLLR		NH2-APDRKLVLQLLR-COOH																0.00225096	4.74249	0
carla_lasiodip.mgf	Locus:1.1.1.3232.15 File:"carla.wiff"	1898	483.259	2+	1		DLPAGSLHR		NH2-DLPAGSLHR-COOH																-0.00239062	-4.94684	0
carla_lasiodip.mgf	Locus:1.1.1.3232.4 File:"carla.wiff"	1898	412.92	3+	1		LLGKHLETLGR		NH2-LLGKHLETLGR-COOH																0.00135504	3.28161	0
carla_lasiodip.mgf	Locus:1.1.1.3232.9 File:"carla.wiff"	1898	431.926	3+	1		HLKNSGKLGALR		NH2-HLKNSGKLGALR-COOH																-0.004244	-9.82567	0
carla_lasiodip.mgf	Locus:1.1.1.3232.14 File:"carla.wiff"	1898	480.937	3+	1		AGPFVVLELQDPR		NH2-AGPFVVLELQDPR-COOH																0.00436879	9.08399	0
carla_lasiodip.mgf	Locus:1.1.1.3232.20 File:"carla.wiff"	1898	501.248	3+	1		HVSQEAWYTPGAR		NH2-HVSQEAWYTPGAR-COOH																0.00363168	7.24533	0
carla_lasiodip.mgf	Locus:1.1.1.3232.12 File:"carla.wiff"	1898	474.639	3+	1		KVKKLARAPPSAR		NH2-KVKKLARAPPSAR-COOH																-0.00149351	-3.14661	0
carla_lasiodip.mgf	Locus:1.1.1.3232.2 File:"carla.wiff"	1898	406.749	2+	1		LVPALDGK		NH2-LVPALDGK-COOH																0.00114656	2.81885	0
carla_lasiodip.mgf	Locus:1.1.1.3232.22 File:"carla.wiff"	1898	578.949	3+	1		TFAAHEEVSTYQVPR		NH2-TFAAHEEVSTYQVPR-COOH																-0.00424256	-7.32799	0
carla_lasiodip.mgf	Locus:1.1.1.3232.7 File:"carla.wiff"	1898	425.768	2+	1		HLQLALR		NH2-HLQLALR-COOH																0.00118814	2.79059	0
carla_lasiodip.mgf	Locus:1.1.1.3232.10 File:"carla.wiff"	1898	455.25	3+	1		LNAKSVYCRPR		NH2-LNAKSVYC<cmm>RPR-COOH																0.00344415	7.56545	0
carla_lasiodip.mgf	Locus:1.1.1.3232.5 File:"carla.wiff"	1898	416.199	2+	1		GSSPNDVR		NH2-GSSPNDVR-COOH																-0.0027987	-6.72438	0
carla_lasiodip.mgf	Locus:1.1.1.3232.16 File:"carla.wiff"	1898	487.255	3+	1		VVMSGVYDLSPHR		NH2-VVMSGVYDLSPHR-COOH																0.00454549	9.32886	0
carla_lasiodip.mgf	Locus:1.1.1.3232.6 File:"carla.wiff"	1898	419.862	3+	1		FNYEGSTFHR		NH2-FNYEGSTFHR-COOH																0.00204518	4.87111	0
carla_lasiodip.mgf	Locus:1.1.1.3232.17 File:"carla.wiff"	1898	493.261	3+	1		QWLEAGYVLDKR		NH2-QWLEAGYVLDKR-COOH																-0.00388086	-7.86771	0
carla_lasiodip.mgf	Locus:1.1.1.3232.11 File:"carla.wiff"	1898	473.906	3+	1		TRAPAWENEAFK		NH2-TRAPAWENEAFK-COOH																0.00113591	2.39691	0
carla_lasiodip.mgf	Locus:1.1.1.3232.21 File:"carla.wiff"	1898	503.253	3+	1		SAEMTWEKKELR		NH2-SAEMTWEKKELR-COOH																-0.00379763	-7.5461	0
carla_lasiodip.mgf	Locus:1.1.1.3232.34 File:"carla.wiff"	1899	660.327	3+	1		KDCHNPTPMVVVNGTGPR		NH2-KDC<cmm>HNPTPMVVVNGTGPR-COOH																0.00232368	3.51899	0
carla_lasiodip.mgf	Locus:1.1.1.3232.44 File:"carla.wiff"	1899	772.844	4+	1		AGDGEVFFDYYVGLFSRVQDMMEPQR	Oxidation of M (21, 22)	NH2-AGDGEVFFDYYVGLFSRVQDM<ox>M<ox>EPQR-COOH																-0.00674091	-8.72214	0
carla_lasiodip.mgf	Locus:1.1.1.3232.39 File:"carla.wiff"	1899	688.349	3+	1		KPGLHRAPANMNWHFDR	Oxidation of M (11)	NH2-KPGLHRAPANM<ox>NWHFDR-COOH																0.00652996	9.48649	0
carla_lasiodip.mgf	Locus:1.1.1.3232.29 File:"carla.wiff"	1899	618.875	2+	1		RAALHFVVAPR		NH2-RAALHFVVAPR-COOH																0.00466878	7.54404	0
carla_lasiodip.mgf	Locus:1.1.1.3232.30 File:"carla.wiff"	1899	630.334	3+	1		KPGSATKEFGSGVAAQEPK		NH2-KPGSATKEFGSGVAAQEPK-COOH																0.00330996	5.25115	0
carla_lasiodip.mgf	Locus:1.1.1.3232.41 File:"carla.wiff"	1899	750.014	3+	1		ALPCAGLTGSHEMMGLRDGDK	Oxidation of M (13, 14)	NH2-ALPC<cmm>AGLTGSHEM<ox>M<ox>GLRDGDK-COOH																0.00368274	4.91025	0
carla_lasiodip.mgf	Locus:1.1.1.3232.46 File:"carla.wiff"	1899	793.038	3+	1		DPVTHVEKSMCLYEQLMHK	Oxidation of M (10, 17)	NH2-DPVTHVEKSM<ox>C<cmm>LYEQLM<ox>HK-COOH																0.00011562	0.145794	0
carla_lasiodip.mgf	Locus:1.1.1.3232.40 File:"carla.wiff"	1899	717.394	2+	1		KVFAVEMTAPAAAK		NH2-KVFAVEMTAPAAAK-COOH																-0.00108731	-1.51564	0
carla_lasiodip.mgf	Locus:1.1.1.3232.45 File:"carla.wiff"	1899	787.568	5+	1		LLGMPSTMTHNVETGYKQSPGPGLDSHSGDSGHPSGGPK	Oxidation of M (4)	NH2-LLGM<ox>PSTMTHNVETGYKQSPGPGLDSHSGDSGHPSGGPK-COOH																-0.000629273	-0.799007	0
carla_lasiodip.mgf	Locus:1.1.1.3232.35 File:"carla.wiff"	1899	663.396	2+	1		LLLPTKSFGPPR		NH2-LLLPTKSFGPPR-COOH																-0.00502982	-7.58187	0
carla_lasiodip.mgf	Locus:1.1.1.3232.25 File:"carla.wiff"	1899	607.653	3+	1		VGQPYRYRNAAEQLR		NH2-VGQPYRYRNAAEQLR-COOH																-0.00193093	-3.17767	0
carla_lasiodip.mgf	Locus:1.1.1.3232.27 File:"carla.wiff"	1899	613.8	2+	1		DHRAGDNKWK		NH2-DHRAGDNKWK-COOH																-0.00458524	-7.47018	0
carla_lasiodip.mgf	Locus:1.1.1.3232.28 File:"carla.wiff"	1899	617.307	3+	1		GKDKFAKLCETDNPAR		NH2-GKDKFAKLC<cmm>ETDNPAR-COOH																-0.00565358	-9.15837	0
carla_lasiodip.mgf	Locus:1.1.1.3232.38 File:"carla.wiff"	1899	686.324	3+	1		TWRTGMDMHQPMPSLPR	Oxidation of M (12)	NH2-TWRTGMDMHQPM<ox>PSLPR-COOH																0.00232153	3.38257	0
carla_lasiodip.mgf	Locus:1.1.1.3232.47 File:"carla.wiff"	1899	812.374	2+, 3+, 4+	1		AASFDMCQLPALDGK		NH2-AASFDMC<cmm>QLPALDGK-COOH																-0.0051084	-6.2882	0
carla_lasiodip.mgf	Locus:1.1.1.3232.33 File:"carla.wiff"	1899	652.832	2+	1		MHAKGTKTSSEK		NH2-MHAKGTKTSSEK-COOH																-0.00349388	-5.35186	0
carla_lasiodip.mgf	Locus:1.1.1.3232.26 File:"carla.wiff"	1899	612.805	2+	1		YGWAGTQGAVSK		NH2-YGWAGTQGAVSK-COOH																0.00138043	2.25265	0
carla_lasiodip.mgf	Locus:1.1.1.3232.36 File:"carla.wiff"	1899	668.346	2+	1		TSPPVTAGPAYFK		NH2-TSPPVTAGPAYFK-COOH																-0.00520258	-7.78421	0
carla_lasiodip.mgf	Locus:1.1.1.3232.42 File:"carla.wiff"	1899	759.908	2+	1		FSGGLKPELRDSGR		NH2-FSGGLKPELRDSGR-COOH																0.00360376	4.74239	0
carla_lasiodip.mgf	Locus:1.1.1.3232.31 File:"carla.wiff"	1899	646.319	3+	1		VLRDWGCLCRMVLDK	Oxidation of M (11)	NH2-VLRDWGC<cmm>LC<cmm>RM<ox>VLDK-COOH																-0.00431939	-6.68301	0
carla_lasiodip.mgf	Locus:1.1.1.3232.32 File:"carla.wiff"	1899	652.333	2+	1		NKEHLMTTTTK		NH2-NKEHLMTTTTK-COOH																-0.0046694	-7.15795	0
carla_lasiodip.mgf	Locus:1.1.1.3232.43 File:"carla.wiff"	1899	767.418	2+	1		KMPAGKDFTKPWK		NH2-KMPAGKDFTKPWK-COOH																0.00244593	3.18723	0
carla_lasiodip.mgf	Locus:1.1.1.3232.37 File:"carla.wiff"	1899	670.978	3+	1		DLNSMPLGEEHMVGGGAHK	Oxidation of M (5, 12)	NH2-DLNSM<ox>PLGEEHM<ox>VGGGAHK-COOH																0.00592023	8.82337	0
carla_lasiodip.mgf	Locus:1.1.1.3232.51 File:"carla.wiff"	1900	1041.52	2+	1		AGHRQLSPSTHNPDVNSHK		NH2-AGHRQLSPSTHNPDVNSHK-COOH																0.00417529	4.00886	0
carla_lasiodip.mgf	Locus:1.1.1.3232.50 File:"carla.wiff"	1900	984.205	4+	1		PWYTMVQDAPPLVGPACAEESPNHPPADQVGEMGAAK	Oxidation of M (33)	NH2-PWYTMVQDAPPLVGPAC<cmm>AEESPNHPPADQVGEM<ox>GAAK-COOH																0.00202474	2.05724	0
carla_lasiodip.mgf	Locus:1.1.1.3232.48 File:"carla.wiff"	1900	896.482	2+	1		ELQPASQPEVLPALGDK		NH2-ELQPASQPEVLPALGDK-COOH																0.00380904	4.24889	0
carla_lasiodip.mgf	Locus:1.1.1.3232.49 File:"carla.wiff"	1900	957.38	2+	1		DDDMPASYDCQPALSGR	Oxidation of M (4)	NH2-DDDM<ox>PASYDC<cmm>QPALSGR-COOH																-0.00584729	-6.10756	0
carla_lasiodip.mgf	Locus:1.1.1.3233.20 File:"carla.wiff"	1901	559.325	2+	1		RDGLLKLMR	Oxidation of M (8)	NH2-RDGLLKLM<ox>R-COOH																-0.00455044	-8.13554	0
carla_lasiodip.mgf	Locus:1.1.1.3233.15 File:"carla.wiff"	1901	526.286	2+	1		CKSKLYPR		NH2-C<cmm>KSKLYPR-COOH																-0.00389397	-7.39891	0
carla_lasiodip.mgf	Locus:1.1.1.3233.2 File:"carla.wiff"	1901	433.939	3+	1		LLGRVNPVYLR		NH2-LLGRVNPVYLR-COOH																0.00399352	9.20305	0
carla_lasiodip.mgf	Locus:1.1.1.3233.6 File:"carla.wiff"	1901	460.005	4+	1		LLKSLVDHVDATTPDGR		NH2-LLKSLVDHVDATTPDGR-COOH																0.00399201	8.67826	0
carla_lasiodip.mgf	Locus:1.1.1.3233.7 File:"carla.wiff"	1901	461.932	3+	1		HTTLVDLPFKGR		NH2-HTTLVDLPFKGR-COOH																0.0020789	4.50048	0
carla_lasiodip.mgf	Locus:1.1.1.3233.10 File:"carla.wiff"	1901	514.313	3+	1		SRMAKPKPVDKKR		NH2-SRMAKPKPVDKKR-COOH																0.00497336	9.66999	0
carla_lasiodip.mgf	Locus:1.1.1.3233.14 File:"carla.wiff"	1901	524.265	3+	1		CPALPLLMGNSEPR	Oxidation of M (8)	NH2-C<cmm>PALPLLM<ox>GNSEPR-COOH																0.00324565	6.19088	0
carla_lasiodip.mgf	Locus:1.1.1.3233.19 File:"carla.wiff"	1901	556.303	3+	1		EVSPVPYTFTVSGRK		NH2-EVSPVPYTFTVSGRK-COOH																0.00534981	9.61681	0
carla_lasiodip.mgf	Locus:1.1.1.3233.4 File:"carla.wiff"	1901	446.255	2+	1		FRHYLR		NH2-FRHYLR-COOH																0.00417103	9.34682	0
carla_lasiodip.mgf	Locus:1.1.1.3233.17 File:"carla.wiff"	1901	541.92	3+	1		SWSAFWPDTAHYR		NH2-SWSAFWPDTAHYR-COOH																0.00364832	6.73227	0
carla_lasiodip.mgf	Locus:1.1.1.3233.3 File:"carla.wiff"	1901	438.23	4+	1		TKAPGNLHVDEHYLR		NH2-TKAPGNLHVDEHYLR-COOH																-0.00123052	-2.80792	0
carla_lasiodip.mgf	Locus:1.1.1.3233.16 File:"carla.wiff"	1901	529.615	3+	1		KLLHGTGEHGGEVPR		NH2-KLLHGTGEHGGEVPR-COOH																-0.00320569	-6.05284	0
carla_lasiodip.mgf	Locus:1.1.1.3233.11 File:"carla.wiff"	1901	516.632	3+	1		SSLLLVPKAFSEEK		NH2-SSLLLVPKAFSEEK-COOH																0.0049037	9.49176	0
carla_lasiodip.mgf	Locus:1.1.1.3233.8 File:"carla.wiff"	1901	506.595	3+	1		ECRGFVLLVCHK		NH2-EC<cmm>RGFVLLVC<cmm>HK-COOH																-0.000567831	-1.12088	0
carla_lasiodip.mgf	Locus:1.1.1.3233.5 File:"carla.wiff"	1901	452.251	3+	1		PRGLVDSADPLSK		NH2-PRGLVDSADPLSK-COOH																0.00158065	3.49509	0
carla_lasiodip.mgf	Locus:1.1.1.3233.12 File:"carla.wiff"	1901	519.251	2+	1		TEEEFNLR		NH2-TEEEFNLR-COOH																0.00215415	4.14859	0
carla_lasiodip.mgf	Locus:1.1.1.3233.18 File:"carla.wiff"	1901	546.297	3+	1		SYSLASLALNRAGSAR		NH2-SYSLASLALNRAGSAR-COOH																-0.000432171	-0.791092	0
carla_lasiodip.mgf	Locus:1.1.1.3233.13 File:"carla.wiff"	1901	524.265	3+	1		GGTEGMSKGHVKNPR	Oxidation of M (6)	NH2-GGTEGM<ox>SKGHVKNPR-COOH																0.00196581	3.74966	0
carla_lasiodip.mgf	Locus:1.1.1.3233.9 File:"carla.wiff"	1901	512.269	3+	1		AAKVPFGMGNAGDKR	Oxidation of M (8)	NH2-AAKVPFGM<ox>GNAGDKR-COOH																0.00402489	7.85706	0
carla_lasiodip.mgf	Locus:1.1.1.3233.25 File:"carla.wiff"	1902	569.811	2+	1		AREAGFGKFR		NH2-AREAGFGKFR-COOH																0.0012607	2.21249	0
carla_lasiodip.mgf	Locus:1.1.1.3233.40 File:"carla.wiff"	1902	698.808	4+	1		QDNQPLESMNAETLWEEYEQPPK	Oxidation of M (9)	NH2-QDNQPLESM<ox>NAETLWEEYEQPPK-COOH																-0.00675265	-9.66301	0
carla_lasiodip.mgf	Locus:1.1.1.3233.31 File:"carla.wiff"	1902	601.306	3+	1		NHEPASYDKNTRTLR		NH2-NHEPASYDKNTRTLR-COOH																0.00345417	5.74448	0
carla_lasiodip.mgf	Locus:1.1.1.3233.26 File:"carla.wiff"	1902	588.309	2+	1		GAALDPFPYPK		NH2-GAALDPFPYPK-COOH																0.000893543	1.51883	0
carla_lasiodip.mgf	Locus:1.1.1.3233.41 File:"carla.wiff"	1902	701.881	2+	1		VGCRVPLSSTQAK		NH2-VGC<cmm>RVPLSSTQAK-COOH																0.00400695	5.7089	0
carla_lasiodip.mgf	Locus:1.1.1.3233.21 File:"carla.wiff"	1902	560.264	3+	1		LLEGNTYYRFCDK		NH2-LLEGNTYYRFC<cmm>DK-COOH																-0.00387377	-6.91413	0
carla_lasiodip.mgf	Locus:1.1.1.3233.35 File:"carla.wiff"	1902	638.587	3+	1		MNMGGTSDNDPDSMRNR	Oxidation of M (14)	NH2-MNMGGTSDNDPDSM<ox>RNR-COOH																-0.00214115	-3.35294	0
carla_lasiodip.mgf	Locus:1.1.1.3233.29 File:"carla.wiff"	1902	597.99	3+	1		KELWELNLEHDLPR		NH2-KELWELNLEHDLPR-COOH																0.00564586	9.44148	0
carla_lasiodip.mgf	Locus:1.1.1.3233.36 File:"carla.wiff"	1902	641.35	2+	1		ALRYVSFPNSK		NH2-ALRYVSFPNSK-COOH																-0.00113694	-1.77272	0
carla_lasiodip.mgf	Locus:1.1.1.3233.24 File:"carla.wiff"	1902	569.312	2+	1		WKALQGGYSK		NH2-WKALQGGYSK-COOH																0.00530188	9.31288	0
carla_lasiodip.mgf	Locus:1.1.1.3233.30 File:"carla.wiff"	1902	597.99	3+	1		TLGVPASYDELKETLR		NH2-TLGVPASYDELKETLR-COOH																0.0023472	3.92517	0
carla_lasiodip.mgf	Locus:1.1.1.3233.42 File:"carla.wiff"	1902	701.881	2+	1		ARTLSRPSSTGNR		NH2-ARTLSRPSSTGNR-COOH																0.00208719	2.97372	0
carla_lasiodip.mgf	Locus:1.1.1.3233.32 File:"carla.wiff"	1902	604.835	2+	1		SAVVGYLLSSGR		NH2-SAVVGYLLSSGR-COOH																-0.000719696	-1.1899	0
carla_lasiodip.mgf	Locus:1.1.1.3233.37 File:"carla.wiff"	1902	682.37	2+	1		WPSSKVHVNPGR		NH2-WPSSKVHVNPGR-COOH																0.00529002	7.75248	0
carla_lasiodip.mgf	Locus:1.1.1.3233.34 File:"carla.wiff"	1902	634.984	3+	1		SRGLMYGYGVGRNNTNK	Oxidation of M (5)	NH2-SRGLM<ox>YGYGVGRNNTNK-COOH																0.0046141	7.26653	0
carla_lasiodip.mgf	Locus:1.1.1.3233.39 File:"carla.wiff"	1902	698.808	4+	1		SYGDTNMHHSENSPSTHNDPVGSPPK		NH2-SYGDTNMHHSENSPSTHNDPVGSPPK-COOH																0.00301506	4.3146	0
carla_lasiodip.mgf	Locus:1.1.1.3233.22 File:"carla.wiff"	1902	563.283	3+	1		DVSPAVLELCGGFPAR		NH2-DVSPAVLELC<cmm>GGFPAR-COOH																-0.00475684	-8.44479	0
carla_lasiodip.mgf	Locus:1.1.1.3233.33 File:"carla.wiff"	1902	623.983	3+	1		NVSFPHMATHFAAGVQR		NH2-NVSFPHMATHFAAGVQR-COOH																0.00588329	9.42869	0
carla_lasiodip.mgf	Locus:1.1.1.3233.27 File:"carla.wiff"	1902	590.971	3+	1		VLGASSDHLSSVWTGVR		NH2-VLGASSDHLSSVWTGVR-COOH																-0.00515865	-8.72903	0
carla_lasiodip.mgf	Locus:1.1.1.3233.38 File:"carla.wiff"	1902	694.683	3+	1		ELSRHPLNCLCAYPPVR		NH2-ELSRHPLNC<cmm>LC<cmm>AYPPVR-COOH																-0.000804547	-1.15815	0
carla_lasiodip.mgf	Locus:1.1.1.3233.28 File:"carla.wiff"	1902	594.979	3+	1		GRSYTTLLSSTWSAPR		NH2-GRSYTTLLSSTWSAPR-COOH																0.00284135	4.77557	0
carla_lasiodip.mgf	Locus:1.1.1.3233.43 File:"carla.wiff"	1902	708.848	2+	1		AGPESPEQSYVPR		NH2-AGPESPEQSYVPR-COOH																0.00656969	9.2682	0
carla_lasiodip.mgf	Locus:1.1.1.3233.23 File:"carla.wiff"	1902	564.982	3+	1		AWHKLLLNWESAPK		NH2-AWHKLLLNWESAPK-COOH																0.00273662	4.84375	0
carla_lasiodip.mgf	Locus:1.1.1.3233.45 File:"carla.wiff"	1903	730.376	2+	1		GKPLMASGEMAVPR	Oxidation of M (10)	NH2-GKPLMASGEM<ox>AVPR-COOH																0.0022709	3.10924	0
carla_lasiodip.mgf	Locus:1.1.1.3233.50 File:"carla.wiff"	1903	821.812	4+	1		AHEQCMMDRNDSGNKHCYYYCMEPR	Oxidation of M (7, 22)	NH2-AHEQC<cmm>MM<ox>DRNDSGNKHC<cmm>YYYC<cmm>M<ox>EPR-COOH																-0.0065922	-8.02147	0
carla_lasiodip.mgf	Locus:1.1.1.3233.51 File:"carla.wiff"	1903	832.412	2+	1		WGPAEYRNQSGRSR		NH2-WGPAEYRNQSGRSR-COOH																0.00567396	6.81633	0
carla_lasiodip.mgf	Locus:1.1.1.3233.46 File:"carla.wiff"	1903	737.871	2+	1		HPLACGKMLEYR		NH2-HPLAC<cmm>GKMLEYR-COOH																0.00288607	3.91136	0
carla_lasiodip.mgf	Locus:1.1.1.3233.47 File:"carla.wiff"	1903	739.387	2+	1		SLKYNYYATAKR		NH2-SLKYNYYATAKR-COOH																-0.00693306	-9.37669	0
carla_lasiodip.mgf	Locus:1.1.1.3233.49 File:"carla.wiff"	1903	775.945	2+	1		HPSCRKKKVSAPR		NH2-HPSC<cmm>RKKKVSAPR-COOH																0.00614936	7.92507	0
carla_lasiodip.mgf	Locus:1.1.1.3233.44 File:"carla.wiff"	1903	711.879	2+	1		LEPSLDLGSAPAPR		NH2-LEPSLDLGSAPAPR-COOH																-0.00379816	-5.33538	0
carla_lasiodip.mgf	Locus:1.1.1.3233.48 File:"carla.wiff"	1903	740.889	2+	1		SGSAEKDLFDKRK		NH2-SGSAEKDLFDKRK-COOH																-0.00275451	-3.71783	0
carla_lasiodip.mgf	Locus:1.1.1.3234.4 File:"carla.wiff"	1904	425.768	2+	1		HLQLALR		NH2-HLQLALR-COOH																0.00118814	2.79059	0
carla_lasiodip.mgf	Locus:1.1.1.3234.10 File:"carla.wiff"	1904	472.904	3+	1		GQMSKSAKNGQHK	Oxidation of M (3)	NH2-GQM<ox>SKSAKNGQHK-COOH																-0.00135833	-2.87232	0
carla_lasiodip.mgf	Locus:1.1.1.3234.15 File:"carla.wiff"	1904	483.259	2+	1		SLVEAHPGR		NH2-SLVEAHPGR-COOH																-0.00239062	-4.94684	0
carla_lasiodip.mgf	Locus:1.1.1.3234.14 File:"carla.wiff"	1904	483.259	2+	1		YTTGPWLK		NH2-YTTGPWLK-COOH																0.0012147	2.51357	0
carla_lasiodip.mgf	Locus:1.1.1.3234.5 File:"carla.wiff"	1904	427.897	3+	1		SPPDGDLQLALR		NH2-SPPDGDLQLALR-COOH																-0.00109807	-2.56619	0
carla_lasiodip.mgf	Locus:1.1.1.3234.8 File:"carla.wiff"	1904	468.258	3+	1		SHHGGTLLKTSHK		NH2-SHHGGTLLKTSHK-COOH																0.00139172	2.97214	0
carla_lasiodip.mgf	Locus:1.1.1.3234.9 File:"carla.wiff"	1904	472.904	3+	1		DRNPSEYTGHLK		NH2-DRNPSEYTGHLK-COOH																0.00350984	7.42194	0
carla_lasiodip.mgf	Locus:1.1.1.3234.11 File:"carla.wiff"	1904	474.921	3+	1		LWPGVHANSGTKR		NH2-LWPGVHANSGTKR-COOH																-0.00397007	-8.35936	0
carla_lasiodip.mgf	Locus:1.1.1.3234.3 File:"carla.wiff"	1904	425.768	2+	1		RLLSHPK		NH2-RLLSHPK-COOH																0.00118814	2.79059	0
carla_lasiodip.mgf	Locus:1.1.1.3234.13 File:"carla.wiff"	1904	479.232	3+	1		DTYSVRGAADAGPR		NH2-DTYSVRGAADAGPR-COOH																-0.00356138	-7.43138	0
carla_lasiodip.mgf	Locus:1.1.1.3234.2 File:"carla.wiff"	1904	406.749	2+	1		LVPPASTK		NH2-LVPPASTK-COOH																0.00114656	2.81885	0
carla_lasiodip.mgf	Locus:1.1.1.3234.7 File:"carla.wiff"	1904	468.258	3+	1		HSARHTLPAAVSR		NH2-HSARHTLPAAVSR-COOH																-0.00235274	-5.02443	0
carla_lasiodip.mgf	Locus:1.1.1.3234.6 File:"carla.wiff"	1904	467.248	2+	1		GYLPAAWR		NH2-GYLPAAWR-COOH																-0.00239462	-5.12491	0
carla_lasiodip.mgf	Locus:1.1.1.3234.12 File:"carla.wiff"	1904	478.24	3+	1		HCHKHFWKPR		NH2-HC<cmm>HKHFWKPR-COOH																-0.00366864	-7.67107	0
carla_lasiodip.mgf	Locus:1.1.1.3234.25 File:"carla.wiff"	1905	607.653	3+	1		LLTGSPSTVAMTESAVEK		NH2-LLTGSPSTVAMTESAVEK-COOH																0.00488009	8.03111	0
carla_lasiodip.mgf	Locus:1.1.1.3234.35 File:"carla.wiff"	1905	666.007	3+	1		SGKAGTGQPGGRSPPNDKER		NH2-SGKAGTGQPGGRSPPNDKER-COOH																0.00365252	5.48424	0
carla_lasiodip.mgf	Locus:1.1.1.3234.30 File:"carla.wiff"	1905	647.984	3+	1		CLRRPYMERELMQK	Oxidation of M (7, 12)	NH2-C<cmm>LRRPYM<ox>ERELM<ox>QK-COOH																-0.00280725	-4.33227	0
carla_lasiodip.mgf	Locus:1.1.1.3234.21 File:"carla.wiff"	1905	552.967	3+	1		KLPKGHHPDTWNAR		NH2-KLPKGHHPDTWNAR-COOH																0.00460469	8.32732	0
carla_lasiodip.mgf	Locus:1.1.1.3234.32 File:"carla.wiff"	1905	650.019	3+	1		LLVMSTGTGSMALPAENKK		NH2-LLVMSTGTGSMALPAENKK-COOH																0.00578369	8.89781	0
carla_lasiodip.mgf	Locus:1.1.1.3234.31 File:"carla.wiff"	1905	650.019	3+	1		SRAPPERLPACVMAPAPK		NH2-SRAPPERLPAC<cmm>VMAPAPK-COOH																0.00533789	8.21197	0
carla_lasiodip.mgf	Locus:1.1.1.3234.26 File:"carla.wiff"	1905	612.805	2+	1		YGWQTQGAVSK		NH2-YGWQTQGAVSK-COOH																0.00138043	2.25265	0
carla_lasiodip.mgf	Locus:1.1.1.3234.37 File:"carla.wiff"	1905	675.839	2+	1		TSEPAPPARPDGR		NH2-TSEPAPPARPDGR-COOH																-0.00276467	-4.0907	0
carla_lasiodip.mgf	Locus:1.1.1.3234.20 File:"carla.wiff"	1905	541.92	3+	1		TTASPAMWDTATAGAR	Oxidation of M (7)	NH2-TTASPAM<ox>WDTATAGAR-COOH																0.000566872	1.04604	0
carla_lasiodip.mgf	Locus:1.1.1.3234.36 File:"carla.wiff"	1905	670.978	3+	1		SGNPNGGDHWEGSVFPPTR		NH2-SGNPNGGDHWEGSVFPPTR-COOH																0.00442319	6.59219	0
carla_lasiodip.mgf	Locus:1.1.1.3234.16 File:"carla.wiff"	1905	487.255	3+	1		QQLDPLVEQDFK		NH2-QQLDPLVEQDFK-COOH																0.00237054	4.86512	0
carla_lasiodip.mgf	Locus:1.1.1.3234.33 File:"carla.wiff"	1905	652.654	3+	1		GWGEAVGWWRQAAAGTPR		NH2-GWGEAVGWWRQAAAGTPR-COOH																-0.00516394	-7.91216	0
[truncated: 48,002 more rows]

## Sheet: BLAST input
Peptide Sequence	Spectrum Title	m/z	Charge	Peptide Score
>carla_lasiodip.mgf	Locus:1.1.1.3993.39 File:"carla.wiff"	957.477	2+, 3+, 4+	41.9
HRSLVSANHVHSMSAHK
>carla_lasiodip.mgf	Locus:1.1.1.3430.26 File:"carla.wiff"	634.644	3+	25.8
LHQSRQAAGAQPSHEER
>carla_lasiodip.mgf	Locus:1.1.1.3936.14 File:"carla.wiff"	691.694	3+	43.1
VLGNVVSKNYPWSETSHR
>carla_lasiodip.mgf	Locus:1.1.1.3957.38 File:"carla.wiff"	860.48	2+	54.2
VSLGLGLAADHNNLLGR
>carla_lasiodip.mgf	Locus:1.1.1.3802.18 File:"carla.wiff"	652.358	2+	47.5
PLGSQLHEPAVR
>carla_lasiodip.mgf	Locus:1.1.1.3972.15 File:"carla.wiff"	612.988	3+	52.4
EVSAATPRWTLSYSLR
>carla_lasiodip.mgf	Locus:1.1.1.4094.24 File:"carla.wiff"	840.461	2+	50.2
SLHWLDKLPTEGKR
>carla_lasiodip.mgf	Locus:1.1.1.3271.44 File:"carla.wiff"	763.342	2+	21
HNQWWEVGCGPR
>carla_lasiodip.mgf	Locus:1.1.1.3479.36 File:"carla.wiff"	709.885	2+	50.7
LSRPAYKGFSHR
>carla_lasiodip.mgf	Locus:1.1.1.3834.6 File:"carla.wiff"	552.285	3+	26.5
DRRHSSPSTGTTQPK
>carla_lasiodip.mgf	Locus:1.1.1.4063.41 File:"carla.wiff"	994.514	2+, 3+, 4+	53
HHFGWDKMMAKTAKRK
>carla_lasiodip.mgf	Locus:1.1.1.3607.35 File:"carla.wiff"	701.376	3+	15.4
KVVEGERWADLAKDSSLAK
>carla_lasiodip.mgf	Locus:1.1.1.3674.19 File:"carla.wiff"	722.036	3+	45.2
TSNGFQQLTKAGSEVHAFNK
>carla_lasiodip.mgf	Locus:1.1.1.4228.4 File:"carla.wiff"	751.916	2+, 3+, 4+	29.2
SPPLDGPGPPVLTGAK
>carla_lasiodip.mgf	Locus:1.1.1.3883.42 File:"carla.wiff"	913.011	2+	58.7
EETAVAAKWTVLKNHK
>carla_lasiodip.mgf	Locus:1.1.1.3266.26 File:"carla.wiff"	579.849	2+	39.1
PLKVKHSGHR
>carla_lasiodip.mgf	Locus:1.1.1.3820.4 File:"carla.wiff"	526.326	3+	39.3
HTGVLLFVLLHSLK
>carla_lasiodip.mgf	Locus:1.1.1.4133.50 File:"carla.wiff"	1231.15	2+	43.9
SLVMGEAFADAFLNPRFRLYK
>carla_lasiodip.mgf	Locus:1.1.1.3377.6 File:"carla.wiff"	426.24	2+	16.4
LMVVFDK
>carla_lasiodip.mgf	Locus:1.1.1.3528.21 File:"carla.wiff"	647.333	2+	22.9
WVHHMTPKNK
>carla_lasiodip.mgf	Locus:1.1.1.4058.23 File:"carla.wiff"	848.966	2+	45.6
YLSNHTQNGPALLLR
>carla_lasiodip.mgf	Locus:1.1.1.4137.37 File:"carla.wiff"	1231.15	2+	62.5
TAHLPLAMADGLALSTGVNQATHR
>carla_lasiodip.mgf	Locus:1.1.1.3494.13 File:"carla.wiff"	571.841	2+	26.2
MLSLLKFYK
>carla_lasiodip.mgf	Locus:1.1.1.3324.16 File:"carla.wiff"	489.212	3+	20.3
TWTSDGYGDGHAAK
>carla_lasiodip.mgf	Locus:1.1.1.3207.9 File:"carla.wiff"	455.222	2+	55.9
LLDDYDR
>carla_lasiodip.mgf	Locus:1.1.1.3887.29 File:"carla.wiff"	837.88	2+	27
ELGVTDMNFWCFR
>carla_lasiodip.mgf	Locus:1.1.1.4116.13 File:"carla.wiff"	825.439	3+	29.4
VWVAASGRATGTANVALLSACLSAK
>carla_lasiodip.mgf	Locus:1.1.1.3458.12 File:"carla.wiff"	483.264	2+	53.1
KPVNSGHAR
>carla_lasiodip.mgf	Locus:1.1.1.3737.7 File:"carla.wiff"	551.793	2+	60.6
EHTWFLAAK
>carla_lasiodip.mgf	Locus:1.1.1.3780.29 File:"carla.wiff"	788.42	2+	59.9
VGRKENGPSYPFPK
>carla_lasiodip.mgf	Locus:1.1.1.3363.4 File:"carla.wiff"	410.723	2+	25.7
VDATSTVK
>carla_lasiodip.mgf	Locus:1.1.1.3899.48 File:"carla.wiff"	1051.53	2+	42.3
GYLLLTHHMTHSYTWNK
>carla_lasiodip.mgf	Locus:1.1.1.3564.22 File:"carla.wiff"	555.958	3+	63.3
RMVPDFSLGKGWTR
>carla_lasiodip.mgf	Locus:1.1.1.3941.32 File:"carla.wiff"	819.924	2+	33.9
LHFWPNGNQVAVTR
>carla_lasiodip.mgf	Locus:1.1.1.3856.46 File:"carla.wiff"	999.793	3+	37.4
YPMDCVEWPGPVLAHGHLAWAQYDGK
>carla_lasiodip.mgf	Locus:1.1.1.3634.31 File:"carla.wiff"	755.423	2+	60.3
PGSPNVYRLLHTR
>carla_lasiodip.mgf	Locus:1.1.1.4079.47 File:"carla.wiff"	1115.54	2+, 3+, 4+	59.8
ETPSAASDVLEVLAPAMNATDK
>carla_lasiodip.mgf	Locus:1.1.1.4121.31 File:"carla.wiff"	921.491	2+	64.9
KFTAVAAQPELLCEHK
>carla_lasiodip.mgf	Locus:1.1.1.3463.30 File:"carla.wiff"	591.803	2+	31.3
EVNFWNFVK
>carla_lasiodip.mgf	Locus:1.1.1.3871.23 File:"carla.wiff"	724.899	2+	34.3
YSGSVAPRHLHPK
>carla_lasiodip.mgf	Locus:1.1.1.3549.45 File:"carla.wiff"	802.946	2+	42.3
PVQVAYAAPPWHLR
>carla_lasiodip.mgf	Locus:1.1.1.3372.36 File:"carla.wiff"	671.876	2+	39.6
KKKHWPAYER
>carla_lasiodip.mgf	Locus:1.1.1.3550.8 File:"carla.wiff"	488.773	2+	46.1
GSSAVRFPR
>carla_lasiodip.mgf	Locus:1.1.1.3501.3 File:"carla.wiff"	401.548	3+	57.1
THLVEPGFFR
>carla_lasiodip.mgf	Locus:1.1.1.3506.43 File:"carla.wiff"	695.042	3+	43.9
APSVWSKDYALFDKATRK
>carla_lasiodip.mgf	Locus:1.1.1.3665.14 File:"carla.wiff"	608.698	3+	30.2
SRLHALLTSRMKGLPK
>carla_lasiodip.mgf	Locus:1.1.1.3909.18 File:"carla.wiff"	716.383	2+	79.2
LFLAPLPDDFQR
>carla_lasiodip.mgf	Locus:1.1.1.3781.20 File:"carla.wiff"	662.86	2+	25.5
ESGWRLPPPASK
>carla_lasiodip.mgf	Locus:1.1.1.3304.8 File:"carla.wiff"	443.551	3+	35.3
FMESLGLDTTSK
>carla_lasiodip.mgf	Locus:1.1.1.3426.38 File:"carla.wiff"	693.405	2+	78.9
LVLLGGGDTATVAAK
>carla_lasiodip.mgf	Locus:1.1.1.4010.43 File:"carla.wiff"	929	4+	9.8
TKRVLRHGGGLYARWWWWWWWFQLAAPAK
>carla_lasiodip.mgf	Locus:1.1.1.4041.26 File:"carla.wiff"	795.74	3+	26.8
NWVHNLGTERFWDVDRVNK
>carla_lasiodip.mgf	Locus:1.1.1.3298.39 File:"carla.wiff"	652.007	3+	22.9
LKMCAHVKGDPLSSPTGR
>carla_lasiodip.mgf	Locus:1.1.1.4069.9 File:"carla.wiff"	644.409	2+	36.1
KPPRVLLTAHR
>carla_lasiodip.mgf	Locus:1.1.1.3537.26 File:"carla.wiff"	621.832	2+	40.4
APGGKSSDWPLK
>carla_lasiodip.mgf	Locus:1.1.1.3789.51 File:"carla.wiff"	1079.06	2+	36.2
AFPGFLENNKKTGLAMTSSK
>carla_lasiodip.mgf	Locus:1.1.1.3814.37 File:"carla.wiff"	861.407	2+	62.1
CVSWYDNFKPHLR
>carla_lasiodip.mgf	Locus:1.1.1.4067.28 File:"carla.wiff"	854.453	2+	18
LLSLAMFWRFNGPR
>carla_lasiodip.mgf	Locus:1.1.1.3190.7 File:"carla.wiff"	544.774	2+	41.6
EQTYHALAR
>carla_lasiodip.mgf	Locus:1.1.1.4159.15 File:"carla.wiff"	913.962	2+	49.3
MLGTLAAKWTEADTFR
>carla_lasiodip.mgf	Locus:1.1.1.3629.13 File:"carla.wiff"	532.597	3+	31.7
MLDYLMMEKLHR
>carla_lasiodip.mgf	Locus:1.1.1.3799.10 File:"carla.wiff"	606.3	2+	87.2
PVDQFTAMFR
>carla_lasiodip.mgf	Locus:1.1.1.3266.5 File:"carla.wiff"	438.909	3+	52.7
FSALLSAAYMLK
>carla_lasiodip.mgf	Locus:1.1.1.3383.25 File:"carla.wiff"	745.823	2+	9.6
NGGEGMECPEGLPK
>carla_lasiodip.mgf	Locus:1.1.1.3405.14 File:"carla.wiff"	507.801	2+	25.6
PLKHLGHGR
>carla_lasiodip.mgf	Locus:1.1.1.3462.39 File:"carla.wiff"	778.372	2+	25.5
TQPNEEELTTTHR
>carla_lasiodip.mgf	Locus:1.1.1.4152.14 File:"carla.wiff"	856.42	2+	30.1
SAGLVSGGMVFTRDGNK
>carla_lasiodip.mgf	Locus:1.1.1.4284.3 File:"carla.wiff"	686.339	2+	73.8
CVFPSSTFLDAK
>carla_lasiodip.mgf	Locus:1.1.1.3696.7 File:"carla.wiff"	515.593	3+	42.8
PLGMAPMLSTADAAAK
>carla_lasiodip.mgf	Locus:1.1.1.3740.41 File:"carla.wiff"	880.436	2+, 3+, 4+	69.8
VVVSWYDNEWHVAR
>carla_lasiodip.mgf	Locus:1.1.1.3187.12 File:"carla.wiff"	548.743	6+	26.2
TMASGRMAHCMPYTGCFAEVVYHGREPR
>carla_lasiodip.mgf	Locus:1.1.1.3917.50 File:"carla.wiff"	1143.24	3+	33.4
ARLVEAAFTMPDWSSGDHAVVDLTDGKAASPGR
>carla_lasiodip.mgf	Locus:1.1.1.3840.40 File:"carla.wiff"	931.827	3+	24.7
TVANKKLPKVGYEWKWWDVGNMK
>carla_lasiodip.mgf	Locus:1.1.1.3696.34 File:"carla.wiff"	823.458	2+	13.4
VLCPKKHMAPLSHK
>carla_lasiodip.mgf	Locus:1.1.1.3979.16 File:"carla.wiff"	707.908	2+	41.1
THEDKVVFLKAK
>carla_lasiodip.mgf	Locus:1.1.1.3891.17 File:"carla.wiff"	701.692	3+	41.5
GKNNGTTSPMTVELTEKAPK
>carla_lasiodip.mgf	Locus:1.1.1.3622.12 File:"carla.wiff"	540.802	2+	30.4
ALAVLPEDPR
>carla_lasiodip.mgf	Locus:1.1.1.3404.4 File:"carla.wiff"	460.303	2+	42.8
PRLLRHK
>carla_lasiodip.mgf	Locus:1.1.1.3360.17 File:"carla.wiff"	528.286	2+	39.4
VSPCPVQLR
>carla_lasiodip.mgf	Locus:1.1.1.3708.27 File:"carla.wiff"	733.87	2+	60.4
AVASVQMNKDFTR
>carla_lasiodip.mgf	Locus:1.1.1.3315.11 File:"carla.wiff"	461.753	2+	26.9
AELAPFFK
>carla_lasiodip.mgf	Locus:1.1.1.4128.32 File:"carla.wiff"	921.824	3+	19.8
PWNKSWSNRAAPCSPGKLAAVRGPR
>carla_lasiodip.mgf	Locus:1.1.1.3250.20 File:"carla.wiff"	544.785	2+	64.8
LGWLPMAER
>carla_lasiodip.mgf	Locus:1.1.1.3472.35 File:"carla.wiff"	699.322	2+	71.2
GELVDDGYYNPR
>carla_lasiodip.mgf	Locus:1.1.1.3352.42 File:"carla.wiff"	712.356	2+	66.8
FMAALGYGFGHPR
>carla_lasiodip.mgf	Locus:1.1.1.3643.36 File:"carla.wiff"	824.451	2+	54.7
PRVAAQWTVTDYLK
>carla_lasiodip.mgf	Locus:1.1.1.4187.4 File:"carla.wiff"	702.867	2+	33.7
KLPTMGSGRNESK
>carla_lasiodip.mgf	Locus:1.1.1.3665.51 File:"carla.wiff"	982.964	2+, 3+, 4+	69.8
DPGETAVAAQWTVTDFTR
>carla_lasiodip.mgf	Locus:1.1.1.3686.38 File:"carla.wiff"	825.391	3+	46.7
PMLLLHHTPLCNHNNTGMMSR
>carla_lasiodip.mgf	Locus:1.1.1.3723.5 File:"carla.wiff"	489.255	3+	52.2
ALQQWTVYSAGNK
>carla_lasiodip.mgf	Locus:1.1.1.3905.31 File:"carla.wiff"	832.398	2+	70.6
WKMDSLSMVGTSGHK
>carla_lasiodip.mgf	Locus:1.1.1.3777.32 File:"carla.wiff"	761.359	2+	69.8
DCNELLTLDWSR
>carla_lasiodip.mgf	Locus:1.1.1.3675.10 File:"carla.wiff"	553.296	2+	30
SGSPQEFLLK
>carla_lasiodip.mgf	Locus:1.1.1.3293.22 File:"carla.wiff"	517.26	4+	45.6
HPSYKFDDCNRKVPFR
>carla_lasiodip.mgf	Locus:1.1.1.3950.37 File:"carla.wiff"	898.791	3+	16.5
ELAGPPHANGGWWWKRKEQGAYR
>carla_lasiodip.mgf	Locus:1.1.1.3771.24 File:"carla.wiff"	706.882	2+	21.6
DRDAVVVVPNSNK
>carla_lasiodip.mgf	Locus:1.1.1.3948.33 File:"carla.wiff"	895.947	2+	56.8
LDPTFADASALFGNSHK
>carla_lasiodip.mgf	Locus:1.1.1.3401.7 File:"carla.wiff"	434.767	2+	92.4
ALAPLDLR
>carla_lasiodip.mgf	Locus:1.1.1.3599.8 File:"carla.wiff"	499.743	2+	43.4
MGPVYFER
>carla_lasiodip.mgf	Locus:1.1.1.3299.30 File:"carla.wiff"	544.271	2+	32.8
NMYGGPPVPR
>carla_lasiodip.mgf	Locus:1.1.1.3775.48 File:"carla.wiff"	976.992	2+	29.2
PRDLFYWWKGSRADR
>carla_lasiodip.mgf	Locus:1.1.1.3649.44 File:"carla.wiff"	796.9	2+	41.1
PVSVGGELEVENAHR
>carla_lasiodip.mgf	Locus:1.1.1.3718.23 File:"carla.wiff"	754.447	2+	39.3
LGNAVQTVLAVLGPR
>carla_lasiodip.mgf	Locus:1.1.1.3231.7 File:"carla.wiff"	462.591	3+	22.7
THRTFRVGQQR
>carla_lasiodip.mgf	Locus:1.1.1.4142.18 File:"carla.wiff"	917.992	2+, 3+, 4+	35.3
EHTVKSKSMPSHTLPR
>carla_lasiodip.mgf	Locus:1.1.1.4161.19 File:"carla.wiff"	987.476	3+	37.8
SPVANGAFYSGNAPSELVESTRGEAAPGPK
>carla_lasiodip.mgf	Locus:1.1.1.4032.21 File:"carla.wiff"	754.376	2+	76.2
SVPAQWTVTDFTR
>carla_lasiodip.mgf	Locus:1.1.1.3287.11 File:"carla.wiff"	462.998	4+	30.1
RLTGPASYEMNKVARR
>carla_lasiodip.mgf	Locus:1.1.1.3515.48 File:"carla.wiff"	914.455	2+	34.6
AVAVPGAGHSPYTPANYR
>carla_lasiodip.mgf	Locus:1.1.1.3366.25 File:"carla.wiff"	607.81	2+	46.2
FNTLGGVYSEK
>carla_lasiodip.mgf	Locus:1.1.1.3723.41 File:"carla.wiff"	794.948	2+	56.4
VKHAKWTVDTYLK
>carla_lasiodip.mgf	Locus:1.1.1.4009.49 File:"carla.wiff"	1163.03	2+	73.5
FVCGPWTMSPTTLTNDYYR
>carla_lasiodip.mgf	Locus:1.1.1.3623.9 File:"carla.wiff"	464.779	2+	60.8
SLTLLPER
>carla_lasiodip.mgf	Locus:1.1.1.3559.41 File:"carla.wiff"	815.457	2+	47
MWGAPARRKKLCR
>carla_lasiodip.mgf	Locus:1.1.1.3368.48 File:"carla.wiff"	783.875	2+	52.3
TYAATANEDLGVWR
>carla_lasiodip.mgf	Locus:1.1.1.3530.25 File:"carla.wiff"	660.343	2+	34.9
YTGLCEKPVPR
>carla_lasiodip.mgf	Locus:1.1.1.4017.44 File:"carla.wiff"	934.135	3+	48.6
SAVVTLDGASLNGPVACNVVDYKGEHK
>carla_lasiodip.mgf	Locus:1.1.1.4089.43 File:"carla.wiff"	1075.54	3+	24.7
EMAPHTKRQRSAHSDVAYRKSVGNQNTR
>carla_lasiodip.mgf	Locus:1.1.1.3374.20 File:"carla.wiff"	590.341	2+	41.2
AQANLLALHTK
>carla_lasiodip.mgf	Locus:1.1.1.4051.22 File:"carla.wiff"	720.049	3+	61.7
WPSVVPTVFGQPLGLLCCK
>carla_lasiodip.mgf	Locus:1.1.1.3532.48 File:"carla.wiff"	917.477	2+	20.1
ALAASCPHKPESMPPLK
>carla_lasiodip.mgf	Locus:1.1.1.4015.21 File:"carla.wiff"	737.88	2+	57.2
TPAWVFLWDSPR
>carla_lasiodip.mgf	Locus:1.1.1.3962.19 File:"carla.wiff"	701.385	2+	57.4
LWLVQELMNQK
>carla_lasiodip.mgf	Locus:1.1.1.3631.17 File:"carla.wiff"	558.298	2+	78.7
NWLEDGLLR
>carla_lasiodip.mgf	Locus:1.1.1.3666.44 File:"carla.wiff"	898.815	3+	46.6
LLVPKYPRMMSPKQWTVTDFTR
>carla_lasiodip.mgf	Locus:1.1.1.3735.23 File:"carla.wiff"	717.014	3+	57.2
TGDQHPQVWDLPGWNVGDK
>carla_lasiodip.mgf	Locus:1.1.1.3281.40 File:"carla.wiff"	676.325	2+	51.8
VAYVSSATDEGPR
>carla_lasiodip.mgf	Locus:1.1.1.3415.10 File:"carla.wiff"	500.247	2+	70.4
ADLYQDFK
>carla_lasiodip.mgf	Locus:1.1.1.3405.51 File:"carla.wiff"	990.975	2+, 3+, 4+	48.7
SFEYPHMKTGSKAPAADK
>carla_lasiodip.mgf	Locus:1.1.1.3418.6 File:"carla.wiff"	480.285	2+	52.2
VLGVATFPR
>carla_lasiodip.mgf	Locus:1.1.1.3746.12 File:"carla.wiff"	581.537	4+	26.7
YPVNPMSCFAPRRKDQANR
>carla_lasiodip.mgf	Locus:1.1.1.3393.21 File:"carla.wiff"	505.283	2+	35.5
HAPAYVVPR
>carla_lasiodip.mgf	Locus:1.1.1.3612.16 File:"carla.wiff"	560.641	3+	30.5
APGKDVGKPYHQQVR
>carla_lasiodip.mgf	Locus:1.1.1.3793.6 File:"carla.wiff"	536.946	3+	18
LLTYFWHWWTR
>carla_lasiodip.mgf	Locus:1.1.1.3484.17 File:"carla.wiff"	621.636	3+	21.7
DNVDKAWWPTMQLDK
>carla_lasiodip.mgf	Locus:1.1.1.3796.3 File:"carla.wiff"	519.305	2+	42.8
QLEFLLFK
>carla_lasiodip.mgf	Locus:1.1.1.3669.38 File:"carla.wiff"	831.43	2+, 3+, 4+	33.3
LATKAMSNGALVCGPR
>carla_lasiodip.mgf	Locus:1.1.1.3268.10 File:"carla.wiff"	480.933	3+	26.4
DYNLQPAKKHAR
>carla_lasiodip.mgf	Locus:1.1.1.3355.36 File:"carla.wiff"	692.84	2+	36.7
GVMDSLSNRAYR
>carla_lasiodip.mgf	Locus:1.1.1.3573.27 File:"carla.wiff"	650.358	2+	20.3
EWGAAKTKVPGR
>carla_lasiodip.mgf	Locus:1.1.1.3539.49 File:"carla.wiff"	966.945	2+	45.9
MQMVLQCEAPPMNVPR
>carla_lasiodip.mgf	Locus:1.1.1.3701.26 File:"carla.wiff"	650.839	2+	40.4
MLQGPAAFPQPK
>carla_lasiodip.mgf	Locus:1.1.1.3850.38 File:"carla.wiff"	894.988	2+	41.3
LHSLLWPAQSPFAGHK
>carla_lasiodip.mgf	Locus:1.1.1.4147.33 File:"carla.wiff"	1010.01	2+, 3+, 4+	31.6
LARAPVDDGVCAHTSAPGPK
>carla_lasiodip.mgf	Locus:1.1.1.3886.8 File:"carla.wiff"	665.566	4+	27.9
DHAVLGLPQAEEMHYHGEHWFR
>carla_lasiodip.mgf	Locus:1.1.1.3837.45 File:"carla.wiff"	861.967	2+	27.6
VLTLRFRCMLGNDK
>carla_lasiodip.mgf	Locus:1.1.1.3945.19 File:"carla.wiff"	733.374	2+	34.4
AVAAQCPFFKGNR
>carla_lasiodip.mgf	Locus:1.1.1.3984.34 File:"carla.wiff"	813.891	2+	43.1
GDMGLQVENLFEFK
>carla_lasiodip.mgf	Locus:1.1.1.3489.32 File:"carla.wiff"	617.183	2+	14.8
SCCGCCCGGR
>carla_lasiodip.mgf	Locus:1.1.1.4231.28 File:"carla.wiff"	1047.55	2+, 3+, 4+	27.1
KPMFKNMHDNQLVLNHK
>carla_lasiodip.mgf	Locus:1.1.1.4060.27 File:"carla.wiff"	837.445	3+	33.1
FFGLAMLDHSWYKTEKKKHK
>carla_lasiodip.mgf	Locus:1.1.1.3835.22 File:"carla.wiff"	715.375	2+	82.4
FEPSVGKEYFVK
>carla_lasiodip.mgf	Locus:1.1.1.4026.49 File:"carla.wiff"	1082.9	3+	51.8
LYNLPALFQSPSCRNGLAPSKFLCSLHR
>carla_lasiodip.mgf	Locus:1.1.1.3359.43 File:"carla.wiff"	733.315	2+	21.8
NMWWWWPTDK
>carla_lasiodip.mgf	Locus:1.1.1.3521.20 File:"carla.wiff"	570.787	4+	28.9
SSKMVGFTHLLDSWFHMTR
>carla_lasiodip.mgf	Locus:1.1.1.3670.32 File:"carla.wiff"	761.888	2+	89.6
QVAAQWTVTDFTR
>carla_lasiodip.mgf	Locus:1.1.1.3223.24 File:"carla.wiff"	538.537	4+	25.4
NLLMVKAMSDHANNRPALR
>carla_lasiodip.mgf	Locus:1.1.1.3360.7 File:"carla.wiff"	443.88	3+	37.8
DMWVQPPSTPR
>carla_lasiodip.mgf	Locus:1.1.1.3727.28 File:"carla.wiff"	713.038	3+	43.9
SYNGCASSRTTLTVAKVGHK
>carla_lasiodip.mgf	Locus:1.1.1.2861.2 File:"carla.wiff"	479.255	2+	63
SLSALSDHK
>carla_lasiodip.mgf	Locus:1.1.1.3357.20 File:"carla.wiff"	513.233	3+	23.3
SVAAPDEDCFTVAR
>carla_lasiodip.mgf	Locus:1.1.1.3703.49 File:"carla.wiff"	913.966	2+	61.5
LMTAVDQVNPGAKSDHK
>carla_lasiodip.mgf	Locus:1.1.1.3225.47 File:"carla.wiff"	723.363	2+	26.7
RTMTPHYSPSLR
>carla_lasiodip.mgf	Locus:1.1.1.3547.6 File:"carla.wiff"	470.779	2+	62
PAHLLPHR
>carla_lasiodip.mgf	Locus:1.1.1.3453.9 File:"carla.wiff"	504.267	3+	11.9
AALNVPEGNEDLLR
>carla_lasiodip.mgf	Locus:1.1.1.3744.28 File:"carla.wiff"	755.383	2+	32.8
SGWEVPELNLTHK
>carla_lasiodip.mgf	Locus:1.1.1.4152.6 File:"carla.wiff"	778.412	2+, 3+, 4+	27.7
KPPVVVPECLFDR
>carla_lasiodip.mgf	Locus:1.1.1.3467.17 File:"carla.wiff"	541.942	3+	15.2
GLTVGLEEPGEHETR
>carla_lasiodip.mgf	Locus:1.1.1.3967.34 File:"carla.wiff"	837.882	2+	27.3
NTAAPPDPPAAESGDHK
>carla_lasiodip.mgf	Locus:1.1.1.3833.38 File:"carla.wiff"	905.984	2+	65.4
EVGFVLAYPLFALDEK
>carla_lasiodip.mgf	Locus:1.1.1.4259.14 File:"carla.wiff"	887.505	2+	22.6
QYKKAEPPHLAKAHR
>carla_lasiodip.mgf	Locus:1.1.1.3878.24 File:"carla.wiff"	765.126	4+	7.6
SAALFSPRKYRWMWWGELCCDLPK
>carla_lasiodip.mgf	Locus:1.1.1.3533.4 File:"carla.wiff"	464.304	2+	90.5
VLGTLLGVR
>carla_lasiodip.mgf	Locus:1.1.1.3953.14 File:"carla.wiff"	642.334	2+	29.5
TPSRTPPMSPGR
>carla_lasiodip.mgf	Locus:1.1.1.3475.12 File:"carla.wiff"	541.942	3+	54.1
SGRYPKDVCMRVR
>carla_lasiodip.mgf	Locus:1.1.1.3691.19 File:"carla.wiff"	635.351	3+	61.7
GKPLGATALDGKLTQMFR
>carla_lasiodip.mgf	Locus:1.1.1.3910.12 File:"carla.wiff"	633.368	2+	40.4
VMGMFLGKVKR
>carla_lasiodip.mgf	Locus:1.1.1.3595.42 File:"carla.wiff"	821.911	2+	48.8
DVHMLDDPPVTLYK
>carla_lasiodip.mgf	Locus:1.1.1.4128.8 File:"carla.wiff"	623.337	2+, 3+, 4+	16.4
GMLKAYPHKGK
>carla_lasiodip.mgf	Locus:1.1.1.3729.12 File:"carla.wiff"	582.808	2+	84.1
MSRWAALWK
>carla_lasiodip.mgf	Locus:1.1.1.4125.18 File:"carla.wiff"	740.386	3+	38.6
VMVPRMNPWGLVTVTPEHR
>carla_lasiodip.mgf	Locus:1.1.1.3966.3 File:"carla.wiff"	534.299	2+	80
AMPTLFLFK
>carla_lasiodip.mgf	Locus:1.1.1.3617.31 File:"carla.wiff"	691.845	2+	26.3
DGSSGGYKLKNEK
>carla_lasiodip.mgf	Locus:1.1.1.3432.10 File:"carla.wiff"	482.265	2+	51
TYKMRHK
>carla_lasiodip.mgf	Locus:1.1.1.3422.51 File:"carla.wiff"	972.482	2+	54.1
QPNYPVVEAVGAVSCEPK
>carla_lasiodip.mgf	Locus:1.1.1.3603.11 File:"carla.wiff"	498.236	2+	5.7
CLWEMLK
>carla_lasiodip.mgf	Locus:1.1.1.3638.18 File:"carla.wiff"	729.902	2+	63.4
LDRDVWVDLTVK
>carla_lasiodip.mgf	Locus:1.1.1.4133.13 File:"carla.wiff"	718.354	2+, 3+, 4+	28.6
WVVPDPNADASHK
>carla_lasiodip.mgf	Locus:1.1.1.3341.16 File:"carla.wiff"	518.794	2+	34.3
AHVMVARPR
>carla_lasiodip.mgf	Locus:1.1.1.4155.3 File:"carla.wiff"	697.355	2+	26.9
NPNTKTSTMKSGK
>carla_lasiodip.mgf	Locus:1.1.1.3730.45 File:"carla.wiff"	959.499	2+	61.1
RMACTANQLVLLNLER
>carla_lasiodip.mgf	Locus:1.1.1.3545.21 File:"carla.wiff"	598.304	2+	65.2
APMATCLLYR
>carla_lasiodip.mgf	Locus:1.1.1.4082.42 File:"carla.wiff"	1075.54	3+	31.7
NNNFRPKPCGGLLPGDFPPGVHDWYLTR
>carla_lasiodip.mgf	Locus:1.1.1.3626.36 File:"carla.wiff"	778.886	2+	69
NFAAKWTVTDTMR
>carla_lasiodip.mgf	Locus:1.1.1.3796.33 File:"carla.wiff"	804.915	2+	30.7
VLDFCWRKMPTR
>carla_lasiodip.mgf	Locus:1.1.1.3553.5 File:"carla.wiff"	435.747	2+	95
LDWPLAR
>carla_lasiodip.mgf	Locus:1.1.1.4046.41 File:"carla.wiff"	980.117	3+	33
DEPGGVQAGLHQQNQQWESDLCTANR
>carla_lasiodip.mgf	Locus:1.1.1.3193.4 File:"carla.wiff"	449.253	3+	60.8
KMHAPAVHVVTR
>carla_lasiodip.mgf	Locus:1.1.1.3509.20 File:"carla.wiff"	528.824	2+	91.1
LLTELAQLR
>carla_lasiodip.mgf	Locus:1.1.1.3974.38 File:"carla.wiff"	985.164	3+	41.1
HNKTAHRELEENSVAAKDFREETNK
>carla_lasiodip.mgf	Locus:1.1.1.3581.22 File:"carla.wiff"	599.336	2+	49.1
CKMKLPPAPR
>carla_lasiodip.mgf	Locus:1.1.1.3641.13 File:"carla.wiff"	549.298	2+	12.1
GKKMHASGGPK
>carla_lasiodip.mgf	Locus:1.1.1.3955.15 File:"carla.wiff"	677.393	2+	55
SAETKGKPVLAPR
>carla_lasiodip.mgf	Locus:1.1.1.3283.26 File:"carla.wiff"	521.726	2+	38
DGAAVCFMR
>carla_lasiodip.mgf	Locus:1.1.1.4269.10 File:"carla.wiff"	749.378	2+, 3+, 4+	20.4
NPKGPGYDKAHEGK
>carla_lasiodip.mgf	Locus:1.1.1.3518.2 File:"carla.wiff"	424.749	2+	47.3
VGFGDLLK
>carla_lasiodip.mgf	Locus:1.1.1.3866.7 File:"carla.wiff"	589.342	2+	37.7
SVPPKLGTNHK
>carla_lasiodip.mgf	Locus:1.1.1.3343.17 File:"carla.wiff"	494.263	3+	21.5
SRSFLHGRMHPR
>carla_lasiodip.mgf	Locus:1.1.1.3597.28 File:"carla.wiff"	613.337	2+	35.6
SAELFKFEVR
>carla_lasiodip.mgf	Locus:1.1.1.3657.19 File:"carla.wiff"	600.342	2+	54.1
PLVPVPAYTSR
>carla_lasiodip.mgf	Locus:1.1.1.3913.6 File:"carla.wiff"	596.706	5+	35.1
AAEATHTFLMTRGQLLLNAAGGGTHAPTR
>carla_lasiodip.mgf	Locus:1.1.1.3388.40 File:"carla.wiff"	686.343	2+	27.2
FASTFGEWKNGK
>carla_lasiodip.mgf	Locus:1.1.1.3919.14 File:"carla.wiff"	684.352	2+	67.4
SHEANTAKVPWK
>carla_lasiodip.mgf	Locus:1.1.1.4135.2 File:"carla.wiff"	565.861	2+	15.1
AAHKKPPLLR
>carla_lasiodip.mgf	Locus:1.1.1.3482.31 File:"carla.wiff"	759.733	3+	27.7
MLKGSWGGEKKCKLVDDVAR
>carla_lasiodip.mgf	Locus:1.1.1.3859.23 File:"carla.wiff"	697.857	2+	36.7
DLSLLDVTDFTR
>carla_lasiodip.mgf	Locus:1.1.1.3605.12 File:"carla.wiff"	482.253	3+	72.5
YKSDLAFGPHGPR
>carla_lasiodip.mgf	Locus:1.1.1.3337.28 File:"carla.wiff"	538.295	2+	40.3
RTPFNLAEK
>carla_lasiodip.mgf	Locus:1.1.1.3938.37 File:"carla.wiff"	914.957	2+	48.2
VYTAVAAQGEGDPGAAVPR
>carla_lasiodip.mgf	Locus:1.1.1.3922.31 File:"carla.wiff"	841.093	3+	41.2
TGCALVKTSMVLLCYDHRPGSR
>carla_lasiodip.mgf	Locus:1.1.1.3980.27 File:"carla.wiff"	805.405	2+	63
ELAAAEWTVHVNNR
>carla_lasiodip.mgf	Locus:1.1.1.3927.8 File:"carla.wiff"	604.31	3+	52.2
YAPQQNPLPGHAVAYGK
>carla_lasiodip.mgf	Locus:1.1.1.3615.30 File:"carla.wiff"	670.873	2+	80.5
NPVLLVWACLR
>carla_lasiodip.mgf	Locus:1.1.1.3976.39 File:"carla.wiff"	1055.16	3+	35.6
PESSLFSTESVTTMGTTTMKPYDSARPNK
>carla_lasiodip.mgf	Locus:1.1.1.4098.48 File:"carla.wiff"	1144.07	2+	41.4
LVPGSTENAPLEQFYLESHR
>carla_lasiodip.mgf	Locus:1.1.1.3332.11 File:"carla.wiff"	473.772	2+	30.9
LGEPKQFK
>carla_lasiodip.mgf	Locus:1.1.1.3660.36 File:"carla.wiff"	733.376	2+	59.8
QLQAWTVTDFTR
>carla_lasiodip.mgf	Locus:1.1.1.4001.18 File:"carla.wiff"	722.381	2+	20.3
RSGSDKTNVNLPR
>carla_lasiodip.mgf	Locus:1.1.1.3895.24 File:"carla.wiff"	724.329	3+	67.8
YDVAVYMYDAAAGSYWVAR
>carla_lasiodip.mgf	Locus:1.1.1.3817.2 File:"carla.wiff"	438.587	3+	67.1
DVVVWLATVVGR
>carla_lasiodip.mgf	Locus:1.1.1.3789.14 File:"carla.wiff"	601.318	2+	63.2
FLNAPAPACLK
>carla_lasiodip.mgf	Locus:1.1.1.3980.10 File:"carla.wiff"	655.361	2+	63.8
HSSLVSSPLTGPK
>carla_lasiodip.mgf	Locus:1.1.1.4198.9 File:"carla.wiff"	963.488	2+, 3+, 4+	58.2
ERDVMAAKWWAAQAHR
>carla_lasiodip.mgf	Locus:1.1.1.4245.8 File:"carla.wiff"	708.401	2+	26.4
SRLGNLHLGHSPK
>carla_lasiodip.mgf	Locus:1.1.1.3306.45 File:"carla.wiff"	684.348	2+	50.4
PPDNNGRPPTFR
>carla_lasiodip.mgf	Locus:1.1.1.3279.38 File:"carla.wiff"	827.978	2+	21.3
DLLVNPRKLMKDGR
>carla_lasiodip.mgf	Locus:1.1.1.3765.50 File:"carla.wiff"	1044.58	2+	48
PLDLVENAVSVDVPLTPGPR
>carla_lasiodip.mgf	Locus:1.1.1.3439.11 File:"carla.wiff"	470.228	3+	27.6
SAMMQGEGKDAKR
>carla_lasiodip.mgf	Locus:1.1.1.4044.40 File:"carla.wiff"	913.957	2+	82
PYTAVAAQWTVTDFTR
>carla_lasiodip.mgf	Locus:1.1.1.3711.22 File:"carla.wiff"	632.828	2+	45.8
SSVDNKTFAPAK
>carla_lasiodip.mgf	Locus:1.1.1.3991.16 File:"carla.wiff"	736.054	3+	46.2
WGPSPSMVGDVLLGPVVGGTHK
>carla_lasiodip.mgf	Locus:1.1.1.3816.21 File:"carla.wiff"	743.031	3+	50.9
VMNAFLMTYEHLQHALHR
>carla_lasiodip.mgf	Locus:1.1.1.3477.2 File:"carla.wiff"	424.748	2+	93.8
QVDLFVK
>carla_lasiodip.mgf	Locus:1.1.1.4055.46 File:"carla.wiff"	1038.17	3+	48.3
TLTSRALALHSFDCAESHNLELNYHGR
>carla_lasiodip.mgf	Locus:1.1.1.3907.7 File:"carla.wiff"	584.985	3+	60.7
EFHAAPWLGLGALKDK
>carla_lasiodip.mgf	Locus:1.1.1.3928.19 File:"carla.wiff"	691.359	3+	51.7
RYDRELMLPAVTETHPK
>carla_lasiodip.mgf	Locus:1.1.1.4043.49 File:"carla.wiff"	1156.59	3+	18.3
TLGGTAAHTYTFHLFVNVVATCCFHHLKHK
>carla_lasiodip.mgf	Locus:1.1.1.4034.22 File:"carla.wiff"	760.758	3+	50.1
LTGKDTVKAAAAMYKVTVSGPR
>carla_lasiodip.mgf	Locus:1.1.1.4022.25 File:"carla.wiff"	756.886	4+	16.1
DVTHWRHVQQANTRRWWDPHRDK
>carla_lasiodip.mgf	Locus:1.1.1.3554.26 File:"carla.wiff"	637.349	2+	29.1
WLHRYVFPR
>carla_lasiodip.mgf	Locus:1.1.1.3614.17 File:"carla.wiff"	567.965	3+	57.7
ATPWYRLNLSTDHK
>carla_lasiodip.mgf	Locus:1.1.1.3328.23 File:"carla.wiff"	588.297	2+	77.7
DVELTVQSER
>carla_lasiodip.mgf	Locus:1.1.1.4091.47 File:"carla.wiff"	1137.57	3+	46.4
ARNYPSPLALLNDEPGQAAMNDLTDGLMLPGR
>carla_lasiodip.mgf	Locus:1.1.1.3837.3 File:"carla.wiff"	559.501	5+	25.6
SFLESGENPHVLDHLFAVEAVTLLR
>carla_lasiodip.mgf	Locus:1.1.1.3397.45 File:"carla.wiff"	736.393	2+	45.9
HKAKEPAAGSGGSFK
>carla_lasiodip.mgf	Locus:1.1.1.3679.34 File:"carla.wiff"	705.688	3+	22.9
KEHMWYYCLKKTHYK
>carla_lasiodip.mgf	Locus:1.1.1.3852.22 File:"carla.wiff"	679.868	2+	38.5
EVFVGTRHAGASK
>carla_lasiodip.mgf	Locus:1.1.1.3590.27 File:"carla.wiff"	636.332	2+	39.6
AAQNRAMLGPAR
>carla_lasiodip.mgf	Locus:1.1.1.3682.14 File:"carla.wiff"	602.351	2+	32.3
SKKTAMPRLR
>carla_lasiodip.mgf	Locus:1.1.1.3659.40 File:"carla.wiff"	778.721	3+	53.8
NPGSAKFHTVAAQADTVTDTFR
>carla_lasiodip.mgf	Locus:1.1.1.3647.43 File:"carla.wiff"	825.982	2+	65.7
LVLGATNPLASAPGLTR
>carla_lasiodip.mgf	Locus:1.1.1.3776.2 File:"carla.wiff"	465.271	3+	66.4
GVEVLLNFLHPR
>carla_lasiodip.mgf	Locus:1.1.1.4000.47 File:"carla.wiff"	1062.53	2+, 3+, 4+	35.6
RPATKHNMGHNFTQSGGQR
>carla_lasiodip.mgf	Locus:1.1.1.3651.31 File:"carla.wiff"	693.407	2+	53.7
VLLLGNVKADSEK
>carla_lasiodip.mgf	Locus:1.1.1.3732.46 File:"carla.wiff"	1040.54	2+	41.1
DLAKPAYSKDMTRYVPPK
>carla_lasiodip.mgf	Locus:1.1.1.3403.50 File:"carla.wiff"	944.506	2+	42.4
VVPPAAWDSPERELPPK
>carla_lasiodip.mgf	Locus:1.1.1.3413.26 File:"carla.wiff"	637.332	2+	74.4
HLFVWASNGSR
>carla_lasiodip.mgf	Locus:1.1.1.4024.26 File:"carla.wiff"	847.394	2+	64.2
NPSGNAQMVLTENYR
>carla_lasiodip.mgf	Locus:1.1.1.3492.4 File:"carla.wiff"	433.248	2+	47.6
PAHKDAVK
>carla_lasiodip.mgf	Locus:1.1.1.4149.19 File:"carla.wiff"	922.804	2+, 3+, 4+	27.4
MSWESMMMEMDNDK
>carla_lasiodip.mgf	Locus:1.1.1.3982.11 File:"carla.wiff"	641.882	2+	69.7
AVNLGQLLMVPK
>carla_lasiodip.mgf	Locus:1.1.1.3240.24 File:"carla.wiff"	490.539	3+	16
PLATMCCMGGDEK
>carla_lasiodip.mgf	Locus:1.1.1.3934.2 File:"carla.wiff"	455.228	2+	27.2
NLTGMMVK
>carla_lasiodip.mgf	Locus:1.1.1.4053.45 File:"carla.wiff"	1044.5	2+, 3+, 4+	42.3
TNAEEYKKTSGQHCLPPK
>carla_lasiodip.mgf	Locus:1.1.1.4203.22 File:"carla.wiff"	1091.57	2+, 3+, 4+	20.2
LGPEGLKYTCGPGAAGLGAAPPK
>carla_lasiodip.mgf	Locus:1.1.1.3448.16 File:"carla.wiff"	508.293	3+	27.8
NLMRGVKVSPFFK
>carla_lasiodip.mgf	Locus:1.1.1.4077.24 File:"carla.wiff"	816.4	3+	28.9
SFAHQPTNEFFEENSPTVLPR
>carla_lasiodip.mgf	Locus:1.1.1.3409.38 File:"carla.wiff"	759.883	2+, 3+, 4+	52.1
TDVSQDAGPPLPGHK
>carla_lasiodip.mgf	Locus:1.1.1.3720.27 File:"carla.wiff"	754.447	2+	22
SGRKVGVNGPKVGPR
>carla_lasiodip.mgf	Locus:1.1.1.3763.29 File:"carla.wiff"	672.346	2+	17.8
YSMLKKMTADR
>carla_lasiodip.mgf	Locus:1.1.1.3307.16 File:"carla.wiff"	505.264	3+	16.9
LLDNHGEKTSMLR
>carla_lasiodip.mgf	Locus:1.1.1.4096.47 File:"carla.wiff"	1103.59	2+	42.3
KKALVMTAHRGGSSWNVAHR
>carla_lasiodip.mgf	Locus:1.1.1.3370.13 File:"carla.wiff"	538.789	2+	49.1
VMVDAELKR
>carla_lasiodip.mgf	Locus:1.1.1.3395.44 File:"carla.wiff"	736.393	2+	54.8
GHAAKEGVVNNTFK
>carla_lasiodip.mgf	Locus:1.1.1.3494.50 File:"carla.wiff"	977.536	2+	37.5
DKRELYWKLSVVDFR
>carla_lasiodip.mgf	Locus:1.1.1.3376.21 File:"carla.wiff"	601.819	2+	31.5
SSMKEVVGPPR
>carla_lasiodip.mgf	Locus:1.1.1.3798.19 File:"carla.wiff"	678.846	4+	24.9
VHLNPVNTGSLGCRCGELMLTAANK
>carla_lasiodip.mgf	Locus:1.1.1.3678.26 File:"carla.wiff"	691.894	2+	45.2
DLVRQWPLVTR
>carla_lasiodip.mgf	Locus:1.1.1.4184.7 File:"carla.wiff"	853.447	2+, 3+, 4+	43.1
WRLLNPSHAETEPR
>carla_lasiodip.mgf	Locus:1.1.1.3682.51 File:"carla.wiff"	1191.6	2+	55.9
MLCANFNPDVLVGKTVHGQGPK
>carla_lasiodip.mgf	Locus:1.1.1.4106.17 File:"carla.wiff"	773.921	2+	45.9
DAVLQALDAPATHPK
>carla_lasiodip.mgf	Locus:1.1.1.3599.12 File:"carla.wiff"	524.271	3+	54.2
VSVNGDDHAFLLQR
>carla_lasiodip.mgf	Locus:1.1.1.4267.26 File:"carla.wiff"	853.176	4+	24.5
AGPGDVLNDWLGDHPARYLAAFNTDGKVMHR
>carla_lasiodip.mgf	Locus:1.1.1.3433.8 File:"carla.wiff"	446.759	2+	47.9
GFKKPMGK
>carla_lasiodip.mgf	Locus:1.1.1.3587.30 File:"carla.wiff"	693.401	2+	36
VLLLNPLDDVFK
>carla_lasiodip.mgf	Locus:1.1.1.4257.13 File:"carla.wiff"	921.846	3+	34.9
GGPVRNLAKHNGAGVTLAAPRVQTHNK
>carla_lasiodip.mgf	Locus:1.1.1.4130.36 File:"carla.wiff"	1020.56	3+	17.8
DRNKKLHAVGSTKGFGWRKAHAANAPNK
>carla_lasiodip.mgf	Locus:1.1.1.3901.24 File:"carla.wiff"	709.696	3+	39.6
DLVPGLVPMCRNKVDGNAR
>carla_lasiodip.mgf	Locus:1.1.1.3295.23 File:"carla.wiff"	525.797	2+	16.8
YVGKALGASGK
>carla_lasiodip.mgf	Locus:1.1.1.3986.35 File:"carla.wiff"	847.395	2+	24.3
LFEWLGSDFGHETR
>carla_lasiodip.mgf	Locus:1.1.1.3300.15 File:"carla.wiff"	555.696	2+	36.4
YCCCYER
>carla_lasiodip.mgf	Locus:1.1.1.3986.4 File:"carla.wiff"	534.303	2+	58
AMPTFLLFK
>carla_lasiodip.mgf	Locus:1.1.1.3931.36 File:"carla.wiff"	857.918	4+	23.6
LFPEAWDLHAKETTRWSMDGVAKGYDFNK
>carla_lasiodip.mgf	Locus:1.1.1.3790.25 File:"carla.wiff"	709.877	2+	43.3
NAPLDYPTKFPR
>carla_lasiodip.mgf	Locus:1.1.1.3436.34 File:"carla.wiff"	693.403	2+	58
VLLLGGMWGAVAAK
>carla_lasiodip.mgf	Locus:1.1.1.3470.34 File:"carla.wiff"	699.322	2+	64.2
GKNVDDGYTDWK
>carla_lasiodip.mgf	Locus:1.1.1.3391.20 File:"carla.wiff"	498.962	3+	32.3
KPGHSKWLFLGPK
>carla_lasiodip.mgf	Locus:1.1.1.3451.11 File:"carla.wiff"	504.267	3+	53.6
LHAPGVGLTLDDFR
>carla_lasiodip.mgf	Locus:1.1.1.3289.34 File:"carla.wiff"	636.829	2+	10.2
PLWDFVGPWR
>carla_lasiodip.mgf	Locus:1.1.1.3907.17 File:"carla.wiff"	684.352	2+	84.1
TLFDQSFVPWK
>carla_lasiodip.mgf	Locus:1.1.1.3576.41 File:"carla.wiff"	766.005	3+	19.2
KEAMEEGFWHWAMQGSLDK
>carla_lasiodip.mgf	Locus:1.1.1.4012.44 File:"carla.wiff"	983.025	2+	36.1
NNWKFWWKTENKRK
>carla_lasiodip.mgf	Locus:1.1.1.3860.34 File:"carla.wiff"	900.827	2+	60.6
HCGMYDNEWGGGDMR
>carla_lasiodip.mgf	Locus:1.1.1.3946.10 File:"carla.wiff"	609.319	2+	21.9
VMGLSPNEGLGK
>carla_lasiodip.mgf	Locus:1.1.1.3511.24 File:"carla.wiff"	597.647	3+	57.4
AAPNLAFGLSLDNNFAR
>carla_lasiodip.mgf	Locus:1.1.1.3983.7 File:"carla.wiff"	573.99	3+	58.4
GTLVVGLAGEFMSLVAR
>carla_lasiodip.mgf	Locus:1.1.1.3401.29 File:"carla.wiff"	614.649	3+	45.6
RYAYPHDGSRPPVGNR
>carla_lasiodip.mgf	Locus:1.1.1.3693.40 File:"carla.wiff"	834.453	2+	58.8
GKLLLYGYPLDPYR
>carla_lasiodip.mgf	Locus:1.1.1.3943.18 File:"carla.wiff"	713.39	2+	51.2
SGKKWTVNRGHR
>carla_lasiodip.mgf	Locus:1.1.1.4065.27 File:"carla.wiff"	737.434	2+	55.4
LLGAAVVSSLHAAHK
>carla_lasiodip.mgf	Locus:1.1.1.3669.21 File:"carla.wiff"	701.878	2+	60.6
TFFVLGVTDFTR
>carla_lasiodip.mgf	Locus:1.1.1.3244.48 File:"carla.wiff"	778.336	2+	42.9
QDLCCMLSVEER
>carla_lasiodip.mgf	Locus:1.1.1.3349.47 File:"carla.wiff"	797.399	2+, 3+, 4+	34.1
AYSDNLWLGRDQR
>carla_lasiodip.mgf	Locus:1.1.1.3786.37 File:"carla.wiff"	830.955	2+	55.7
FSKMGKHTEKPKSR
>carla_lasiodip.mgf	Locus:1.1.1.3684.15 File:"carla.wiff"	581.315	3+	18.8
DLLKGFAPPPASTYHK
>carla_lasiodip.mgf	Locus:1.1.1.3989.12 File:"carla.wiff"	634.888	2+	57.3
RRAVTGRPVTR
>carla_lasiodip.mgf	Locus:1.1.1.3754.24 File:"carla.wiff"	657.33	3+	55.9
VHAKMKAAHLPMDFWR
>carla_lasiodip.mgf	Locus:1.1.1.3551.49 File:"carla.wiff"	893.123	2+, 3+, 4+	21.2
VLVKFGKKKKKVVKR
>carla_lasiodip.mgf	Locus:1.1.1.4070.23 File:"carla.wiff"	806.389	3+	52.1
ELAGMTTYLYPSEAPGLMAETR
>carla_lasiodip.mgf	Locus:1.1.1.4007.48 File:"carla.wiff"	1024.53	3+	26.5
SRNNAAPNFTTSRSGAAPAGAPVGHTHVTPK
>carla_lasiodip.mgf	Locus:1.1.1.3204.23 File:"carla.wiff"	882.381	2+	27.4
AGCVGDGQSGATEEGVNR
>carla_lasiodip.mgf	Locus:1.1.1.3364.24 File:"carla.wiff"	587.361	2+	32.9
SKFKLQGPLR
>carla_lasiodip.mgf	Locus:1.1.1.3310.33 File:"carla.wiff"	606.318	2+	34.3
YPWPAKHANK
>carla_lasiodip.mgf	Locus:1.1.1.4132.5 File:"carla.wiff"	755.957	2+	22.5
LPGQKHTPLKHVR
>carla_lasiodip.mgf	Locus:1.1.1.3322.30 File:"carla.wiff"	638.871	2+	51.3
LVVSPLEHLNR
>carla_lasiodip.mgf	Locus:1.1.1.3910.29 File:"carla.wiff"	745.889	2+	31.6
MKALPVSCQLATR
>carla_lasiodip.mgf	Locus:1.1.1.3965.33 File:"carla.wiff"	779.734	3+	45.3
TGVGLLGNYFHCVAGANLAGFAK
>carla_lasiodip.mgf	Locus:1.1.1.4252.2 File:"carla.wiff"	400.239	2+	7.3
ELAKGGPK
>carla_lasiodip.mgf	Locus:1.1.1.3953.51 File:"carla.wiff"	1092.42	2+	35.5
EDAEDSMHDMARSGSACGNK
>carla_lasiodip.mgf	Locus:1.1.1.3977.30 File:"carla.wiff"	861.476	2+	45.9
FPGGLGLAWSLPGGKHK
>carla_lasiodip.mgf	Locus:1.1.1.4019.45 File:"carla.wiff"	997.967	2+	47.5
HGSPSEPPASVPVAFNCNK
>carla_lasiodip.mgf	Locus:1.1.1.3334.12 File:"carla.wiff"	487.237	2+	17.3
PHAPDPPDK
>carla_lasiodip.mgf	Locus:1.1.1.3542.44 File:"carla.wiff"	854.006	2+	19.3
VWKGKVKRFGVAGMK
>carla_lasiodip.mgf	Locus:1.1.1.3436.5 File:"carla.wiff"	423.75	2+	34.2
MNKKAVR
>carla_lasiodip.mgf	Locus:1.1.1.3929.32 File:"carla.wiff"	786.322	3+	20.5
PQHNPGEEAGCSDLDWGQGMR
>carla_lasiodip.mgf	Locus:1.1.1.3910.9 File:"carla.wiff"	596.706	5+	31.6
LTMRTFPSRGGLKGCHQQALGPAPNER
>carla_lasiodip.mgf	Locus:1.1.1.3868.28 File:"carla.wiff"	784.897	2+	77.1
LCAAKWTVTDFTR
>carla_lasiodip.mgf	Locus:1.1.1.3869.4 File:"carla.wiff"	537.803	2+	61.3
WPLSMVLTK
>carla_lasiodip.mgf	Locus:1.1.1.3892.47 File:"carla.wiff"	938.966	2+	34.2
TWTGPKFMAANGQAGAPR
>carla_lasiodip.mgf	Locus:1.1.1.4225.7 File:"carla.wiff"	786.392	2+, 3+, 4+	30.9
NDTESWPWPKRR
>carla_lasiodip.mgf	Locus:1.1.1.4116.50 File:"carla.wiff"	1207.17	2+, 3+, 4+	49.8
LLAHRANGSLLDEPSKRSPSHK
>carla_lasiodip.mgf	Locus:1.1.1.3719.16 File:"carla.wiff"	614.834	2+	32.1
TTNVHHPAVPR
>carla_lasiodip.mgf	Locus:1.1.1.3386.19 File:"carla.wiff"	595.653	3+	26.5
THLPDMLVNLAFELR
>carla_lasiodip.mgf	Locus:1.1.1.3648.14 File:"carla.wiff"	579.823	2+	45.1
HPLHVSALER
>carla_lasiodip.mgf	Locus:1.1.1.4266.18 File:"carla.wiff"	865.771	3+	16.6
AGNNMNSTLEVHAALLPGLDNSTKK
>carla_lasiodip.mgf	Locus:1.1.1.3650.18 File:"carla.wiff"	627.305	2+	32.6
GYPMMLVASPR
>carla_lasiodip.mgf	Locus:1.1.1.3445.39 File:"carla.wiff"	617.319	2+	26
AAQLASSMSVPR
>carla_lasiodip.mgf	Locus:1.1.1.3258.14 File:"carla.wiff"	504.609	3+	12.2
QLLAMRVHEVDGK
>carla_lasiodip.mgf	Locus:1.1.1.3624.35 File:"carla.wiff"	735.372	2+	57.1
SSAAKSVTVTDEFK
>carla_lasiodip.mgf	Locus:1.1.1.3852.5 File:"carla.wiff"	490.607	3+	66.7
QEAVLSQLGHFLK
>carla_lasiodip.mgf	Locus:1.1.1.4239.9 File:"carla.wiff"	727.383	2+, 3+, 4+	31.4
DLLSWAAVYYPR
>carla_lasiodip.mgf	Locus:1.1.1.3847.41 File:"carla.wiff"	758.143	4+	22.4
QDRSAQYRCFVQPCEGLLKYRLNK
>carla_lasiodip.mgf	Locus:1.1.1.3440.22 File:"carla.wiff"	660.358	2+	42.6
SPRVGHLDWPR
>carla_lasiodip.mgf	Locus:1.1.1.3893.2 File:"carla.wiff"	482.275	2+	68.3
FNLLPGFR
>carla_lasiodip.mgf	Locus:1.1.1.4056.22 File:"carla.wiff"	832.739	3+	55
GWQMVKAETAVAAQWTVTDFEK
>carla_lasiodip.mgf	Locus:1.1.1.3672.33 File:"carla.wiff"	855.922	2+	65.5
TAAATAAKWMWSYPR
>carla_lasiodip.mgf	Locus:1.1.1.4080.41 File:"carla.wiff"	952.52	2+	46.9
PQVGVTWASVSGHVRAPR
>carla_lasiodip.mgf	Locus:1.1.1.3585.46 File:"carla.wiff"	945.996	2+	24.4
SPNMRWFLKQNLAASK
>carla_lasiodip.mgf	Locus:1.1.1.3460.3 File:"carla.wiff"	421.701	2+	80.7
YGGWFGR
>carla_lasiodip.mgf	Locus:1.1.1.3566.23 File:"carla.wiff"	548.205	2+	31
SHEDMEMGK
>carla_lasiodip.mgf	Locus:1.1.1.3213.28 File:"carla.wiff"	638.259	3+	21.7
MCCDHLDSHLHQMGR
>carla_lasiodip.mgf	Locus:1.1.1.3825.26 File:"carla.wiff"	723.403	2+	37.8
LLMYKKEEVHR
>carla_lasiodip.mgf	Locus:1.1.1.3998.17 File:"carla.wiff"	657.989	3+	25.6
THVESMNLEGHKWFTR
>carla_lasiodip.mgf	Locus:1.1.1.3567.7 File:"carla.wiff"	505.274	3+	36
GLNTLAGGPSVVDWK
>carla_lasiodip.mgf	Locus:1.1.1.3259.22 File:"carla.wiff"	693.838	2+	13
NWTWARNEGPR
>carla_lasiodip.mgf	Locus:1.1.1.3318.42 File:"carla.wiff"	712.372	2+	48.8
DAVLWTVLGYMR
>carla_lasiodip.mgf	Locus:1.1.1.4139.21 File:"carla.wiff"	1013.99	2+, 3+, 4+	35.7
ENSETTAAAFKQYLPNDK
>carla_lasiodip.mgf	Locus:1.1.1.3801.47 File:"carla.wiff"	948.481	2+, 3+, 4+	50.6
AGQSSAVAAREATGDTLYK
>carla_lasiodip.mgf	Locus:1.1.1.3997.9 File:"carla.wiff"	667.341	3+	61.8
NQTSGLVQNDDQVLDVVR
>carla_lasiodip.mgf	Locus:1.1.1.3216.20 File:"carla.wiff"	507.258	2+	48.1
ETHTQLER
>carla_lasiodip.mgf	Locus:1.1.1.4013.20 File:"carla.wiff"	727.378	2+	41
AVMSLYKQPFNR
>carla_lasiodip.mgf	Locus:1.1.1.3235.43 File:"carla.wiff"	701.881	2+	54.6
TAATLRAPSSTQAK
>carla_lasiodip.mgf	Locus:1.1.1.3518.25 File:"carla.wiff"	627.858	2+	36
DRANKLREPR
>carla_lasiodip.mgf	Locus:1.1.1.4115.42 File:"carla.wiff"	971.01	2+	52
LKPAHVAGFSSRASAGDNR
>carla_lasiodip.mgf	Locus:1.1.1.3578.27 File:"carla.wiff"	661.887	2+	31.9
RNVRHVFAAPR
>carla_lasiodip.mgf	Locus:1.1.1.3660.14 File:"carla.wiff"	579.823	2+	69.6
EALADLAAAVSK
>carla_lasiodip.mgf	Locus:1.1.1.3244.31 File:"carla.wiff"	616.346	2+	37.7
TGRTARQQVSK
>carla_lasiodip.mgf	Locus:1.1.1.3845.40 File:"carla.wiff"	760.719	3+	32.4
VGHDHFAAPTPVVDVDVTEFK
>carla_lasiodip.mgf	Locus:1.1.1.4186.9 File:"carla.wiff"	887.463	2+, 3+, 4+	35.5
GCLMALAAKTTVSEPPK
>carla_lasiodip.mgf	Locus:1.1.1.3876.23 File:"carla.wiff"	756.394	2+	52.6
ALFFLYNDLMHK
>carla_lasiodip.mgf	Locus:1.1.1.3784.51 File:"carla.wiff"	1192.62	2+	30
AAVTTLFPCKCLARTHVADPR
>carla_lasiodip.mgf	Locus:1.1.1.4154.15 File:"carla.wiff"	882.99	2+	37.1
KLAGNVVGALSHMGWPK
>carla_lasiodip.mgf	Locus:1.1.1.3960.9 File:"carla.wiff"	592.812	4+	31.9
SEELMRLTDALGGALERVDHR
>carla_lasiodip.mgf	Locus:1.1.1.3963.27 File:"carla.wiff"	772.92	2+	38.6
MPANYLTKQLPPR
>carla_lasiodip.mgf	Locus:1.1.1.3331.35 File:"carla.wiff"	632.82	2+	20.4
AGSGGGPLAQHANK
>carla_lasiodip.mgf	Locus:1.1.1.3362.18 File:"carla.wiff"	572.335	2+	13.9
SMGGVRRKPR
>carla_lasiodip.mgf	Locus:1.1.1.4123.32 File:"carla.wiff"	961.971	2+	56.5
LMWHSTYGRTLNWNK
>carla_lasiodip.mgf	Locus:1.1.1.4167.3 File:"carla.wiff"	704.362	2+, 3+, 4+	22.3
NFVDLNGMNVLR
>carla_lasiodip.mgf	Locus:1.1.1.3275.14 File:"carla.wiff"	467.266	2+	25.1
RTTNRSAK
>carla_lasiodip.mgf	Locus:1.1.1.3399.51 File:"carla.wiff"	880.956	2+	32.1
ALSAWHMNTKTLLMK
>carla_lasiodip.mgf	Locus:1.1.1.3468.30 File:"carla.wiff"	681.386	2+	41.1
GVVFLDGVWKNK
>carla_lasiodip.mgf	Locus:1.1.1.3681.38 File:"carla.wiff"	772.703	3+	56.1
GWSSGQFWGDGFTTLAVTDRK
>carla_lasiodip.mgf	Locus:1.1.1.4020.19 File:"carla.wiff"	692.344	2+	26.9
APVMGMPLMDPPK
>carla_lasiodip.mgf	Locus:1.1.1.3354.28 File:"carla.wiff"	684.412	2+	45
RYKLLTFLWK
>carla_lasiodip.mgf	Locus:1.1.1.3547.44 File:"carla.wiff"	817.337	2+	42.6
DCECEHLYPPSAR
>carla_lasiodip.mgf	Locus:1.1.1.3743.6 File:"carla.wiff"	528.817	2+	86.8
LMLLSNLPR
>carla_lasiodip.mgf	Locus:1.1.1.3348.2 File:"carla.wiff"	407.728	2+	41.9
YYGVGKK
>carla_lasiodip.mgf	Locus:1.1.1.3401.44 File:"carla.wiff"	756.907	2+	67
TFKELGTNALYQK
>carla_lasiodip.mgf	Locus:1.1.1.3465.31 File:"carla.wiff"	598.981	3+	6.1
DATGKRFPEDVYLAGR
>carla_lasiodip.mgf	Locus:1.1.1.3907.32 File:"carla.wiff"	828.399	2+	66.2
YAANLVEWCSAFPK
>carla_lasiodip.mgf	Locus:1.1.1.3955.37 File:"carla.wiff"	861.94	2+	55.7
LWMPGAMFLGTQLNK
>carla_lasiodip.mgf	Locus:1.1.1.3237.44 File:"carla.wiff"	718.386	2+	38.9
FGLSATLSGFNPPK
>carla_lasiodip.mgf	Locus:1.1.1.3636.17 File:"carla.wiff"	672.387	2+	49.4
TFDGKLTLPVPR
>carla_lasiodip.mgf	Locus:1.1.1.3938.15 File:"carla.wiff"	668.092	4+	41.2
LYVNPPNYVLEMTTVHLYPSYR
>carla_lasiodip.mgf	Locus:1.1.1.3911.20 File:"carla.wiff"	727.922	2+	47.3
SRSMKRLKAYAK
>carla_lasiodip.mgf	Locus:1.1.1.3884.13 File:"carla.wiff"	646.604	4+	39.5
MLVPLAVNNNSTPGPVELVLTNFK
>carla_lasiodip.mgf	Locus:1.1.1.3717.15 File:"carla.wiff"	561.785	2+	43.2
PMLLHDSGPR
>carla_lasiodip.mgf	Locus:1.1.1.3440.2 File:"carla.wiff"	416.551	3+	46.4
CCGGVLAGKLGR
>carla_lasiodip.mgf	Locus:1.1.1.4065.42 File:"carla.wiff"	1028.07	2+	49.7
KTGMAWGDKHSLAKAGLKR
>carla_lasiodip.mgf	Locus:1.1.1.3662.4 File:"carla.wiff"	442.783	2+	18.6
NVRRLAR
>carla_lasiodip.mgf	Locus:1.1.1.3535.40 File:"carla.wiff"	696.38	2+	44
APFQYGPGALSKR
>carla_lasiodip.mgf	Locus:1.1.1.4012.29 File:"carla.wiff"	785.741	3+	39.1
TRMEEEPVVVAPVMMVGPLVR
>carla_lasiodip.mgf	Locus:1.1.1.3410.3 File:"carla.wiff"	456.301	2+	94.8
LVGALPTLK
>carla_lasiodip.mgf	Locus:1.1.1.3314.40 File:"carla.wiff"	757.39	2+	20.9
PLHVGDFESSLANK
>carla_lasiodip.mgf	Locus:1.1.1.3605.34 File:"carla.wiff"	648.323	2+	27.4
TVATGEWFGATR
>carla_lasiodip.mgf	Locus:1.1.1.3840.5 File:"carla.wiff"	534.968	3+	57.7
YTPLAEPVVSALQSK
>carla_lasiodip.mgf	Locus:1.1.1.3310.11 File:"carla.wiff"	473.302	2+	90.5
VLSTLALTK
>carla_lasiodip.mgf	Locus:1.1.1.3837.23 File:"carla.wiff"	699.123	4+	32.6
HGVNLNPFSLAAGFRNFKQRMNFK
>carla_lasiodip.mgf	Locus:1.1.1.3912.50 File:"carla.wiff"	1021.52	2+	45.6
AVVTAGLDADCLVADLDAPR
>carla_lasiodip.mgf	Locus:1.1.1.3849.3 File:"carla.wiff"	542.301	3+	49.2
HPVVVLLPMEAEFK
>carla_lasiodip.mgf	Locus:1.1.1.3698.35 File:"carla.wiff"	794.949	2+	18.6
LVLSVCYRGVPLGR
>carla_lasiodip.mgf	Locus:1.1.1.3397.7 File:"carla.wiff"	418.238	2+	54.7
SSKSSALR
>carla_lasiodip.mgf	Locus:1.1.1.3722.33 File:"carla.wiff"	871.106	3+	40.4
YCPSTKAMLALPLHTHVGSSSTPR
>carla_lasiodip.mgf	Locus:1.1.1.3885.43 File:"carla.wiff"	969.959	4+	24.8
WGMVAHDLMGGRGSSDHLRMHWWHTTLAVTDKR
>carla_lasiodip.mgf	Locus:1.1.1.3677.11 File:"carla.wiff"	565.309	2+	54.7
MDVWVVVGPK
>carla_lasiodip.mgf	Locus:1.1.1.4032.38 File:"carla.wiff"	1002.83	2+, 3+, 4+	24.6
DCCNSCQSSNMCMYR
>carla_lasiodip.mgf	Locus:1.1.1.3664.43 File:"carla.wiff"	919.974	2+	63.6
TGTNGLAAKWTVTDFEK
>carla_lasiodip.mgf	Locus:1.1.1.4135.36 File:"carla.wiff"	1027.5	2+, 3+, 4+	42.5
WGHHRALAPAEDAHNPMK
>carla_lasiodip.mgf	Locus:1.1.1.3456.11 File:"carla.wiff"	480.77	2+	70.8
NLSAGMLVR
>carla_lasiodip.mgf	Locus:1.1.1.3357.5 File:"carla.wiff"	432.239	3+	49.6
ETKFGFAKNPR
>carla_lasiodip.mgf	Locus:1.1.1.3703.4 File:"carla.wiff"	480.265	3+	42
PTAMHGMALVLGLK
>carla_lasiodip.mgf	Locus:1.1.1.3438.7 File:"carla.wiff"	418.237	2+	52.6
PHGAARAR
>carla_lasiodip.mgf	Locus:1.1.1.4114.12 File:"carla.wiff"	851.174	4+	27.6
ELATTEYPVGYVPPYMYNAEKVPVMPAPFK
>carla_lasiodip.mgf	Locus:1.1.1.3543.15 File:"carla.wiff"	556.818	2+	22.7
ELSSLTPLPR
>carla_lasiodip.mgf	Locus:1.1.1.3996.31 File:"carla.wiff"	778.138	4+	23
ELASYPNGWFPRGHWKLACRLMFEK
>carla_lasiodip.mgf	Locus:1.1.1.4011.14 File:"carla.wiff"	704.36	2+	75.2
VNFDLFQGGWPK
>carla_lasiodip.mgf	Locus:1.1.1.3946.32 File:"carla.wiff"	899.796	3+	30.9
AWNLSGSSLLLFGNGQDAPGRQGSHK
>carla_lasiodip.mgf	Locus:1.1.1.3775.31 File:"carla.wiff"	770.407	3+	23.7
VSFLPFVKAADPHWRFYTK
>carla_lasiodip.mgf	Locus:1.1.1.3730.23 File:"carla.wiff"	747.697	6+	27
HWDLTHSPRGRYCKYYTKCCVNARMAKWTVSMHHK
>carla_lasiodip.mgf	Locus:1.1.1.3477.35 File:"carla.wiff"	668.892	2+	34.9
KLPPVLRDDQR
>carla_lasiodip.mgf	Locus:1.1.1.3374.37 File:"carla.wiff"	695.868	2+	29.1
PLNTPPPVEGAGNK
>carla_lasiodip.mgf	Locus:1.1.1.3556.49 File:"carla.wiff"	982.969	2+	18.9
YVPWEELAQTAPTSGCR
>carla_lasiodip.mgf	Locus:1.1.1.4092.23 File:"carla.wiff"	801.057	3+	62
ELAAFMGFLVPSEAPTFSETEK
>carla_lasiodip.mgf	Locus:1.1.1.3841.11 File:"carla.wiff"	624.838	4+	28.4
SRRELVWNGSKMQALSGGRAHR
>carla_lasiodip.mgf	Locus:1.1.1.3490.43 File:"carla.wiff"	824.927	2+	50.8
SGVSTVDPSRELVMR
>carla_lasiodip.mgf	Locus:1.1.1.3893.18 File:"carla.wiff"	676.343	2+, 3+, 4+	68.5
SKDGSALFNAWR
>carla_lasiodip.mgf	Locus:1.1.1.3903.30 File:"carla.wiff"	790.416	2+	55.1
TGKEPTFVESSAAKK
>carla_lasiodip.mgf	Locus:1.1.1.3312.19 File:"carla.wiff"	558.314	2+	14.5
EKLPLCLDK
>carla_lasiodip.mgf	Locus:1.1.1.3237.29 File:"carla.wiff"	593.298	2+	25.8
MQLCRVNHK
>carla_lasiodip.mgf	Locus:1.1.1.3246.49 File:"carla.wiff"	782.416	2+	31.4
KPESMEKYLGLPR
>carla_lasiodip.mgf	Locus:1.1.1.3533.19 File:"carla.wiff"	569.675	3+	7.5
GPRKLETSFFLRKK
>carla_lasiodip.mgf	Locus:1.1.1.3424.37 File:"carla.wiff"	683.907	2+	48.4
LAKALGKVGCPPR
>carla_lasiodip.mgf	Locus:1.1.1.4111.13 File:"carla.wiff"	762.718	3+	33.9
SFAGGSCMAAGLTLGMKWAVVR
>carla_lasiodip.mgf	Locus:1.1.1.3622.29 File:"carla.wiff"	684.735	3+	24
DKFLPAAALPPPKRGAAGFK
>carla_lasiodip.mgf	Locus:1.1.1.3800.17 File:"carla.wiff"	649.82	2+	78.1
WYQLYWPSR
>carla_lasiodip.mgf	Locus:1.1.1.3539.27 File:"carla.wiff"	623.33	2+	40.5
PLYGSEPQQVK
>carla_lasiodip.mgf	Locus:1.1.1.3243.7 File:"carla.wiff"	434.591	3+	46.5
VLSKLTSMVAPR
>carla_lasiodip.mgf	Locus:1.1.1.3502.36 File:"carla.wiff"	698.361	3+	45.5
HPMGVPAPSLTSDLWNGGLK
>carla_lasiodip.mgf	Locus:1.1.1.4197.17 File:"carla.wiff"	1094.61	2+, 3+, 4+	52.2
WLSLLNVTSSLYRKADPPK
>carla_lasiodip.mgf	Locus:1.1.1.3467.39 File:"carla.wiff"	637.669	3+	66.4
YAVCSTLTLHADRYLK
>carla_lasiodip.mgf	Locus:1.1.1.4049.8 File:"carla.wiff"	656.889	2+	44
LYKKFTFLPR
>carla_lasiodip.mgf	Locus:1.1.1.4264.2 File:"carla.wiff"	608.323	2+, 3+, 4+	19.6
SKDHEESKKK
>carla_lasiodip.mgf	Locus:1.1.1.4061.40 File:"carla.wiff"	1015	2+	47.4
YAVEWGDKMFLAYNPPK
>carla_lasiodip.mgf	Locus:1.1.1.3189.13 File:"carla.wiff"	673.648	3+	10.9
TEKRAESNCYQHGPGER
>carla_lasiodip.mgf	Locus:1.1.1.3296.38 File:"carla.wiff"	647.351	2+	23.7
DVYGKPVVAAMK
>carla_lasiodip.mgf	Locus:1.1.1.3995.7 File:"carla.wiff"	616.651	3+	37.5
AGNGLDSFNMDLLLVPR
>carla_lasiodip.mgf	Locus:1.1.1.4088.35 File:"carla.wiff"	941.801	3+	46.6
FFFVKSPGPAREWCVELPGSYPPR
>carla_lasiodip.mgf	Locus:1.1.1.3299.47 File:"carla.wiff"	763.842	2+	50.9
DWGMTPDDLVYSK
>carla_lasiodip.mgf	Locus:1.1.1.3977.15 File:"carla.wiff"	704.36	2+	20.6
TCGELVYNRAPK
>carla_lasiodip.mgf	Locus:1.1.1.4173.21 File:"carla.wiff"	1077.59	2+, 3+, 4+	39.3
VMKTKTAGPSTATRGVNAAHR
>carla_lasiodip.mgf	Locus:1.1.1.3777.49 File:"carla.wiff"	1041.03	2+	65.4
NPVLEPNDPSDVTELLGSGK
>carla_lasiodip.mgf	Locus:1.1.1.3934.13 File:"carla.wiff"	655.379	2+	47.9
TKFASKMRVNK
>carla_lasiodip.mgf	Locus:1.1.1.3496.14 File:"carla.wiff"	535.281	2+	56.1
GHCLVNLTR
>carla_lasiodip.mgf	Locus:1.1.1.3929.10 File:"carla.wiff"	604.308	3+	54.2
PPAHLAAGAWTVAEEYK
>carla_lasiodip.mgf	Locus:1.1.1.3324.9 File:"carla.wiff"	449.245	2+	26.7
ELGNLSHK
>carla_lasiodip.mgf	Locus:1.1.1.3499.13 File:"carla.wiff"	473.279	2+	62.3
LYLFVYK
>carla_lasiodip.mgf	Locus:1.1.1.4070.45 File:"carla.wiff"	1038.85	2+, 3+, 4+	33.4
GCCCEAMQDDDGYAGPDR
>carla_lasiodip.mgf	Locus:1.1.1.3349.25 File:"carla.wiff"	513.773	2+	63.2
HPVVGEFNK
>carla_lasiodip.mgf	Locus:1.1.1.3742.42 File:"carla.wiff"	982.037	2+	63.2
ASLKTDPWAVTFRAFPR
>carla_lasiodip.mgf	Locus:1.1.1.3763.12 File:"carla.wiff"	546.303	3+	53.9
AGPTALAYLLEAPPPR
>carla_lasiodip.mgf	Locus:1.1.1.4046.26 File:"carla.wiff"	830.485	2+	42.2
THVPSEAPTKKPVLR
>carla_lasiodip.mgf	Locus:1.1.1.3578.42 File:"carla.wiff"	766.005	3+	52.1
VMQDGMDFTYEHLPPEENK
>carla_lasiodip.mgf	Locus:1.1.1.3912.35 File:"carla.wiff"	837.883	2+	70.3
VLSWYDNEWTSMK
>carla_lasiodip.mgf	Locus:1.1.1.3714.9 File:"carla.wiff"	556.585	3+	27.5
AGYPCEMAPEGLAGTK
>carla_lasiodip.mgf	Locus:1.1.1.3686.16 File:"carla.wiff"	542.279	3+	38.2
QPGLAANGYTAGTFTR
>carla_lasiodip.mgf	Locus:1.1.1.3406.22 File:"carla.wiff"	570.65	3+	31.9
VLVMVLGPSQDQAAGPK
>carla_lasiodip.mgf	Locus:1.1.1.4007.26 File:"carla.wiff"	795.433	2+	80.9
LADVEPLWTSLFAK
>carla_lasiodip.mgf	Locus:1.1.1.3922.48 File:"carla.wiff"	1052.49	3+	30.2
TMEPQMANAHVMEATESAVHACRGRLNK
>carla_lasiodip.mgf	Locus:1.1.1.3370.50 File:"carla.wiff"	841.403	2+	38.6
QDVPNRYVFCNAAK
>carla_lasiodip.mgf	Locus:1.1.1.3850.16 File:"carla.wiff"	642.335	2+	24.7
TAPVWHFGSGPK
>carla_lasiodip.mgf	Locus:1.1.1.3987.11 File:"carla.wiff"	616.977	3+	45.6
GTRGPVSNAPHPMWTPK
>carla_lasiodip.mgf	Locus:1.1.1.3254.29 File:"carla.wiff"	591.344	2+	21
WYLFVKGLR
>carla_lasiodip.mgf	Locus:1.1.1.3920.25 File:"carla.wiff"	704.359	2+	52
GNTTVHSNAPGQPK
>carla_lasiodip.mgf	Locus:1.1.1.3984.12 File:"carla.wiff"	641.882	2+	48.4
MHLGKLLLWR
>carla_lasiodip.mgf	Locus:1.1.1.4098.31 File:"carla.wiff"	962.108	3+	29.8
DLSGMYSYEAPEHAQVPGLTAEDEFK
>carla_lasiodip.mgf	Locus:1.1.1.3421.8 File:"carla.wiff"	433.25	3+	46.5
VPLSMGLPALSGR
>carla_lasiodip.mgf	Locus:1.1.1.3278.23 File:"carla.wiff"	627.815	2+	48.7
ANPHWNVNFR
>carla_lasiodip.mgf	Locus:1.1.1.4234.20 File:"carla.wiff"	985.513	2+, 3+, 4+	35.1
LLAGHRVPQMGTHSAHNK
>carla_lasiodip.mgf	Locus:1.1.1.3504.42 File:"carla.wiff"	781.419	2+	22.8
GGKLELSELMMLPK
>carla_lasiodip.mgf	Locus:1.1.1.3056.3 File:"carla.wiff"	499.246	3+	56.3
NMYDPEVSKREK
>carla_lasiodip.mgf	Locus:1.1.1.3784.36 File:"carla.wiff"	856.992	2+	43.6
LHFPAMRKGVALSAAK
>carla_lasiodip.mgf	Locus:1.1.1.3756.25 File:"carla.wiff"	657.33	3+	31
DMAWFLVRRRDTTMR
>carla_lasiodip.mgf	Locus:1.1.1.3287.33 File:"carla.wiff"	577.972	3+	27
GPEASKDMLVCLAKGR
>carla_lasiodip.mgf	Locus:1.1.1.4111.9 File:"carla.wiff"	684.381	4+	38.4
FAKRFLLGALHHEPTPLVGFGLADK
>carla_lasiodip.mgf	Locus:1.1.1.3831.15 File:"carla.wiff"	670.897	2+	43.5
SVGVALALNNRAR
>carla_lasiodip.mgf	Locus:1.1.1.3624.50 File:"carla.wiff"	929.978	2+	33
ELGVTELCLTRSTDHK
>carla_lasiodip.mgf	Locus:1.1.1.4272.3 File:"carla.wiff"	608.336	2+	42.9
KVMEPLTELR
>carla_lasiodip.mgf	Locus:1.1.1.4188.12 File:"carla.wiff"	950.499	2+, 3+, 4+	37.4
VFKLGTLGTGSPQSNEHK
>carla_lasiodip.mgf	Locus:1.1.1.3415.32 File:"carla.wiff"	641.843	2+	81.4
YLAEFAERKR
>carla_lasiodip.mgf	Locus:1.1.1.3500.13 File:"carla.wiff"	540.798	2+	52
FREVMGVVK
>carla_lasiodip.mgf	Locus:1.1.1.4132.37 File:"carla.wiff"	1135.09	2+, 3+, 4+	44.9
KKKTPCMVREEKSLMTMR
>carla_lasiodip.mgf	Locus:1.1.1.3321.39 File:"carla.wiff"	645.374	2+	25.2
VWAAPPKKAGHK
>carla_lasiodip.mgf	Locus:1.1.1.3608.7 File:"carla.wiff"	530.812	2+	60.6
ALLDLTRMK
>carla_lasiodip.mgf	Locus:1.1.1.3388.25 File:"carla.wiff"	597.799	2+	37.7
TYMPAPELTR
>carla_lasiodip.mgf	Locus:1.1.1.3434.33 File:"carla.wiff"	686.343	2+	37.5
WAPFTGASGPQPR
>carla_lasiodip.mgf	Locus:1.1.1.3477.50 File:"carla.wiff"	945.974	2+	25.1
QKLMTDHYLDRVSER
>carla_lasiodip.mgf	Locus:1.1.1.3648.51 File:"carla.wiff"	1008.51	2+, 3+, 4+	21.2
ELTELPGSWGVEQESVQK
>carla_lasiodip.mgf	Locus:1.1.1.3631.39 File:"carla.wiff"	688.406	2+	29.6
VSSVKSTWKVVR
>carla_lasiodip.mgf	Locus:1.1.1.3695.26 File:"carla.wiff"	650.84	2+	31.3
TRGTRMEPAGPK
>carla_lasiodip.mgf	Locus:1.1.1.3794.49 File:"carla.wiff"	1029.48	2+	18.4
MLGLRFDGSSWWNAGCGK
>carla_lasiodip.mgf	Locus:1.1.1.3765.35 File:"carla.wiff"	752.915	2+	46.3
APQYLACRLTALK
>carla_lasiodip.mgf	Locus:1.1.1.3353.13 File:"carla.wiff"	463.787	2+	33.7
LLSDLLPR
>carla_lasiodip.mgf	Locus:1.1.1.4032.9 File:"carla.wiff"	669.957	3+	37.7
MCDDDGDNQVVTASVLPR
>carla_lasiodip.mgf	Locus:1.1.1.4079.30 File:"carla.wiff"	914.959	2+	53.9
DFMTVVLSDKFFDHK
>carla_lasiodip.mgf	Locus:1.1.1.4108.18 File:"carla.wiff"	828.44	2+	55.6
RPGPWLAEAGHVTHK
>carla_lasiodip.mgf	Locus:1.1.1.3458.34 File:"carla.wiff"	713.852	2+	79
VNMTARVTDFTR
>carla_lasiodip.mgf	Locus:1.1.1.4145.10 File:"carla.wiff"	784.398	2+	35.2
DVRAHSDKCRAPR
>carla_lasiodip.mgf	Locus:1.1.1.4208.3 File:"carla.wiff"	705.35	2+	29.8
SEAAAALYWATGAK
>carla_lasiodip.mgf	Locus:1.1.1.3756.30 File:"carla.wiff"	683.853	2+	76.9
VLFRSSCVNER
>carla_lasiodip.mgf	Locus:1.1.1.3874.17 File:"carla.wiff"	676.332	3+	37.8
SHPGASPEETMLVGLYNPK
>carla_lasiodip.mgf	Locus:1.1.1.4022.40 File:"carla.wiff"	877.504	2+	56.2
PPLGNDAVGGLAPLVVHK
>carla_lasiodip.mgf	Locus:1.1.1.3283.9 File:"carla.wiff"	448.742	4+	19.1
KERYMPVERESVLR
>carla_lasiodip.mgf	Locus:1.1.1.3345.23 File:"carla.wiff"	528.309	2+	29.1
VEKRELGPK
>carla_lasiodip.mgf	Locus:1.1.1.3587.47 File:"carla.wiff"	952.496	2+, 3+, 4+	53.5
NQDVEEPGPMVLLAVHR
>carla_lasiodip.mgf	Locus:1.1.1.4067.7 File:"carla.wiff"	582.32	3+	56.3
HVTAAANAVSVEHLTPK
>carla_lasiodip.mgf	Locus:1.1.1.3234.4 File:"carla.wiff"	425.768	2+	94.1
HLQLALR
>carla_lasiodip.mgf	Locus:1.1.1.4094.2 File:"carla.wiff"	584.672	3+	71.6
LLLPLQTFQALMAHR
>carla_lasiodip.mgf	Locus:1.1.1.3751.47 File:"carla.wiff"	934.956	2+	69.9
TTVRMLTDGNGNYPSAR
>carla_lasiodip.mgf	Locus:1.1.1.3854.45 File:"carla.wiff"	980.487	2+	50.9
VFFKDDKVYEQMTGPR
>carla_lasiodip.mgf	Locus:1.1.1.3410.49 File:"carla.wiff"	810.458	2+	44.8
HLLPNTMKPLEQAK
>carla_lasiodip.mgf	Locus:1.1.1.3211.27 File:"carla.wiff"	728.722	3+	23.7
LMVHCLTLYKVPYGTGGFK
>carla_lasiodip.mgf	Locus:1.1.1.3811.43 File:"carla.wiff"	853.114	3+	48.9
VEGMLNPLATHVAAKWTVSEFEK
>carla_lasiodip.mgf	Locus:1.1.1.3972.37 File:"carla.wiff"	957.234	4+	28.8
VMHGVSLEMLLHSGALGNSQETGLEHRGFKNGEFK
>carla_lasiodip.mgf	Locus:1.1.1.3494.6 File:"carla.wiff"	493.305	2+	24.1
VLNLGWKR
>carla_lasiodip.mgf	Locus:1.1.1.3694.11 File:"carla.wiff"	622.334	3+	50.2
VGHRRTNPAPTEVFQR
>carla_lasiodip.mgf	Locus:1.1.1.4074.47 File:"carla.wiff"	1051.93	2+	63.8
NEAPGMGEGECQTWEHVR
>carla_lasiodip.mgf	Locus:1.1.1.3996.16 File:"carla.wiff"	672.424	2+	37.9
KPLVLPVLEHAK
>carla_lasiodip.mgf	Locus:1.1.1.4003.24 File:"carla.wiff"	773.738	3+	23.1
KQQPGSALQAAAPPLSQEWGVR
>carla_lasiodip.mgf	Locus:1.1.1.3302.21 File:"carla.wiff"	560.302	2+	81.2
STLTDSLVQR
>carla_lasiodip.mgf	Locus:1.1.1.3544.45 File:"carla.wiff"	802.888	2+	47.2
NQGRRDSTSEADLR
>carla_lasiodip.mgf	Locus:1.1.1.3767.51 File:"carla.wiff"	1139.57	2+	13.7
SAASCTAPPLEELNDPKAAAHK
>carla_lasiodip.mgf	Locus:1.1.1.3530.7 File:"carla.wiff"	494.587	3+	27.1
YDNMTRVGWVLK
>carla_lasiodip.mgf	Locus:1.1.1.3939.8 File:"carla.wiff"	587.8	2+	66.8
LFMSGVMVFK
>carla_lasiodip.mgf	Locus:1.1.1.3419.19 File:"carla.wiff"	533.754	2+	79.6
FEMTQSPAR
>carla_lasiodip.mgf	Locus:1.1.1.3643.14 File:"carla.wiff"	558.825	2+	53.6
PKSKGLPYAR
>carla_lasiodip.mgf	Locus:1.1.1.3812.51 File:"carla.wiff"	1094	2+	43
FTTDHFGGDEGFTTLGLDTR
>carla_lasiodip.mgf	Locus:1.1.1.3747.20 File:"carla.wiff"	671.849	2+	61.4
LLPDNLMANVDK
>carla_lasiodip.mgf	Locus:1.1.1.3822.10 File:"carla.wiff"	589.797	4+	43
WVLTQYGPTHDLPGMSPFGPR
>carla_lasiodip.mgf	Locus:1.1.1.4021.4 File:"carla.wiff"	581.985	3+	69.9
RQNNAAVGFLGQALER
>carla_lasiodip.mgf	Locus:1.1.1.3202.17 File:"carla.wiff"	780.361	4+	39.9
LCRKGTMGGGSVWTSDMNAYDVTGKPGTR
>carla_lasiodip.mgf	Locus:1.1.1.3836.30 File:"carla.wiff"	788.395	2+	64.2
PSPMSWTSVKYHR
>carla_lasiodip.mgf	Locus:1.1.1.3959.39 File:"carla.wiff"	877.957	2+	46.3
PKDFHLAVTLDDMPR
>carla_lasiodip.mgf	Locus:1.1.1.3646.13 File:"carla.wiff"	623.374	2+	41
VSRNFLVALAR
>carla_lasiodip.mgf	Locus:1.1.1.3894.48 File:"carla.wiff"	1016.51	2+, 3+, 4+	49.1
YAETRDSYTRTMLVGLR
>carla_lasiodip.mgf	Locus:1.1.1.3897.47 File:"carla.wiff"	970.207	4+	35
GWSNGATTGMMTYALEGRFTFQDDGFTTLAVESKR
>carla_lasiodip.mgf	Locus:1.1.1.4101.39 File:"carla.wiff"	1077.04	2+	24.3
MEGASGGGHGLVLPLVAYCHK
>carla_lasiodip.mgf	Locus:1.1.1.3916.37 File:"carla.wiff"	913.955	2+	51.5
CEAVMTTVVVLGNFMR
>carla_lasiodip.mgf	Locus:1.1.1.3609.36 File:"carla.wiff"	701.376	3+	16.5
GTALRTPWRSVWMDKVAK
>carla_lasiodip.mgf	Locus:1.1.1.3622.34 File:"carla.wiff"	729.403	2+	72.5
VPTSNVSVVRMPR
>carla_lasiodip.mgf	Locus:1.1.1.4118.51 File:"carla.wiff"	1231.15	2+	48.1
PLVLPLAFADFALMDVVYSSHR
>carla_lasiodip.mgf	Locus:1.1.1.3312.34 File:"carla.wiff"	648.642	3+	70.6
TENHHAFHLYPCYVR
>carla_lasiodip.mgf	Locus:1.1.1.3988.41 File:"carla.wiff"	922.461	2+	50.8
NYTAVAAQWEAANVAHK
>carla_lasiodip.mgf	Locus:1.1.1.3443.38 File:"carla.wiff"	624.32	2+	26
SFVYYNWLR
>carla_lasiodip.mgf	Locus:1.1.1.3614.39 File:"carla.wiff"	751.875	2+	45
PYNWMGVLLEHK
>carla_lasiodip.mgf	Locus:1.1.1.4078.5 File:"carla.wiff"	670.134	4+	40.7
LAKVKVVGLTGTKSAAQWTVTDFEK
>carla_lasiodip.mgf	Locus:1.1.1.3336.13 File:"carla.wiff"	483.279	2+	30.4
ALLFKMAR
>carla_lasiodip.mgf	Locus:1.1.1.3227.31 File:"carla.wiff"	590.289	3+	49.2
HSPGPHGSELAAQEHSK
>carla_lasiodip.mgf	Locus:1.1.1.3441.37 File:"carla.wiff"	624.32	2+	49.3
WTPFDAELLR
>carla_lasiodip.mgf	Locus:1.1.1.3960.33 File:"carla.wiff"	787.644	4+	28.5
ELLAMFTASNATYGRPEAAQMVWAVYEK
>carla_lasiodip.mgf	Locus:1.1.1.3915.44 File:"carla.wiff"	951.467	2+	63.2
YAEALLESHMAEREPR
>carla_lasiodip.mgf	Locus:1.1.1.4058.4 File:"carla.wiff"	671.349	2+, 3+, 4+	65.1
TCFAGKAVVFNK
>carla_lasiodip.mgf	Locus:1.1.1.3501.28 File:"carla.wiff"	595.631	3+	61
SNAFLPPANQDSPRDR
>carla_lasiodip.mgf	Locus:1.1.1.3270.2 File:"carla.wiff"	422.234	3+	10.8
DLSKWAKGFGR
>carla_lasiodip.mgf	Locus:1.1.1.3427.2 File:"carla.wiff"	411.532	3+	33.3
NLPGETFSDPR
>carla_lasiodip.mgf	Locus:1.1.1.3233.20 File:"carla.wiff"	559.325	2+	12.1
RDGLLKLMR
>carla_lasiodip.mgf	Locus:1.1.1.3544.50 File:"carla.wiff"	856.958	2+	43.6
YRKFRASAGVTTAER
>carla_lasiodip.mgf	Locus:1.1.1.3486.5 File:"carla.wiff"	484.264	2+	57.7
SPAMLRHR
>carla_lasiodip.mgf	Locus:1.1.1.4265.9 File:"carla.wiff"	799.429	3+	48.9
EDAVVLVLVYASANLTHVMHSK
>carla_lasiodip.mgf	Locus:1.1.1.3314.35 File:"carla.wiff"	690.874	2+	57.2
TNWDTYLLKVK
>carla_lasiodip.mgf	Locus:1.1.1.3420.13 File:"carla.wiff"	494.771	2+	52.4
ELDGGKLTR
>carla_lasiodip.mgf	Locus:1.1.1.3946.27 File:"carla.wiff"	816.925	2+	54
LAPELPEGGWVAHTR
>carla_lasiodip.mgf	Locus:1.1.1.3662.37 File:"carla.wiff"	733.376	2+	41
SFFRSFRDFTR
>carla_lasiodip.mgf	Locus:1.1.1.3770.16 File:"carla.wiff"	631.854	2+	86.3
LFEVSLALENK
>carla_lasiodip.mgf	Locus:1.1.1.3552.40 File:"carla.wiff"	725.38	2+	66.4
NLKVFVDQMMPK
>carla_lasiodip.mgf	Locus:1.1.1.3612.31 File:"carla.wiff"	726.058	3+	44.2
MLLGEPVLEGSLTDKAPPHR
>carla_lasiodip.mgf	Locus:1.1.1.3947.9 File:"carla.wiff"	626.005	3+	64.2
KMLLEAAAEVDKLTAEK
>carla_lasiodip.mgf	Locus:1.1.1.3664.6 File:"carla.wiff"	465.248	3+	38.1
SRTFESDLLTPK
>carla_lasiodip.mgf	Locus:1.1.1.3254.44 File:"carla.wiff"	756.409	2+	43.2
QPVTLKSEKYYR
>carla_lasiodip.mgf	Locus:1.1.1.3594.29 File:"carla.wiff"	664.367	2+	26.9
AGPERSSAQRLR
>carla_lasiodip.mgf	Locus:1.1.1.4020.24 File:"carla.wiff"	756.886	4+	19.8
DLPPDTVYRGSCVATPELCWKPVVHK
>carla_lasiodip.mgf	Locus:1.1.1.4084.11 File:"carla.wiff"	714.855	2+	50.1
FAQGWTNYLSNK
>carla_lasiodip.mgf	Locus:1.1.1.4057.47 File:"carla.wiff"	1038.17	3+	51.8
ELNMAARSVYFDCAEPQLLELNYHGR
>carla_lasiodip.mgf	Locus:1.1.1.4171.15 File:"carla.wiff"	874.487	2+, 3+, 4+	30.9
LLFLTAQPWKVCSGK
>carla_lasiodip.mgf	Locus:1.1.1.3422.14 File:"carla.wiff"	517.264	3+	72.8
CLLTSEEVDDKLK
>carla_lasiodip.mgf	Locus:1.1.1.3876.18 File:"carla.wiff"	742.044	3+	49.4
SVAANGGYDFKPVMGLMTLPR
>carla_lasiodip.mgf	Locus:1.1.1.3583.23 File:"carla.wiff"	598.784	2+	44.4
WSEGPGNGAPPK
>carla_lasiodip.mgf	Locus:1.1.1.4038.3 File:"carla.wiff"	591.98	3+	68.2
VMDASDVTLADLVVGLR
>carla_lasiodip.mgf	Locus:1.1.1.3244.26 File:"carla.wiff"	591.825	2+	29.2
LLAAPASEPGTR
>carla_lasiodip.mgf	Locus:1.1.1.3698.40 File:"carla.wiff"	820.464	2+, 3+, 4+	37.3
QVALTALPPPDNYLK
>carla_lasiodip.mgf	Locus:1.1.1.3290.3 File:"carla.wiff"	436.229	3+	33.4
TLKRSGMNMPR
>carla_lasiodip.mgf	Locus:1.1.1.3610.30 File:"carla.wiff"	721.872	2+	66.9
TFGWLANRQGHR
>carla_lasiodip.mgf	Locus:1.1.1.3818.22 File:"carla.wiff"	744.021	3+	48.5
THPASSGLMFVQPYGYDGFR
>carla_lasiodip.mgf	Locus:1.1.1.3970.51 File:"carla.wiff"	1168.6	2+	43.2
SRALLRNSHLGDGTDTESGPPR
>carla_lasiodip.mgf	Locus:1.1.1.3399.46 File:"carla.wiff"	745.823	2+	38.1
TSNDDERSAPDQR
>carla_lasiodip.mgf	Locus:1.1.1.3725.27 File:"carla.wiff"	748.051	3+	41.2
KPNWHLYDYSVTAVPQAPR
>carla_lasiodip.mgf	Locus:1.1.1.3790.9 File:"carla.wiff"	560.64	3+	34.4
KDHKMMLKAHAVVR
>carla_lasiodip.mgf	Locus:1.1.1.4039.22 File:"carla.wiff"	732.884	2+	10.4
YLHSVWYRGVGK
>carla_lasiodip.mgf	Locus:1.1.1.3511.46 File:"carla.wiff"	886.503	2+, 3+, 4+	24.7
CTYQGVLLLNPRLPK
>carla_lasiodip.mgf	Locus:1.1.1.3769.8 File:"carla.wiff"	589.323	2+	39.1
VPSLHAMTPPK
>carla_lasiodip.mgf	Locus:1.1.1.4228.16 File:"carla.wiff"	1137.57	2+, 3+, 4+	49.2
QWDLRAAATSSKTDLMTGPPK
>carla_lasiodip.mgf	Locus:1.1.1.3252.43 File:"carla.wiff"	740.41	2+	31.7
SGKKVVHDKYYR
>carla_lasiodip.mgf	Locus:1.1.1.3845.35 File:"carla.wiff"	735.374	2+	83.5
HVMDSLLGVNVNR
>carla_lasiodip.mgf	Locus:1.1.1.3951.13 File:"carla.wiff"	642.334	2+	37.5
FEGNHPADKLR
>carla_lasiodip.mgf	Locus:1.1.1.4241.24 File:"carla.wiff"	906.961	2+	30.8
EFVPLPACCLVEPPGK
>carla_lasiodip.mgf	Locus:1.1.1.4132.42 File:"carla.wiff"	1144.09	2+	31.3
VVPESGVPGTTGYLADLYGVHR
>carla_lasiodip.mgf	Locus:1.1.1.3655.18 File:"carla.wiff"	564.655	3+	56.5
LLCATLWLSLARMK
>carla_lasiodip.mgf	Locus:1.1.1.3994.15 File:"carla.wiff"	643.913	2+	31.2
PLVPAVPGPKLAK
>carla_lasiodip.mgf	Locus:1.1.1.3679.3 File:"carla.wiff"	442.933	3+	60.2
ELRVEELLLGR
>carla_lasiodip.mgf	Locus:1.1.1.3769.37 File:"carla.wiff"	869.475	3+	33.7
RLLNTGVPASSTLSSPTADRLANHK
>carla_lasiodip.mgf	Locus:1.1.1.3585.24 File:"carla.wiff"	646.834	2+	83.6
REPATVTDFEK
>carla_lasiodip.mgf	Locus:1.1.1.4121.16 File:"carla.wiff"	730.407	3+	49.9
DLTAVLDVTTKTMVAALEAAR
>carla_lasiodip.mgf	Locus:1.1.1.3229.17 File:"carla.wiff"	529.615	3+	39.1
GLTMVRREEVQPR
>carla_lasiodip.mgf	Locus:1.1.1.3653.32 File:"carla.wiff"	696.854	2+	23.6
LNGGVVVDTDTFR
>carla_lasiodip.mgf	Locus:1.1.1.3734.47 File:"carla.wiff"	1040.54	2+	20.6
DPGLGDKWKWRYRGMSK
>carla_lasiodip.mgf	Locus:1.1.1.3242.25 File:"carla.wiff"	553.302	3+	20
ELKLKAAYYGSAESK
>carla_lasiodip.mgf	Locus:1.1.1.3526.15 File:"carla.wiff"	552.96	3+	18.2
YYHGFGGVKKVVMR
>carla_lasiodip.mgf	Locus:1.1.1.3432.32 File:"carla.wiff"	646.324	2+	50.4
NGPALNAFNFAR
>carla_lasiodip.mgf	Locus:1.1.1.3287.28 File:"carla.wiff"	527.278	2+	21.8
ALAYAQGFGR
>carla_lasiodip.mgf	Locus:1.1.1.3513.47 File:"carla.wiff"	914.455	2+	65.9
AVAVNALPAADNTGSPGMR
>carla_lasiodip.mgf	Locus:1.1.1.4005.40 File:"carla.wiff"	971.813	3+	42.2
SNKAASDPLLKGDCAAACLSLPNSVPEK
>carla_lasiodip.mgf	Locus:1.1.1.3305.15 File:"carla.wiff"	505.264	3+	19
AGQGAAYCYLRKR
>carla_lasiodip.mgf	Locus:1.1.1.3764.20 File:"carla.wiff"	661.385	3+	39.8
SALPRMKKGTARYHLPR
>carla_lasiodip.mgf	Locus:1.1.1.3938.20 File:"carla.wiff"	701.02	3+	32.6
KKTGGFDMTTRFPYAGPAR
>carla_lasiodip.mgf	Locus:1.1.1.2835.2 File:"carla.wiff"	596.949	3+	57.3
DHSQHAHGGTLSWLDK
>carla_lasiodip.mgf	Locus:1.1.1.4119.5 File:"carla.wiff"	579.291	2+	11.6
AHPAPSHQGGAK
>carla_lasiodip.mgf	Locus:1.1.1.4023.6 File:"carla.wiff"	589.308	3+	71.6
SGKAFWVGMLGQALER
>carla_lasiodip.mgf	Locus:1.1.1.3331.3 File:"carla.wiff"	406.769	2+	45.5
LPSRVLK
>carla_lasiodip.mgf	Locus:1.1.1.3371.28 File:"carla.wiff"	561.274	3+	25.7
QNASPWEPQQLNNR
>carla_lasiodip.mgf	Locus:1.1.1.4243.25 File:"carla.wiff"	1016.54	2+, 3+, 4+	35.6
FFRLDVTPNVVTANGEPR
>carla_lasiodip.mgf	Locus:1.1.1.3561.45 File:"carla.wiff"	815.457	2+	47.3
LVANESPSLTKPAFR
>carla_lasiodip.mgf	Locus:1.1.1.3688.22 File:"carla.wiff"	678.382	2+	43.6
WLLRANVGDRR
>carla_lasiodip.mgf	Locus:1.1.1.3379.20 File:"carla.wiff"	550.321	2+	45.1
WVKPVVTDR
>carla_lasiodip.mgf	Locus:1.1.1.3173.3 File:"carla.wiff"	430.57	3+	35.2
FNLPLESQVSR
>carla_lasiodip.mgf	Locus:1.1.1.3782.35 File:"carla.wiff"	880.45	2+	34.1
SPLCDLPLYLMYFK
>carla_lasiodip.mgf	Locus:1.1.1.3235.21 File:"carla.wiff"	524.265	3+	23
PCAYGKSYTLPASR
>carla_lasiodip.mgf	Locus:1.1.1.3285.27 File:"carla.wiff"	533.276	2+, 3+, 4+	17.9
KVGMMTAAPK
>carla_lasiodip.mgf	Locus:1.1.1.3719.38 File:"carla.wiff"	793.419	2+	50.6
FLTAQWTVHNNVR
>carla_lasiodip.mgf	Locus:1.1.1.3419.34 File:"carla.wiff"	622.823	2+	26.2
TLGPCFLPDPK
>carla_lasiodip.mgf	Locus:1.1.1.4048.42 File:"carla.wiff"	1018.52	2+, 3+, 4+	41.4
TADSSLRGSGTVPLTHDGHK
>carla_lasiodip.mgf	Locus:1.1.1.3857.4 File:"carla.wiff"	538.311	2+	95.8
EAYPTLLLR
>carla_lasiodip.mgf	Locus:1.1.1.3592.28 File:"carla.wiff"	683.666	3+	21.5
TADGGSAAKMMGELQLPSPR
>carla_lasiodip.mgf	Locus:1.1.1.4118.36 File:"carla.wiff"	950.007	2+	48.7
CEKGEAAKWQKVTVHK
>carla_lasiodip.mgf	Locus:1.1.1.3673.9 File:"carla.wiff"	545.537	4+	38.8
ERKWGGANHDGPPYSLGPLK
>carla_lasiodip.mgf	Locus:1.1.1.4162.10 File:"carla.wiff"	1198.64	2+	71.7
FPNVTSLGSLLDEPMTRVYLK
>carla_lasiodip.mgf	Locus:1.1.1.3686.21 File:"carla.wiff"	627.303	3+	17.6
SGSSFVSVEPPKLCEEK
>carla_lasiodip.mgf	Locus:1.1.1.3351.4 File:"carla.wiff"	416.755	2+	92.3
LVVQFAR
>carla_lasiodip.mgf	Locus:1.1.1.4096.30 File:"carla.wiff"	866.956	2+	47.7
APRGGTPAPTNRWSHK
>carla_lasiodip.mgf	Locus:1.1.1.3480.30 File:"carla.wiff"	759.733	3+	48.6
PFTLPTYVPTSNVSVYQHAR
>carla_lasiodip.mgf	Locus:1.1.1.3828.40 File:"carla.wiff"	852.938	2+	49.2
FNASVLVEGLDAAPSSK
>carla_lasiodip.mgf	Locus:1.1.1.3417.33 File:"carla.wiff"	638.834	2+	34.9
PRSNSLRSGMR
>carla_lasiodip.mgf	Locus:1.1.1.3960.18 File:"carla.wiff"	637.664	3+	48.8
TVPHNKHDMLYKNSAR
>carla_lasiodip.mgf	Locus:1.1.1.3510.6 File:"carla.wiff"	483.947	3+	44
TLPPPFKYLAFR
>carla_lasiodip.mgf	Locus:1.1.1.3465.16 File:"carla.wiff"	529.264	2+	25
SLTAMMTFR
>carla_lasiodip.mgf	Locus:1.1.1.3852.44 File:"carla.wiff"	939.032	2+	23.2
FPPGPRKSVASTNLLHR
>carla_lasiodip.mgf	Locus:1.1.1.3357.42 File:"carla.wiff"	733.315	2+	45.9
HNPNLCGMYTDK
>carla_lasiodip.mgf	Locus:1.1.1.4112.11 File:"carla.wiff"	750.032	3+	24.2
VDHSEAKACPKWGPVYFTR
>carla_lasiodip.mgf	Locus:1.1.1.3697.27 File:"carla.wiff"	679.888	2+	29.4
QLPLTHAPKPEK
>carla_lasiodip.mgf	Locus:1.1.1.3251.35 File:"carla.wiff"	638.587	3+	19.7
SFCSYMEMMTGEVGPR
>carla_lasiodip.mgf	Locus:1.1.1.3239.50 File:"carla.wiff"	832.413	2+	13.8
NVSAAPGPPEEETLPR
>carla_lasiodip.mgf	Locus:1.1.1.3504.37 File:"carla.wiff"	695.042	3+	36.1
LLPGGPREGNNLPADHAGGLK
>carla_lasiodip.mgf	Locus:1.1.1.4087.20 File:"carla.wiff"	806.915	4+	27.6
DLVLGVELPALAMATVHAKAGPHQSCAPNTR
>carla_lasiodip.mgf	Locus:1.1.1.3607.50 File:"carla.wiff"	994.011	2+	43.5
KTLLECSCLPKNGDVPR
>carla_lasiodip.mgf	Locus:1.1.1.4147.11 File:"carla.wiff"	729.399	2+	33.7
LTAGRVWGYAAHR
>carla_lasiodip.mgf	Locus:1.1.1.3489.10 File:"carla.wiff"	486.603	3+	31.4
DLGVVNRNKDTAR
>carla_lasiodip.mgf	Locus:1.1.1.3792.48 File:"carla.wiff"	916.474	2+	60.3
KHTAVAAQWTVTDTFR
>carla_lasiodip.mgf	Locus:1.1.1.3610.15 File:"carla.wiff"	562.788	2+	65.7
MWMLVMGLK
>carla_lasiodip.mgf	Locus:1.1.1.3773.25 File:"carla.wiff"	760.047	3+	26.6
WLTLSEANMQVVYDAPAEPK
>carla_lasiodip.mgf	Locus:1.1.1.3767.36 File:"carla.wiff"	752.915	2+	83.9
KDVCLGLPAGAYLK
>carla_lasiodip.mgf	Locus:1.1.1.3833.16 File:"carla.wiff"	674.384	2+	71.7
FLLNTLVDSVAR
>carla_lasiodip.mgf	Locus:1.1.1.3699.4 File:"carla.wiff"	474.78	2+	59.4
ASVFGAVGLK
>carla_lasiodip.mgf	Locus:1.1.1.3357.37 File:"carla.wiff"	665.318	2+	77.3
NVNQAEEQLER
>carla_lasiodip.mgf	Locus:1.1.1.3852.39 File:"carla.wiff"	887.465	2+	67
MPTAVGLYPAVDPLDSK
>carla_lasiodip.mgf	Locus:1.1.1.4123.17 File:"carla.wiff"	828.434	3+	32.1
LLATGSYEKHLDKWAYPSLYK
>carla_lasiodip.mgf	Locus:1.1.1.3606.5 File:"carla.wiff"	512.286	2+	69.4
ALFLEQFR
>carla_lasiodip.mgf	Locus:1.1.1.4038.14 File:"carla.wiff"	694.365	2+	35.3
NLLNAFMNLGHK
>carla_lasiodip.mgf	Locus:1.1.1.3842.26 File:"carla.wiff"	762.37	3+	30.7
GKFMRTMGMGTLMGPWNLTR
>carla_lasiodip.mgf	Locus:1.1.1.4199.23 File:"carla.wiff"	970.497	2+, 3+, 4+	33
WLSRTGSNQATPLEHSR
>carla_lasiodip.mgf	Locus:1.1.1.3535.25 File:"carla.wiff"	589.315	2+	35.5
LHQFCVFVK
>carla_lasiodip.mgf	Locus:1.1.1.3589.48 File:"carla.wiff"	1006.01	2+	55.5
VKLLNYPAVDETYDSQR
>carla_lasiodip.mgf	Locus:1.1.1.3761.11 File:"carla.wiff"	591.649	3+	53.9
AQNAQMTLGLTQKVNR
>carla_lasiodip.mgf	Locus:1.1.1.3994.30 File:"carla.wiff"	776.88	2+	52.4
GERGSHQSSGLYFK
>carla_lasiodip.mgf	Locus:1.1.1.3655.33 File:"carla.wiff"	749.375	2+	57.8
KMAQVTTVPDHDR
>carla_lasiodip.mgf	Locus:1.1.1.4015.38 File:"carla.wiff"	864.935	2+	46.1
AWTANRAYSEHAVPR
>carla_lasiodip.mgf	Locus:1.1.1.3263.8 File:"carla.wiff"	459.257	4+	46.9
TRGPDGFVLQVVPPSHK
>carla_lasiodip.mgf	Locus:1.1.1.3914.36 File:"carla.wiff"	884.424	2+	50.6
MMHGAQAVDRVNGTHK
>carla_lasiodip.mgf	Locus:1.1.1.3484.39 File:"carla.wiff"	977.536	2+	29.6
SRNHTTKKAQKVDESPK
>carla_lasiodip.mgf	Locus:1.1.1.3372.51 File:"carla.wiff"	841.403	2+	36.9
AGNAGSRRYGECNAAK
>carla_lasiodip.mgf	Locus:1.1.1.3423.22 File:"carla.wiff"	533.754	2+	96.6
FEMDALNAR
>carla_lasiodip.mgf	Locus:1.1.1.3441.9 File:"carla.wiff"	502.278	2+	41.9
AGQATRMLR
>carla_lasiodip.mgf	Locus:1.1.1.3701.48 File:"carla.wiff"	834.453	2+	69.3
SFNLLTAAALAYGLSR
>carla_lasiodip.mgf	Locus:1.1.1.3527.5 File:"carla.wiff"	465.288	2+	63.7
LGLAFRPR
>carla_lasiodip.mgf	Locus:1.1.1.3554.48 File:"carla.wiff"	900.44	2+	57.1
NAQQPTLDANLTASNNK
>carla_lasiodip.mgf	Locus:1.1.1.4015.43 File:"carla.wiff"	929	4+	32.7
EDPKAKNPPNPMFTFVLYTVKARRHTRNWAK
>carla_lasiodip.mgf	Locus:1.1.1.3692.10 File:"carla.wiff"	606.32	2+	68.5
PENGPLLNTTR
>carla_lasiodip.mgf	Locus:1.1.1.3220.47 File:"carla.wiff"	815.404	3+	51.6
VMGKAPEEAALSLSDANGSPAREK
>carla_lasiodip.mgf	Locus:1.1.1.3725.42 File:"carla.wiff"	997.507	2+	35.2
TLSHDKYSVEKLEPGYK
>carla_lasiodip.mgf	Locus:1.1.1.3276.22 File:"carla.wiff"	616.995	3+	20.2
APSDGYRWDRKKTLR
>carla_lasiodip.mgf	Locus:1.1.1.3153.2 File:"carla.wiff"	406.16	4+	34.1
TDNCMCQYTWAR
>carla_lasiodip.mgf	Locus:1.1.1.4156.21 File:"carla.wiff"	929.755	2+, 3+, 4+	12.9
DMDCDSDCCCDMMK
>carla_lasiodip.mgf	Locus:1.1.1.3540.21 File:"carla.wiff"	569.675	3+	43.6
PLGPKLLNTTHALGFK
>carla_lasiodip.mgf	Locus:1.1.1.3861.49 File:"carla.wiff"	1141.07	2+	63.1
EKAEYVDFGKRGNGWLHFK
>carla_lasiodip.mgf	Locus:1.1.1.3366.47 File:"carla.wiff"	838.409	2+	50.8
TMSPANLQDTGTSGPAK
>carla_lasiodip.mgf	Locus:1.1.1.4053.23 File:"carla.wiff"	739.439	2+	71.6
APLPLELAALSRAR
>carla_lasiodip.mgf	Locus:1.1.1.3653.17 File:"carla.wiff"	550.991	3+	16.2
LMHMRLRLGWLPK
>carla_lasiodip.mgf	Locus:1.1.1.3724.19 File:"carla.wiff"	701.351	3+	30.2
LGPREAAGNTTVMMDVAQPK
>carla_lasiodip.mgf	Locus:1.1.1.4175.4 File:"carla.wiff"	707.91	2+, 3+, 4+	9.2
ELHPPLMVLLPR
>carla_lasiodip.mgf	Locus:1.1.1.3550.19 File:"carla.wiff"	630.326	2+	73.2
GPLNEGGLFAER
>carla_lasiodip.mgf	Locus:1.1.1.3682.5 File:"carla.wiff"	499.748	2+	71.2
DLTDYLMK
>carla_lasiodip.mgf	Locus:1.1.1.3885.28 File:"carla.wiff"	773.396	2+	37.2
FSSAKWAKAFGSMK
>carla_lasiodip.mgf	Locus:1.1.1.3824.11 File:"carla.wiff"	607.823	2+	45.7
VNVQTDVANVR
>carla_lasiodip.mgf	Locus:1.1.1.3860.6 File:"carla.wiff"	598.992	3+	67.4
DLAAEVLLWLNCLHK
>carla_lasiodip.mgf	Locus:1.1.1.3843.34 File:"carla.wiff"	756.389	2+	67.1
QEPWSLLRMSHK
>carla_lasiodip.mgf	Locus:1.1.1.4041.5 File:"carla.wiff"	604.976	3+	60.3
TAKGCAAKWTVTDFEK
>carla_lasiodip.mgf	Locus:1.1.1.3601.10 File:"carla.wiff"	524.271	3+	32.5
GMGGMRLAKPFSYR
>carla_lasiodip.mgf	Locus:1.1.1.3593.41 File:"carla.wiff"	860.943	2+	61
AATKGLHMNMVAHAPR
>carla_lasiodip.mgf	Locus:1.1.1.3919.7 File:"carla.wiff"	619.32	2+	52.5
QMGQGALPPNPK
>carla_lasiodip.mgf	Locus:1.1.1.3305.30 File:"carla.wiff"	664.823	2+	32.4
MKTPFEEQYR
>carla_lasiodip.mgf	Locus:1.1.1.3800.32 File:"carla.wiff"	765.421	2+	47.6
ELHVVDVDVHLVR
>carla_lasiodip.mgf	Locus:1.1.1.3351.12 File:"carla.wiff"	461.256	2+	57.6
AMVFNLAR
>carla_lasiodip.mgf	Locus:1.1.1.4102.6 File:"carla.wiff"	670.024	3+	51.9
MPSSQGLFELDLLVFRR
>carla_lasiodip.mgf	Locus:1.1.1.3427.51 File:"carla.wiff"	951.461	2+	37.2
ELHTMTLVACPMTPLR
>carla_lasiodip.mgf	Locus:1.1.1.3946.2 File:"carla.wiff"	431.275	2+	96
FLLDLLK
>carla_lasiodip.mgf	Locus:1.1.1.3428.39 File:"carla.wiff"	675.007	3+	22.9
VVASTAGGFLVCKFTMYR
>carla_lasiodip.mgf	Locus:1.1.1.3242.30 File:"carla.wiff"	591.825	2+	22.4
HNVRVSSDLR
>carla_lasiodip.mgf	Locus:1.1.1.3887.44 File:"carla.wiff"	1029.97	2+, 3+, 4+	21.9
EHPPPVMHELPDDMAAEK
>carla_lasiodip.mgf	Locus:1.1.1.4096.25 File:"carla.wiff"	840.461	2+	66.2
PNLTAAKHSLVATDNK
>carla_lasiodip.mgf	Locus:1.1.1.4072.46 File:"carla.wiff"	1059.53	2+	40.5
WTVVAWHLNPRTNGDHSK
>carla_lasiodip.mgf	Locus:1.1.1.4274.13 File:"carla.wiff"	747.377	2+, 3+, 4+	27.7
TPAKAWPGPPDSNR
>carla_lasiodip.mgf	Locus:1.1.1.3664.38 File:"carla.wiff"	845.881	2+	78.7
LWAMYDNESVGYSR
>carla_lasiodip.mgf	Locus:1.1.1.3782.50 File:"carla.wiff"	1163.5	2+, 3+, 4+	33.8
TWEGSDLPDDCDPGVLWHAR
>carla_lasiodip.mgf	Locus:1.1.1.3758.31 File:"carla.wiff"	770.08	3+	28.2
MLVLKPVNREGWMKHPANR
>carla_lasiodip.mgf	Locus:1.1.1.3839.46 File:"carla.wiff"	917.486	2+	70.9
SFTASALAASWEVAVPVK
>carla_lasiodip.mgf	Locus:1.1.1.3867.13 File:"carla.wiff"	657.997	3+	39.5
DNNYVVTVHLLNNNTNK
>carla_lasiodip.mgf	Locus:1.1.1.3833.21 File:"carla.wiff"	715.375	2+	53.4
EFPWSLVGPLER
>carla_lasiodip.mgf	Locus:1.1.1.3214.3 File:"carla.wiff"	424.218	3+	42.2
MRTQPTDLHR
>carla_lasiodip.mgf	Locus:1.1.1.4005.25 File:"carla.wiff"	797.935	2+	80.7
FVDFLQNAPVFGLK
>carla_lasiodip.mgf	Locus:1.1.1.3537.41 File:"carla.wiff"	818.937	2+	20.2
KEEDAEGVLHPLTAK
>carla_lasiodip.mgf	Locus:1.1.1.4024.48 File:"carla.wiff"	1120.56	2+, 3+, 4+	46.6
VQNSHLMVDVVLSMSASAAHK
>carla_lasiodip.mgf	Locus:1.1.1.3526.20 File:"carla.wiff"	625.842	2+	85.9
MRVFWKPMR
>carla_lasiodip.mgf	Locus:1.1.1.3924.49 File:"carla.wiff"	1050.03	2+	56.1
AVYVEWTDSLHAKMPSHK
>carla_lasiodip.mgf	Locus:1.1.1.3891.32 File:"carla.wiff"	894.457	2+	39
GPNAYEVTMTRPAKPR
>carla_lasiodip.mgf	Locus:1.1.1.3502.41 File:"carla.wiff"	758.918	2+	40.2
SHRRSKLDPQHR
>carla_lasiodip.mgf	Locus:1.1.1.4048.27 File:"carla.wiff"	854.932	2+	44.6
DVLWDGGNLLEVGHGK
>carla_lasiodip.mgf	Locus:1.1.1.3380.8 File:"carla.wiff"	485.257	2+	86.3
LGYVDAFGK
>carla_lasiodip.mgf	Locus:1.1.1.3649.29 File:"carla.wiff"	652.885	2+	39.6
LTGVVHVPMPVR
>carla_lasiodip.mgf	Locus:1.1.1.3347.24 File:"carla.wiff"	513.778	2+	29.8
YAPVHLNGR
>carla_lasiodip.mgf	Locus:1.1.1.3323.45 File:"carla.wiff"	717.408	2+	13.3
LHSREFLVAPHK
>carla_lasiodip.mgf	Locus:1.1.1.3432.27 File:"carla.wiff"	597.83	2+	30.5
ELMRWKFGK
>carla_lasiodip.mgf	Locus:1.1.1.3546.46 File:"carla.wiff"	866.459	2+	69.4
VFVTLFHPTLECLR
>carla_lasiodip.mgf	Locus:1.1.1.3555.7 File:"carla.wiff"	502.287	2+	70.9
LSLTDVDLK
>carla_lasiodip.mgf	Locus:1.1.1.4071.31 File:"carla.wiff"	900.47	3+	36.7
LLGANAEVMAFSRGSALWGVAENAHK
>carla_lasiodip.mgf	Locus:1.1.1.3715.14 File:"carla.wiff"	549.971	3+	57.2
TLAPLDNKLTTAAYR
>carla_lasiodip.mgf	Locus:1.1.1.3900.38 File:"carla.wiff"	815.95	2+	58.8
AVHTLPEGGSVVSLHK
>carla_lasiodip.mgf	Locus:1.1.1.3913.21 File:"carla.wiff"	722.895	2+	29.7
MNDVVLVTPALEK
>carla_lasiodip.mgf	Locus:1.1.1.3227.26 File:"carla.wiff"	544.579	3+	43.8
HQGDGFYNSWAGHR
>carla_lasiodip.mgf	Locus:1.1.1.3592.33 File:"carla.wiff"	729.402	2+	31.5
KWRYKQNAAHR
>carla_lasiodip.mgf	Locus:1.1.1.4245.16 File:"carla.wiff"	880.955	2+, 3+, 4+	38.2
LLVMGAHSTSGAAPHSPK
>carla_lasiodip.mgf	Locus:1.1.1.4095.9 File:"carla.wiff"	699.899	2+	61.7
GSTTLLETVKPPR
>carla_lasiodip.mgf	Locus:1.1.1.3736.38 File:"carla.wiff"	804.478	2+	47.2
VNVLKRGLQGTSAHK
>carla_lasiodip.mgf	Locus:1.1.1.3934.45 File:"carla.wiff"	1024.5	2+	19.7
TGLQMYENCKLNAAAVHK
>carla_lasiodip.mgf	Locus:1.1.1.4147.2 File:"carla.wiff"	578.347	2+	23
NVSLLLPMLR
>carla_lasiodip.mgf	Locus:1.1.1.3294.37 File:"carla.wiff"	616.994	3+	27.7
LLGSGPAWEEYKETLR
>carla_lasiodip.mgf	Locus:1.1.1.3541.5 File:"carla.wiff"	464.304	2+	54.4
VLPTTLKR
>carla_lasiodip.mgf	Locus:1.1.1.3895.46 File:"carla.wiff"	979.468	2+, 3+, 4+	50.5
MGPYVADRSYVAATQANK
>carla_lasiodip.mgf	Locus:1.1.1.4022.47 File:"carla.wiff"	956.47	2+, 3+, 4+	58.9
MTPTAVAAKWPSVEHDR
>carla_lasiodip.mgf	Locus:1.1.1.3577.29 File:"carla.wiff"	608.804	2+	18.6
FEPWPWQAR
>carla_lasiodip.mgf	Locus:1.1.1.3915.8 File:"carla.wiff"	627.864	2+	69.9
YPPLPVGTSVPK
>carla_lasiodip.mgf	Locus:1.1.1.3263.27 File:"carla.wiff"	630.818	2+	21.2
EHRAMLSAMSK
>carla_lasiodip.mgf	Locus:1.1.1.3417.18 File:"carla.wiff"	543.332	2+	48.1
LLVKNVMPR
>carla_lasiodip.mgf	Locus:1.1.1.3980.32 File:"carla.wiff"	856.408	2+	7.5
WKGADEPDHYHTKK
>carla_lasiodip.mgf	Locus:1.1.1.4171.20 File:"carla.wiff"	934.476	2+, 3+, 4+	51.1
FTGPNPTQRMVTDLYK
>carla_lasiodip.mgf	Locus:1.1.1.3700.11 File:"carla.wiff"	524.783	2+	59.8
VGPRTHEPR
>carla_lasiodip.mgf	Locus:1.1.1.3328.45 File:"carla.wiff"	762.385	2+	36.5
ELKEGHGVFGHWK
>carla_lasiodip.mgf	Locus:1.1.1.3626.41 File:"carla.wiff"	816.091	3+	21.8
FTHPAGLSATGRVRRFENACAK
>carla_lasiodip.mgf	Locus:1.1.1.3965.28 File:"carla.wiff"	760.05	3+	42
TGMQKSWPPAFDLMLLDSPK
>carla_lasiodip.mgf	Locus:1.1.1.4143.3 File:"carla.wiff"	589.316	2+	40.1
KLWCNSKNK
>carla_lasiodip.mgf	Locus:1.1.1.3821.24 File:"carla.wiff"	668.357	3+	40.6
PLPRFKNDMMAVFALPR
>carla_lasiodip.mgf	Locus:1.1.1.3671.47 File:"carla.wiff"	977.501	3+	22.6
AVAAQPLNGRHWSVCRWFKKDFTR
>carla_lasiodip.mgf	Locus:1.1.1.3397.50 File:"carla.wiff"	880.956	2+	64.2
ALSSSSCLHPGSGLLFK
>carla_lasiodip.mgf	Locus:1.1.1.3185.3 File:"carla.wiff"	432.765	2+	32.1
LVVPPDPK
>carla_lasiodip.mgf	Locus:1.1.1.3359.28 File:"carla.wiff"	580.839	2+	55.9
TSKVTGKSQPK
>carla_lasiodip.mgf	Locus:1.1.1.3181.4 File:"carla.wiff"	492.937	3+	44.7
SRGLPSHKTPDGPK
>carla_lasiodip.mgf	Locus:1.1.1.3273.13 File:"carla.wiff"	468.27	3+	34.7
VGFNSPVKRDKR
>carla_lasiodip.mgf	Locus:1.1.1.3878.7 File:"carla.wiff"	654.363	2+	36.4
SHQNLFALLHK
>carla_lasiodip.mgf	Locus:1.1.1.3976.44 File:"carla.wiff"	1103.57	2+	48.3
QNSKEFVYLPDVFKQAHR
>carla_lasiodip.mgf	Locus:1.1.1.4001.23 File:"carla.wiff"	736.713	3+	53.9
WNTEAAVPLQPDVAFKEHR
>carla_lasiodip.mgf	Locus:1.1.1.3758.26 File:"carla.wiff"	724.397	2+	58.8
GVHGQLVLFGQHR
>carla_lasiodip.mgf	Locus:1.1.1.3231.14 File:"carla.wiff"	519.251	2+	23.1
EEKSMLER
>carla_lasiodip.mgf	Locus:1.1.1.3249.31 File:"carla.wiff"	576.337	2+	37.8
ELPRLLEGPK
>carla_lasiodip.mgf	Locus:1.1.1.3874.8 File:"carla.wiff"	597.313	2+, 3+, 4+	48.3
QNTLLPADGHK
>carla_lasiodip.mgf	Locus:1.1.1.3819.30 File:"carla.wiff"	685.646	3+	35.1
HEMHHADAQALAAGNGGDPR
>carla_lasiodip.mgf	Locus:1.1.1.3886.14 File:"carla.wiff"	693.401	2+	49.6
VFVNLRYLPHK
>carla_lasiodip.mgf	Locus:1.1.1.3252.38 File:"carla.wiff"	645.339	2+	89.2
TVAVGASTLADER
>carla_lasiodip.mgf	Locus:1.1.1.3701.41 File:"carla.wiff"	783.901	2+	50
AAAMAQRLVTDTFR
>carla_lasiodip.mgf	Locus:1.1.1.3310.18 File:"carla.wiff"	560.302	2+	25.5
TFSRLNEPR
>carla_lasiodip.mgf	Locus:1.1.1.3961.4 File:"carla.wiff"	563.061	4+	33.7
LLTALGTATKANAPPMLGSMFK
>carla_lasiodip.mgf	Locus:1.1.1.3565.37 File:"carla.wiff"	709.885	2+	37.6
LLGMTKWSAAQGR
>carla_lasiodip.mgf	Locus:1.1.1.3408.23 File:"carla.wiff"	599.855	2+	50.5
LRVPSGAKNTR
>carla_lasiodip.mgf	Locus:1.1.1.3684.30 File:"carla.wiff"	717.385	2+	20.7
GPSPLWWPPTAPK
>carla_lasiodip.mgf	Locus:1.1.1.3223.6 File:"carla.wiff"	435.915	3+	41.1
SFARNKVALGSR
>carla_lasiodip.mgf	Locus:1.1.1.3465.48 File:"carla.wiff"	906.458	2+, 3+, 4+	50.5
LLVACGPGNDGGDRLAAR
>carla_lasiodip.mgf	Locus:1.1.1.3498.15 File:"carla.wiff"	540.798	2+	88.7
YQELLSSLK
>carla_lasiodip.mgf	Locus:1.1.1.3386.34 File:"carla.wiff"	686.343	2+	16.2
AAYTMESRGGKGK
>carla_lasiodip.mgf	Locus:1.1.1.3599.44 File:"carla.wiff"	855.208	4+	34.2
KPAMKYALGSNVVPPSRYVVVNDKGTLNSANK
>carla_lasiodip.mgf	Locus:1.1.1.3465.38 File:"carla.wiff"	653.014	3+	26.6
LLGVANLFEPAPLGSSMPK
>carla_lasiodip.mgf	Locus:1.1.1.3855.31 File:"carla.wiff"	849.471	2+	51.5
MRVAAKMNKFVKMK
>carla_lasiodip.mgf	Locus:1.1.1.3550.34 File:"carla.wiff"	753.917	2+	25.6
LATEWLSSTAATKK
>carla_lasiodip.mgf	Locus:1.1.1.3599.34 File:"carla.wiff"	692.349	2+	73.2
TEKWTVTDFEK
>carla_lasiodip.mgf	Locus:1.1.1.3955.20 File:"carla.wiff"	737.876	2+	59.8
MYPTQALLAASHR
>carla_lasiodip.mgf	Locus:1.1.1.3975.6 File:"carla.wiff"	671.416	2+	60.7
LAVGLTAMLLLAR
>carla_lasiodip.mgf	Locus:1.1.1.3454.10 File:"carla.wiff"	480.217	4+	15.2
LNSDRMCEHVCPEVR
>carla_lasiodip.mgf	Locus:1.1.1.3992.24 File:"carla.wiff"	742.32	3+	27.7
MYCNMVPAAHVGSTMDSGHK
>carla_lasiodip.mgf	Locus:1.1.1.3249.41 File:"carla.wiff"	693.363	2+	40
VPRTLSCNSVPR
>carla_lasiodip.mgf	Locus:1.1.1.3355.41 File:"carla.wiff"	769.344	2+	34
QMEGWCHYTLGR
>carla_lasiodip.mgf	Locus:1.1.1.3410.17 File:"carla.wiff"	518.937	3+	50.7
FTYSWGHLFLQR
>carla_lasiodip.mgf	Locus:1.1.1.3929.27 File:"carla.wiff"	760.885	4+	37.9
FLGVKGGASELGELLVCCVVDVDVDFDK
>carla_lasiodip.mgf	Locus:1.1.1.3221.18 File:"carla.wiff"	519.251	2+	39.8
SMAMGGGALAR
>carla_lasiodip.mgf	Locus:1.1.1.4019.50 File:"carla.wiff"	1100.06	2+	50.1
ELARNHAAYRGHANPVTGHK
>carla_lasiodip.mgf	Locus:1.1.1.3458.8 File:"carla.wiff"	463.6	3+	46.8
KPLSKRGGWGFR
>carla_lasiodip.mgf	Locus:1.1.1.4125.33 File:"carla.wiff"	954.463	2+	39.6
CYGFGSNPNATLVKDHK
>carla_lasiodip.mgf	Locus:1.1.1.3290.23 File:"carla.wiff"	597.989	3+	23.4
ELKALYWFCRHLR
>carla_lasiodip.mgf	Locus:1.1.1.3581.17 File:"carla.wiff"	580.824	2+	52
LMSTLVPNASK
>carla_lasiodip.mgf	Locus:1.1.1.4129.47 File:"carla.wiff"	1159.56	2+, 3+, 4+	44.5
YANDTDEAKRVMNKLDQYK
>carla_lasiodip.mgf	Locus:1.1.1.3811.38 File:"carla.wiff"	822.117	3+	44.7
QEVVLPTAVQDQALVLNFSAPPK
>carla_lasiodip.mgf	Locus:1.1.1.3642.3 File:"carla.wiff"	512.285	2+	70.6
LATAFTFPR
>carla_lasiodip.mgf	Locus:1.1.1.3376.38 File:"carla.wiff"	712.801	2+	62.1
DGMPGEMKVDADK
>carla_lasiodip.mgf	Locus:1.1.1.3961.41 File:"carla.wiff"	901.003	2+	42.3
VVHLGVVPDVFSNPPPK
>carla_lasiodip.mgf	Locus:1.1.1.3199.5 File:"carla.wiff"	447.78	2+	29.3
KVVVFFR
>carla_lasiodip.mgf	Locus:1.1.1.3365.10 File:"carla.wiff"	462.23	3+	22.5
PWGPSVHWQYK
>carla_lasiodip.mgf	Locus:1.1.1.3673.2 File:"carla.wiff"	479.258	3+	28.8
EYLLPMGSATPLK
>carla_lasiodip.mgf	Locus:1.1.1.3839.51 File:"carla.wiff"	1224.09	2+	60.1
HPHDSAENVTFSLEVDLPFHR
>carla_lasiodip.mgf	Locus:1.1.1.3533.24 File:"carla.wiff"	584.958	3+	24.4
SWSRFKNSDEPFPR
>carla_lasiodip.mgf	Locus:1.1.1.3369.24 File:"carla.wiff"	510.779	2+	35.6
CKKCLVGR
>carla_lasiodip.mgf	Locus:1.1.1.3831.20 File:"carla.wiff"	703.846	2+	47.4
VAASDFAVTTCHK
>carla_lasiodip.mgf	Locus:1.1.1.4117.28 File:"carla.wiff"	882.488	2+	64.4
TGPAAVDLLNKSVSTYK
>carla_lasiodip.mgf	Locus:1.1.1.3430.41 File:"carla.wiff"	706.858	2+	43.6
SAPPLGGKSCWPR
>carla_lasiodip.mgf	Locus:1.1.1.3674.34 File:"carla.wiff"	820.404	2+, 3+, 4+	61.2
WGTSTSFLADKMAPK
>carla_lasiodip.mgf	Locus:1.1.1.3669.16 File:"carla.wiff"	667.675	3+	35.5
GSTKASDGGNLALPHSHVPR
[truncated: 63,799 more rows]

## Sheet: BLAST output
Raw Data File	Spectrum Title	Entry	Organism		Protein name					Peptide Sequence	E-value
[truncated: 6,571 more rows]

[truncated: 2 more sheets: Uniprot ID Full taxonomy and GO, BINGO_output]
